# Supplementary material for: One-dimensional CsPbBr3 superlattices with polarized and amplified spontaneous circularly polarized emissions
Source: Nat Commun. 2026 May 23;17:6768. doi: 10.1038/s41467-026-73513-2 (PMC13385850; doi:10.1038/s41467-026-73513-2)
Supplement: Supplementary file 4 — Supplementary Data 1 (Unprocessed data) [file 41467_2026_73513_MOESM4_ESM.zip]

Archive with 230 entries (192 files):
- Supplementary Data 1/
- Supplementary Data 1/Raw Data/
- Supplementary Data 1/Raw Data/Manuscript-Raw Data/
- Supplementary Data 1/Raw Data/Manuscript-Raw Data/Figure 1/
- Supplementary Data 1/Raw Data/Manuscript-Raw Data/Figure 1/LPL.txt
- Supplementary Data 1/Raw Data/Manuscript-Raw Data/Figure 1/R-SLs-ASE.txt
- Supplementary Data 1/Raw Data/Manuscript-Raw Data/Figure 1/R-SLs-CD.txt
- Supplementary Data 1/Raw Data/Manuscript-Raw Data/Figure 1/R-SLs-CPL.txt
- Supplementary Data 1/Raw Data/Manuscript-Raw Data/Figure 1/S-SLs-ASE.txt
- Supplementary Data 1/Raw Data/Manuscript-Raw Data/Figure 1/S-SLs-CD.txt
- Supplementary Data 1/Raw Data/Manuscript-Raw Data/Figure 1/S-SLs-CPL.txt
- Supplementary Data 1/Raw Data/Manuscript-Raw Data/Figure 2/
- Supplementary Data 1/Raw Data/Manuscript-Raw Data/Figure 2/Figure 2d-length.txt
- Supplementary Data 1/Raw Data/Manuscript-Raw Data/Figure 2/Figure 2d-width.txt
- Supplementary Data 1/Raw Data/Manuscript-Raw Data/Figure 2/Figure 2h-length.txt
- Supplementary Data 1/Raw Data/Manuscript-Raw Data/Figure 2/Figure 2h-width.txt
- Supplementary Data 1/Raw Data/Manuscript-Raw Data/Figure 2/Figure 2l-length.txt
- Supplementary Data 1/Raw Data/Manuscript-Raw Data/Figure 2/Figure 2l-width.txt
- Supplementary Data 1/Raw Data/Manuscript-Raw Data/Figure 2/Figure 2p-length.txt
- Supplementary Data 1/Raw Data/Manuscript-Raw Data/Figure 2/Figure 2p-width.txt
- Supplementary Data 1/Raw Data/Manuscript-Raw Data/Figure 4/
- Supplementary Data 1/Raw Data/Manuscript-Raw Data/Figure 4/Figure 4a.txt
- Supplementary Data 1/Raw Data/Manuscript-Raw Data/Figure 4/Figure 4a.xls
- Supplementary Data 1/Raw Data/Manuscript-Raw Data/Figure 4/Figure 4b.txt
- Supplementary Data 1/Raw Data/Manuscript-Raw Data/Figure 4/Figure 4b.xls
- Supplementary Data 1/Raw Data/Manuscript-Raw Data/Figure 4/Figure 4c.txt
- Supplementary Data 1/Raw Data/Manuscript-Raw Data/Figure 4/Figure 4c.xls
- Supplementary Data 1/Raw Data/Manuscript-Raw Data/Figure 4/Figure 4d.txt
- Supplementary Data 1/Raw Data/Manuscript-Raw Data/Figure 4/Figure 4d.xls
- Supplementary Data 1/Raw Data/Manuscript-Raw Data/Figure 4/Figure 4e.txt
- Supplementary Data 1/Raw Data/Manuscript-Raw Data/Figure 4/Figure 4e.xls
- Supplementary Data 1/Raw Data/Manuscript-Raw Data/Figure 4/Figure 4f.txt
- Supplementary Data 1/Raw Data/Manuscript-Raw Data/Figure 4/Figure 4f.xls
- Supplementary Data 1/Raw Data/Manuscript-Raw Data/Figure 4/Figure 4g.txt
- Supplementary Data 1/Raw Data/Manuscript-Raw Data/Figure 4/Figure 4g.xls
- Supplementary Data 1/Raw Data/Manuscript-Raw Data/Figure 4/Figure 4h.txt
- Supplementary Data 1/Raw Data/Manuscript-Raw Data/Figure 4/Figure 4h.xls
- Supplementary Data 1/Raw Data/Manuscript-Raw Data/Figure 4/Figure 4i.xls
- Supplementary Data 1/Raw Data/Manuscript-Raw Data/Figure 5/
- Supplementary Data 1/Raw Data/Manuscript-Raw Data/Figure 5/FIgure 5b ABS-NRs-DDAB-1.txt
- Supplementary Data 1/Raw Data/Manuscript-Raw Data/Figure 5/Figure 5b ABS-NPLs-DDAB-2.txt
- Supplementary Data 1/Raw Data/Manuscript-Raw Data/Figure 5/Figure 5b ABS-NPLs-OAm.txt
- Supplementary Data 1/Raw Data/Manuscript-Raw Data/Figure 5/Figure 5b ABS-NRs-DDDAm-1.txt
- Supplementary Data 1/Raw Data/Manuscript-Raw Data/Figure 5/Figure 5c PL-NPLs-DDAB-2.txt
- Supplementary Data 1/Raw Data/Manuscript-Raw Data/Figure 5/Figure 5c PL-NPLs-OAm.txt
- Supplementary Data 1/Raw Data/Manuscript-Raw Data/Figure 5/Figure 5c PL-NRs-DDAB-1.txt
- Supplementary Data 1/Raw Data/Manuscript-Raw Data/Figure 5/Figure 5c PL-NRs-DDDAm-1.txt
- Supplementary Data 1/Raw Data/Manuscript-Raw Data/Figure 5/Figure 5d CD-NPLs-DDAB-2-negative.txt
- Supplementary Data 1/Raw Data/Manuscript-Raw Data/Figure 5/Figure 5d CD-NPLs-DDAB-2-positive.txt
- Supplementary Data 1/Raw Data/Manuscript-Raw Data/Figure 5/Figure 5d CD-NPLs-OAm-negative.txt
- Supplementary Data 1/Raw Data/Manuscript-Raw Data/Figure 5/Figure 5d CD-NPLs-OAm-positive.txt
- Supplementary Data 1/Raw Data/Manuscript-Raw Data/Figure 5/Figure 5d CD-NRs-DDAB-1-negative.txt
- Supplementary Data 1/Raw Data/Manuscript-Raw Data/Figure 5/Figure 5d CD-NRs-DDAB-1-positive.txt
- Supplementary Data 1/Raw Data/Manuscript-Raw Data/Figure 5/Figure 5d CD-NRs-DDDAm-1-negative.txt
- Supplementary Data 1/Raw Data/Manuscript-Raw Data/Figure 5/Figure 5d CD-NRs-DDDAm-1-positive.txt
- Supplementary Data 1/Raw Data/Manuscript-Raw Data/Figure 5/Figure 5e CPL-NPLs-DDAB-2-negative.txt
- Supplementary Data 1/Raw Data/Manuscript-Raw Data/Figure 5/Figure 5e CPL-NPLs-DDAB-2-positive.txt
- Supplementary Data 1/Raw Data/Manuscript-Raw Data/Figure 5/Figure 5e CPL-NPLs-OAm-negative.txt
- Supplementary Data 1/Raw Data/Manuscript-Raw Data/Figure 5/Figure 5e CPL-NPLs-OAm-positive.txt
- Supplementary Data 1/Raw Data/Manuscript-Raw Data/Figure 5/Figure 5e CPL-NRs-DDAB-1-negative-.txt
- Supplementary Data 1/Raw Data/Manuscript-Raw Data/Figure 5/Figure 5e CPL-NRs-DDAB-1-positive-.txt
- Supplementary Data 1/Raw Data/Manuscript-Raw Data/Figure 5/Figure 5e CPL-NRs-DDDAm-1-negative-.txt
- Supplementary Data 1/Raw Data/Manuscript-Raw Data/Figure 5/Figure 5e CPL-NRs-DDDAm-1-positive-.txt
- Supplementary Data 1/Raw Data/Manuscript-Raw Data/Figure 6/
- Supplementary Data 1/Raw Data/Manuscript-Raw Data/Figure 6/ET data/
- Supplementary Data 1/Raw Data/Manuscript-Raw Data/Figure 6/ET data/ET1.jpg
- Supplementary Data 1/Raw Data/Manuscript-Raw Data/Figure 6/ET data/ET2.jpg
- Supplementary Data 1/Raw Data/Manuscript-Raw Data/Figure 6/ET data/volume1-fft.jpg
- Supplementary Data 1/Raw Data/Manuscript-Raw Data/Figure 6/ET data/volume2-fft.jpg
- Supplementary Data 1/Raw Data/Manuscript-Raw Data/Figure 6/NPLs-DDAB-2.xls
- Supplementary Data 1/Raw Data/Manuscript-Raw Data/Figure 6/NPLs-OAm.xls
- Supplementary Data 1/Raw Data/Manuscript-Raw Data/Figure 6/R-MBA-Br.xls
- Supplementary Data 1/Raw Data/Manuscript-Raw Data/Figure 6/S-MBA-Br.xls
- Supplementary Data 1/Raw Data/Manuscript-Raw Data/Figure 7/
- Supplementary Data 1/Raw Data/Manuscript-Raw Data/Figure 7/4ee1818a6653553058f3112e683bf865.jpg
- Supplementary Data 1/Raw Data/Manuscript-Raw Data/Figure 7/R-SLs-ASE.txt
- Supplementary Data 1/Raw Data/Manuscript-Raw Data/Figure 7/R-SLs-g.txt
- Supplementary Data 1/Raw Data/Manuscript-Raw Data/Figure 7/R-Stack and S-Stack CPLdata.xlsx
- Supplementary Data 1/Raw Data/Manuscript-Raw Data/Figure 7/S-SLs-ASE.txt
- Supplementary Data 1/Raw Data/Manuscript-Raw Data/Figure 7/S-SLs-g.txt
- Supplementary Data 1/Raw Data/Manuscript-Raw Data/Figure 7/Simulation CPL.txt
- Supplementary Data 1/Raw Data/Manuscript-Raw Data/Figure 7/Simulation g.txt
- Supplementary Data 1/Raw Data/SI-Raw Data/
- Supplementary Data 1/Raw Data/SI-Raw Data/Fig 1/
- Supplementary Data 1/Raw Data/SI-Raw Data/Fig 1/Fig 1b-Length.txt
- Supplementary Data 1/Raw Data/SI-Raw Data/Fig 1/Fig 1b-Width.txt
- Supplementary Data 1/Raw Data/SI-Raw Data/Fig 1/Fig 1d-Length.txt
- Supplementary Data 1/Raw Data/SI-Raw Data/Fig 1/Fig 1d-Width.txt
- Supplementary Data 1/Raw Data/SI-Raw Data/Fig 1/Fig 1f-Length.txt
- Supplementary Data 1/Raw Data/SI-Raw Data/Fig 1/Fig 1f-Width.txt
- Supplementary Data 1/Raw Data/SI-Raw Data/Fig 10/
- Supplementary Data 1/Raw Data/SI-Raw Data/Fig 10/Fig 10a-SAXS/
- Supplementary Data 1/Raw Data/SI-Raw Data/Fig 10/Fig 10a-SAXS/1. 原始数据  edf/
- Supplementary Data 1/Raw Data/SI-Raw Data/Fig 10/Fig 10a-SAXS/1. 原始数据  edf/20241113_0_vd_00014-00015.edf
- Supplementary Data 1/Raw Data/SI-Raw Data/Fig 10/Fig 10a-SAXS/2. 一维数据  dat (0~90度极角范围内的强度积分)/
- Supplementary Data 1/Raw Data/SI-Raw Data/Fig 10/Fig 10a-SAXS/2. 一维数据  dat (0~90度极角范围内的强度积分)/20241113_0_vd_00014-00015_azimAvg.dat
- Supplementary Data 1/Raw Data/SI-Raw Data/Fig 10/Fig 10a-SAXS/3. 二维数据  png/
- Supplementary Data 1/Raw Data/SI-Raw Data/Fig 10/Fig 10a-SAXS/3. 二维数据  png/20241113_0_vd_00014-00015_corr1XZ.png
- Supplementary Data 1/Raw Data/SI-Raw Data/Fig 10/Fig 10a-SAXS/3. 二维数据  png/20241113_0_vd_00014-00015_corr3XYZ.png
- Supplementary Data 1/Raw Data/SI-Raw Data/Fig 10/Fig 10a-saxs.txt
- Supplementary Data 1/Raw Data/SI-Raw Data/Fig 10/Fig 10b-SAXS/
- Supplementary Data 1/Raw Data/SI-Raw Data/Fig 10/Fig 10b-SAXS/1. 原始数据  edf/
- Supplementary Data 1/Raw Data/SI-Raw Data/Fig 10/Fig 10b-SAXS/1. 原始数据  edf/20250613_0_vd_00073-00074.edf
- Supplementary Data 1/Raw Data/SI-Raw Data/Fig 10/Fig 10b-SAXS/2. 一维数据  dat(0~90度极角范围内的强度积分)/
- Supplementary Data 1/Raw Data/SI-Raw Data/Fig 10/Fig 10b-SAXS/2. 一维数据  dat(0~90度极角范围内的强度积分)/20250613_0_vd_00073-00074_azimAvg.dat
- Supplementary Data 1/Raw Data/SI-Raw Data/Fig 10/Fig 10b-SAXS/3. 二维数据  png/
- Supplementary Data 1/Raw Data/SI-Raw Data/Fig 10/Fig 10b-SAXS/3. 二维数据  png/20250613_0_vd_00073-00074_corr1XZ.png
- Supplementary Data 1/Raw Data/SI-Raw Data/Fig 10/Fig 10b-SAXS/3. 二维数据  png/20250613_0_vd_00073-00074_corr3XYZ.png
- Supplementary Data 1/Raw Data/SI-Raw Data/Fig 10/Fig 10b-saxs.txt
- Supplementary Data 1/Raw Data/SI-Raw Data/Fig 10/Fig 10c-size.txt
- Supplementary Data 1/Raw Data/SI-Raw Data/Fig 10/Fig 10d-size.txt
- Supplementary Data 1/Raw Data/SI-Raw Data/Fig 11/
- Supplementary Data 1/Raw Data/SI-Raw Data/Fig 11/Fig 11c.txt
- Supplementary Data 1/Raw Data/SI-Raw Data/Fig 11/Fig 11c.xls
- Supplementary Data 1/Raw Data/SI-Raw Data/Fig 11/Fig 11d.txt
- Supplementary Data 1/Raw Data/SI-Raw Data/Fig 11/Fig 11d.xls
- Supplementary Data 1/Raw Data/SI-Raw Data/Fig 13/
- Supplementary Data 1/Raw Data/SI-Raw Data/Fig 13/Fig 13c-abs.txt
- Supplementary Data 1/Raw Data/SI-Raw Data/Fig 13/Fig 13c-cd.txt
- Supplementary Data 1/Raw Data/SI-Raw Data/Fig 13/Fig 13d-abs.txt
- Supplementary Data 1/Raw Data/SI-Raw Data/Fig 13/Fig 13d-cd.txt
- Supplementary Data 1/Raw Data/SI-Raw Data/Fig 14/
- Supplementary Data 1/Raw Data/SI-Raw Data/Fig 14/Fig 14a-abs.txt
- Supplementary Data 1/Raw Data/SI-Raw Data/Fig 14/Fig 14a-cd.txt
- Supplementary Data 1/Raw Data/SI-Raw Data/Fig 14/Fig 14a-g.txt
- Supplementary Data 1/Raw Data/SI-Raw Data/Fig 14/Fig 14b-abs.txt
- Supplementary Data 1/Raw Data/SI-Raw Data/Fig 14/Fig 14b-cd.txt
- Supplementary Data 1/Raw Data/SI-Raw Data/Fig 14/Fig 14b-g.txt
- Supplementary Data 1/Raw Data/SI-Raw Data/Fig 14/Fig 14c-abs.txt
- Supplementary Data 1/Raw Data/SI-Raw Data/Fig 14/Fig 14c-cd.txt
- Supplementary Data 1/Raw Data/SI-Raw Data/Fig 14/Fig 14c-g.txt
- Supplementary Data 1/Raw Data/SI-Raw Data/Fig 14/Fig 14d-abs.txt
- Supplementary Data 1/Raw Data/SI-Raw Data/Fig 14/Fig 14d-cd.txt
- Supplementary Data 1/Raw Data/SI-Raw Data/Fig 14/Fig 14d-g.txt
- Supplementary Data 1/Raw Data/SI-Raw Data/Fig 15/
- Supplementary Data 1/Raw Data/SI-Raw Data/Fig 15/Fig 15a-abs.txt
- Supplementary Data 1/Raw Data/SI-Raw Data/Fig 15/Fig 15a-cd.txt
- Supplementary Data 1/Raw Data/SI-Raw Data/Fig 15/Fig 15a-g.txt
- Supplementary Data 1/Raw Data/SI-Raw Data/Fig 15/Fig 15b-abs.txt
- Supplementary Data 1/Raw Data/SI-Raw Data/Fig 15/Fig 15b-cd.txt
- Supplementary Data 1/Raw Data/SI-Raw Data/Fig 15/Fig 15b-g.txt
- Supplementary Data 1/Raw Data/SI-Raw Data/Fig 15/Fig 15c-abs.txt
- Supplementary Data 1/Raw Data/SI-Raw Data/Fig 15/Fig 15c-cd.txt
- Supplementary Data 1/Raw Data/SI-Raw Data/Fig 15/Fig 15c-g.txt
- Supplementary Data 1/Raw Data/SI-Raw Data/Fig 15/Fig 15d-abs.txt
- Supplementary Data 1/Raw Data/SI-Raw Data/Fig 15/Fig 15d-cd.txt
- Supplementary Data 1/Raw Data/SI-Raw Data/Fig 15/Fig 15d-g.txt
- Supplementary Data 1/Raw Data/SI-Raw Data/Fig 16/
- Supplementary Data 1/Raw Data/SI-Raw Data/Fig 16/Fig 16g-10mg-ml.txt
- Supplementary Data 1/Raw Data/SI-Raw Data/Fig 16/Fig 16g-20mg-ml.txt
- Supplementary Data 1/Raw Data/SI-Raw Data/Fig 16/Fig 16g-5mg-ml.txt
- Supplementary Data 1/Raw Data/SI-Raw Data/Fig 16/Fig 16h-10mg-ml.txt
- Supplementary Data 1/Raw Data/SI-Raw Data/Fig 16/Fig 16h-20mg-ml.txt
- Supplementary Data 1/Raw Data/SI-Raw Data/Fig 16/Fig 16h-5mg-ml.txt
- Supplementary Data 1/Raw Data/SI-Raw Data/Fig 16/Fig 16i.xls
- Supplementary Data 1/Raw Data/SI-Raw Data/Fig 18/
- Supplementary Data 1/Raw Data/SI-Raw Data/Fig 18/Fig 18a-R.txt
- Supplementary Data 1/Raw Data/SI-Raw Data/Fig 18/Fig 18a-S.txt
- Supplementary Data 1/Raw Data/SI-Raw Data/Fig 18/Fig 18b-R.txt
- Supplementary Data 1/Raw Data/SI-Raw Data/Fig 18/Fig 18b-S.txt
- Supplementary Data 1/Raw Data/SI-Raw Data/Fig 18/Fig 18c-R.txt
- Supplementary Data 1/Raw Data/SI-Raw Data/Fig 18/Fig 18c-S.txt
- Supplementary Data 1/Raw Data/SI-Raw Data/Fig 18/Fig 18d-R.txt
- Supplementary Data 1/Raw Data/SI-Raw Data/Fig 18/Fig 18d-S.txt
- Supplementary Data 1/Raw Data/SI-Raw Data/Fig 19/
- Supplementary Data 1/Raw Data/SI-Raw Data/Fig 19/Fig 19a-R.txt
- Supplementary Data 1/Raw Data/SI-Raw Data/Fig 19/Fig 19a-S.txt
- Supplementary Data 1/Raw Data/SI-Raw Data/Fig 19/Fig 19b-R.txt
- Supplementary Data 1/Raw Data/SI-Raw Data/Fig 19/Fig 19b-S.txt
- Supplementary Data 1/Raw Data/SI-Raw Data/Fig 19/Fig 19c-R.txt
- Supplementary Data 1/Raw Data/SI-Raw Data/Fig 19/Fig 19c-S.txt
- Supplementary Data 1/Raw Data/SI-Raw Data/Fig 19/Fig 19d-R.txt
- Supplementary Data 1/Raw Data/SI-Raw Data/Fig 19/Fig 19d-S.txt
- Supplementary Data 1/Raw Data/SI-Raw Data/Fig 20/
- Supplementary Data 1/Raw Data/SI-Raw Data/Fig 20/Fig 20a-R.txt
- Supplementary Data 1/Raw Data/SI-Raw Data/Fig 20/Fig 20a-S.txt
- Supplementary Data 1/Raw Data/SI-Raw Data/Fig 20/Fig 20b-R.txt
- Supplementary Data 1/Raw Data/SI-Raw Data/Fig 20/Fig 20b-S.txt
- Supplementary Data 1/Raw Data/SI-Raw Data/Fig 20/Fig 20c-R.txt
- Supplementary Data 1/Raw Data/SI-Raw Data/Fig 20/Fig 20c-S.txt
- Supplementary Data 1/Raw Data/SI-Raw Data/Fig 20/Fig 20d-R.txt
- Supplementary Data 1/Raw Data/SI-Raw Data/Fig 20/Fig 20d-S.txt
- Supplementary Data 1/Raw Data/SI-Raw Data/Fig 22/
- Supplementary Data 1/Raw Data/SI-Raw Data/Fig 22/Fig 22a.xls
- Supplementary Data 1/Raw Data/SI-Raw Data/Fig 22/Fig 22b.xls
- Supplementary Data 1/Raw Data/SI-Raw Data/Fig 22/Fig 22c.xls
- Supplementary Data 1/Raw Data/SI-Raw Data/Fig 22/Fig 22d.xls
- Supplementary Data 1/Raw Data/SI-Raw Data/Fig 23/
- Supplementary Data 1/Raw Data/SI-Raw Data/Fig 23/Fig 23a.xls
- Supplementary Data 1/Raw Data/SI-Raw Data/Fig 23/Fig 23b.xls
- Supplementary Data 1/Raw Data/SI-Raw Data/Fig 26/
- Supplementary Data 1/Raw Data/SI-Raw Data/Fig 26/Fig 26.txt
- Supplementary Data 1/Raw Data/SI-Raw Data/Fig 3/
- Supplementary Data 1/Raw Data/SI-Raw Data/Fig 3/NRs-DDDAm-1.txt
- Supplementary Data 1/Raw Data/SI-Raw Data/Fig 3/NRs-DDDAm-2.txt
- Supplementary Data 1/Raw Data/SI-Raw Data/Fig 3/NRs-DDDAm-3.txt
- Supplementary Data 1/Raw Data/SI-Raw Data/Fig 6/
- Supplementary Data 1/Raw Data/SI-Raw Data/Fig 6/Fig 6C NPL-OAM.txt
- Supplementary Data 1/Raw Data/SI-Raw Data/Fig 6/Fig 6a NPL-OAM.txt
- Supplementary Data 1/Raw Data/SI-Raw Data/Fig 6/Fig 6a PL-NPL-OAM.txt
- Supplementary Data 1/Raw Data/SI-Raw Data/Fig 6/Fig 6b abs-NPL-OAM.txt
- Supplementary Data 1/Raw Data/SI-Raw Data/Fig 6/Fig 6c/
- Supplementary Data 1/Raw Data/SI-Raw Data/Fig 6/Fig 6c/acqu
- Supplementary Data 1/Raw Data/SI-Raw Data/Fig 6/Fig 6c/acqus
- Supplementary Data 1/Raw Data/SI-Raw Data/Fig 6/Fig 6c/audita.txt
- Supplementary Data 1/Raw Data/SI-Raw Data/Fig 6/Fig 6c/fid
- Supplementary Data 1/Raw Data/SI-Raw Data/Fig 6/Fig 6c/format.temp
- Supplementary Data 1/Raw Data/SI-Raw Data/Fig 6/Fig 6c/pdata/
- Supplementary Data 1/Raw Data/SI-Raw Data/Fig 6/Fig 6c/pdata/1/
- Supplementary Data 1/Raw Data/SI-Raw Data/Fig 6/Fig 6c/pdata/1/1i
- Supplementary Data 1/Raw Data/SI-Raw Data/Fig 6/Fig 6c/pdata/1/1r
- Supplementary Data 1/Raw Data/SI-Raw Data/Fig 6/Fig 6c/pdata/1/auditp.txt
- Supplementary Data 1/Raw Data/SI-Raw Data/Fig 6/Fig 6c/pdata/1/intrng
- Supplementary Data 1/Raw Data/SI-Raw Data/Fig 6/Fig 6c/pdata/1/outd
- Supplementary Data 1/Raw Data/SI-Raw Data/Fig 6/Fig 6c/pdata/1/parm.txt
- Supplementary Data 1/Raw Data/SI-Raw Data/Fig 6/Fig 6c/pdata/1/peaks
- Supplementary Data 1/Raw Data/SI-Raw Data/Fig 6/Fig 6c/pdata/1/proc
- Supplementary Data 1/Raw Data/SI-Raw Data/Fig 6/Fig 6c/pdata/1/procs
- Supplementary Data 1/Raw Data/SI-Raw Data/Fig 6/Fig 6c/pdata/1/title
- Supplementary Data 1/Raw Data/SI-Raw Data/Fig 6/Fig 6c/prosol_History
- Supplementary Data 1/Raw Data/SI-Raw Data/Fig 6/Fig 6c/pulseprogram
- Supplementary Data 1/Raw Data/SI-Raw Data/Fig 6/Fig 6c/scon2
- Supplementary Data 1/Raw Data/SI-Raw Data/Fig 6/Fig 6c/shimvalues
- Supplementary Data 1/Raw Data/SI-Raw Data/Fig 6/Fig 6c/specpar
- Supplementary Data 1/Raw Data/SI-Raw Data/Fig 6/Fig 6c/uxnmr.info
- Supplementary Data 1/Raw Data/SI-Raw Data/Fig 6/Fig 6c/uxnmr.par
- Supplementary Data 1/Raw Data/SI-Raw Data/Fig 6/Fig 6e Length-NPL-OAM.txt
- Supplementary Data 1/Raw Data/SI-Raw Data/Fig 6/Fig 6e Width-NPL-OAM.txt
- Supplementary Data 1/Raw Data/SI-Raw Data/Fig 8/
- Supplementary Data 1/Raw Data/SI-Raw Data/Fig 8/Fig 8.txt
