# Supplementary material for: One-dimensional CsPbBr3 superlattices with polarized and amplified spontaneous circularly polarized emissions
Source: Nat Commun. 2026 May 23;17:6768. doi: 10.1038/s41467-026-73513-2 (PMC13385850; doi:10.1038/s41467-026-73513-2)
Supplement: Supplementary file 4 — Supplementary Data 1 (Unprocessed data) [file 41467_2026_73513_MOESM4_ESM.zip › Supplementary Data 1/Raw Data/Manuscript-Raw Data/Figure 1/R-SLs-ASE.txt]

Wavelength	PL intensity	PL intensity
415.001	15	16
415.099	13	3
415.198	23	30
415.296	20	27
415.394	12	6
415.493	12	27
415.591	15	13
415.689	17	4
415.788	16	24
415.886	13	18
415.984	16	2
416.082	10	10
416.181	4	15
416.279	12	18
416.377	12	20
416.475	10	13
416.574	32	24
416.672	17	26
416.77	24	37
416.868	35	19
416.967	20	4
417.065	25	29
417.163	30	20
417.261	29	7
417.36	7	25
417.458	27	26
417.556	27	39
417.654	17	30
417.753	27	39
417.851	24	20
417.949	15	26
418.047	21	30
418.145	46	35
418.244	16	9
418.342	23	26
418.44	23	19
418.538	21	18
418.636	22	32
418.735	44	30
418.833	24	11
418.931	9	33
419.029	45	29
419.127	20	17
419.226	16	34
419.324	30	35
419.422	27	9
419.52	21	20
419.618	15	24
419.716	29	28
419.815	36	29
419.913	24	36
420.011	17	7
420.109	15	30
420.207	19	24
420.305	23	19
420.403	10	6
420.502	9	29
420.6	22	6
420.698	34	18
420.796	32	31
420.894	25	25
420.992	24	14
421.09	13	28
421.188	26	29
421.287	29	23
421.385	25	38
421.483	8	13
421.581	34	32
421.679	29	27
421.777	25	27
421.875	25	4
421.973	28	33
422.071	9	24
422.169	30	9
422.267	28	32
422.365	13	16
422.464	18	18
422.562	45	25
422.66	-1	6
422.758	32	15
422.856	45	37
422.954	6	14
423.052	21	13
423.15	36	23
423.248	9	24
423.346	27	26
423.444	34	18
423.542	19	22
423.64	1	0
423.738	41	47
423.836	23	33
423.934	7	9
424.032	32	23
424.13	33	29
424.228	4	20
424.326	40	31
424.424	19	24
424.522	26	22
424.62	23	21
424.718	22	15
424.816	-2	7
424.914	28	29
425.012	18	13
425.11	11	20
425.208	11	22
425.306	21	16
425.404	14	30
425.502	14	17
425.6	25	25
425.698	11	20
425.796	21	18
425.894	31	27
425.992	32	30
426.09	20	37
426.188	26	14
426.286	29	31
426.383	9	17
426.481	13	13
426.579	33	23
426.677	28	28
426.775	23	25
426.873	20	19
426.971	24	46
427.069	11	9
427.167	37	28
427.265	15	31
427.363	23	20
427.46	24	10
427.558	30	23
427.656	29	35
427.754	26	17
427.852	28	40
427.95	-1	24
428.048	20	-1
428.146	37	30
428.244	24	37
428.341	13	3
428.439	27	18
428.537	26	37
428.635	12	13
428.733	37	32
428.831	37	31
428.929	8	18
429.026	34	28
429.124	24	31
429.222	4	11
429.32	44	26
429.418	30	38
429.516	17	13
429.613	21	11
429.711	34	36
429.809	23	26
429.907	39	22
430.005	32	32
430.102	28	25
430.2	21	17
430.298	40	27
430.396	27	31
430.494	15	16
430.591	30	30
430.689	14	25
430.787	21	24
430.885	25	23
430.982	25	36
431.08	17	23
431.178	28	21
431.276	29	30
431.374	20	40
431.471	19	11
431.569	20	14
431.667	40	50
431.765	25	24
431.862	31	18
431.96	28	46
432.058	19	16
432.156	43	31
432.253	23	39
432.351	11	7
432.449	32	26
432.546	27	40
432.644	15	34
432.742	27	10
432.84	36	35
432.937	23	33
433.035	35	13
433.133	27	39
433.23	24	29
433.328	31	6
433.426	45	44
433.523	26	44
433.621	27	26
433.719	26	26
433.816	34	55
433.914	33	32
434.012	47	31
434.109	40	46
434.207	30	16
434.305	34	24
434.402	36	45
434.5	18	14
434.598	41	25
434.695	41	40
434.793	25	33
434.891	21	18
434.988	28	40
435.086	33	34
435.184	24	10
435.281	38	34
435.379	26	64
435.476	38	26
435.574	31	38
435.672	35	55
435.769	32	24
435.867	15	17
435.964	40	49
436.062	35	31
436.16	32	40
436.257	24	46
436.355	36	46
436.452	29	20
436.55	42	53
436.648	34	41
436.745	26	25
436.843	40	44
436.94	47	36
437.038	25	31
437.135	27	36
437.233	48	63
437.33	39	26
437.428	28	32
437.526	35	45
437.623	42	25
437.721	52	49
437.818	35	35
437.916	37	48
438.013	38	33
438.111	31	39
438.208	28	41
438.306	47	36
438.403	35	42
438.501	34	59
438.598	41	27
438.696	25	41
438.793	22	44
438.891	40	30
438.988	29	41
439.086	32	46
439.183	42	32
439.281	27	43
439.378	34	43
439.476	42	41
439.573	21	39
439.671	31	55
439.768	40	52
439.866	34	27
439.963	21	55
440.06	44	43
440.158	41	58
440.255	32	42
440.353	36	41
440.45	44	36
440.548	25	41
440.645	52	59
440.743	55	48
440.84	49	43
440.937	41	50
441.035	48	48
441.132	37	48
441.23	38	49
441.327	58	50
441.424	36	47
441.522	39	57
441.619	46	45
441.717	57	57
441.814	46	34
441.911	48	51
442.009	44	36
442.106	37	50
442.204	44	58
442.301	48	36
442.398	39	41
442.496	52	61
442.593	42	43
442.69	51	42
442.788	32	44
442.885	57	65
442.982	43	45
443.08	46	57
443.177	54	55
443.274	50	61
443.372	56	63
443.469	36	63
443.566	60	49
443.664	32	60
443.761	44	56
443.858	75	64
443.956	64	68
444.053	51	58
444.15	59	53
444.248	56	64
444.345	52	59
444.442	66	57
444.54	31	55
444.637	53	59
444.734	74	72
444.831	55	66
444.929	47	73
445.026	45	63
445.123	78	61
445.22	66	70
445.318	56	61
445.415	71	66
445.512	42	73
445.61	70	88
445.707	62	61
445.804	53	57
445.901	70	89
445.998	76	85
446.096	46	58
446.193	63	92
446.29	82	68
446.387	75	77
446.485	64	83
446.582	78	69
446.679	86	82
446.776	60	88
446.873	83	89
446.971	94	85
447.068	60	86
447.165	91	98
447.262	81	105
447.359	76	93
447.457	66	88
447.554	81	78
447.651	78	107
447.748	74	90
447.845	85	85
447.943	71	94
448.04	78	83
448.137	79	90
448.234	95	124
448.331	72	93
448.428	103	83
448.525	81	107
448.623	100	123
448.72	95	123
448.817	93	105
448.914	91	142
449.011	107	126
449.108	115	124
449.205	103	125
449.303	97	98
449.4	108	131
449.497	125	141
449.594	98	108
449.691	124	130
449.788	120	156
449.885	117	129
449.982	124	144
450.079	138	180
450.176	101	161
450.273	133	162
450.371	119	138
450.468	121	171
450.565	137	156
450.662	139	177
450.759	121	175
450.856	144	182
450.953	170	210
451.05	140	216
451.147	143	204
451.244	176	200
451.341	171	204
451.438	170	204
451.535	173	212
451.632	171	243
451.729	181	206
451.826	192	227
451.923	177	220
452.02	176	261
452.117	201	244
452.214	183	279
452.311	204	260
452.408	220	258
452.505	209	282
452.602	210	278
452.699	229	257
452.796	244	278
452.893	216	267
452.99	225	296
453.087	259	322
453.184	260	315
453.281	260	296
453.378	244	346
453.475	241	314
453.572	240	322
453.669	259	323
453.766	281	370
453.863	284	349
453.96	275	360
454.057	258	354
454.154	269	357
454.251	303	367
454.348	289	384
454.445	303	412
454.542	257	351
454.638	334	396
454.735	314	425
454.832	300	418
454.929	300	368
455.026	308	382
455.123	289	420
455.22	331	420
455.317	350	438
455.414	318	407
455.511	347	396
455.607	322	441
455.704	345	465
455.801	340	439
455.898	340	452
455.995	338	438
456.092	340	440
456.189	381	452
456.286	359	491
456.382	350	465
456.479	362	456
456.576	360	459
456.673	372	437
456.77	371	454
456.867	338	492
456.963	367	490
457.06	381	488
457.157	389	465
457.254	339	471
457.351	403	496
457.448	362	507
457.544	367	510
457.641	377	467
457.738	372	493
457.835	385	495
457.932	375	476
458.028	364	499
458.125	348	499
458.222	356	482
458.319	357	484
458.416	369	498
458.512	371	475
458.609	369	452
458.706	363	486
458.803	359	440
458.899	343	464
458.996	347	457
459.093	373	457
459.19	347	473
459.286	382	472
459.383	402	463
459.48	338	454
459.577	340	462
459.673	375	435
459.77	339	433
459.867	323	426
459.963	323	421
460.06	337	457
460.157	317	396
460.254	341	450
460.35	318	425
460.447	339	415
460.544	313	414
460.64	325	407
460.737	314	385
460.834	336	426
460.93	324	435
461.027	344	399
461.124	336	409
461.22	323	426
461.317	314	415
461.414	310	394
461.51	319	431
461.607	316	420
461.704	319	420
461.8	347	413
461.897	324	397
461.994	320	383
462.09	283	391
462.187	320	409
462.284	327	386
462.38	329	400
462.477	343	390
462.574	339	378
462.67	295	389
462.767	311	391
462.863	346	396
462.96	329	414
463.057	307	382
463.153	329	378
463.25	319	366
463.346	336	401
463.443	311	408
463.539	332	410
463.636	306	408
463.733	322	389
463.829	323	409
463.926	335	396
464.022	329	437
464.119	329	394
464.215	356	408
464.312	346	448
464.409	346	408
464.505	370	430
464.602	360	409
464.698	359	440
464.795	359	447
464.891	369	429
464.988	379	454
465.084	362	433
465.181	368	477
465.277	371	451
465.374	382	472
465.47	385	495
465.567	373	464
465.663	400	448
465.76	410	495
465.856	397	484
465.953	440	500
466.049	401	525
466.146	391	495
466.242	442	512
466.339	405	510
466.435	422	543
466.532	445	556
466.628	428	571
466.725	443	564
466.821	475	587
466.918	448	587
467.014	475	610
467.11	505	604
467.207	511	632
467.303	502	612
467.4	510	639
467.496	530	623
467.593	510	680
467.689	538	663
467.785	554	688
467.882	585	682
467.978	563	752
468.075	601	745
468.171	585	738
468.268	662	773
468.364	690	783
468.46	640	806
468.557	660	894
468.653	677	874
468.749	732	870
468.846	759	921
468.942	764	961
469.039	792	986
469.135	761	1015
469.231	836	1014
469.328	858	1109
469.424	842	1053
469.52	883	1159
469.617	938	1151
469.713	964	1238
469.809	997	1225
469.906	989	1291
470.002	992	1288
470.098	1055	1305
470.195	1095	1352
470.291	1078	1386
470.387	1111	1405
470.484	1142	1485
470.58	1213	1521
470.676	1208	1480
470.773	1237	1566
470.869	1231	1567
470.965	1271	1595
471.061	1314	1624
471.158	1346	1665
471.254	1327	1675
471.35	1393	1712
471.447	1382	1654
471.543	1361	1762
471.639	1356	1714
471.735	1418	1779
471.832	1416	1760
471.928	1341	1739
472.024	1386	1724
472.12	1360	1688
472.217	1335	1667
472.313	1336	1640
472.409	1346	1678
472.505	1268	1603
472.602	1281	1580
472.698	1236	1564
472.794	1140	1421
472.89	1164	1490
472.987	1129	1445
473.083	1011	1330
473.179	997	1284
473.275	963	1239
473.371	970	1184
473.468	900	1160
473.564	891	1083
473.66	836	1024
473.756	786	1001
473.852	781	934
473.948	694	944
474.045	696	865
474.141	668	827
474.237	599	779
474.333	594	735
474.429	560	690
474.525	522	655
474.622	524	657
474.718	498	599
474.814	448	561
474.91	458	521
475.006	465	527
475.102	398	451
475.198	380	487
475.295	347	426
475.391	363	435
475.487	346	434
475.583	314	396
475.679	317	380
475.775	313	387
475.871	293	339
475.967	296	368
476.063	261	328
476.16	248	327
476.256	237	287
476.352	232	307
476.448	219	303
476.544	223	265
476.64	245	284
476.736	193	264
476.832	202	229
476.928	202	229
477.024	187	233
477.12	179	216
477.216	169	203
477.312	171	230
477.408	148	188
477.504	165	193
477.6	162	193
477.696	135	168
477.792	155	156
477.888	133	160
477.985	144	158
478.081	136	123
478.177	129	128
478.273	101	160
478.369	120	136
478.465	119	156
478.561	93	139
478.657	107	127
478.753	108	120
478.849	102	139
478.944	113	127
479.04	104	122
479.136	74	112
479.232	89	107
479.328	105	109
479.424	74	86
479.52	90	107
479.616	83	89
479.712	93	101
479.808	66	94
479.904	83	96
480	86	94
480.096	74	94
480.192	76	78
480.288	65	60
480.384	56	92
480.48	56	72
480.576	73	67
480.671	58	79
480.767	55	77
480.863	61	60
480.959	62	84
481.055	55	82
481.151	55	39
481.247	64	76
481.343	57	64
481.439	63	46
481.534	62	78
481.63	43	79
481.726	58	67
481.822	54	69
481.918	45	69
482.014	55	40
482.11	48	61
482.205	61	70
482.301	63	52
482.397	51	61
482.493	46	62
482.589	53	52
482.685	44	52
482.78	46	56
482.876	41	53
482.972	45	42
483.068	50	56
483.164	37	51
483.26	51	26
483.355	35	46
483.451	41	50
483.547	44	43
483.643	44	57
483.739	44	45
483.834	46	49
483.93	35	34
484.026	34	63
484.122	56	51
484.217	25	35
484.313	42	47
484.409	35	31
484.505	33	53
484.6	35	44
484.696	45	55
484.792	47	42
484.888	21	30
484.983	46	48
485.079	44	33
485.175	34	30
485.271	33	52
485.366	27	32
485.462	25	28
485.558	25	41
485.653	25	49
485.749	38	44
485.845	38	41
485.941	35	45
486.036	40	40
486.132	18	33
486.228	40	43
486.323	35	30
486.419	29	22
486.515	31	44
486.61	36	37
486.706	34	34
486.802	37	50
486.897	27	31
486.993	26	32
487.089	27	46
487.184	45	34
487.28	17	17
487.376	17	41
487.471	49	47
487.567	26	10
487.662	32	39
487.758	33	31
487.854	44	35
487.949	21	38
488.045	21	39
488.14	37	29
488.236	24	32
488.332	27	32
488.427	47	31
488.523	21	26
488.618	36	31
488.714	62	42
488.81	12	32
488.905	45	35
489.001	43	35
489.096	21	28
489.192	31	39
489.287	22	27
489.383	35	21
489.479	22	26
489.574	23	39
489.67	38	37
489.765	32	40
489.861	39	24
489.956	38	38
490.052	29	41
490.147	21	21
490.243	38	34
490.338	23	27
490.434	21	30
490.529	49	33
490.625	20	28
490.72	33	26
490.816	42	28
490.911	34	33
491.007	19	33
491.102	34	30
491.198	31	36
491.293	15	29
491.389	25	24
491.484	30	33
491.58	32	31
491.675	32	26
491.771	38	26
491.866	11	29
491.962	26	41
492.057	32	32
492.152	19	21
492.248	20	30
492.343	26	19
492.439	30	26
492.534	19	34
492.63	33	27
492.725	24	37
492.82	13	23
492.916	22	30
493.011	27	31
493.107	27	30
493.202	33	34
493.297	29	14
493.393	16	24
493.488	31	21
493.584	40	27
493.679	14	33
493.774	36	21
493.87	35	37
493.965	30	29
494.06	25	24
494.156	37	27
494.251	29	26
494.346	18	21
494.442	37	28
494.537	24	26
494.632	34	35
494.728	41	20
494.823	32	35
494.918	10	25
495.014	35	23
495.109	38	28
495.204	-1	16
495.3	23	32
495.395	36	20
495.49	24	32
495.586	34	26
495.681	27	24
495.776	30	54
495.872	32	26
495.967	46	32
496.062	21	30
496.157	5	27
496.253	47	37
496.348	28	33
496.443	26	26
496.538	40	28
496.634	28	24
496.729	17	31
496.824	17	24
496.919	40	27
497.015	36	52
497.11	36	29
497.205	22	29
497.3	41	44
497.396	15	21
497.491	44	37
497.586	39	44
497.681	23	30
497.776	19	36
497.872	34	42
497.967	24	22
498.062	27	23
498.157	38	34
498.252	11	29
498.348	26	25
498.443	42	37
498.538	20	42
498.633	26	21
498.728	53	30
498.823	25	34
498.919	10	7
499.014	30	31
499.109	25	39
499.204	19	24
499.299	39	36
499.394	22	29
499.489	15	33
499.585	28	28
499.68	32	29
499.775	27	28
499.87	37	27
499.965	43	36
500.06	17	24
500.155	33	25
500.25	17	23
500.345	19	26
500.441	21	13
500.536	22	12
500.631	28	28
500.726	25	31
500.821	20	24
500.916	32	37
501.011	23	9
501.106	34	15
501.201	12	23
501.296	27	35
501.391	33	8
501.486	46	39
501.581	19	15
501.676	36	23
501.771	12	24
501.866	38	43
501.962	27	22
502.057	16	23
502.152	28	49
502.247	15	17
502.342	40	27
502.437	19	32
502.532	35	28
502.627	14	6
502.722	32	48
502.817	13	13
502.912	31	18
503.007	28	45
503.102	6	18
503.197	31	20
503.292	15	30
503.386	18	42
503.481	25	17
503.576	31	36
503.671	29	29
503.766	19	13
503.861	38	28
503.956	11	29
504.051	26	14
504.146	26	22
504.241	24	39
504.336	21	17
504.431	32	29
504.526	33	45
504.621	12	23
504.716	33	30
504.811	17	26
504.905	27	31
505	27	29
505.095	27	37
505.19	15	31
505.285	49	21
505.38	41	41
505.475	20	41
505.57	35	34
505.665	25	37
505.759	26	35
505.854	48	34
505.949	29	18
506.044	24	36
506.139	36	40
506.234	31	19
506.328	26	28
506.423	29	33
506.518	43	29
506.613	27	37
506.708	41	31
506.803	18	21
506.897	4	22
506.992	34	42
507.087	35	30
507.182	13	8
507.277	26	48
507.371	35	22
507.466	22	21
507.561	44	48
507.656	33	20
507.751	32	25
507.845	19	40
507.94	40	25
508.035	23	11
508.13	33	49
508.224	42	34
508.319	25	5
508.414	22	26
508.509	38	43
508.603	16	3
508.698	28	27
508.793	29	27
508.888	38	21
508.982	31	40
509.077	37	37
509.172	49	31
509.267	24	24
509.361	26	21
509.456	36	32
509.551	18	17
509.645	32	41
509.74	20	25
509.835	31	18
509.929	24	33
510.024	41	36
510.119	24	13
510.214	22	28
510.308	27	29
510.403	42	39
510.498	15	28
510.592	20	27
510.687	51	38
510.781	21	27
510.876	14	26
510.971	34	28
511.065	20	34
511.16	16	28
511.255	47	41
511.349	18	18
511.444	4	14
511.539	30	39
511.633	24	21
511.728	19	18
511.822	24	25
511.917	37	23
512.012	11	23
512.106	46	37
512.201	39	26
512.295	34	31
512.39	13	19
512.484	25	37
512.579	18	28
512.674	28	37
512.768	22	36
512.863	12	11
512.957	13	37
513.052	21	20
513.146	30	14
513.241	14	32
513.335	24	36
513.43	26	27
513.525	23	29
513.619	38	34
513.714	35	27
513.808	14	20
513.903	36	32
513.997	33	26
514.092	25	32
514.186	20	36
514.281	42	19
514.375	29	32
514.47	21	27
514.564	28	27
514.659	31	33
514.753	27	36
514.848	25	27
514.942	42	35
515.036	4	27
515.131	30	27
515.225	30	18
515.32	30	41
515.414	41	39
515.509	42	35
515.603	36	47
515.698	20	27
515.792	39	17
515.886	37	35
515.981	13	23
516.075	34	28
516.17	32	34
516.264	15	32
516.359	39	36
516.453	32	29
516.547	9	22
516.642	32	25
516.736	52	37
516.831	23	32
516.925	24	21
517.019	36	16
517.114	19	46
517.208	23	16
517.302	36	27
517.397	28	18
517.491	21	35
517.585	43	31
517.68	27	21
517.774	44	30
517.868	36	8
517.963	35	27
518.057	9	19
518.151	36	26
518.246	32	41
518.34	21	24
518.434	43	33
518.529	33	12
518.623	15	22
518.717	25	28
518.812	46	38
518.906	28	48
519	23	33
519.095	45	26
519.189	36	37
519.283	25	32
519.377	41	31
519.472	32	28
519.566	24	22
519.66	35	24
519.754	40	38
519.849	23	24
519.943	47	38
520.037	41	28
520.131	12	22
520.226	37	22
520.32	38	39
520.414	20	24
520.508	31	20
520.603	41	21
520.697	18	34
520.791	24	23
520.885	41	35
520.979	21	44
521.074	23	15
521.168	40	22
521.262	34	23
521.356	23	28
521.45	38	17
521.544	26	32
521.639	23	38
521.733	38	14
521.827	41	40
521.921	26	32
522.015	28	23
522.109	31	29
522.204	20	25
522.298	28	35
522.392	37	38
522.486	41	34
522.58	23	16
522.674	26	29
522.768	25	50
522.862	25	25
522.957	38	24
523.051	18	35
523.145	34	38
523.239	37	16
523.333	31	28
523.427	25	31
523.521	26	2
523.615	33	42
523.709	28	37
523.803	29	18
523.898	40	37
523.992	38	51
524.086	13	15
524.18	50	31
524.274	35	21
524.368	31	38
524.462	24	22
524.556	25	39
524.65	23	13
524.744	25	24
524.838	21	36
524.932	27	26
525.026	39	20
525.12	37	35
525.214	19	29
525.308	25	19
525.402	33	38
525.496	39	39
525.59	32	24
525.684	25	22
525.778	35	27
525.872	38	20
525.966	30	17
526.06	15	36
526.154	31	27
526.248	41	26
526.342	31	36
526.436	48	35
526.53	30	29
526.624	17	19
526.718	34	36
526.812	41	30
526.906	31	34
526.999	40	31
527.093	32	24
527.187	23	25
527.281	34	34
527.375	32	38
527.469	37	16
527.563	30	25
527.657	32	35
527.751	28	4
527.845	28	32
527.939	20	24
528.032	22	8
528.126	37	55
528.22	28	44
528.314	21	-2
528.408	34	40
528.502	33	22
528.596	29	19
528.69	24	36
528.783	42	41
528.877	16	20
528.971	32	26
529.065	25	38
529.159	29	30
529.253	14	17
529.346	36	41
529.44	45	33
529.534	23	20
529.628	37	37
529.722	31	25
529.815	24	12
529.909	38	49
530.003	31	36
530.097	27	15
530.191	56	41
530.284	29	36
530.378	26	5
530.472	18	42
530.566	36	32
530.659	22	7
530.753	17	26
530.847	26	41
530.941	37	23
531.035	43	43
531.128	14	27
531.222	28	20
531.316	32	27
531.409	25	32
531.503	35	26
531.597	36	23
531.691	28	35
531.784	27	20
531.878	35	29
531.972	18	30
532.065	17	22
532.159	40	21
532.253	42	41
532.347	22	34
532.44	49	32
532.534	9	29
532.628	26	39
532.721	42	26
532.815	14	14
532.909	25	34
533.002	36	32
533.096	28	14
533.19	21	21
533.283	48	39
533.377	31	26
533.47	15	27
533.564	28	38
533.658	38	18
533.751	35	42
533.845	30	25
533.939	43	35
534.032	20	29
534.126	48	35
534.219	25	14
534.313	31	27
534.407	34	36
534.5	42	31
534.594	21	25
534.687	27	42
534.781	46	37
534.874	34	22
534.968	39	40
535.062	27	35
535.155	39	32
535.249	31	35
535.342	18	28
535.436	39	29
535.529	21	24
535.623	24	21
535.716	46	19
535.81	23	20
535.903	15	30
535.997	36	13
536.091	39	18
536.184	29	34
536.278	30	9
536.371	31	34
536.465	28	33
536.558	45	25
536.652	38	32
536.745	12	33
536.839	30	29
536.932	57	44
537.025	16	21
537.119	40	25
537.212	46	30
537.306	23	38
537.399	27	22
537.493	36	28
537.586	29	33
537.68	20	18
537.773	42	33
537.867	34	48
537.96	18	13
538.053	43	37
538.147	37	33
538.24	9	18
538.334	41	40
538.427	49	36
538.52	11	21
538.614	44	30
538.707	29	33
538.801	21	30
538.894	28	21
538.987	38	26
539.081	31	13
539.174	32	35
539.268	31	28
539.361	24	23
539.454	20	26
539.548	48	31
539.641	25	28
539.734	21	20
539.828	39	39
539.921	12	22
540.014	42	35
540.108	26	27
540.201	28	28
540.294	21	17
540.388	15	21
540.481	29	36
540.574	10	24
540.668	31	31
540.761	30	14
540.854	30	37
540.947	15	26
541.041	49	30
541.134	33	31
541.227	25	17
541.321	40	19
541.414	27	35
541.507	38	44
541.6	22	9
541.694	32	38
541.787	8	32
541.88	23	28
541.973	46	30
542.067	22	35
542.16	9	7
542.253	36	32
542.346	38	60
542.439	20	17
542.533	41	25
542.626	31	35
542.719	19	26
542.812	39	8
542.906	31	37
542.999	18	16
543.092	40	15
543.185	35	32
543.278	17	15
543.371	24	22
