# Supplementary material for: One-dimensional CsPbBr3 superlattices with polarized and amplified spontaneous circularly polarized emissions
Source: Nat Commun. 2026 May 23;17:6768. doi: 10.1038/s41467-026-73513-2 (PMC13385850; doi:10.1038/s41467-026-73513-2)
Supplement: Supplementary file 4 — Supplementary Data 1 (Unprocessed data) [file 41467_2026_73513_MOESM4_ESM.zip › Supplementary Data 1/Raw Data/Manuscript-Raw Data/Figure 1/R-SLs-CD.txt]

Wavelength(nm)	CD
600	9.13136E-4
598.3	1.43091E-4
596.6	0
594.9	4.83864E-4
593.2	0.00159
591.5	0.00333
589.8	0.0057
588.1	0.00869
586.4	0.01295
584.7	0.02017
583	0.02433
581.3	0.02434
579.6	0.03059
577.9	0.03322
576.2	0.03475
574.5	0.04073
572.8	0.03978
571.1	0.04122
569.4	0.03713
567.7	0.03333
566	0.0386
564.3	0.04439
562.6	0.04794
560.9	0.05529
559.2	0.05402
557.5	0.05259
555.8	0.05168
554.1	0.0543
552.4	0.05771
550.7	0.0663
549	0.06828
547.3	0.07297
545.6	0.07691
543.9	0.08299
542.2	0.0868
540.5	0.09601
538.8	0.1032
537.1	0.10713
535.4	0.10942
533.7	0.11506
532	0.12266
530.3	0.13859
528.6	0.14788
526.9	0.16621
525.2	0.18664
523.5	0.20241
521.8	0.21943
520.1	0.23831
518.4	0.25853
516.7	0.28609
515	0.31934
513.3	0.35543
511.6	0.40448
509.9	0.45609
508.2	0.51141
506.5	0.57736
504.8	0.64173
503.1	0.71661
501.4	0.78403
499.7	0.84479
498	0.90187
496.3	0.94761
494.6	0.98165
492.9	0.99918
491.2	1
489.5	0.98144
487.8	0.95025
486.1	0.90887
484.4	0.86699
482.7	0.82504
481	0.78428
479.3	0.75271
477.6	0.7269
475.9	0.71912
474.2	0.72083
472.5	0.73439
470.8	0.75967
469.1	0.78958
467.4	0.8218
465.7	0.86026
464	0.90548
462.3	0.95161
460.6	0.99298
458.9	1.03116
457.2	1.06456
455.5	1.09417
453.8	1.11931
452.1	1.13814
450.4	1.1524
448.7	1.16504
447	1.17524
445.3	1.18236
443.6	1.18811
441.9	1.19759
440.2	1.21385
438.5	1.22414
436.8	1.23226
435.1	1.25212
433.4	1.26614
431.7	1.28612
430	1.30353
428.3	1.32368
426.6	1.34198
424.9	1.36089
423.2	1.37905
421.5	1.39544
419.8	1.41634
418.1	1.44229
416.4	1.46665
414.7	1.48686
413	1.51008
411.3	1.53558
409.6	1.5573
407.9	1.58132
406.2	1.61091
404.5	1.64783
402.8	1.68279
401.1	1.72399
--	--
--	--
--	--
--	--
--	--
--	--
--	--
--	--
--	--
--	--
--	--
--	--
--	--
--	--
--	--
--	--
--	--
--	--
--	--
--	--
--	--
--	--
--	--
--	--
--	--
--	--
--	--
--	--
--	--
--	--
--	--
--	--
--	--
--	--
--	--
--	--
--	--
--	--
--	--
--	--
--	--
--	--
--	--
--	--
--	--
--	--
--	--
--	--
--	--
--	--
--	--
--	--
--	--
--	--
--	--
--	--
--	--
--	--
--	--
--	--
--	--
--	--
--	--
--	--
--	--
--	--
--	--
--	--
