# Supplementary material for: One-dimensional CsPbBr3 superlattices with polarized and amplified spontaneous circularly polarized emissions
Source: Nat Commun. 2026 May 23;17:6768. doi: 10.1038/s41467-026-73513-2 (PMC13385850; doi:10.1038/s41467-026-73513-2)
Supplement: Supplementary file 4 — Supplementary Data 1 (Unprocessed data) [file 41467_2026_73513_MOESM4_ESM.zip › Supplementary Data 1/Raw Data/Manuscript-Raw Data/Figure 1/R-SLs-CPL.txt]

Wavelength(nm)	CPL
650	0.06095
649	0.06194
648	0.06291
647	0.06385
646	0.06478
645	0.06569
644	0.06658
643	0.06745
642	0.06831
641	0.06914
640	0.06995
639	0.07072
638	0.07145
637	0.07211
636	0.07269
635	0.07317
634	0.07355
633	0.07382
632	0.07397
631	0.07399
630	0.07386
629	0.07357
628	0.07313
627	0.07251
626	0.07172
625	0.07075
624	0.0696
623	0.06828
622	0.06676
621	0.06507
620	0.06322
619	0.06121
618	0.05907
617	0.05682
616	0.05449
615	0.05211
614	0.04971
613	0.04732
612	0.04496
611	0.04265
610	0.0404
609	0.03821
608	0.0361
607	0.03407
606	0.03217
605	0.03041
604	0.02884
603	0.02749
602	0.02642
601	0.02565
600	0.02524
599	0.02522
598	0.02562
597	0.02648
596	0.02785
595	0.02977
594	0.03225
593	0.03532
592	0.039
591	0.04329
590	0.04818
589	0.05368
588	0.05976
587	0.06644
586	0.0737
585	0.08158
584	0.09005
583	0.09914
582	0.10884
581	0.11916
580	0.13009
579	0.14161
578	0.1537
577	0.16632
576	0.17943
575	0.19296
574	0.20686
573	0.22104
572	0.23543
571	0.24997
570	0.26463
569	0.27935
568	0.29411
567	0.30888
566	0.32367
565	0.33847
564	0.35327
563	0.36805
562	0.3828
561	0.39751
560	0.41217
559	0.4268
558	0.44142
557	0.45605
556	0.47072
555	0.48546
554	0.5003
553	0.51526
552	0.53033
551	0.54554
550	0.56089
549	0.57639
548	0.59207
547	0.60796
546	0.62403
545	0.64027
544	0.65663
543	0.67308
542	0.68955
541	0.70599
540	0.72236
539	0.73862
538	0.75478
537	0.77082
536	0.78673
535	0.80249
534	0.81809
533	0.83348
532	0.84862
531	0.86343
530	0.87783
529	0.89173
528	0.90506
527	0.91774
526	0.92968
525	0.94081
524	0.95105
523	0.96036
522	0.9687
521	0.97604
520	0.98239
519	0.98773
518	0.99209
517	0.99549
516	0.99794
515	0.99945
514	1
513	0.99957
512	0.99814
511	0.99568
510	0.99217
509	0.9876
508	0.98194
507	0.97515
506	0.96724
505	0.95821
504	0.94811
503	0.93695
502	0.92483
501	0.91182
500	0.89799
499	0.88343
498	0.86822
497	0.85238
496	0.83597
495	0.819
494	0.80151
493	0.78354
492	0.76513
491	0.74632
490	0.72721
489	0.70786
488	0.68831
487	0.66862
486	0.64883
485	0.629
484	0.60914
483	0.58928
482	0.56944
481	0.54968
480	0.53002
479	0.5105
478	0.49115
477	0.47199
476	0.45303
475	0.43435
474	0.41596
473	0.39784
472	0.37999
471	0.36241
470	0.34514
469	0.32819
468	0.31155
467	0.29523
466	0.27923
465	0.26354
464	0.24812
463	0.23296
462	0.21805
461	0.20336
460	0.18892
459	0.17474
458	0.16086
457	0.14732
456	0.13418
455	0.12151
454	0.10938
453	0.09785
452	0.08696
451	0.07673
450	0.0672
449	0.05836
448	0.05023
447	0.04279
446	0.03603
445	0.0299
444	0.0244
443	0.0195
442	0.01521
441	0.01149
440	0.00834
439	0.00572
438	0.00362
437	0.00201
436	8.87184E-4
435	2.24082E-4
434	0
433	1.84682E-4
432	7.53295E-4
431	0.00167
430	0.00287
429	0.00431
428	0.00592
427	0.00766
426	0.00948
425	0.01135
424	0.01099
423	0.01076
422	0.01066
421	0.01069
420	0.01084
419	0.01113
418	0.01154
417	0.01208
416	0.01275
415	0.01355
414	0.01447
413	0.01553
412	0.01671
411	0.01802
410	0.01946
409	0.02103
408	0.02273
407	0.02455
406	0.02651
405	0.02859
404	0.0308
403	0.03314
402	0.03561
401	0.0382
400	0.04093
