# Supplementary material for: One-dimensional CsPbBr3 superlattices with polarized and amplified spontaneous circularly polarized emissions
Source: Nat Commun. 2026 May 23;17:6768. doi: 10.1038/s41467-026-73513-2 (PMC13385850; doi:10.1038/s41467-026-73513-2)
Supplement: Supplementary file 4 — Supplementary Data 1 (Unprocessed data) [file 41467_2026_73513_MOESM4_ESM.zip › Supplementary Data 1/Raw Data/Manuscript-Raw Data/Figure 1/S-SLs-ASE.txt]

Wavelength	PL intensity	PL intensity
415.001	27	19
415.099	17	0
415.198	24	32
415.296	9	25
415.394	21	13
415.493	8	24
415.591	17	24
415.689	30	15
415.788	3	13
415.886	25	32
415.984	27	24
416.082	3	9
416.181	22	32
416.279	29	24
416.377	5	22
416.475	12	31
416.574	33	39
416.672	31	16
416.77	39	56
416.868	40	56
416.967	34	24
417.065	46	43
417.163	34	58
417.261	38	42
417.36	37	39
417.458	43	65
417.556	50	45
417.654	30	45
417.753	45	73
417.851	42	48
417.949	51	46
418.047	49	60
418.145	56	61
418.244	35	50
418.342	41	65
418.44	42	44
418.538	37	48
418.636	33	55
418.735	40	54
418.833	38	38
418.931	33	47
419.029	26	58
419.127	50	53
419.226	34	35
419.324	46	55
419.422	26	27
419.52	26	22
419.618	25	41
419.716	48	49
419.815	32	46
419.913	29	51
420.011	32	39
420.109	34	27
420.207	22	38
420.305	40	37
420.403	26	40
420.502	34	51
420.6	34	48
420.698	41	37
420.796	38	48
420.894	43	47
420.992	43	40
421.09	25	46
421.188	35	54
421.287	46	55
421.385	36	36
421.483	41	57
421.581	38	45
421.679	23	42
421.777	41	69
421.875	38	45
421.973	43	43
422.071	29	51
422.169	35	44
422.267	44	48
422.365	36	52
422.464	45	49
422.562	37	54
422.66	24	28
422.758	46	61
422.856	58	63
422.954	22	26
423.052	24	49
423.15	47	48
423.248	26	32
423.346	44	62
423.444	40	54
423.542	32	39
423.64	18	38
423.738	51	39
423.836	47	48
423.934	11	33
424.032	39	37
424.13	46	43
424.228	19	34
424.326	39	56
424.424	42	44
424.522	32	40
424.62	19	41
424.718	42	40
424.816	17	23
424.914	22	34
425.012	47	29
425.11	21	20
425.208	19	30
425.306	38	36
425.404	29	28
425.502	5	29
425.6	35	32
425.698	22	8
425.796	7	40
425.894	46	39
425.992	33	33
426.09	7	33
426.188	32	33
426.286	39	32
426.383	12	34
426.481	18	32
426.579	31	26
426.677	24	25
426.775	21	37
426.873	22	30
426.971	31	31
427.069	13	30
427.167	50	46
427.265	27	28
427.363	31	34
427.46	21	26
427.558	28	20
427.656	37	45
427.754	23	28
427.852	30	21
427.95	16	37
428.048	14	21
428.146	31	28
428.244	31	50
428.341	15	28
428.439	32	27
428.537	31	34
428.635	19	19
428.733	32	33
428.831	28	28
428.929	17	17
429.026	42	33
429.124	36	48
429.222	1	23
429.32	35	31
429.418	48	39
429.516	21	34
429.613	20	21
429.711	33	32
429.809	20	39
429.907	38	29
430.005	53	36
430.102	26	48
430.2	28	31
430.298	44	46
430.396	37	33
430.494	20	27
430.591	48	39
430.689	31	23
430.787	16	25
430.885	47	41
430.982	14	34
431.08	36	35
431.178	34	37
431.276	34	37
431.374	24	49
431.471	25	30
431.569	35	27
431.667	32	56
431.765	33	34
431.862	41	37
431.96	31	47
432.058	27	39
432.156	37	40
432.253	34	43
432.351	18	28
432.449	44	46
432.546	31	48
432.644	39	50
432.742	33	25
432.84	40	35
432.937	45	49
433.035	37	13
433.133	30	48
433.23	47	53
433.328	31	33
433.426	38	52
433.523	51	67
433.621	33	31
433.719	25	29
433.816	55	61
433.914	41	54
434.012	44	36
434.109	51	63
434.207	42	59
434.305	49	34
434.402	57	53
434.5	29	36
434.598	34	49
434.695	53	59
434.793	39	59
434.891	28	37
434.988	61	53
435.086	48	58
435.184	36	34
435.281	60	55
435.379	47	70
435.476	35	44
435.574	43	46
435.672	47	66
435.769	35	49
435.867	33	44
435.964	63	63
436.062	42	57
436.16	57	52
436.257	42	49
436.355	45	55
436.452	50	38
436.55	60	55
436.648	58	75
436.745	42	48
436.843	54	59
436.94	53	57
437.038	55	46
437.135	55	45
437.233	66	77
437.33	43	65
437.428	50	55
437.526	48	58
437.623	48	69
437.721	68	77
437.818	51	44
437.916	55	64
438.013	51	46
438.111	48	56
438.208	63	80
438.306	58	59
438.403	41	47
438.501	63	65
438.598	78	65
438.696	43	49
438.793	62	79
438.891	50	55
438.988	55	51
439.086	62	78
439.183	58	72
439.281	64	54
439.378	61	64
439.476	73	79
439.573	51	61
439.671	70	77
439.768	76	79
439.866	48	46
439.963	60	52
440.06	68	80
440.158	70	87
440.255	70	78
440.353	56	85
440.45	85	72
440.548	64	82
440.645	64	89
440.743	78	93
440.84	82	78
440.937	88	92
441.035	76	98
441.132	93	93
441.23	71	89
441.327	80	88
441.424	87	69
441.522	76	97
441.619	71	79
441.717	100	95
441.814	66	58
441.911	79	95
442.009	96	78
442.106	63	69
442.204	71	107
442.301	98	79
442.398	94	85
442.496	83	113
442.593	115	103
442.69	94	86
442.788	63	97
442.885	94	97
442.982	87	97
443.08	86	103
443.177	100	124
443.274	107	98
443.372	90	112
443.469	103	98
443.566	104	105
443.664	91	107
443.761	103	129
443.858	128	111
443.956	99	121
444.053	105	117
444.15	123	121
444.248	100	116
444.345	106	127
444.442	121	100
444.54	96	105
444.637	111	135
444.734	135	133
444.831	129	128
444.929	110	120
445.026	128	149
445.123	128	126
445.22	130	129
445.318	133	142
445.415	151	143
445.512	125	130
445.61	164	148
445.707	145	127
445.804	136	130
445.901	137	142
445.998	139	161
446.096	143	129
446.193	153	159
446.29	169	159
446.387	140	157
446.485	171	180
446.582	183	156
446.679	187	189
446.776	176	169
446.873	172	182
446.971	192	190
447.068	174	169
447.165	196	206
447.262	207	199
447.359	168	187
447.457	215	203
447.554	208	209
447.651	204	212
447.748	224	232
447.845	218	237
447.943	229	223
448.04	212	224
448.137	230	245
448.234	237	225
448.331	237	243
448.428	245	246
448.525	244	237
448.623	272	260
448.72	265	266
448.817	259	267
448.914	270	295
449.011	290	308
449.108	310	299
449.205	309	313
449.303	311	304
449.4	309	305
449.497	319	325
449.594	300	318
449.691	364	355
449.788	344	340
449.885	357	357
449.982	383	349
450.079	374	394
450.176	376	379
450.273	408	392
450.371	391	409
450.468	407	410
450.565	414	401
450.662	463	437
450.759	453	458
450.856	442	457
450.953	521	487
451.05	486	468
451.147	488	519
451.244	522	513
451.341	525	546
451.438	553	537
451.535	566	563
451.632	576	568
451.729	589	601
451.826	630	595
451.923	649	646
452.02	674	655
452.117	685	614
452.214	686	664
452.311	698	667
452.408	734	722
452.505	813	720
452.602	752	704
452.699	776	762
452.796	827	762
452.893	806	775
452.99	829	768
453.087	845	867
453.184	895	855
453.281	929	891
453.378	983	892
453.475	938	902
453.572	956	925
453.669	941	912
453.766	1029	989
453.863	988	962
453.96	1089	1032
454.057	1080	1030
454.154	1150	1069
454.251	1130	1123
454.348	1169	1084
454.445	1198	1139
454.542	1217	1156
454.638	1259	1201
454.735	1248	1213
454.832	1296	1252
454.929	1341	1215
455.026	1330	1248
455.123	1362	1295
455.22	1378	1270
455.317	1426	1348
455.414	1415	1350
455.511	1495	1332
455.607	1519	1405
455.704	1554	1451
455.801	1583	1411
455.898	1582	1441
455.995	1573	1470
456.092	1637	1422
456.189	1662	1462
456.286	1685	1518
456.382	1692	1509
456.479	1729	1539
456.576	1697	1552
456.673	1726	1544
456.77	1770	1605
456.867	1788	1635
456.963	1837	1659
457.06	1792	1639
457.157	1852	1641
457.254	1892	1712
457.351	1877	1662
457.448	1852	1649
457.544	1845	1700
457.641	1921	1645
457.738	1919	1680
457.835	1924	1728
457.932	1952	1765
458.028	1990	1684
458.125	1915	1677
458.222	1944	1697
458.319	1962	1726
458.416	1934	1691
458.512	1929	1711
458.609	2005	1720
458.706	1928	1728
458.803	1885	1745
458.899	2001	1741
458.996	1960	1670
459.093	1997	1697
459.19	1955	1682
459.286	1964	1705
459.383	1937	1718
459.48	1932	1677
459.577	1975	1691
459.673	1954	1712
459.77	1972	1687
459.867	1952	1641
459.963	1927	1682
460.06	1940	1697
460.157	1923	1689
460.254	1928	1672
460.35	1983	1626
460.447	1934	1612
460.544	1927	1633
460.64	1983	1670
460.737	1886	1612
460.834	1916	1641
460.93	1903	1659
461.027	1929	1681
461.124	1875	1585
461.22	1943	1672
461.317	1941	1618
461.414	1865	1581
461.51	1901	1580
461.607	1907	1590
461.704	1871	1566
461.8	1902	1552
461.897	1886	1555
461.994	1839	1597
462.09	1849	1585
462.187	1897	1559
462.284	1866	1543
462.38	1868	1566
462.477	1927	1538
462.574	1898	1570
462.67	1869	1516
462.767	1909	1571
462.863	1893	1538
462.96	1883	1511
463.057	1826	1553
463.153	1878	1478
463.25	1853	1501
463.346	1923	1520
463.443	1870	1521
463.539	1858	1474
463.636	1900	1557
463.733	1884	1512
463.829	1910	1538
463.926	1957	1536
464.022	1956	1552
464.119	1913	1497
464.215	1895	1547
464.312	1903	1600
464.409	1950	1592
464.505	2011	1546
464.602	1931	1604
464.698	1998	1630
464.795	2042	1631
464.891	1953	1661
464.988	1976	1639
465.084	1993	1590
465.181	2042	1669
465.277	2035	1659
465.374	2100	1674
465.47	2038	1627
465.567	2187	1662
465.663	2179	1667
465.76	2159	1681
465.856	2166	1710
465.953	2215	1727
466.049	2270	1804
466.146	2271	1799
466.242	2363	1798
466.339	2272	1776
466.435	2334	1793
466.532	2386	1901
466.628	2382	1817
466.725	2454	1902
466.821	2471	1905
466.918	2486	1942
467.014	2558	2043
467.11	2593	2025
467.207	2618	2022
467.303	2585	2025
467.4	2735	2121
467.496	2689	2127
467.593	2752	2169
467.689	2833	2240
467.785	2888	2187
467.882	2891	2212
467.978	3011	2308
468.075	2958	2368
468.171	3100	2329
468.268	3213	2506
468.364	3220	2491
468.46	3277	2534
468.557	3332	2517
468.653	3409	2633
468.749	3458	2672
468.846	3566	2673
468.942	3561	2766
469.039	3564	2776
469.135	3728	2786
469.231	3710	2929
469.328	3901	2969
469.424	3958	2959
469.52	4035	3064
469.617	4155	3128
469.713	4211	3103
469.809	4317	3149
469.906	4305	3300
470.002	4413	3226
470.098	4450	3342
470.195	4616	3353
470.291	4701	3427
470.387	4772	3593
470.484	4843	3578
470.58	4877	3643
470.676	5061	3727
470.773	5099	3780
470.869	5156	3785
470.965	5212	3898
471.061	5321	4026
471.158	5375	4041
471.254	5486	4001
471.35	5579	4170
471.447	5595	4179
471.543	5645	4145
471.639	5844	4280
471.735	5805	4303
471.832	5919	4204
471.928	5927	4434
472.024	5975	4373
472.12	6139	4347
472.217	6053	4364
472.313	6155	4415
472.409	6124	4388
472.505	6014	4399
472.602	6100	4405
472.698	6152	4386
472.794	6070	4305
472.89	6052	4393
472.987	6067	4343
473.083	5987	4309
473.179	5985	4186
473.275	5796	4184
473.371	5790	4014
473.468	5571	3935
473.564	5567	3946
473.66	5432	3805
473.756	5330	3712
473.852	5239	3601
473.948	5017	3540
474.045	4822	3475
474.141	4686	3278
474.237	4598	3170
474.333	4432	3090
474.429	4258	2989
474.525	4114	2863
474.622	3979	2788
474.718	3861	2669
474.814	3734	2557
474.91	3553	2391
475.006	3480	2430
475.102	3289	2279
475.198	3068	2173
475.295	2865	2030
475.391	2785	1947
475.487	2667	1826
475.583	2589	1734
475.679	2401	1713
475.775	2357	1597
475.871	2197	1473
475.967	2101	1435
476.063	2086	1338
476.16	1868	1310
476.256	1809	1189
476.352	1707	1166
476.448	1614	1094
476.544	1477	1054
476.64	1492	1032
476.736	1389	963
476.832	1252	890
476.928	1253	848
477.024	1139	782
477.12	1134	795
477.216	1065	757
477.312	1033	710
477.408	920	707
477.504	951	646
477.6	850	603
477.696	871	604
477.792	811	544
477.888	775	544
477.985	758	527
478.081	701	492
478.177	669	453
478.273	649	469
478.369	621	454
478.465	579	436
478.561	552	379
478.657	525	389
478.753	515	374
478.849	537	338
478.944	462	368
479.04	459	322
479.136	432	302
479.232	426	326
479.328	399	287
479.424	378	245
479.52	361	281
479.616	351	258
479.712	349	255
479.808	336	238
479.904	313	214
480	297	229
480.096	310	220
480.192	265	236
480.288	303	186
480.384	265	196
480.48	240	185
480.576	270	192
480.671	230	177
480.767	221	180
480.863	212	148
480.959	226	154
481.055	207	170
481.151	216	148
481.247	203	140
481.343	199	167
481.439	179	136
481.534	189	141
481.63	165	147
481.726	168	156
481.822	170	128
481.918	154	133
482.014	170	111
482.11	150	101
482.205	145	128
482.301	162	139
482.397	149	115
482.493	144	102
482.589	147	122
482.685	127	110
482.78	130	91
482.876	118	108
482.972	134	72
483.068	131	100
483.164	105	94
483.26	117	93
483.355	118	81
483.451	115	94
483.547	98	77
483.643	116	92
483.739	87	93
483.834	98	87
483.93	103	68
484.026	109	87
484.122	112	102
484.217	103	61
484.313	107	106
484.409	70	64
484.505	93	88
484.6	100	82
484.696	79	89
484.792	92	68
484.888	92	70
484.983	91	90
485.079	87	64
485.175	96	76
485.271	73	69
485.366	76	77
485.462	83	45
485.558	90	62
485.653	78	65
485.749	76	57
485.845	77	64
485.941	78	78
486.036	84	68
486.132	72	57
486.228	60	72
486.323	90	51
486.419	59	60
486.515	60	76
486.61	80	66
486.706	68	49
486.802	69	63
486.897	75	55
486.993	55	46
487.089	67	55
487.184	71	73
487.28	75	41
487.376	64	51
487.471	80	81
487.567	56	49
487.662	65	54
487.758	62	66
487.854	66	55
487.949	37	44
488.045	67	87
488.14	71	50
488.236	58	41
488.332	60	61
488.427	65	55
488.523	48	50
488.618	68	65
488.714	66	69
488.81	55	33
488.905	68	71
489.001	42	54
489.096	53	33
489.192	65	53
489.287	47	52
489.383	62	57
489.479	46	43
489.574	45	52
489.67	58	46
489.765	64	51
489.861	47	59
489.956	55	54
490.052	58	49
490.147	37	52
490.243	53	48
490.338	58	42
490.434	31	43
490.529	43	52
490.625	45	50
490.72	56	49
490.816	48	59
490.911	65	52
491.007	49	35
491.102	48	48
491.198	69	58
491.293	33	24
491.389	33	47
491.484	57	47
491.58	46	31
491.675	39	56
491.771	55	53
491.866	25	17
491.962	36	50
492.057	49	49
492.152	22	19
492.248	37	31
492.343	37	34
492.439	47	44
492.534	41	28
492.63	41	46
492.725	46	31
492.82	32	28
492.916	47	46
493.011	48	28
493.107	34	39
493.202	46	47
493.297	38	26
493.393	16	13
493.488	41	42
493.584	44	35
493.679	37	27
493.774	36	40
493.87	41	41
493.965	34	26
494.06	27	42
494.156	40	35
494.251	41	21
494.346	15	42
494.442	20	36
494.537	36	27
494.632	48	36
494.728	39	40
494.823	27	29
494.918	24	24
495.014	32	29
495.109	41	37
495.204	21	15
495.3	27	29
495.395	41	42
495.49	41	23
495.586	41	34
495.681	30	23
495.776	51	45
495.872	28	30
495.967	39	35
496.062	40	28
496.157	19	34
496.253	32	42
496.348	51	36
496.443	35	37
496.538	31	38
496.634	59	31
496.729	27	17
496.824	22	38
496.919	55	40
497.015	52	46
497.11	24	38
497.205	37	43
497.3	40	42
497.396	21	33
497.491	49	45
497.586	42	46
497.681	24	34
497.776	37	42
497.872	46	25
497.967	29	28
498.062	37	44
498.157	33	29
498.252	16	27
498.348	29	44
498.443	46	31
498.538	25	31
498.633	24	27
498.728	45	40
498.823	34	22
498.919	15	30
499.014	35	39
499.109	39	32
499.204	8	31
499.299	55	46
499.394	28	16
499.489	16	34
499.585	23	25
499.68	39	25
499.775	41	40
499.87	30	26
499.965	51	40
500.06	27	38
500.155	16	29
500.25	26	32
500.345	18	29
500.441	20	38
500.536	47	26
500.631	41	33
500.726	25	30
500.821	27	26
500.916	40	29
501.011	28	33
501.106	19	17
501.201	38	36
501.296	26	35
501.391	13	22
501.486	55	39
501.581	18	22
501.676	24	35
501.771	35	27
501.866	39	37
501.962	14	27
502.057	41	27
502.152	37	30
502.247	13	31
502.342	50	30
502.437	30	33
502.532	27	39
502.627	35	31
502.722	36	29
502.817	28	25
502.912	34	23
503.007	37	27
503.102	23	42
503.197	37	29
503.292	33	22
503.386	39	52
503.481	24	26
503.576	27	26
503.671	33	31
503.766	15	22
503.861	33	31
503.956	35	30
504.051	31	36
504.146	38	32
504.241	37	32
504.336	26	35
504.431	38	20
504.526	41	35
504.621	14	31
504.716	34	24
504.811	30	24
504.905	43	46
505	22	17
505.095	28	28
505.19	40	36
505.285	26	28
505.38	44	35
505.475	47	42
505.57	35	48
505.665	40	37
505.759	39	29
505.854	39	46
505.949	31	28
506.044	32	31
506.139	41	49
506.234	40	27
506.328	33	33
506.423	31	32
506.518	34	42
506.613	44	50
506.708	41	36
506.803	12	35
506.897	16	9
506.992	37	42
507.087	27	41
507.182	33	9
507.277	26	40
507.371	40	37
507.466	35	31
507.561	46	41
507.656	31	42
507.751	40	37
507.845	28	20
507.94	39	45
508.035	32	20
508.13	39	47
508.224	37	42
508.319	24	33
508.414	32	24
508.509	47	57
508.603	22	25
508.698	17	8
508.793	34	55
508.888	28	35
508.982	37	25
509.077	49	47
509.172	41	56
509.267	30	13
509.361	23	33
509.456	27	36
509.551	31	22
509.645	43	34
509.74	36	42
509.835	19	23
509.929	20	29
510.024	39	56
510.119	26	9
510.214	34	28
510.308	34	41
510.403	24	31
510.498	16	18
510.592	31	42
510.687	44	41
510.781	39	31
510.876	32	33
510.971	26	31
511.065	33	24
511.16	14	25
511.255	41	40
511.349	27	31
511.444	25	25
511.539	28	35
511.633	19	23
511.728	26	36
511.822	14	38
511.917	48	40
512.012	26	25
512.106	26	39
512.201	34	37
512.295	41	23
512.39	17	25
512.484	39	44
512.579	57	27
512.674	34	31
512.768	36	40
512.863	23	14
512.957	17	20
513.052	27	52
513.146	41	37
513.241	20	24
513.335	30	52
513.43	50	31
513.525	20	24
513.619	38	51
513.714	50	45
513.808	25	15
513.903	28	52
513.997	48	36
514.092	31	28
514.186	32	34
514.281	48	37
514.375	33	22
514.47	13	30
514.564	31	32
514.659	50	23
514.753	17	41
514.848	22	42
514.942	44	32
515.036	22	21
515.131	38	39
515.225	31	17
515.32	36	29
515.414	37	51
515.509	53	33
515.603	34	37
515.698	41	38
515.792	31	32
515.886	46	42
515.981	25	28
516.075	27	24
516.17	49	20
516.264	41	36
516.359	20	48
516.453	36	26
516.547	28	28
516.642	25	31
516.736	61	49
516.831	36	32
516.925	23	22
517.019	27	22
517.114	47	31
517.208	30	42
517.302	44	45
517.397	38	26
517.491	28	41
517.585	51	41
517.68	34	27
517.774	34	41
517.868	24	32
517.963	42	37
518.057	16	29
518.151	38	49
518.246	39	29
518.34	21	20
518.434	28	52
518.529	45	51
518.623	28	17
518.717	21	47
518.812	49	52
518.906	34	31
519	50	52
519.095	49	40
519.189	38	25
519.283	30	31
519.377	45	53
519.472	37	27
519.566	20	29
519.66	35	49
519.754	38	33
519.849	21	37
519.943	43	47
520.037	51	33
520.131	22	26
520.226	31	45
520.32	44	37
520.414	35	30
520.508	36	37
520.603	30	32
520.697	42	36
520.791	25	45
520.885	35	31
520.979	35	22
521.074	25	31
521.168	27	30
521.262	38	31
521.356	29	41
521.45	40	44
521.544	42	17
521.639	54	33
521.733	34	31
521.827	38	29
521.921	42	46
522.015	14	33
522.109	36	24
522.204	32	38
522.298	30	36
522.392	43	49
522.486	36	35
522.58	27	35
522.674	40	38
522.768	47	53
522.862	31	34
522.957	34	33
523.051	39	35
523.145	26	40
523.239	22	43
523.333	62	45
523.427	32	46
523.521	16	27
523.615	56	43
523.709	33	36
523.803	11	40
523.898	53	41
523.992	47	28
524.086	22	38
524.18	61	49
524.274	37	30
524.368	34	44
524.462	42	36
524.556	44	35
524.65	30	38
524.744	35	36
524.838	34	31
524.932	19	32
525.026	31	40
525.12	54	45
525.214	17	37
525.308	39	40
525.402	50	35
525.496	43	42
525.59	32	50
525.684	21	29
525.778	48	33
525.872	35	44
525.966	28	30
526.06	40	30
526.154	41	54
526.248	44	36
526.342	39	32
526.436	30	57
526.53	32	25
526.624	33	26
526.718	47	53
526.812	39	26
526.906	34	30
526.999	47	39
527.093	21	23
527.187	25	28
527.281	43	38
527.375	32	40
527.469	35	39
527.563	41	38
527.657	24	41
527.751	24	20
527.845	35	36
527.939	27	28
528.032	26	13
528.126	48	52
528.22	23	37
528.314	14	31
528.408	39	35
528.502	32	36
528.596	14	31
528.69	45	44
528.783	37	35
528.877	13	35
528.971	39	17
529.065	33	31
529.159	20	34
529.253	35	16
529.346	37	44
529.44	38	39
529.534	31	35
529.628	45	33
529.722	36	50
529.815	34	17
529.909	53	35
530.003	27	43
530.097	37	36
530.191	46	30
530.284	40	46
530.378	26	36
530.472	25	25
530.566	37	43
530.659	27	31
530.753	27	23
530.847	39	43
530.941	34	51
531.035	36	44
531.128	23	25
531.222	26	40
531.316	43	32
531.409	20	36
531.503	36	42
531.597	33	30
531.691	37	20
531.784	34	45
531.878	34	35
531.972	17	24
532.065	30	30
532.159	26	32
532.253	47	31
532.347	41	32
532.44	32	50
532.534	37	25
532.628	34	42
532.721	42	45
532.815	25	24
532.909	41	43
533.002	39	45
533.096	34	20
533.19	36	27
533.283	37	52
533.377	48	39
533.47	27	26
533.564	24	29
533.658	34	33
533.751	48	26
533.845	26	30
533.939	26	43
534.032	43	35
534.126	45	38
534.219	31	42
534.313	33	44
534.407	45	36
534.5	43	61
534.594	26	30
534.687	38	36
534.781	39	51
534.874	41	41
534.968	42	30
535.062	31	51
535.155	44	44
535.249	40	25
535.342	19	43
535.436	51	36
535.529	23	15
535.623	30	34
535.716	40	45
535.81	22	16
535.903	42	36
535.997	41	55
536.091	44	24
536.184	27	29
536.278	26	41
536.371	37	31
536.465	36	26
536.558	31	55
536.652	45	41
536.745	24	16
536.839	32	39
536.932	49	33
537.025	30	30
537.119	39	44
537.212	33	41
537.306	44	34
537.399	44	43
537.493	25	44
537.586	43	32
537.68	34	22
537.773	39	36
537.867	36	34
537.96	23	26
538.053	33	43
538.147	46	42
538.24	27	19
538.334	39	49
538.427	41	40
538.52	28	15
538.614	28	38
538.707	27	28
538.801	29	35
538.894	27	36
538.987	53	43
539.081	49	17
539.174	45	46
539.268	42	39
539.361	43	31
539.454	27	26
539.548	48	39
539.641	37	35
539.734	33	24
539.828	35	48
539.921	42	30
540.014	47	32
540.108	17	39
540.201	45	42
540.294	14	7
540.388	23	32
540.481	46	37
540.574	31	21
540.668	28	45
540.761	33	31
540.854	31	34
540.947	19	29
541.041	33	49
541.134	45	32
541.227	21	30
541.321	27	40
541.414	38	23
541.507	35	43
541.6	25	49
541.694	36	31
541.787	23	31
541.88	45	40
541.973	50	31
542.067	39	30
542.16	20	28
542.253	42	36
542.346	48	44
542.439	22	40
542.533	35	32
542.626	51	35
542.719	21	36
542.812	24	38
542.906	45	27
542.999	29	29
543.092	28	31
543.185	42	44
543.278	22	21
543.371	28	21
