# Supplementary material for: One-dimensional CsPbBr3 superlattices with polarized and amplified spontaneous circularly polarized emissions
Source: Nat Commun. 2026 May 23;17:6768. doi: 10.1038/s41467-026-73513-2 (PMC13385850; doi:10.1038/s41467-026-73513-2)
Supplement: Supplementary file 4 — Supplementary Data 1 (Unprocessed data) [file 41467_2026_73513_MOESM4_ESM.zip › Supplementary Data 1/Raw Data/Manuscript-Raw Data/Figure 1/S-SLs-CD.txt]

Wavelength(nm)	CD
600	0
598.3	-0.00233
596.6	-0.00442
594.9	-0.00615
593.2	-0.00764
591.5	-0.00888
589.8	-0.00983
588.1	-0.01012
586.4	-0.01122
584.7	-0.01241
583	-0.01012
581.3	-0.00918
579.6	-0.01047
577.9	-0.01265
576.2	-0.0132
574.5	-0.01449
572.8	-0.01603
571.1	-0.02114
569.4	-0.02625
567.7	-0.03082
566	-0.03394
564.3	-0.03672
562.6	-0.03856
560.9	-0.04307
559.2	-0.05057
557.5	-0.05553
555.8	-0.0594
554.1	-0.06456
552.4	-0.06764
550.7	-0.07037
549	-0.0735
547.3	-0.07583
545.6	-0.07528
543.9	-0.07806
542.2	-0.0792
540.5	-0.08397
538.8	-0.08675
537.1	-0.09136
535.4	-0.09806
533.7	-0.10173
532	-0.10382
530.3	-0.10982
528.6	-0.11419
526.9	-0.12292
525.2	-0.13265
523.5	-0.14367
521.8	-0.15399
520.1	-0.16987
518.4	-0.18853
516.7	-0.21369
515	-0.24376
513.3	-0.2776
511.6	-0.31919
509.9	-0.3708
508.2	-0.43045
506.5	-0.50424
504.8	-0.58141
503.1	-0.66215
501.4	-0.74239
499.7	-0.82393
498	-0.89524
496.3	-0.95117
494.6	-0.9873
492.9	-1
491.2	-0.99117
489.5	-0.96298
487.8	-0.92258
486.1	-0.87331
484.4	-0.82165
482.7	-0.77301
481	-0.73515
479.3	-0.71287
477.6	-0.69997
475.9	-0.70026
474.2	-0.71044
472.5	-0.72721
470.8	-0.75426
469.1	-0.78244
467.4	-0.81708
465.7	-0.85157
464	-0.89043
462.3	-0.92809
460.6	-0.96764
458.9	-1.00442
457.2	-1.03717
455.5	-1.0664
453.8	-1.09012
452.1	-1.10878
450.4	-1.12243
448.7	-1.13131
447	-1.1397
445.3	-1.1451
443.6	-1.15195
441.9	-1.15979
440.2	-1.17002
438.5	-1.18262
436.8	-1.1981
435.1	-1.21587
433.4	-1.23488
431.7	-1.25775
430	-1.28311
428.3	-1.3112
426.6	-1.33884
424.9	-1.36713
423.2	-1.39556
421.5	-1.42484
419.8	-1.45114
418.1	-1.4769
416.4	-1.50395
414.7	-1.5297
413	-1.56037
411.3	-1.59486
409.6	-1.63352
407.9	-1.67332
406.2	-1.71659
404.5	-1.76805
402.8	-1.82358
401.1	-1.88313
--	--
--	--
--	--
--	--
--	--
--	--
--	--
--	--
--	--
--	--
--	--
--	--
--	--
--	--
--	--
--	--
--	--
--	--
--	--
--	--
--	--
--	--
--	--
--	--
--	--
--	--
--	--
--	--
--	--
--	--
--	--
--	--
--	--
--	--
--	--
--	--
--	--
--	--
--	--
--	--
--	--
--	--
--	--
--	--
--	--
--	--
--	--
--	--
--	--
--	--
--	--
--	--
--	--
--	--
--	--
--	--
--	--
--	--
--	--
--	--
--	--
--	--
--	--
--	--
--	--
--	--
--	--
--	--
