# Supplementary material for: One-dimensional CsPbBr3 superlattices with polarized and amplified spontaneous circularly polarized emissions
Source: Nat Commun. 2026 May 23;17:6768. doi: 10.1038/s41467-026-73513-2 (PMC13385850; doi:10.1038/s41467-026-73513-2)
Supplement: Supplementary file 4 — Supplementary Data 1 (Unprocessed data) [file 41467_2026_73513_MOESM4_ESM.zip › Supplementary Data 1/Raw Data/Manuscript-Raw Data/Figure 1/S-SLs-CPL.txt]

Wavelength(nm)	CPL
650	-0.20042
649	-0.20104
648	-0.20151
647	-0.20183
646	-0.20198
645	-0.20196
644	-0.20177
643	-0.2014
642	-0.20085
641	-0.20013
640	-0.19924
639	-0.19819
638	-0.19698
637	-0.19562
636	-0.19411
635	-0.19248
634	-0.19072
633	-0.18887
632	-0.18695
631	-0.18498
630	-0.18299
629	-0.18099
628	-0.17899
627	-0.17701
626	-0.17507
625	-0.17317
624	-0.17134
623	-0.16959
622	-0.16795
621	-0.16645
620	-0.16511
619	-0.16396
618	-0.16303
617	-0.16234
616	-0.1619
615	-0.16172
614	-0.16181
613	-0.16214
612	-0.1627
611	-0.16345
610	-0.16436
609	-0.16541
608	-0.16654
607	-0.1677
606	-0.16886
605	-0.16996
604	-0.17096
603	-0.17178
602	-0.17237
601	-0.17269
600	-0.17266
599	-0.17225
598	-0.17139
597	-0.17003
596	-0.16813
595	-0.16565
594	-0.16256
593	-0.15885
592	-0.15452
591	-0.1496
590	-0.14411
589	-0.13809
588	-0.1316
587	-0.12469
586	-0.11743
585	-0.1099
584	-0.10217
583	-0.09433
582	-0.08646
581	-0.07863
580	-0.07092
579	-0.06338
578	-0.05609
577	-0.04915
576	-0.04267
575	-0.03676
574	-0.03154
573	-0.02716
572	-0.02375
571	-0.0214
570	-0.02023
569	-0.02033
568	-0.02179
567	-0.02468
566	-0.02905
565	-0.03496
564	-0.04245
563	-0.05154
562	-0.06224
561	-0.07453
560	-0.08839
559	-0.10377
558	-0.12058
557	-0.13878
556	-0.15826
555	-0.17892
554	-0.20064
553	-0.22329
552	-0.24674
551	-0.27083
550	-0.29541
549	-0.32035
548	-0.34547
547	-0.37069
546	-0.3959
545	-0.421
544	-0.44592
543	-0.4706
542	-0.49498
541	-0.51898
540	-0.54253
539	-0.56558
538	-0.58806
537	-0.60992
536	-0.63114
535	-0.65168
534	-0.67154
533	-0.69071
532	-0.70917
531	-0.72691
530	-0.7439
529	-0.76014
528	-0.77569
527	-0.79057
526	-0.80482
525	-0.81848
524	-0.83161
523	-0.84424
522	-0.85641
521	-0.86813
520	-0.87942
519	-0.89032
518	-0.90085
517	-0.91104
516	-0.92087
515	-0.93036
514	-0.93947
513	-0.94818
512	-0.95642
511	-0.96413
510	-0.97123
509	-0.97765
508	-0.9833
507	-0.98809
506	-0.99193
505	-0.99473
504	-0.99638
503	-0.99678
502	-0.99585
501	-0.99349
500	-0.98964
499	-0.98423
498	-0.97723
497	-0.9686
496	-0.95831
495	-0.94632
494	-0.93261
493	-0.91719
492	-0.90006
491	-0.88125
490	-0.8608
489	-0.83881
488	-0.81535
487	-0.79056
486	-0.76454
485	-0.73742
484	-0.70931
483	-0.68035
482	-0.65064
481	-0.62032
480	-0.58952
479	-0.55843
478	-0.52718
477	-0.49593
476	-0.46483
475	-0.43402
474	-0.40366
473	-0.37389
472	-0.34483
471	-0.31663
470	-0.28944
469	-0.26339
468	-0.2386
467	-0.21517
466	-0.19317
465	-0.17268
464	-0.15374
463	-0.13637
462	-0.12057
461	-0.10636
460	-0.09372
459	-0.08264
458	-0.07307
457	-0.06499
456	-0.05834
455	-0.05307
454	-0.04911
453	-0.04642
452	-0.04491
451	-0.0445
450	-0.04513
449	-0.0467
448	-0.04915
447	-0.05237
446	-0.05627
445	-0.06076
444	-0.06576
443	-0.07122
442	-0.07704
441	-0.08315
440	-0.08951
439	-0.09601
438	-0.10261
437	-0.10924
436	-0.11584
435	-0.12237
434	-0.12878
433	-0.13503
432	-0.14106
431	-0.14686
430	-0.1524
429	-0.15766
428	-0.1626
427	-0.16721
426	-0.17149
425	-0.17545
424	-0.17907
423	-0.18238
422	-0.18539
421	-0.1881
420	-0.19054
419	-0.19272
418	-0.19462
417	-0.19627
416	-0.19765
415	-0.19877
414	-0.19997
413	-0.20096
412	-0.20173
411	-0.20228
410	-0.20263
409	-0.20275
408	-0.20267
407	-0.20236
406	-0.20185
405	-0.20112
404	-0.20017
403	-0.19901
402	-0.19764
401	-0.19605
400	-0.19425
