# Supplementary material for: One-dimensional CsPbBr3 superlattices with polarized and amplified spontaneous circularly polarized emissions
Source: Nat Commun. 2026 May 23;17:6768. doi: 10.1038/s41467-026-73513-2 (PMC13385850; doi:10.1038/s41467-026-73513-2)
Supplement: Supplementary file 4 — Supplementary Data 1 (Unprocessed data) [file 41467_2026_73513_MOESM4_ESM.zip › Supplementary Data 1/Raw Data/Manuscript-Raw Data/Figure 2/Figure 2d-length.txt]

Length
19.76
20.55
16
14.79
12.34
8.64
14.51
14.53
19.71
16.82
17.9
10.86
15.15
13.79
19
10.86
14.13
11.98
17.28
16.8
15.53
17.78
16.61
11.27
18.15
19.19
18.1
13.17
15.04
14.5
14.25
12.88
14.32
18.16
9.95
16.59
13.99
11.71
14.32
12.88
18.15
14.93
13.19
19.79
12.43
21.63
11.63
10.45
13.07
12.75
11.65
11.43
14.35
11.93
10.48
10.8
9.9
25.98
9.91
11.43
11.63
13.4
16.89
11.52
11.69
16.34
9.67
14.1
12.18
13.12
11.48
10.7
11.98
12.82
12.03
9.19
21.23
9.88
10.08
8.41
9.5
8.41
13.39
12.52
11.82
15.62
11.26
10.61
11.66
9.46
12.54
16.05
15.67
15.07
12.18
11.41
13.39
18.14
10.5
15.5
