# Supplementary material for: One-dimensional CsPbBr3 superlattices with polarized and amplified spontaneous circularly polarized emissions
Source: Nat Commun. 2026 May 23;17:6768. doi: 10.1038/s41467-026-73513-2 (PMC13385850; doi:10.1038/s41467-026-73513-2)
Supplement: Supplementary file 4 — Supplementary Data 1 (Unprocessed data) [file 41467_2026_73513_MOESM4_ESM.zip › Supplementary Data 1/Raw Data/Manuscript-Raw Data/Figure 2/Figure 2h-width.txt]

Width
0.84
0.9
0.8
0.87
0.68
0.73
0.72
0.62
0.77
0.69
0.79
0.86
0.84
0.62
0.99
0.66
1
0.82
0.86
0.76
0.79
0.7
0.93
0.71
0.67
0.71
0.78
0.98
1.12
0.85
0.7
0.64
0.76
0.85
0.64
0.64
0.8
0.91
0.78
0.98
0.88
0.79
0.79
1.21
0.72
0.68
0.52
0.85
0.69
0.8
0.91
0.8
0.8
0.82
0.61
0.89
0.79
0.86
0.81
1.05
0.78
0.81
0.81
0.81
0.76
0.78
0.92
0.90 
1.34
1.03
0.88
0.9
0.85
0.99
0.72
0.76
0.85
0.95
0.98
0.78
0.68
0.9
0.98
0.91
0.77
0.76
0.91
0.83
0.79
0.87
0.67
0.8
1.04
0.89
0.78
0.84
0.71
0.75
0.83
1.05
