# Supplementary material for: One-dimensional CsPbBr3 superlattices with polarized and amplified spontaneous circularly polarized emissions
Source: Nat Commun. 2026 May 23;17:6768. doi: 10.1038/s41467-026-73513-2 (PMC13385850; doi:10.1038/s41467-026-73513-2)
Supplement: Supplementary file 4 — Supplementary Data 1 (Unprocessed data) [file 41467_2026_73513_MOESM4_ESM.zip › Supplementary Data 1/Raw Data/Manuscript-Raw Data/Figure 2/Figure 2l-length.txt]

Length
991.07
657.18
724.23
744.59
798.28
636.71
1014.61
685.07
1080.58
747.66
1020.68
845.93
706.72
1122.02
1551.31
