# Supplementary material for: One-dimensional CsPbBr3 superlattices with polarized and amplified spontaneous circularly polarized emissions
Source: Nat Commun. 2026 May 23;17:6768. doi: 10.1038/s41467-026-73513-2 (PMC13385850; doi:10.1038/s41467-026-73513-2)
Supplement: Supplementary file 4 — Supplementary Data 1 (Unprocessed data) [file 41467_2026_73513_MOESM4_ESM.zip › Supplementary Data 1/Raw Data/Manuscript-Raw Data/Figure 4/Figure 4a.txt]

Angle (θ)	Intensity (Counts)	Angle (θ)	Intensity (Counts)
0	2965.31	0	3001.15
30	3460.37	0.36	3001.44
60	4486.83	0.72	3001.9
90	5222.77	1.08	3002.53
120	4536.33	1.44	3003.34
150	3540.61	1.8	3004.31
180	2991.61	2.16	3005.45
210	3807.24	2.52	3006.77
240	4474.9	2.88	3008.25
270	5363.9	3.24	3009.91
300	4996.59	3.6	3011.74
330	3761.25	3.96	3013.73
360	2971.47	4.32	3015.9
		4.68	3018.23
		5.05	3020.73
		5.41	3023.4
		5.77	3026.24
		6.13	3029.25
		6.49	3032.42
		6.85	3035.76
		7.21	3039.27
		7.57	3042.94
		7.93	3046.77
		8.29	3050.77
		8.65	3054.94
		9.01	3059.26
		9.37	3063.75
		9.73	3068.41
		10.09	3073.22
		10.45	3078.19
		10.81	3083.32
		11.17	3088.61
		11.53	3094.06
		11.89	3099.67
		12.25	3105.43
		12.61	3111.35
		12.97	3117.42
		13.33	3123.64
		13.69	3130.02
		14.05	3136.55
		14.41	3143.23
		14.77	3150.06
		15.14	3157.03
		15.5	3164.16
		15.86	3171.43
		16.22	3178.85
		16.58	3186.41
		16.94	3194.11
		17.3	3201.95
		17.66	3209.94
		18.02	3218.06
		18.38	3226.32
		18.74	3234.72
		19.1	3243.26
		19.46	3251.93
		19.82	3260.73
		20.18	3269.66
		20.54	3278.72
		20.9	3287.92
		21.26	3297.23
		21.62	3306.68
		21.98	3316.25
		22.34	3325.94
		22.7	3335.75
		23.06	3345.69
		23.42	3355.74
		23.78	3365.91
		24.14	3376.19
		24.5	3386.59
		24.86	3397.1
		25.23	3407.72
		25.59	3418.45
		25.95	3429.28
		26.31	3440.22
		26.67	3451.27
		27.03	3462.42
		27.39	3473.66
		27.75	3485.01
		28.11	3496.46
		28.47	3507.99
		28.83	3519.63
		29.19	3531.35
		29.55	3543.16
		29.91	3555.07
		30	3558.06
		30.27	3567.05
		30.63	3579.13
		30.99	3591.28
		31.35	3603.52
		31.71	3615.83
		32.07	3628.22
		32.43	3640.69
		32.79	3653.23
		33.15	3665.84
		33.51	3678.52
		33.87	3691.26
		34.23	3704.08
		34.59	3716.95
		34.95	3729.89
		35.32	3742.88
		35.68	3755.94
		36.04	3769.05
		36.4	3782.21
		36.76	3795.42
		37.12	3808.68
		37.48	3821.99
		37.84	3835.35
		38.2	3848.75
		38.56	3862.18
		38.92	3875.66
		39.28	3889.18
		39.64	3902.73
		40	3916.31
		40.36	3929.92
		40.72	3943.57
		41.08	3957.23
		41.44	3970.93
		41.8	3984.64
		42.16	3998.38
		42.52	4012.13
		42.88	4025.9
		43.24	4039.68
		43.6	4053.48
		43.96	4067.28
		44.32	4081.09
		44.68	4094.91
		45.77	4136.37
		46.13	4150.19
		46.49	4164
		46.85	4177.81
		47.21	4191.6
		47.57	4205.39
		47.93	4219.16
		48.29	4232.91
		48.65	4246.65
		49.01	4260.37
		49.37	4274.06
		49.73	4287.73
		50.09	4301.37
		50.45	4314.99
		50.81	4328.57
		51.17	4342.12
		51.53	4355.64
		51.89	4369.12
		52.25	4382.56
		52.61	4395.96
		52.97	4409.32
		53.33	4422.63
		53.69	4435.9
		54.05	4449.11
		54.41	4462.28
		54.77	4475.39
		55.14	4488.44
		55.5	4501.44
		55.86	4514.38
		56.22	4527.26
		56.58	4540.08
		56.94	4552.83
		57.3	4565.51
		57.66	4578.12
		58.02	4590.67
		58.38	4603.14
		58.74	4615.53
		59.1	4627.85
		59.46	4640.09
		59.82	4652.25
		60	4658.3
		60.18	4664.32
		60.54	4676.32
		60.9	4688.22
		61.26	4700.04
		61.62	4711.77
		61.98	4723.41
		62.34	4734.95
		62.7	4746.4
		63.06	4757.75
		63.42	4769
		63.78	4780.16
		64.14	4791.21
		64.5	4802.16
		64.86	4813
		65.23	4823.73
		65.59	4834.36
		65.95	4844.87
		66.31	4855.28
		66.67	4865.57
		67.03	4875.74
		67.39	4885.8
		67.75	4895.74
		68.11	4905.56
		68.47	4915.25
		68.83	4924.83
		69.19	4934.28
		69.55	4943.61
		69.91	4952.8
		70.27	4961.87
		70.63	4970.81
		70.99	4979.62
		71.35	4988.3
		71.71	4996.84
		72.07	5005.25
		72.43	5013.51
		72.79	5021.65
		73.15	5029.64
		73.51	5037.49
		73.87	5045.2
		74.23	5052.77
		74.59	5060.19
		74.95	5067.47
		75.32	5074.6
		75.68	5081.59
		76.04	5088.42
		76.4	5095.11
		76.76	5101.65
		77.12	5108.03
		77.48	5114.27
		77.84	5120.35
		78.2	5126.27
		78.56	5132.04
		78.92	5137.65
		79.28	5143.11
		79.64	5148.41
		80	5153.55
		80.36	5158.53
		80.72	5163.35
		81.08	5168.01
		81.44	5172.51
		81.8	5176.84
		82.16	5181.02
		82.52	5185.03
		82.88	5188.87
		83.24	5192.55
		83.6	5196.06
		83.96	5199.41
		84.32	5202.59
		84.68	5205.61
		85.05	5208.46
		85.41	5211.14
		85.77	5213.65
		86.13	5215.99
		86.49	5218.16
		86.85	5220.17
		87.21	5222
		87.57	5223.67
		87.93	5225.16
		88.29	5226.48
		88.65	5227.64
		89.01	5228.62
		89.37	5229.43
		89.73	5230.07
		90	5230.44
		90.09	5230.54
		90.45	5230.84
		90.81	5230.96
		91.17	5230.92
		91.53	5230.7
		91.89	5230.32
		92.25	5229.76
		92.61	5229.03
		92.97	5228.13
		93.33	5227.05
		93.69	5225.81
		94.05	5224.4
		94.41	5222.81
		94.77	5221.06
		95.14	5219.14
		95.5	5217.04
		95.86	5214.78
		96.22	5212.35
		96.58	5209.75
		96.94	5206.98
		97.3	5204.05
		97.66	5200.95
		98.02	5197.68
		98.38	5194.24
		98.74	5190.64
		99.1	5186.87
		99.46	5182.94
		99.82	5178.85
		100.18	5174.59
		100.54	5170.17
		100.9	5165.59
		101.26	5160.84
		101.62	5155.94
		101.98	5150.87
		102.34	5145.65
		102.7	5140.27
		103.06	5134.73
		103.42	5129.03
		103.78	5123.18
		104.14	5117.18
		104.5	5111.02
		104.86	5104.7
		105.23	5098.24
		105.59	5091.62
		105.95	5084.86
		106.31	5077.94
		106.67	5070.88
		107.03	5063.67
		107.39	5056.32
		107.75	5048.82
		108.11	5041.18
		108.47	5033.39
		108.83	5025.47
		109.19	5017.4
		109.55	5009.2
		109.91	5000.85
		110.27	4992.38
		110.63	4983.77
		110.99	4975.02
		111.35	4966.14
		111.71	4957.13
		112.07	4948
		112.43	4938.73
		112.79	4929.34
		113.15	4919.82
		113.51	4910.18
		113.87	4900.42
		114.23	4890.54
		114.59	4880.54
		114.95	4870.42
		115.32	4860.18
		115.68	4849.83
		116.04	4839.37
		116.4	4828.8
		116.76	4818.12
		117.12	4807.33
		117.48	4796.43
		117.84	4785.43
		118.2	4774.32
		118.56	4763.12
		118.92	4751.81
		119.28	4740.41
		119.64	4728.91
		120	4717.32
		120.36	4705.63
		120.72	4693.86
		121.08	4681.99
		121.44	4670.04
		121.8	4658
		122.16	4645.88
		122.52	4633.68
		122.88	4621.4
		123.24	4609.04
		123.6	4596.61
		123.96	4584.1
		124.32	4571.52
		124.68	4558.87
		125.05	4546.15
		125.41	4533.36
		125.77	4520.52
		126.13	4507.6
		126.49	4494.63
		126.85	4481.6
		127.21	4468.52
		127.57	4455.38
		127.93	4442.19
		128.29	4428.95
		128.65	4415.66
		129.01	4402.32
		129.37	4388.94
		129.73	4375.52
		130.09	4362.06
		130.45	4348.56
		130.81	4335.02
		131.17	4321.45
		131.53	4307.85
		131.89	4294.22
		132.25	4280.56
		132.61	4266.88
		132.97	4253.18
		133.33	4239.45
		133.69	4225.7
		134.05	4211.94
		134.41	4198.16
		134.77	4184.37
		135.14	4170.57
		135.5	4156.76
		135.86	4142.95
		137.3	4087.67
		137.66	4073.85
		138.02	4060.04
		138.38	4046.24
		138.74	4032.45
		139.1	4018.68
		139.46	4004.92
		139.82	3991.17
		140.18	3977.45
		140.54	3963.74
		140.9	3950.06
		141.26	3936.41
		141.62	3922.78
		141.98	3909.18
		142.34	3895.62
		142.7	3882.09
		143.06	3868.59
		143.42	3855.13
		143.78	3841.71
		144.14	3828.34
		144.5	3815.01
		144.86	3801.72
		145.23	3788.49
		145.59	3775.3
		145.95	3762.16
		146.31	3749.09
		146.67	3736.06
		147.03	3723.1
		147.39	3710.19
		147.75	3697.35
		148.11	3684.57
		148.47	3671.86
		148.83	3659.22
		149.19	3646.64
		149.55	3634.14
		149.91	3621.72
		150	3618.62
		150.27	3609.36
		150.63	3597.09
		150.99	3584.9
		151.35	3572.79
		151.71	3560.76
		152.07	3548.81
		152.43	3536.96
		152.79	3525.19
		153.15	3513.52
		153.51	3501.93
		153.87	3490.44
		154.23	3479.05
		154.59	3467.75
		154.95	3456.56
		155.32	3445.46
		155.68	3434.47
		156.04	3423.59
		156.4	3412.81
		156.76	3402.14
		157.12	3391.57
		157.48	3381.12
		157.84	3370.78
		158.2	3360.56
		158.56	3350.45
		158.92	3340.46
		159.28	3330.59
		159.64	3320.84
		160	3311.22
		160.36	3301.71
		160.72	3292.33
		161.08	3283.08
		161.44	3273.96
		161.8	3264.96
		162.16	3256.1
		162.52	3247.36
		162.88	3238.77
		163.24	3230.3
		163.6	3221.98
		163.96	3213.79
		164.32	3205.73
		164.68	3197.82
		165.05	3190.05
		165.41	3182.42
		165.77	3174.94
		166.13	3167.6
		166.49	3160.4
		166.85	3153.36
		167.21	3146.46
		167.57	3139.71
		167.93	3133.11
		168.29	3126.66
		168.65	3120.36
		169.01	3114.21
		169.37	3108.22
		169.73	3102.39
		170.09	3096.71
		170.45	3091.18
		170.81	3085.82
		171.17	3080.61
		171.53	3075.56
		171.89	3070.67
		172.25	3065.95
		172.61	3061.38
		172.97	3056.98
		173.33	3052.73
		173.69	3048.66
		174.05	3044.74
		174.41	3040.99
		174.77	3037.41
		175.14	3033.99
		175.5	3030.74
		175.86	3027.65
		176.22	3024.73
		176.58	3021.98
		176.94	3019.4
		177.3	3016.98
		177.66	3014.74
		178.02	3012.66
		178.38	3010.76
		178.74	3009.02
		179.1	3007.45
		179.46	3006.06
		179.82	3004.83
		180	3004.28
		180.18	3003.78
		180.54	3002.89
		180.9	3002.18
		181.26	3001.64
		181.62	3001.27
		181.98	3001.07
		182.34	3001.04
		182.7	3001.19
		183.06	3001.5
		183.42	3001.99
		183.78	3002.64
		184.14	3003.47
		184.5	3004.47
		184.86	3005.64
		185.23	3006.98
		185.59	3008.5
		185.95	3010.18
		186.31	3012.03
		186.67	3014.05
		187.03	3016.24
		187.39	3018.6
		187.75	3021.13
		188.11	3023.82
		188.47	3026.69
		188.83	3029.72
		189.19	3032.92
		189.55	3036.28
		189.91	3039.81
		190.27	3043.51
		190.63	3047.37
		190.99	3051.4
		191.35	3055.59
		191.71	3059.94
		192.07	3064.45
		192.43	3069.13
		192.79	3073.96
		193.15	3078.96
		193.51	3084.12
		193.87	3089.43
		194.23	3094.9
		194.59	3100.53
		194.95	3106.32
		195.32	3112.26
		195.68	3118.35
		196.04	3124.6
		196.4	3131
		196.76	3137.56
		197.12	3144.26
		197.48	3151.11
		197.84	3158.11
		198.2	3165.26
		198.56	3172.55
		198.92	3179.99
		199.28	3187.57
		199.64	3195.29
		200	3203.16
		200.36	3211.17
		200.72	3219.31
		201.08	3227.6
		201.44	3236.02
		201.8	3244.57
		202.16	3253.26
		202.52	3262.08
		202.88	3271.03
		203.24	3280.12
		203.6	3289.33
		203.96	3298.67
		204.32	3308.13
		204.68	3317.72
		205.05	3327.43
		205.41	3337.26
		205.77	3347.21
		206.13	3357.28
		206.49	3367.47
		206.85	3377.77
		207.21	3388.18
		207.57	3398.71
		207.93	3409.34
		208.29	3420.09
		208.65	3430.94
		209.01	3441.9
		209.37	3452.96
		209.73	3464.12
		210	3472.56
		210.09	3475.39
		210.45	3486.75
		210.81	3498.21
		211.17	3509.76
		211.53	3521.41
		211.89	3533.14
		212.25	3544.97
		212.61	3556.89
		212.97	3568.89
		213.33	3580.97
		213.69	3593.14
		214.05	3605.39
		214.41	3617.71
		214.77	3630.12
		215.14	3642.59
		215.5	3655.14
		215.86	3667.76
		216.22	3680.45
		216.58	3693.21
		216.94	3706.03
		217.3	3718.92
		217.66	3731.86
		218.02	3744.87
		218.38	3757.93
		218.74	3771.05
		219.1	3784.22
		219.46	3797.44
		219.82	3810.71
		220.18	3824.02
		220.54	3837.39
		220.9	3850.79
		221.26	3864.23
		221.62	3877.72
		221.98	3891.24
		222.34	3904.79
		222.7	3918.38
		223.06	3932
		223.42	3945.65
		223.78	3959.32
		224.14	3973.01
		224.5	3986.73
		224.86	4000.47
		225.23	4014.23
		225.59	4028
		225.95	4041.78
		226.31	4055.58
		226.67	4069.39
		227.03	4083.2
		227.39	4097.02
		228.47	4138.48
		228.83	4152.3
		229.19	4166.11
		229.55	4179.91
		229.91	4193.71
		230.27	4207.49
		230.63	4221.25
		230.99	4235.01
		231.35	4248.74
		231.71	4262.45
		232.07	4276.14
		232.43	4289.81
		232.79	4303.45
		233.15	4317.06
		233.51	4330.64
		233.87	4344.18
		234.23	4357.7
		234.59	4371.17
		234.95	4384.61
		235.32	4398
		235.68	4411.35
		236.04	4424.65
		236.4	4437.91
		236.76	4451.12
		237.12	4464.28
		237.48	4477.38
		237.84	4490.43
		238.2	4503.42
		238.56	4516.35
		238.92	4529.22
		239.28	4542.02
		239.64	4554.76
		240	4567.43
		240.36	4580.04
		240.72	4592.57
		241.08	4605.03
		241.44	4617.41
		241.8	4629.72
		242.16	4641.95
		242.52	4654.09
		242.88	4666.16
		243.24	4678.14
		243.6	4690.03
		243.96	4701.83
		244.32	4713.55
		244.68	4725.17
		245.05	4736.7
		245.41	4748.14
		245.77	4759.47
		246.13	4770.71
		246.49	4781.85
		246.85	4792.88
		247.21	4803.81
		247.57	4814.64
		247.93	4825.36
		248.29	4835.97
		248.65	4846.46
		249.01	4856.85
		249.37	4867.12
		249.73	4877.28
		250.09	4887.32
		250.45	4897.24
		250.81	4907.04
		251.17	4916.72
		251.53	4926.28
		251.89	4935.71
		252.25	4945.02
		252.61	4954.19
		252.97	4963.24
		253.33	4972.16
		253.69	4980.95
		254.05	4989.61
		254.41	4998.13
		254.77	5006.51
		255.14	5014.76
		255.5	5022.87
		255.86	5030.84
		256.22	5038.67
		256.58	5046.36
		256.94	5053.91
		257.3	5061.31
		257.66	5068.57
		258.02	5075.68
		258.38	5082.64
		258.74	5089.45
		259.1	5096.12
		259.46	5102.63
		259.82	5108.99
		260.18	5115.2
		260.54	5121.26
		260.9	5127.16
		261.26	5132.91
		261.62	5138.5
		261.98	5143.93
		262.34	5149.2
		262.7	5154.32
		263.06	5159.28
		263.42	5164.07
		263.78	5168.71
		264.14	5173.18
		264.5	5177.49
		264.86	5181.64
		265.23	5185.62
		265.59	5189.44
		265.95	5193.1
		266.31	5196.58
		266.67	5199.91
		267.03	5203.06
		267.39	5206.05
		267.75	5208.88
		268.11	5211.53
		268.47	5214.01
		268.83	5216.33
		269.19	5218.48
		269.55	5220.46
		269.91	5222.27
		270	5222.69
		270.27	5223.9
		270.63	5225.37
		270.99	5226.67
		271.35	5227.8
		271.71	5228.75
		272.07	5229.54
		272.43	5230.15
		272.79	5230.6
		273.15	5230.87
		273.51	5230.97
		273.87	5230.9
		274.23	5230.66
		274.59	5230.24
		274.95	5229.66
		275.32	5228.9
		275.68	5227.97
		276.04	5226.88
		276.4	5225.61
		276.76	5224.17
		277.12	5222.56
		277.48	5220.78
		277.84	5218.83
		278.2	5216.71
		278.56	5214.42
		278.92	5211.97
		279.28	5209.34
		279.64	5206.55
		280	5203.59
		280.36	5200.46
		280.72	5197.17
		281.08	5193.7
		281.44	5190.08
		281.8	5186.29
		282.16	5182.33
		282.52	5178.21
		282.88	5173.93
		283.24	5169.48
		283.6	5164.88
		283.96	5160.11
		284.32	5155.18
		284.68	5150.09
		285.05	5144.84
		285.41	5139.44
		285.77	5133.87
		286.13	5128.15
		286.49	5122.28
		286.85	5116.25
		287.21	5110.07
		287.57	5103.73
		287.93	5097.24
		288.29	5090.6
		288.65	5083.81
		289.01	5076.88
		289.37	5069.79
		289.73	5062.56
		290.09	5055.18
		290.45	5047.66
		290.81	5040
		291.17	5032.19
		291.53	5024.25
		291.89	5016.16
		292.25	5007.93
		292.61	4999.57
		292.97	4991.07
		293.33	4982.44
		293.69	4973.68
		294.05	4964.78
		294.41	4955.75
		294.77	4946.59
		295.14	4937.31
		295.5	4927.9
		295.86	4918.36
		296.22	4908.71
		296.58	4898.92
		296.94	4889.02
		297.3	4879
		297.66	4868.87
		298.02	4858.61
		298.38	4848.25
		298.74	4837.77
		299.1	4827.18
		299.46	4816.48
		299.82	4805.67
		300	4800.23
		300.18	4794.76
		300.54	4783.74
		300.9	4772.62
		301.26	4761.4
		301.62	4750.08
		301.98	4738.66
		302.34	4727.15
		302.7	4715.54
		303.06	4703.84
		303.42	4692.05
		303.78	4680.18
		304.14	4668.21
		304.5	4656.16
		304.86	4644.03
		305.23	4631.82
		305.59	4619.52
		305.95	4607.15
		306.31	4594.71
		306.67	4582.19
		307.03	4569.6
		307.39	4556.93
		307.75	4544.21
		308.11	4531.41
		308.47	4518.55
		308.83	4505.63
		309.19	4492.65
		309.55	4479.61
		309.91	4466.52
		310.27	4453.37
		310.63	4440.17
		310.99	4426.92
		311.35	4413.63
		311.71	4400.29
		312.07	4386.9
		312.43	4373.47
		312.79	4360
		313.15	4346.5
		313.51	4332.96
		313.87	4319.38
		314.23	4305.78
		314.59	4292.14
		314.95	4278.48
		315.32	4264.8
		315.68	4251.09
		316.04	4237.36
		316.4	4223.61
		316.76	4209.84
		317.12	4196.06
		317.48	4182.27
		317.84	4168.47
		318.2	4154.66
		318.56	4140.84
		319.64	4099.38
		320	4085.56
		320.36	4071.75
		320.72	4057.94
		321.08	4044.14
		321.44	4030.35
		321.8	4016.58
		322.16	4002.82
		322.52	3989.08
		322.88	3975.36
		323.24	3961.66
		323.6	3947.98
		323.96	3934.33
		324.32	3920.71
		324.68	3907.12
		325.05	3893.55
		325.41	3880.03
		325.77	3866.54
		326.13	3853.09
		326.49	3839.67
		326.85	3826.31
		327.21	3812.98
		327.57	3799.7
		327.93	3786.47
		328.29	3773.3
		328.65	3760.17
		329.01	3747.1
		329.37	3734.08
		329.73	3721.13
		330	3711.45
		330.09	3708.23
		330.45	3695.4
		330.81	3682.63
		331.17	3669.93
		331.53	3657.3
		331.89	3644.73
		332.25	3632.24
		332.61	3619.83
		332.97	3607.49
		333.33	3595.23
		333.69	3583.05
		334.05	3570.95
		334.41	3558.93
		334.77	3547
		335.14	3535.16
		335.5	3523.41
		335.86	3511.75
		336.22	3500.18
		336.58	3488.7
		336.94	3477.32
		337.3	3466.04
		337.66	3454.86
		338.02	3443.78
		338.38	3432.81
		338.74	3421.94
		339.1	3411.17
		339.46	3400.52
		339.82	3389.97
		340.18	3379.54
		340.54	3369.22
		340.9	3359.01
		341.26	3348.92
		341.62	3338.95
		341.98	3329.1
		342.34	3319.37
		342.7	3309.76
		343.06	3300.27
		343.42	3290.92
		343.78	3281.68
		344.14	3272.58
		344.5	3263.6
		344.86	3254.76
		345.23	3246.05
		345.59	3237.47
		345.95	3229.03
		346.31	3220.72
		346.67	3212.55
		347.03	3204.52
		347.39	3196.63
		347.75	3188.88
		348.11	3181.27
		348.47	3173.81
		348.83	3166.49
		349.19	3159.32
		349.55	3152.3
		349.91	3145.42
		350.27	3138.69
		350.63	3132.11
		350.99	3125.69
		351.35	3119.41
		351.71	3113.29
		352.07	3107.32
		352.43	3101.51
		352.79	3095.86
		353.15	3090.36
		353.51	3085.02
		353.87	3079.83
		354.23	3074.81
		354.59	3069.94
		354.95	3065.24
		355.32	3060.7
		355.68	3056.32
		356.04	3052.1
		356.4	3048.05
		356.76	3044.16
		357.12	3040.43
		357.48	3036.88
		357.84	3033.48
		358.2	3030.26
		358.56	3027.19
		358.92	3024.3
		359.28	3021.58
		359.64	3019.02
		360	3016.63
