# Supplementary material for: One-dimensional CsPbBr3 superlattices with polarized and amplified spontaneous circularly polarized emissions
Source: Nat Commun. 2026 May 23;17:6768. doi: 10.1038/s41467-026-73513-2 (PMC13385850; doi:10.1038/s41467-026-73513-2)
Supplement: Supplementary file 4 — Supplementary Data 1 (Unprocessed data) [file 41467_2026_73513_MOESM4_ESM.zip › Supplementary Data 1/Raw Data/Manuscript-Raw Data/Figure 4/Figure 4b.xls]

## Sheet: Sheet1
Angle (θ)	Intensity (Counts)	Angle (θ)	Intensity (Counts)
0	5445.52	0	6636.18
30	10859.5	0.36	6603.26
60	17880.8	0.72	6571.97
90	26997	1.08	6542.3
120	21999.9	1.44	6514.26
150	13558.9	1.8	6487.87
180	6073.63	2.16	6463.12
210	12314.4	2.52	6440.01
240	20449.7	2.88	6418.56
270	26860.3	3.24	6398.76
300	19901.8	3.6	6380.62
330	10814.1	3.96	6364.14
360	5349.25	4.32	6349.33
		4.68	6336.18
		5.05	6324.7
		5.41	6314.89
		5.77	6306.75
		6.13	6300.29
		6.49	6295.5
		6.85	6292.39
		7.21	6290.96
		7.57	6291.2
		7.93	6293.12
		8.29	6296.71
		8.65	6301.98
		9.01	6308.92
		9.37	6317.54
		9.73	6327.83
		10.09	6339.78
		10.45	6353.41
		10.81	6368.7
		11.17	6385.66
		11.53	6404.28
		11.89	6424.55
		12.25	6446.48
		12.61	6470.06
		12.97	6495.28
		13.33	6522.15
		13.69	6550.65
		14.05	6580.79
		14.41	6612.56
		14.77	6645.94
		15.14	6680.95
		15.5	6717.56
		15.86	6755.78
		16.22	6795.6
		16.58	6837.01
		16.94	6880
		17.3	6924.57
		17.66	6970.71
		18.02	7018.42
		18.38	7067.68
		18.74	7118.48
		19.1	7170.82
		19.46	7224.69
		19.82	7280.08
		20.18	7336.98
		20.54	7395.38
		20.9	7455.27
		21.26	7516.64
		21.62	7579.48
		21.98	7643.78
		22.34	7709.53
		22.7	7776.72
		23.06	7845.34
		23.42	7915.37
		23.78	7986.8
		24.14	8059.62
		24.5	8133.83
		24.86	8209.4
		25.23	8286.32
		25.59	8364.59
		25.95	8444.18
		26.31	8525.09
		26.67	8607.3
		27.03	8690.8
		27.39	8775.57
		27.75	8861.6
		28.11	8948.87
		28.47	9037.37
		28.83	9127.09
		29.19	9218
		29.55	9310.11
		29.91	9403.38
		30	9426.87
		30.27	9497.8
		30.63	9593.36
		30.99	9690.04
		31.35	9787.83
		31.71	9886.71
		32.07	9986.65
		32.43	10087.7
		32.79	10189.7
		33.15	10292.8
		33.51	10396.8
		33.87	10501.9
		34.23	10607.9
		34.59	10714.9
		34.95	10822.8
		35.32	10931.6
		35.68	11041.3
		36.04	11151.9
		36.4	11263.4
		36.76	11375.7
		37.12	11488.8
		37.48	11602.7
		37.84	11717.4
		38.2	11832.9
		38.56	11949.1
		38.92	12066
		39.28	12183.7
		39.64	12302
		40	12421
		40.36	12540.6
		40.72	12660.9
		41.08	12781.8
		41.44	12903.2
		41.8	13025.3
		42.16	13147.8
		42.52	13270.9
		42.88	13394.5
		43.24	13518.6
		43.6	13643.1
		43.96	13768.1
		44.32	13893.5
		44.68	14019.3
		45.05	14145.5
		45.41	14272
		45.77	14398.9
		46.13	14526.1
		46.49	14653.5
		46.85	14781.3
		47.21	14909.3
		47.57	15037.5
		47.93	15165.9
		48.29	15294.5
		48.65	15423.3
		49.01	15552.2
		49.37	15681.3
		49.73	15810.4
		50.09	15939.6
		50.45	16068.9
		51.53	16456.8
		51.89	16586.1
		52.25	16715.3
		52.61	16844.4
		52.97	16973.5
		53.33	17102.4
		53.69	17231.2
		54.05	17359.8
		54.41	17488.2
		54.77	17616.5
		55.14	17744.5
		55.5	17872.2
		55.86	17999.7
		56.22	18126.9
		56.58	18253.8
		56.94	18380.3
		57.3	18506.5
		57.66	18632.3
		58.02	18757.7
		58.38	18882.7
		58.74	19007.3
		59.1	19131.4
		59.46	19255
		59.82	19378.1
		60	19439.5
		60.18	19500.7
		60.54	19622.7
		60.9	19744.2
		61.26	19865.1
		61.62	19985.4
		61.98	20105.1
		62.34	20224.1
		62.7	20342.5
		63.06	20460.1
		63.42	20577.1
		63.78	20693.3
		64.14	20808.8
		64.5	20923.6
		64.86	21037.5
		65.23	21150.6
		65.59	21263
		65.95	21374.5
		66.31	21485.1
		66.67	21594.8
		67.03	21703.7
		67.39	21811.6
		67.75	21918.6
		68.11	22024.7
		68.47	22129.8
		68.83	22233.9
		69.19	22337
		69.55	22439.1
		69.91	22540.1
		70.27	22640.1
		70.63	22739
		70.99	22836.8
		71.35	22933.6
		71.71	23029.2
		72.07	23123.6
		72.43	23216.9
		72.79	23309.1
		73.15	23400.1
		73.51	23489.8
		73.87	23578.4
		74.23	23665.7
		74.59	23751.8
		74.95	23836.6
		75.32	23920.1
		75.68	24002.4
		76.04	24083.3
		76.4	24163
		76.76	24241.3
		77.12	24318.3
		77.48	24393.9
		77.84	24468.1
		78.2	24541
		78.56	24612.5
		78.92	24682.6
		79.28	24751.3
		79.64	24818.5
		80	24884.3
		80.36	24948.7
		80.72	25011.6
		81.08	25073
		81.44	25132.9
		81.8	25191.4
		82.16	25248.3
		82.52	25303.8
		82.88	25357.7
		83.24	25410.1
		83.6	25461
		83.96	25510.3
		84.32	25558
		84.68	25604.2
		85.05	25648.9
		85.41	25691.9
		85.77	25733.4
		86.13	25773.3
		86.49	25811.6
		86.85	25848.2
		87.21	25883.3
		87.57	25916.7
		87.93	25948.6
		88.29	25978.8
		88.65	26007.3
		89.01	26034.3
		89.37	26059.5
		89.73	26083.2
		90	26099.8
		90.09	26105.2
		90.45	26125.5
		90.81	26144.2
		91.17	26161.2
		91.53	26176.6
		91.89	26190.2
		92.25	26202.3
		92.61	26212.6
		92.97	26221.3
		93.33	26228.3
		93.69	26233.6
		94.05	26237.3
		94.41	26239.3
		94.77	26239.6
		95.14	26238.2
		95.5	26235.2
		95.86	26230.4
		96.22	26224
		96.58	26216
		96.94	26206.2
		97.3	26194.8
		97.66	26181.7
		98.02	26167
		98.38	26150.5
		98.74	26132.5
		99.1	26112.7
		99.46	26091.3
		99.82	26068.3
		100.18	26043.6
		100.54	26017.3
		100.9	25989.3
		101.26	25959.7
		101.62	25928.4
		101.98	25895.6
		102.34	25861.1
		102.7	25825
		103.06	25787.3
		103.42	25748
		103.78	25707.1
		104.14	25664.6
		104.5	25620.6
		104.86	25574.9
		105.23	25527.7
		105.59	25479
		105.95	25428.7
		106.31	25376.8
		106.67	25323.5
		107.03	25268.6
		107.39	25212.2
		107.75	25154.2
		108.11	25094.8
		108.47	25034
		108.83	24971.6
		109.19	24907.8
		109.55	24842.5
		109.91	24775.8
		110.27	24707.6
		110.63	24638
		110.99	24567
		111.35	24494.7
		111.71	24420.9
		112.07	24345.8
		112.43	24269.3
		112.79	24191.5
		113.15	24112.3
		113.51	24031.8
		113.87	23950
		114.23	23867
		114.59	23782.6
		114.95	23697
		115.32	23610.1
		115.68	23522
		116.04	23432.7
		116.4	23342.1
		116.76	23250.4
		117.12	23157.5
		117.48	23063.5
		117.84	22968.3
		118.2	22872
		118.56	22774.5
		118.92	22676
		119.28	22576.4
		119.64	22475.7
		120	22374
		120.36	22271.3
		120.72	22167.6
		121.08	22062.8
		121.44	21957.1
		121.8	21850.5
		122.16	21742.9
		122.52	21634.3
		122.88	21524.9
		123.24	21414.6
		123.6	21303.4
		123.96	21191.4
		124.32	21078.5
		124.68	20964.9
		125.05	20850.4
		125.41	20735.2
		125.77	20619.2
		126.13	20502.5
		126.49	20385.1
		126.85	20267
		127.21	20148.2
		127.57	20028.8
		127.93	19908.7
		128.29	19788
		128.65	19666.8
		129.01	19544.9
		129.37	19422.5
		129.73	19299.6
		130.09	19176.2
		130.45	19052.2
		130.81	18927.9
		131.17	18803
		131.53	18677.7
		131.89	18552.1
		132.25	18426
		132.61	18299.6
		132.97	18172.8
		133.33	18045.8
		133.69	17918.4
		134.05	17790.7
		134.41	17662.8
		134.77	17534.6
		135.14	17406.3
		135.5	17277.7
		135.86	17149
		136.22	17020.1
		136.58	16891.1
		136.94	16762
		137.3	16632.8
		137.66	16503.6
		139.1	15986.4
		139.46	15857.2
		139.82	15728
		140.18	15598.9
		140.54	15469.9
		140.9	15341.1
		141.26	15212.4
		141.62	15083.9
		141.98	14955.6
		142.34	14827.6
		142.7	14699.7
		143.06	14572.2
		143.42	14444.9
		143.78	14317.9
		144.14	14191.2
		144.5	14064.9
		144.86	13939
		145.23	13813.4
		145.59	13688.3
		145.95	13563.6
		146.31	13439.3
		146.67	13315.6
		147.03	13192.3
		147.39	13069.5
		147.75	12947.3
		148.11	12825.6
		148.47	12704.6
		148.83	12584.1
		149.19	12464.2
		149.55	12345
		149.91	12226.4
		150	12196.9
		150.27	12108.5
		150.63	11991.3
		150.99	11874.8
		151.35	11759.1
		151.71	11644.1
		152.07	11529.9
		152.43	11416.5
		152.79	11303.9
		153.15	11192.1
		153.51	11081.2
		153.87	10971.2
		154.23	10862
		154.59	10753.8
		154.95	10646.5
		155.32	10540.1
		155.68	10434.7
		156.04	10330.3
		156.4	10226.9
		156.76	10124.5
		157.12	10023.1
		157.48	9922.75
		157.84	9823.48
		158.2	9725.3
		158.56	9628.21
		158.92	9532.24
		159.28	9437.41
		159.64	9343.72
		160	9251.19
		160.36	9159.84
		160.72	9069.69
		161.08	8980.75
		161.44	8893.03
		161.8	8806.55
		162.16	8721.32
		162.52	8637.36
		162.88	8554.69
		163.24	8473.31
		163.6	8393.24
		163.96	8314.49
		164.32	8237.08
		164.68	8161.01
		165.05	8086.31
		165.41	8012.99
		165.77	7941.05
		166.13	7870.51
		166.49	7801.38
		166.85	7733.68
		167.21	7667.4
		167.57	7602.58
		167.93	7539.21
		168.29	7477.3
		168.65	7416.87
		169.01	7357.93
		169.37	7300.49
		169.73	7244.55
		170.09	7190.13
		170.45	7137.24
		170.81	7085.88
		171.17	7036.06
		171.53	6987.79
		171.89	6941.09
		172.25	6895.95
		172.61	6852.38
		172.97	6810.4
		173.33	6770
		173.69	6731.2
		174.05	6694.01
		174.41	6658.42
		174.77	6624.45
		175.14	6592.1
		175.5	6561.37
		175.86	6532.27
		176.22	6504.81
		176.58	6478.99
		176.94	6454.82
		177.3	6432.29
		177.66	6411.42
		178.02	6392.2
		178.38	6374.65
		178.74	6358.75
		179.1	6344.52
		179.46	6331.96
		179.82	6321.07
		180	6316.25
		180.18	6311.84
		180.54	6304.3
		180.9	6298.42
		181.26	6294.22
		181.62	6291.7
		181.98	6290.85
		182.34	6291.68
		182.7	6294.19
		183.06	6298.37
		183.42	6304.22
		183.78	6311.75
		184.14	6320.96
		184.5	6331.83
		184.86	6344.38
		185.23	6358.59
		185.59	6374.46
		185.95	6392
		186.31	6411.2
		186.67	6432.06
		187.03	6454.57
		187.39	6478.72
		187.75	6504.52
		188.11	6531.96
		188.47	6561.04
		188.83	6591.75
		189.19	6624.09
		189.55	6658.04
		189.91	6693.61
		190.27	6730.79
		190.63	6769.57
		190.99	6809.95
		191.35	6851.91
		191.71	6895.46
		192.07	6940.59
		192.43	6987.28
		192.79	7035.53
		193.15	7085.33
		193.51	7136.67
		193.87	7189.55
		194.23	7243.95
		194.59	7299.87
		194.95	7357.3
		195.32	7416.22
		195.68	7476.63
		196.04	7538.52
		196.4	7601.88
		196.76	7666.69
		197.12	7732.94
		197.48	7800.63
		197.84	7869.75
		198.2	7940.27
		198.56	8012.19
		198.92	8085.51
		199.28	8160.19
		199.64	8236.24
		200	8313.63
		200.36	8392.37
		200.72	8472.42
		201.08	8553.79
		201.44	8636.45
		201.8	8720.4
		202.16	8805.61
		202.52	8892.08
		202.88	8979.78
		203.24	9068.71
		203.6	9158.85
		203.96	9250.19
		204.32	9342.7
		204.68	9436.38
		205.05	9531.2
		205.41	9627.16
		205.77	9724.23
		206.13	9822.4
		206.49	9921.66
		206.85	10022
		207.21	10123.3
		207.57	10225.7
		207.93	10329.2
		208.29	10433.6
		208.65	10539
		209.01	10645.3
		209.37	10752.6
		209.73	10860.9
		210	10942.6
		210.09	10970
		210.45	11080
		210.81	11190.9
		211.17	11302.7
		211.53	11415.3
		211.89	11528.7
		212.25	11642.9
		212.61	11757.8
		212.97	11873.6
		213.33	11990
		213.69	12107.2
		214.05	12225.1
		214.41	12343.7
		214.77	12462.9
		215.14	12582.8
		215.5	12703.2
		215.86	12824.3
		216.22	12946
		216.58	13068.2
		216.94	13191
		217.3	13314.2
		217.66	13438
		218.02	13562.2
		218.38	13686.9
		218.74	13812.1
		219.1	13937.6
		219.46	14063.5
		219.82	14189.8
		220.18	14316.5
		220.54	14443.5
		220.9	14570.8
		221.26	14698.3
		221.62	14826.2
		221.98	14954.2
		222.34	15082.5
		222.7	15211
		223.06	15339.7
		223.42	15468.5
		223.78	15597.5
		224.14	15726.6
		224.5	15855.7
		224.86	15985
		225.23	16114.3
		226.31	16502.2
		226.67	16631.4
		227.03	16760.6
		227.39	16889.7
		227.75	17018.7
		228.11	17147.6
		228.47	17276.3
		228.83	17404.9
		229.19	17533.2
		229.55	17661.4
		229.91	17789.3
		230.27	17917
		230.63	18044.4
		230.99	18171.4
		231.35	18298.2
		231.71	18424.6
		232.07	18550.7
		232.43	18676.4
		232.79	18801.6
		233.15	18926.5
		233.51	19050.9
		233.87	19174.8
		234.23	19298.3
		234.59	19421.2
		234.95	19543.6
		235.32	19665.4
		235.68	19786.7
		236.04	19907.4
		236.4	20027.5
		236.76	20146.9
		237.12	20265.7
		237.48	20383.8
		237.84	20501.2
		238.2	20618
		238.56	20733.9
		238.92	20849.2
		239.28	20963.6
		239.64	21077.3
		240	21190.2
		240.36	21302.2
		240.72	21413.4
		241.08	21523.7
		241.44	21633.1
		241.8	21741.7
		242.16	21849.3
		242.52	21956
		242.88	22061.7
		243.24	22166.4
		243.6	22270.2
		243.96	22372.9
		244.32	22474.6
		244.68	22575.3
		245.05	22674.9
		245.41	22773.5
		245.77	22870.9
		246.13	22967.2
		246.49	23062.4
		246.85	23156.5
		247.21	23249.4
		247.57	23341.1
		247.93	23431.7
		248.29	23521
		248.65	23609.1
		249.01	23696
		249.37	23781.7
		249.73	23866
		250.09	23949.1
		250.45	24030.9
		250.81	24111.4
		251.17	24190.6
		251.53	24268.5
		251.89	24345
		252.25	24420.1
		252.61	24493.9
		252.97	24566.3
		253.33	24637.3
		253.69	24706.8
		254.05	24775
		254.41	24841.8
		254.77	24907.1
		255.14	24970.9
		255.5	25033.3
		255.86	25094.2
		256.22	25153.6
		256.58	25211.5
		256.94	25268
		257.3	25322.9
		257.66	25376.3
		258.02	25428.1
		258.38	25478.4
		258.74	25527.2
		259.1	25574.4
		259.46	25620.1
		259.82	25664.2
		260.18	25706.7
		260.54	25747.6
		260.9	25786.9
		261.26	25824.6
		261.62	25860.7
		261.98	25895.2
		262.34	25928.1
		262.7	25959.3
		263.06	25989
		263.42	26017
		263.78	26043.3
		264.14	26068
		264.5	26091.1
		264.86	26112.5
		265.23	26132.2
		265.59	26150.3
		265.95	26166.8
		266.31	26181.6
		266.67	26194.7
		267.03	26206.1
		267.39	26215.9
		267.75	26223.9
		268.11	26230.4
		268.47	26235.1
		268.83	26238.2
		269.19	26239.6
		269.55	26239.3
		269.91	26237.3
		270	26236.6
		270.27	26233.7
		270.63	26228.4
		270.99	26221.4
		271.35	26212.7
		271.71	26202.4
		272.07	26190.4
		272.43	26176.7
		272.79	26161.4
		273.15	26144.4
		273.51	26125.7
		273.87	26105.4
		274.23	26083.4
		274.59	26059.8
		274.95	26034.5
		275.32	26007.6
		275.68	25979.1
		276.04	25948.9
		276.4	25917.1
		276.76	25883.7
		277.12	25848.6
		277.48	25812
		277.84	25773.7
		278.2	25733.8
		278.56	25692.4
		278.92	25649.4
		279.28	25604.7
		279.64	25558.6
		280	25510.8
		280.36	25461.5
		280.72	25410.7
		281.08	25358.3
		281.44	25304.4
		281.8	25249
		282.16	25192
		282.52	25133.6
		282.88	25073.6
		283.24	25012.2
		283.6	24949.4
		283.96	24885
		284.32	24819.2
		284.68	24752
		285.05	24683.3
		285.41	24613.3
		285.77	24541.8
		286.13	24468.9
		286.49	24394.7
		286.85	24319.1
		287.21	24242.1
		287.57	24163.8
		287.93	24084.2
		288.29	24003.3
		288.65	23921
		289.01	23837.5
		289.37	23752.7
		289.73	23666.6
		290.09	23579.3
		290.45	23490.8
		290.81	23401
		291.17	23310.1
		291.53	23218
		291.89	23124.7
		292.25	23030.2
		292.61	22934.6
		292.97	22837.9
		293.33	22740.1
		293.69	22641.2
		294.05	22541.2
		294.41	22440.2
		294.77	22338.1
		295.14	22235
		295.5	22130.9
		295.86	22025.8
		296.22	21919.8
		296.58	21812.8
		296.94	21704.9
		297.3	21596
		297.66	21486.3
		298.02	21375.7
		298.38	21264.2
		298.74	21151.9
		299.1	21038.7
		299.46	20924.8
		299.82	20810.1
		300	20752.4
		300.18	20694.6
		300.54	20578.4
		300.9	20461.4
		301.26	20343.7
		301.62	20225.4
		301.98	20106.4
		302.34	19986.7
		302.7	19866.4
		303.06	19745.5
		303.42	19624.1
		303.78	19502
		304.14	19379.5
		304.5	19256.3
		304.86	19132.7
		305.23	19008.6
		305.59	18884.1
		305.95	18759.1
		306.31	18633.7
		306.67	18507.9
		307.03	18381.7
		307.39	18255.2
		307.75	18128.3
		308.11	18001.1
		308.47	17873.6
		308.83	17745.9
		309.19	17617.9
		309.55	17489.6
		309.91	17361.2
		310.27	17232.6
		310.63	17103.8
		310.99	16974.9
		311.35	16845.8
		311.71	16716.7
		312.07	16587.5
		312.43	16458.2
		313.51	16070.3
		313.87	15941
		314.23	15811.8
		314.59	15682.7
		314.95	15553.6
		315.32	15424.7
		315.68	15295.9
		316.04	15167.3
		316.4	15038.9
		316.76	14910.7
		317.12	14782.7
		317.48	14654.9
		317.84	14527.5
		318.2	14400.3
		318.56	14273.4
		318.92	14146.9
		319.28	14020.7
		319.64	13894.9
		320	13769.5
		320.36	13644.5
		320.72	13519.9
		321.08	13395.9
		321.44	13272.3
		321.8	13149.2
		322.16	13026.6
		322.52	12904.6
		322.88	12783.1
		323.24	12662.2
		323.6	12541.9
		323.96	12422.3
		324.32	12303.3
		324.68	12185
		325.05	12067.3
		325.41	11950.4
		325.77	11834.1
		326.13	11718.7
		326.49	11603.9
		326.85	11490
		327.21	11376.9
		327.57	11264.6
		327.93	11153.1
		328.29	11042.5
		328.65	10932.8
		329.01	10824
		329.37	10716.1
		329.73	10609.1
		330	10529.5
		330.09	10503
		330.45	10398
		330.81	10293.9
		331.17	10190.8
		331.53	10088.8
		331.89	9987.75
		332.25	9887.79
		332.61	9788.9
		332.97	9691.1
		333.33	9594.41
		333.69	9498.84
		334.05	9404.4
		334.41	9311.12
		334.77	9219
		335.14	9128.07
		335.5	9038.34
		335.86	8949.83
		336.22	8862.54
		336.58	8776.5
		336.94	8691.72
		337.3	8608.21
		337.66	8525.98
		338.02	8445.06
		338.38	8365.45
		338.74	8287.17
		339.1	8210.23
		339.46	8134.65
		339.82	8060.43
		340.18	7987.59
		340.54	7916.14
		340.9	7846.09
		341.26	7777.46
		341.62	7710.26
		341.98	7644.49
		342.34	7580.17
		342.7	7517.32
		343.06	7455.93
		343.42	7396.02
		343.78	7337.61
		344.14	7280.69
		344.5	7225.29
		344.86	7171.4
		345.23	7119.04
		345.59	7068.22
		345.95	7018.95
		346.31	6971.23
		346.67	6925.07
		347.03	6880.48
		347.39	6837.47
		347.75	6796.04
		348.11	6756.21
		348.47	6717.97
		348.83	6681.34
		349.19	6646.32
		349.55	6612.91
		349.91	6581.13
		350.27	6550.97
		350.63	6522.45
		350.99	6495.57
		351.35	6470.32
		351.71	6446.73
		352.07	6424.78
		352.43	6404.49
		352.79	6385.86
		353.15	6368.88
		353.51	6353.57
		353.87	6339.92
		354.23	6327.95
		354.59	6317.64
		354.95	6309.01
		355.32	6302.04
		355.68	6296.76
		356.04	6293.15
		356.4	6291.21
		356.76	6290.95
		357.12	6292.37
		357.48	6295.46
		357.84	6300.23
		358.2	6306.67
		358.56	6314.79
		358.92	6324.58
		359.28	6336.04
		359.64	6349.17
		360	6363.97
