# Supplementary material for: One-dimensional CsPbBr3 superlattices with polarized and amplified spontaneous circularly polarized emissions
Source: Nat Commun. 2026 May 23;17:6768. doi: 10.1038/s41467-026-73513-2 (PMC13385850; doi:10.1038/s41467-026-73513-2)
Supplement: Supplementary file 4 — Supplementary Data 1 (Unprocessed data) [file 41467_2026_73513_MOESM4_ESM.zip › Supplementary Data 1/Raw Data/Manuscript-Raw Data/Figure 4/Figure 4c.txt]

Angle (θ)	Intensity (Counts)	Angle (θ)	Intensity (Counts)
0	2782.29	0	2804.12
30	2976.62	0.36	2803.69
60	3444.46	0.72	2803.34
90	3743.42	1.08	2803.07
120	3496.85	1.44	2802.88
150	2997.49	1.8	2802.77
180	2774.02	2.16	2802.74
210	3169.02	2.52	2802.79
240	3611.13	2.88	2802.92
270	3857.23	3.24	2803.14
300	3526.74	3.6	2803.43
330	3113.36	3.96	2803.8
360	2790.57	4.32	2804.26
		4.68	2804.79
		5.05	2805.4
		5.41	2806.1
		5.77	2806.87
		6.13	2807.73
		6.49	2808.66
		6.85	2809.67
		7.21	2810.76
		7.57	2811.93
		7.93	2813.18
		8.29	2814.51
		8.65	2815.92
		9.01	2817.41
		9.37	2818.97
		9.73	2820.61
		10.09	2822.33
		10.45	2824.13
		10.81	2826
		11.17	2827.95
		11.53	2829.98
		11.89	2832.08
		12.25	2834.26
		12.61	2836.51
		12.97	2838.84
		13.33	2841.24
		13.69	2843.72
		14.05	2846.27
		14.41	2848.9
		14.77	2851.59
		15.14	2854.36
		15.5	2857.21
		15.86	2860.12
		16.22	2863.1
		16.58	2866.16
		16.94	2869.29
		17.3	2872.48
		17.66	2875.74
		18.02	2879.08
		18.38	2882.48
		18.74	2885.95
		19.1	2889.48
		19.46	2893.08
		19.82	2896.75
		20.18	2900.48
		20.54	2904.28
		20.9	2908.14
		21.26	2912.06
		21.62	2916.05
		21.98	2920.1
		22.34	2924.21
		22.7	2928.38
		23.06	2932.61
		23.42	2936.9
		23.78	2941.25
		24.14	2945.65
		24.5	2950.12
		24.86	2954.64
		25.23	2959.21
		25.59	2963.84
		25.95	2968.53
		26.31	2973.27
		26.67	2978.06
		27.03	2982.9
		27.39	2987.79
		27.75	2992.74
		28.11	2997.73
		28.47	3002.78
		28.83	3007.87
		29.19	3013
		29.55	3018.19
		29.91	3023.42
		30	3024.73
		30.27	3028.69
		30.63	3034.01
		30.99	3039.37
		31.35	3044.77
		31.71	3050.21
		32.07	3055.69
		32.43	3061.21
		32.79	3066.77
		33.15	3072.37
		33.51	3078.01
		33.87	3083.68
		34.23	3089.38
		34.59	3095.12
		34.95	3100.89
		35.32	3106.69
		35.68	3112.53
		36.04	3118.39
		36.4	3124.28
		36.76	3130.21
		37.12	3136.15
		37.48	3142.13
		37.84	3148.13
		38.2	3154.15
		38.56	3160.2
		38.92	3166.27
		39.28	3172.36
		39.64	3178.47
		40	3184.6
		40.36	3190.74
		40.72	3196.91
		41.08	3203.09
		41.44	3209.29
		41.8	3215.5
		42.16	3221.72
		42.52	3227.96
		42.88	3234.2
		43.24	3240.46
		43.6	3246.73
		43.96	3253
		44.32	3259.28
		44.68	3265.57
		45.05	3271.86
		45.41	3278.16
		45.77	3284.46
		46.85	3303.37
		47.21	3309.67
		47.57	3315.97
		47.93	3322.26
		48.29	3328.55
		48.65	3334.84
		49.01	3341.12
		49.37	3347.39
		49.73	3353.66
		50.09	3359.91
		50.45	3366.16
		50.81	3372.39
		51.17	3378.61
		51.53	3384.82
		51.89	3391.01
		52.25	3397.19
		52.61	3403.35
		52.97	3409.5
		53.33	3415.62
		53.69	3421.73
		54.05	3427.81
		54.41	3433.88
		54.77	3439.92
		55.14	3445.94
		55.5	3451.93
		55.86	3457.9
		56.22	3463.84
		56.58	3469.76
		56.94	3475.65
		57.3	3481.5
		57.66	3487.33
		58.02	3493.13
		58.38	3498.89
		58.74	3504.62
		59.1	3510.32
		59.46	3515.98
		59.82	3521.61
		60	3524.41
		60.18	3527.2
		60.54	3532.75
		60.9	3538.27
		61.26	3543.74
		61.62	3549.18
		61.98	3554.57
		62.34	3559.92
		62.7	3565.23
		63.06	3570.49
		63.42	3575.71
		63.78	3580.88
		64.14	3586.01
		64.5	3591.09
		64.86	3596.13
		65.23	3601.11
		65.59	3606.04
		65.95	3610.93
		66.31	3615.76
		66.67	3620.54
		67.03	3625.27
		67.39	3629.94
		67.75	3634.56
		68.11	3639.12
		68.47	3643.63
		68.83	3648.08
		69.19	3652.48
		69.55	3656.81
		69.91	3661.09
		70.27	3665.31
		70.63	3669.47
		70.99	3673.56
		71.35	3677.6
		71.71	3681.57
		72.07	3685.48
		72.43	3689.33
		72.79	3693.11
		73.15	3696.83
		73.51	3700.49
		73.87	3704.07
		74.23	3707.6
		74.59	3711.05
		74.95	3714.44
		75.32	3717.75
		75.68	3721
		76.04	3724.19
		76.4	3727.3
		76.76	3730.34
		77.12	3733.31
		77.48	3736.21
		77.84	3739.03
		78.2	3741.79
		78.56	3744.47
		78.92	3747.08
		79.28	3749.61
		79.64	3752.08
		80	3754.46
		80.36	3756.78
		80.72	3759.01
		81.08	3761.18
		81.44	3763.26
		81.8	3765.27
		82.16	3767.21
		82.52	3769.07
		82.88	3770.85
		83.24	3772.55
		83.6	3774.17
		83.96	3775.72
		84.32	3777.19
		84.68	3778.58
		85.05	3779.9
		85.41	3781.13
		85.77	3782.28
		86.13	3783.36
		86.49	3784.36
		86.85	3785.27
		87.21	3786.11
		87.57	3786.87
		87.93	3787.54
		88.29	3788.14
		88.65	3788.66
		89.01	3789.1
		89.37	3789.45
		89.73	3789.73
		90	3789.88
		90.09	3789.92
		90.45	3790.04
		90.81	3790.07
		91.17	3790.03
		91.53	3789.9
		91.89	3789.7
		92.25	3789.41
		92.61	3789.04
		92.97	3788.59
		93.33	3788.07
		93.69	3787.46
		94.05	3786.77
		94.41	3786
		94.77	3785.15
		95.14	3784.23
		95.5	3783.22
		95.86	3782.13
		96.22	3780.97
		96.58	3779.72
		96.94	3778.4
		97.3	3777
		97.66	3775.52
		98.02	3773.96
		98.38	3772.33
		98.74	3770.61
		99.1	3768.82
		99.46	3766.95
		99.82	3765.01
		100.18	3762.99
		100.54	3760.89
		100.9	3758.72
		101.26	3756.47
		101.62	3754.15
		101.98	3751.75
		102.34	3749.28
		102.7	3746.73
		103.06	3744.11
		103.42	3741.42
		103.78	3738.66
		104.14	3735.82
		104.5	3732.91
		104.86	3729.93
		105.23	3726.88
		105.59	3723.76
		105.95	3720.57
		106.31	3717.31
		106.67	3713.99
		107.03	3710.59
		107.39	3707.13
		107.75	3703.6
		108.11	3700
		108.47	3696.34
		108.83	3692.61
		109.19	3688.82
		109.55	3684.96
		109.91	3681.04
		110.27	3677.06
		110.63	3673.02
		110.99	3668.91
		111.35	3664.75
		111.71	3660.52
		112.07	3656.23
		112.43	3651.89
		112.79	3647.49
		113.15	3643.03
		113.51	3638.51
		113.87	3633.94
		114.23	3629.31
		114.59	3624.63
		114.95	3619.9
		115.32	3615.11
		115.68	3610.27
		116.04	3605.38
		116.4	3600.44
		116.76	3595.45
		117.12	3590.41
		117.48	3585.33
		117.84	3580.19
		118.2	3575.01
		118.56	3569.79
		118.92	3564.52
		119.28	3559.2
		119.64	3553.85
		120	3548.45
		120.36	3543.01
		120.72	3537.53
		121.08	3532.01
		121.44	3526.45
		121.8	3520.86
		122.16	3515.23
		122.52	3509.56
		122.88	3503.86
		123.24	3498.12
		123.6	3492.35
		123.96	3486.55
		124.32	3480.72
		124.68	3474.86
		125.05	3468.97
		125.41	3463.05
		125.77	3457.1
		126.13	3451.13
		126.49	3445.13
		126.85	3439.11
		127.21	3433.07
		127.57	3427
		127.93	3420.91
		128.29	3414.8
		128.65	3408.67
		129.01	3402.53
		129.37	3396.36
		129.73	3390.18
		130.09	3383.99
		130.45	3377.78
		130.81	3371.56
		131.17	3365.32
		131.53	3359.07
		131.89	3352.82
		132.25	3346.55
		132.61	3340.28
		132.97	3334
		133.33	3327.71
		133.69	3321.42
		134.05	3315.12
		134.41	3308.82
		135.86	3283.61
		136.22	3277.31
		136.58	3271.02
		136.94	3264.73
		137.3	3258.44
		137.66	3252.16
		138.02	3245.89
		138.38	3239.62
		138.74	3233.36
		139.1	3227.12
		139.46	3220.88
		139.82	3214.66
		140.18	3208.45
		140.54	3202.26
		140.9	3196.08
		141.26	3189.92
		141.62	3183.77
		141.98	3177.65
		142.34	3171.54
		142.7	3165.45
		143.06	3159.38
		143.42	3153.34
		143.78	3147.32
		144.14	3141.32
		144.5	3135.35
		144.86	3129.41
		145.23	3123.49
		145.59	3117.6
		145.95	3111.74
		146.31	3105.91
		146.67	3100.11
		147.03	3094.35
		147.39	3088.61
		147.75	3082.91
		148.11	3077.25
		148.47	3071.62
		148.83	3066.03
		149.19	3060.47
		149.55	3054.95
		149.91	3049.48
		150	3048.11
		150.27	3044.04
		150.63	3038.64
		150.99	3033.29
		151.35	3027.98
		151.71	3022.71
		152.07	3017.49
		152.43	3012.31
		152.79	3007.18
		153.15	3002.1
		153.51	2997.06
		153.87	2992.07
		154.23	2987.14
		154.59	2982.25
		154.95	2977.41
		155.32	2972.63
		155.68	2967.9
		156.04	2963.22
		156.4	2958.6
		156.76	2954.03
		157.12	2949.52
		157.48	2945.06
		157.84	2940.66
		158.2	2936.32
		158.56	2932.04
		158.92	2927.82
		159.28	2923.65
		159.64	2919.55
		160	2915.51
		160.36	2911.53
		160.72	2907.62
		161.08	2903.77
		161.44	2899.98
		161.8	2896.25
		162.16	2892.6
		162.52	2889
		162.88	2885.48
		163.24	2882.02
		163.6	2878.63
		163.96	2875.3
		164.32	2872.05
		164.68	2868.86
		165.05	2865.75
		165.41	2862.7
		165.77	2859.72
		166.13	2856.82
		166.49	2853.99
		166.85	2851.23
		167.21	2848.54
		167.57	2845.93
		167.93	2843.39
		168.29	2840.92
		168.65	2838.52
		169.01	2836.21
		169.37	2833.96
		169.73	2831.79
		170.09	2829.7
		170.45	2827.69
		170.81	2825.75
		171.17	2823.88
		171.53	2822.1
		171.89	2820.39
		172.25	2818.76
		172.61	2817.2
		172.97	2815.73
		173.33	2814.33
		173.69	2813.01
		174.05	2811.77
		174.41	2810.61
		174.77	2809.53
		175.14	2808.53
		175.5	2807.61
		175.86	2806.76
		176.22	2806
		176.58	2805.32
		176.94	2804.71
		177.3	2804.19
		177.66	2803.75
		178.02	2803.39
		178.38	2803.1
		178.74	2802.9
		179.1	2802.78
		179.46	2802.74
		179.82	2802.78
		180	2802.83
		180.18	2802.9
		180.54	2803.1
		180.9	2803.38
		181.26	2803.74
		181.62	2804.18
		181.98	2804.71
		182.34	2805.31
		182.7	2805.99
		183.06	2806.75
		183.42	2807.59
		183.78	2808.51
		184.14	2809.52
		184.5	2810.6
		184.86	2811.76
		185.23	2812.99
		185.59	2814.31
		185.95	2815.71
		186.31	2817.18
		186.67	2818.73
		187.03	2820.36
		187.39	2822.07
		187.75	2823.86
		188.11	2825.72
		188.47	2827.66
		188.83	2829.67
		189.19	2831.76
		189.55	2833.93
		189.91	2836.17
		190.27	2838.49
		190.63	2840.88
		190.99	2843.35
		191.35	2845.89
		191.71	2848.5
		192.07	2851.19
		192.43	2853.95
		192.79	2856.78
		193.15	2859.68
		193.51	2862.66
		193.87	2865.7
		194.23	2868.82
		194.59	2872
		194.95	2875.26
		195.32	2878.58
		195.68	2881.97
		196.04	2885.43
		196.4	2888.95
		196.76	2892.54
		197.12	2896.2
		197.48	2899.92
		197.84	2903.71
		198.2	2907.56
		198.56	2911.48
		198.92	2915.45
		199.28	2919.49
		199.64	2923.59
		200	2927.76
		200.36	2931.98
		200.72	2936.26
		201.08	2940.6
		201.44	2945
		201.8	2949.45
		202.16	2953.96
		202.52	2958.53
		202.88	2963.15
		203.24	2967.83
		203.6	2972.56
		203.96	2977.34
		204.32	2982.18
		204.68	2987.07
		205.05	2992
		205.41	2996.99
		205.77	3002.02
		206.13	3007.11
		206.49	3012.24
		206.85	3017.41
		207.21	3022.64
		207.57	3027.9
		207.93	3033.21
		208.29	3038.57
		208.65	3043.96
		209.01	3049.4
		209.37	3054.88
		209.73	3060.39
		210	3064.56
		210.09	3065.95
		210.45	3071.54
		210.81	3077.17
		211.17	3082.83
		211.53	3088.53
		211.89	3094.27
		212.25	3100.03
		212.61	3105.83
		212.97	3111.66
		213.33	3117.52
		213.69	3123.41
		214.05	3129.33
		214.41	3135.27
		214.77	3141.24
		215.14	3147.24
		215.5	3153.26
		215.86	3159.3
		216.22	3165.36
		216.58	3171.45
		216.94	3177.56
		217.3	3183.69
		217.66	3189.83
		218.02	3195.99
		218.38	3202.17
		218.74	3208.37
		219.1	3214.57
		219.46	3220.8
		219.82	3227.03
		220.18	3233.28
		220.54	3239.53
		220.9	3245.8
		221.26	3252.07
		221.62	3258.35
		221.98	3264.64
		222.34	3270.93
		222.7	3277.23
		223.06	3283.52
		223.42	3289.83
		224.5	3308.73
		224.86	3315.03
		225.23	3321.33
		225.59	3327.62
		225.95	3333.91
		226.31	3340.19
		226.67	3346.46
		227.03	3352.73
		227.39	3358.99
		227.75	3365.23
		228.11	3371.47
		228.47	3377.69
		228.83	3383.9
		229.19	3390.1
		229.55	3396.28
		229.91	3402.44
		230.27	3408.59
		230.63	3414.71
		230.99	3420.82
		231.35	3426.91
		231.71	3432.98
		232.07	3439.03
		232.43	3445.05
		232.79	3451.05
		233.15	3457.02
		233.51	3462.96
		233.87	3468.88
		234.23	3474.77
		234.59	3480.64
		234.95	3486.47
		235.32	3492.27
		235.68	3498.04
		236.04	3503.78
		236.4	3509.48
		236.76	3515.15
		237.12	3520.78
		237.48	3526.37
		237.84	3531.93
		238.2	3537.45
		238.56	3542.93
		238.92	3548.37
		239.28	3553.77
		239.64	3559.13
		240	3564.44
		240.36	3569.71
		240.72	3574.94
		241.08	3580.12
		241.44	3585.25
		241.8	3590.34
		242.16	3595.38
		242.52	3600.37
		242.88	3605.31
		243.24	3610.2
		243.6	3615.04
		243.96	3619.83
		244.32	3624.57
		244.68	3629.25
		245.05	3633.88
		245.41	3638.45
		245.77	3642.97
		246.13	3647.43
		246.49	3651.83
		246.85	3656.17
		247.21	3660.46
		247.57	3664.69
		247.93	3668.85
		248.29	3672.96
		248.65	3677
		249.01	3680.99
		249.37	3684.91
		249.73	3688.76
		250.09	3692.56
		250.45	3696.29
		250.81	3699.95
		251.17	3703.55
		251.53	3707.08
		251.89	3710.54
		252.25	3713.94
		252.61	3717.27
		252.97	3720.53
		253.33	3723.72
		253.69	3726.84
		254.05	3729.89
		254.41	3732.87
		254.77	3735.78
		255.14	3738.62
		255.5	3741.38
		255.86	3744.08
		256.22	3746.7
		256.58	3749.24
		256.94	3751.72
		257.3	3754.11
		257.66	3756.44
		258.02	3758.69
		258.38	3760.86
		258.74	3762.96
		259.1	3764.98
		259.46	3766.93
		259.82	3768.8
		260.18	3770.59
		260.54	3772.3
		260.9	3773.94
		261.26	3775.5
		261.62	3776.98
		261.98	3778.38
		262.34	3779.71
		262.7	3780.95
		263.06	3782.12
		263.42	3783.21
		263.78	3784.21
		264.14	3785.14
		264.5	3785.99
		264.86	3786.76
		265.23	3787.45
		265.59	3788.06
		265.95	3788.59
		266.31	3789.04
		266.67	3789.4
		267.03	3789.69
		267.39	3789.9
		267.75	3790.03
		268.11	3790.07
		268.47	3790.04
		268.83	3789.93
		269.19	3789.73
		269.55	3789.46
		269.91	3789.1
		270	3789
		270.27	3788.67
		270.63	3788.15
		270.99	3787.55
		271.35	3786.88
		271.71	3786.12
		272.07	3785.29
		272.43	3784.37
		272.79	3783.37
		273.15	3782.3
		273.51	3781.15
		273.87	3779.91
		274.23	3778.6
		274.59	3777.21
		274.95	3775.74
		275.32	3774.2
		275.68	3772.57
		276.04	3770.87
		276.4	3769.09
		276.76	3767.24
		277.12	3765.3
		277.48	3763.29
		277.84	3761.21
		278.2	3759.05
		278.56	3756.81
		278.92	3754.5
		279.28	3752.11
		279.64	3749.65
		280	3747.11
		280.36	3744.51
		280.72	3741.83
		281.08	3739.07
		281.44	3736.25
		281.8	3733.35
		282.16	3730.38
		282.52	3727.34
		282.88	3724.23
		283.24	3721.05
		283.6	3717.8
		283.96	3714.48
		284.32	3711.1
		284.68	3707.65
		285.05	3704.13
		285.41	3700.54
		285.77	3696.89
		286.13	3693.17
		286.49	3689.39
		286.85	3685.54
		287.21	3681.63
		287.57	3677.66
		287.93	3673.62
		288.29	3669.53
		288.65	3665.37
		289.01	3661.15
		289.37	3656.87
		289.73	3652.54
		290.09	3648.15
		290.45	3643.69
		290.81	3639.19
		291.17	3634.62
		291.53	3630
		291.89	3625.33
		292.25	3620.61
		292.61	3615.83
		292.97	3610.99
		293.33	3606.11
		293.69	3601.18
		294.05	3596.2
		294.41	3591.16
		294.77	3586.08
		295.14	3580.96
		295.5	3575.78
		295.86	3570.57
		296.22	3565.3
		296.58	3559.99
		296.94	3554.64
		297.3	3549.25
		297.66	3543.82
		298.02	3538.34
		298.38	3532.83
		298.74	3527.28
		299.1	3521.69
		299.46	3516.06
		299.82	3510.4
		300	3507.56
		300.18	3504.7
		300.54	3498.97
		300.9	3493.21
		301.26	3487.41
		301.62	3481.59
		301.98	3475.73
		302.34	3469.84
		302.7	3463.93
		303.06	3457.99
		303.42	3452.02
		303.78	3446.02
		304.14	3440.01
		304.5	3433.96
		304.86	3427.9
		305.23	3421.81
		305.59	3415.71
		305.95	3409.58
		306.31	3403.44
		306.67	3397.28
		307.03	3391.1
		307.39	3384.91
		307.75	3378.7
		308.11	3372.48
		308.47	3366.25
		308.83	3360
		309.19	3353.75
		309.55	3347.48
		309.91	3341.21
		310.27	3334.93
		310.63	3328.64
		310.99	3322.35
		311.35	3316.06
		311.71	3309.76
		312.07	3303.46
		313.15	3284.55
		313.51	3278.25
		313.87	3271.95
		314.23	3265.66
		314.59	3259.37
		314.95	3253.09
		315.32	3246.82
		315.68	3240.55
		316.04	3234.29
		316.4	3228.04
		316.76	3221.81
		317.12	3215.58
		317.48	3209.37
		317.84	3203.18
		318.2	3197
		318.56	3190.83
		318.92	3184.68
		319.28	3178.55
		319.64	3172.44
		320	3166.35
		320.36	3160.28
		320.72	3154.24
		321.08	3148.21
		321.44	3142.21
		321.8	3136.24
		322.16	3130.29
		322.52	3124.37
		322.88	3118.47
		323.24	3112.61
		323.6	3106.78
		323.96	3100.97
		324.32	3095.2
		324.68	3089.46
		325.05	3083.76
		325.41	3078.09
		325.77	3072.45
		326.13	3066.85
		326.49	3061.29
		326.85	3055.77
		327.21	3050.29
		327.57	3044.84
		327.93	3039.44
		328.29	3034.08
		328.65	3028.76
		329.01	3023.49
		329.37	3018.26
		329.73	3013.08
		330	3009.22
		330.09	3007.94
		330.45	3002.85
		330.81	2997.8
		331.17	2992.81
		331.53	2987.86
		331.89	2982.97
		332.25	2978.13
		332.61	2973.33
		332.97	2968.6
		333.33	2963.91
		333.69	2959.28
		334.05	2954.7
		334.41	2950.18
		334.77	2945.72
		335.14	2941.31
		335.5	2936.96
		335.86	2932.67
		336.22	2928.44
		336.58	2924.27
		336.94	2920.16
		337.3	2916.11
		337.66	2912.12
		338.02	2908.19
		338.38	2904.33
		338.74	2900.53
		339.1	2896.8
		339.46	2893.13
		339.82	2889.53
		340.18	2886
		340.54	2882.53
		340.9	2879.12
		341.26	2875.79
		341.62	2872.53
		341.98	2869.33
		342.34	2866.2
		342.7	2863.15
		343.06	2860.16
		343.42	2857.25
		343.78	2854.4
		344.14	2851.63
		344.5	2848.94
		344.86	2846.31
		345.23	2843.76
		345.59	2841.28
		345.95	2838.88
		346.31	2836.55
		346.67	2834.29
		347.03	2832.11
		347.39	2830.01
		347.75	2827.98
		348.11	2826.03
		348.47	2824.15
		348.83	2822.36
		349.19	2820.64
		349.55	2818.99
		349.91	2817.43
		350.27	2815.94
		350.63	2814.53
		350.99	2813.2
		351.35	2811.95
		351.71	2810.78
		352.07	2809.69
		352.43	2808.67
		352.79	2807.74
		353.15	2806.88
		353.51	2806.11
		353.87	2805.41
		354.23	2804.8
		354.59	2804.26
		354.95	2803.81
		355.32	2803.43
		355.68	2803.14
		356.04	2802.93
		356.4	2802.79
		356.76	2802.74
		357.12	2802.77
		357.48	2802.88
		357.84	2803.07
		358.2	2803.33
		358.56	2803.68
		358.92	2804.11
		359.28	2804.62
		359.64	2805.21
		360	2805.88
