# Supplementary material for: One-dimensional CsPbBr3 superlattices with polarized and amplified spontaneous circularly polarized emissions
Source: Nat Commun. 2026 May 23;17:6768. doi: 10.1038/s41467-026-73513-2 (PMC13385850; doi:10.1038/s41467-026-73513-2)
Supplement: Supplementary file 4 — Supplementary Data 1 (Unprocessed data) [file 41467_2026_73513_MOESM4_ESM.zip › Supplementary Data 1/Raw Data/Manuscript-Raw Data/Figure 4/Figure 4d.txt]

Angle (θ)	Intensity (Counts)	Angle (θ)	Intensity (Counts)
0	3326.82	0	4375.63
30	10077.6	0.36	4375.31
60	16380.8	0.72	4376.27
90	20537	1.08	4378.51
120	17949.5	1.44	4382.04
150	10314.4	1.8	4386.85
180	3492.04	2.16	4392.94
210	9367.77	2.52	4400.31
240	15525.2	2.88	4408.96
270	20057.6	3.24	4418.89
300	16343.9	3.6	4430.09
330	8328.32	3.96	4442.57
360	3333.06	4.32	4456.32
		4.68	4471.34
		5.05	4487.63
		5.41	4505.19
		5.77	4524
		6.13	4544.08
		6.49	4565.41
		6.85	4588
		7.21	4611.84
		7.57	4636.92
		7.93	4663.25
		8.29	4690.81
		8.65	4719.6
		9.01	4749.63
		9.37	4780.88
		9.73	4813.35
		10.09	4847.03
		10.45	4881.92
		10.81	4918.01
		11.17	4955.31
		11.53	4993.79
		11.89	5033.46
		12.25	5074.31
		12.61	5116.34
		12.97	5159.53
		13.33	5203.87
		13.69	5249.38
		14.05	5296.02
		14.41	5343.81
		14.77	5392.73
		15.14	5442.77
		15.5	5493.92
		15.86	5546.19
		16.22	5599.55
		16.58	5654
		16.94	5709.53
		17.3	5766.14
		17.66	5823.81
		18.02	5882.54
		18.38	5942.31
		18.74	6003.12
		19.1	6064.96
		19.46	6127.81
		19.82	6191.67
		20.18	6256.53
		20.54	6322.38
		20.9	6389.2
		21.26	6456.99
		21.62	6525.73
		21.98	6595.42
		22.34	6666.05
		22.7	6737.59
		23.06	6810.05
		23.42	6883.41
		23.78	6957.66
		24.14	7032.78
		24.5	7108.77
		24.86	7185.61
		25.23	7263.29
		25.59	7341.81
		25.95	7421.13
		26.31	7501.27
		26.67	7582.19
		27.03	7663.89
		27.39	7746.36
		27.75	7829.58
		28.11	7913.54
		28.47	7998.23
		28.83	8083.63
		29.19	8169.73
		29.55	8256.52
		29.91	8343.98
		30	8365.95
		30.27	8432.1
		30.63	8520.86
		30.99	8610.25
		31.35	8700.27
		31.71	8790.88
		32.07	8882.08
		32.43	8973.86
		32.79	9066.2
		33.15	9159.08
		33.51	9252.49
		33.87	9346.42
		34.23	9440.85
		34.59	9535.77
		34.95	9631.15
		35.32	9727
		35.68	9823.28
		36.04	9919.99
		36.4	10017.1
		36.76	10114.6
		37.12	10212.5
		37.48	10310.8
		37.84	10409.4
		38.2	10508.4
		38.56	10607.6
		38.92	10707.2
		39.28	10807
		39.64	10907.2
		40	11007.6
		40.36	11108.2
		40.72	11209
		41.08	11310.1
		41.44	11411.3
		41.8	11512.7
		42.16	11614.3
		42.52	11716.1
		42.88	11817.9
		43.24	11919.9
		43.6	12021.9
		43.96	12124.1
		44.32	12226.3
		44.68	12328.6
		46.13	12737.8
		46.49	12840
		46.85	12942.2
		47.21	13044.4
		47.57	13146.4
		47.93	13248.4
		48.29	13350.3
		48.65	13452
		49.01	13553.6
		49.37	13655
		49.73	13756.2
		50.09	13857.3
		50.45	13958.1
		50.81	14058.7
		51.17	14159.1
		51.53	14259.2
		51.89	14359.1
		52.25	14458.7
		52.61	14557.9
		52.97	14656.9
		53.33	14755.5
		53.69	14853.7
		54.05	14951.6
		54.41	15049.1
		54.77	15146.3
		55.14	15243
		55.5	15339.3
		55.86	15435.1
		56.22	15530.5
		56.58	15625.4
		56.94	15719.8
		57.3	15813.7
		57.66	15907.1
		58.02	16000
		58.38	16092.4
		58.74	16184.1
		59.1	16275.3
		59.46	16365.9
		59.82	16455.9
		60	16500.7
		60.18	16545.3
		60.54	16634.1
		60.9	16722.2
		61.26	16809.6
		61.62	16896.4
		61.98	16982.5
		62.34	17067.9
		62.7	17152.6
		63.06	17236.5
		63.42	17319.8
		63.78	17402.2
		64.14	17483.9
		64.5	17564.8
		64.86	17645
		65.23	17724.3
		65.59	17802.8
		65.95	17880.5
		66.31	17957.3
		66.67	18033.3
		67.03	18108.4
		67.39	18182.6
		67.75	18256
		68.11	18328.4
		68.47	18400
		68.83	18470.6
		69.19	18540.3
		69.55	18609
		69.91	18676.8
		70.27	18743.6
		70.63	18809.4
		70.99	18874.3
		71.35	18938.1
		71.71	19001
		72.07	19062.8
		72.43	19123.6
		72.79	19183.4
		73.15	19242.1
		73.51	19299.7
		73.87	19356.3
		74.23	19411.8
		74.59	19466.3
		74.95	19519.6
		75.32	19571.9
		75.68	19623
		76.04	19673.1
		76.4	19722
		76.76	19769.7
		77.12	19816.4
		77.48	19861.9
		77.84	19906.2
		78.2	19949.4
		78.56	19991.4
		78.92	20032.2
		79.28	20071.9
		79.64	20110.4
		80	20147.7
		80.36	20183.7
		80.72	20218.6
		81.08	20252.3
		81.44	20284.7
		81.8	20316
		82.16	20346
		82.52	20374.8
		82.88	20402.3
		83.24	20428.6
		83.6	20453.7
		83.96	20477.5
		84.32	20500.1
		84.68	20521.4
		85.05	20541.5
		85.41	20560.3
		85.77	20577.8
		86.13	20594.1
		86.49	20609.1
		86.85	20622.9
		87.21	20635.3
		87.57	20646.5
		87.93	20656.4
		88.29	20665.1
		88.65	20672.4
		89.01	20678.5
		89.37	20683.3
		89.73	20686.8
		90	20688.6
		90.09	20689.1
		90.45	20690
		90.81	20689.7
		91.17	20688
		91.53	20685.1
		91.89	20681
		92.25	20675.5
		92.61	20668.8
		92.97	20660.7
		93.33	20651.4
		93.69	20640.8
		94.05	20629
		94.41	20615.9
		94.77	20601.5
		95.14	20585.8
		95.5	20568.9
		95.86	20550.6
		96.22	20531.2
		96.58	20510.5
		96.94	20488.5
		97.3	20465.3
		97.66	20440.8
		98.02	20415.1
		98.38	20388.1
		98.74	20359.9
		99.1	20330.5
		99.46	20299.8
		99.82	20268
		100.18	20234.9
		100.54	20200.6
		100.9	20165.1
		101.26	20128.4
		101.62	20090.5
		101.98	20051.4
		102.34	20011.1
		102.7	19969.6
		103.06	19927
		103.42	19883.2
		103.78	19838.3
		104.14	19792.2
		104.5	19745
		104.86	19696.6
		105.23	19647.1
		105.59	19596.5
		105.95	19544.8
		106.31	19492
		106.67	19438
		107.03	19383
		107.39	19326.9
		107.75	19269.8
		108.11	19211.6
		108.47	19152.3
		108.83	19092
		109.19	19030.7
		109.55	18968.3
		109.91	18905
		110.27	18840.6
		110.63	18775.2
		110.99	18708.9
		111.35	18641.5
		111.71	18573.3
		112.07	18504
		112.43	18433.9
		112.79	18362.8
		113.15	18290.8
		113.51	18217.8
		113.87	18144
		114.23	18069.3
		114.59	17993.8
		114.95	17917.3
		115.32	17840.1
		115.68	17762
		116.04	17683
		116.4	17603.3
		116.76	17522.7
		117.12	17441.4
		117.48	17359.3
		117.84	17276.5
		118.2	17192.9
		118.56	17108.5
		118.92	17023.5
		119.28	16937.7
		119.64	16851.3
		120	16764.1
		120.36	16676.3
		120.72	16587.9
		121.08	16498.8
		121.44	16409.1
		121.8	16318.8
		122.16	16227.8
		122.52	16136.3
		122.88	16044.3
		123.24	15951.7
		123.6	15858.5
		123.96	15764.8
		124.32	15670.6
		124.68	15576
		125.05	15480.8
		125.41	15385.2
		125.77	15289.1
		126.13	15192.6
		126.49	15095.7
		126.85	14998.4
		127.21	14900.6
		127.57	14802.6
		127.93	14704.1
		128.29	14605.3
		128.65	14506.2
		129.01	14406.8
		129.37	14307.1
		129.73	14207.1
		130.09	14106.8
		130.45	14006.3
		130.81	13905.6
		131.17	13804.6
		131.53	13703.5
		131.89	13602.1
		132.25	13500.6
		132.61	13399
		132.97	13297.2
		133.33	13195.2
		133.69	13093.2
		134.05	12991.1
		134.41	12888.9
		134.77	12786.7
		135.14	12684.4
		136.22	12377.5
		136.58	12275.2
		136.94	12173
		137.3	12070.8
		137.66	11968.7
		138.02	11866.7
		138.38	11764.8
		138.74	11663
		139.1	11561.3
		139.46	11459.8
		139.82	11358.5
		140.18	11257.4
		140.54	11156.4
		140.9	11055.7
		141.26	10955.2
		141.62	10854.9
		141.98	10754.9
		142.34	10655.2
		142.7	10555.8
		143.06	10456.7
		143.42	10357.9
		143.78	10259.5
		144.14	10161.4
		144.5	10063.7
		144.86	9966.42
		145.23	9869.51
		145.59	9773.02
		145.95	9676.97
		146.31	9581.36
		146.67	9486.21
		147.03	9391.55
		147.39	9297.38
		147.75	9203.72
		148.11	9110.58
		148.47	9017.98
		148.83	8925.93
		149.19	8834.45
		149.55	8743.56
		149.91	8653.26
		150	8630.77
		150.27	8563.56
		150.63	8474.5
		150.99	8386.07
		151.35	8298.29
		151.71	8211.18
		152.07	8124.75
		152.43	8039.01
		152.79	7953.98
		153.15	7869.67
		153.51	7786.1
		153.87	7703.27
		154.23	7621.19
		154.59	7539.9
		154.95	7459.38
		155.32	7379.67
		155.68	7300.77
		156.04	7222.68
		156.4	7145.44
		156.76	7069.04
		157.12	6993.5
		157.48	6918.83
		157.84	6845.05
		158.2	6772.16
		158.56	6700.17
		158.92	6629.11
		159.28	6558.97
		159.64	6489.77
		160	6421.52
		160.36	6354.24
		160.72	6287.92
		161.08	6222.59
		161.44	6158.25
		161.8	6094.91
		162.16	6032.59
		162.52	5971.28
		162.88	5911.01
		163.24	5851.79
		163.6	5793.61
		163.96	5736.49
		164.32	5680.44
		164.68	5625.47
		165.05	5571.59
		165.41	5518.8
		165.77	5467.11
		166.13	5416.54
		166.49	5367.08
		166.85	5318.75
		167.21	5271.56
		167.57	5225.51
		167.93	5180.61
		168.29	5136.86
		168.65	5094.28
		169.01	5052.87
		169.37	5012.63
		169.73	4973.58
		170.09	4935.71
		170.45	4899.04
		170.81	4863.58
		171.17	4829.31
		171.53	4796.26
		171.89	4764.43
		172.25	4733.82
		172.61	4704.44
		172.97	4676.28
		173.33	4649.36
		173.69	4623.69
		174.05	4599.25
		174.41	4576.07
		174.77	4554.13
		175.14	4533.46
		175.5	4514.03
		175.86	4495.88
		176.22	4478.98
		176.58	4463.35
		176.94	4448.99
		177.3	4435.91
		177.66	4424.09
		178.02	4413.55
		178.38	4404.29
		178.74	4396.31
		179.1	4389.61
		179.46	4384.18
		179.82	4380.04
		180	4378.45
		180.18	4377.18
		180.54	4375.61
		180.9	4375.32
		181.26	4376.31
		181.62	4378.58
		181.98	4382.14
		182.34	4386.98
		182.7	4393.1
		183.06	4400.5
		183.42	4409.18
		183.78	4419.13
		184.14	4430.37
		184.5	4442.87
		184.86	4456.65
		185.23	4471.7
		185.59	4488.02
		185.95	4505.61
		186.31	4524.45
		186.67	4544.56
		187.03	4565.92
		187.39	4588.54
		187.75	4612.4
		188.11	4637.52
		188.47	4663.87
		188.83	4691.46
		189.19	4720.28
		189.55	4750.34
		189.91	4781.61
		190.27	4814.11
		190.63	4847.82
		190.99	4882.74
		191.35	4918.86
		191.71	4956.18
		192.07	4994.7
		192.43	5034.39
		192.79	5075.27
		193.15	5117.32
		193.51	5160.54
		193.87	5204.91
		194.23	5250.44
		194.59	5297.12
		194.95	5344.93
		195.32	5393.87
		195.68	5443.94
		196.04	5495.12
		196.4	5547.41
		196.76	5600.79
		197.12	5655.27
		197.48	5710.83
		197.84	5767.46
		198.2	5825.16
		198.56	5883.91
		198.92	5943.7
		199.28	6004.54
		199.64	6066.4
		200	6129.28
		200.36	6193.16
		200.72	6258.04
		201.08	6323.91
		201.44	6390.76
		201.8	6458.57
		202.16	6527.33
		202.52	6597.05
		202.88	6667.69
		203.24	6739.26
		203.6	6811.74
		203.96	6885.12
		204.32	6959.38
		204.68	7034.53
		205.05	7110.54
		205.41	7187.4
		205.77	7265.1
		206.13	7343.63
		206.49	7422.98
		206.85	7503.13
		207.21	7584.07
		207.57	7665.79
		207.93	7748.28
		208.29	7831.51
		208.65	7915.49
		209.01	8000.2
		209.37	8085.61
		209.73	8171.73
		210	8236.77
		210.09	8258.53
		210.45	8346.01
		210.81	8434.14
		211.17	8522.92
		211.53	8612.33
		211.89	8702.35
		212.25	8792.98
		212.61	8884.2
		212.97	8975.99
		213.33	9068.34
		213.69	9161.23
		214.05	9254.66
		214.41	9348.6
		214.77	9443.04
		215.14	9537.96
		215.5	9633.36
		215.86	9729.22
		216.22	9825.51
		216.58	9922.23
		216.94	10019.4
		217.3	10116.9
		217.66	10214.8
		218.02	10313.1
		218.38	10411.7
		218.74	10510.6
		219.1	10609.9
		219.46	10709.5
		219.82	10809.4
		220.18	10909.5
		220.54	11009.9
		220.9	11110.5
		221.26	11211.4
		221.62	11312.4
		221.98	11413.7
		222.34	11515.1
		222.7	11616.7
		223.06	11718.4
		223.42	11820.3
		223.78	11922.2
		224.14	12024.3
		224.5	12126.5
		224.86	12228.7
		225.23	12330.9
		226.31	12637.8
		226.67	12740.1
		227.03	12842.4
		227.39	12944.6
		227.75	13046.7
		228.11	13148.8
		228.47	13250.8
		228.83	13352.6
		229.19	13454.3
		229.55	13555.9
		229.91	13657.3
		230.27	13758.6
		230.63	13859.6
		230.99	13960.5
		231.35	14061.1
		231.71	14161.4
		232.07	14261.6
		232.43	14361.4
		232.79	14461
		233.15	14560.2
		233.51	14659.2
		233.87	14757.8
		234.23	14856
		234.59	14953.9
		234.95	15051.4
		235.32	15148.5
		235.68	15245.2
		236.04	15341.5
		236.4	15437.3
		236.76	15532.7
		237.12	15627.6
		237.48	15722
		237.84	15815.9
		238.2	15909.3
		238.56	16002.2
		238.92	16094.5
		239.28	16186.2
		239.64	16277.4
		240	16368
		240.36	16458
		240.72	16547.4
		241.08	16636.1
		241.44	16724.2
		241.8	16811.7
		242.16	16898.4
		242.52	16984.5
		242.88	17069.9
		243.24	17154.5
		243.6	17238.5
		243.96	17321.7
		244.32	17404.1
		244.68	17485.8
		245.05	17566.7
		245.41	17646.8
		245.77	17726.1
		246.13	17804.6
		246.49	17882.2
		246.85	17959.1
		247.21	18035
		247.57	18110.1
		247.93	18184.3
		248.29	18257.7
		248.65	18330.1
		249.01	18401.6
		249.37	18472.2
		249.73	18541.9
		250.09	18610.6
		250.45	18678.3
		250.81	18745.1
		251.17	18810.9
		251.53	18875.8
		251.89	18939.6
		252.25	19002.4
		252.61	19064.2
		252.97	19125
		253.33	19184.7
		253.69	19243.4
		254.05	19301
		254.41	19357.6
		254.77	19413.1
		255.14	19467.5
		255.5	19520.9
		255.86	19573.1
		256.22	19624.2
		256.58	19674.2
		256.94	19723.1
		257.3	19770.8
		257.66	19817.4
		258.02	19862.9
		258.38	19907.2
		258.74	19950.4
		259.1	19992.4
		259.46	20033.2
		259.82	20072.8
		260.18	20111.2
		260.54	20148.5
		260.9	20184.6
		261.26	20219.4
		261.62	20253
		261.98	20285.5
		262.34	20316.7
		262.7	20346.7
		263.06	20375.4
		263.42	20402.9
		263.78	20429.2
		264.14	20454.3
		264.5	20478.1
		264.86	20500.6
		265.23	20521.9
		265.59	20541.9
		265.95	20560.7
		266.31	20578.2
		266.67	20594.5
		267.03	20609.5
		267.39	20623.2
		267.75	20635.6
		268.11	20646.8
		268.47	20656.6
		268.83	20665.3
		269.19	20672.6
		269.55	20678.6
		269.91	20683.4
		270	20684.4
		270.27	20686.9
		270.63	20689.1
		270.99	20690
		271.35	20689.6
		271.71	20688
		272.07	20685.1
		272.43	20680.9
		272.79	20675.4
		273.15	20668.6
		273.51	20660.5
		273.87	20651.2
		274.23	20640.6
		274.59	20628.7
		274.95	20615.5
		275.32	20601.1
		275.68	20585.4
		276.04	20568.4
		276.4	20550.2
		276.76	20530.7
		277.12	20510
		277.48	20488
		277.84	20464.7
		278.2	20440.2
		278.56	20414.5
		278.92	20387.5
		279.28	20359.3
		279.64	20329.8
		280	20299.1
		280.36	20267.2
		280.72	20234.1
		281.08	20199.8
		281.44	20164.2
		281.8	20127.5
		282.16	20089.6
		282.52	20050.4
		282.88	20010.1
		283.24	19968.7
		283.6	19926
		283.96	19882.2
		284.32	19837.2
		284.68	19791.1
		285.05	19743.9
		285.41	19695.5
		285.77	19646
		286.13	19595.3
		286.49	19543.6
		286.85	19490.7
		287.21	19436.8
		287.57	19381.7
		287.93	19325.6
		288.29	19268.5
		288.65	19210.2
		289.01	19150.9
		289.37	19090.6
		289.73	19029.2
		290.09	18966.9
		290.45	18903.5
		290.81	18839.1
		291.17	18773.7
		291.53	18707.3
		291.89	18640
		292.25	18571.7
		292.61	18502.4
		292.97	18432.2
		293.33	18361.1
		293.69	18289.1
		294.05	18216.1
		294.41	18142.3
		294.77	18067.6
		295.14	17992
		295.5	17915.6
		295.86	17838.3
		296.22	17760.1
		296.58	17681.2
		296.94	17601.4
		297.3	17520.9
		297.66	17439.5
		298.02	17357.4
		298.38	17274.5
		298.74	17190.9
		299.1	17106.6
		299.46	17021.5
		299.82	16935.7
		300	16892.6
		300.18	16849.3
		300.54	16762.1
		300.9	16674.3
		301.26	16585.8
		301.62	16496.7
		301.98	16407
		302.34	16316.7
		302.7	16225.7
		303.06	16134.2
		303.42	16042.1
		303.78	15949.5
		304.14	15856.3
		304.5	15762.7
		304.86	15668.5
		305.23	15573.8
		305.59	15478.6
		305.95	15383
		306.31	15286.9
		306.67	15190.4
		307.03	15093.4
		307.39	14996.1
		307.75	14898.4
		308.11	14800.3
		308.47	14701.8
		308.83	14603
		309.19	14503.9
		309.55	14404.5
		309.91	14304.8
		310.27	14204.8
		310.63	14104.5
		310.99	14004
		311.35	13903.2
		311.71	13802.3
		312.07	13701.1
		312.43	13599.8
		312.79	13498.3
		313.15	13396.6
		313.51	13294.8
		313.87	13192.9
		314.23	13090.9
		314.59	12988.8
		314.95	12886.6
		315.32	12784.3
		315.68	12682.1
		316.76	12375.1
		317.12	12272.9
		317.48	12170.6
		317.84	12068.5
		318.2	11966.4
		318.56	11864.3
		318.92	11762.4
		319.28	11660.6
		319.64	11559
		320	11457.5
		320.36	11356.2
		320.72	11255
		321.08	11154.1
		321.44	11053.4
		321.8	10952.9
		322.16	10852.6
		322.52	10752.6
		322.88	10652.9
		323.24	10553.5
		323.6	10454.4
		323.96	10355.7
		324.32	10257.2
		324.68	10159.2
		325.05	10061.5
		325.41	9964.18
		325.77	9867.28
		326.13	9770.8
		326.49	9674.75
		326.85	9579.15
		327.21	9484.02
		327.57	9389.37
		327.93	9295.21
		328.29	9201.56
		328.65	9108.43
		329.01	9015.85
		329.37	8923.81
		329.73	8832.35
		330	8764.13
		330.09	8741.46
		330.45	8651.18
		330.81	8561.5
		331.17	8472.45
		331.53	8384.03
		331.89	8296.27
		332.25	8209.18
		332.61	8122.76
		332.97	8037.04
		333.33	7952.03
		333.69	7867.73
		334.05	7784.17
		334.41	7701.36
		334.77	7619.31
		335.14	7538.03
		335.5	7457.53
		335.86	7377.84
		336.22	7298.95
		336.58	7220.89
		336.94	7143.66
		337.3	7067.28
		337.66	6991.76
		338.02	6917.12
		338.38	6843.35
		338.74	6770.48
		339.1	6698.52
		339.46	6627.48
		339.82	6557.36
		340.18	6488.18
		340.54	6419.96
		340.9	6352.69
		341.26	6286.4
		341.62	6221.09
		341.98	6156.77
		342.34	6093.46
		342.7	6031.16
		343.06	5969.88
		343.42	5909.63
		343.78	5850.43
		344.14	5792.28
		344.5	5735.18
		344.86	5679.16
		345.23	5624.21
		345.59	5570.35
		345.95	5517.59
		346.31	5465.93
		346.67	5415.38
		347.03	5365.95
		347.39	5317.65
		347.75	5270.48
		348.11	5224.46
		348.47	5179.58
		348.83	5135.86
		349.19	5093.31
		349.55	5051.92
		349.91	5011.71
		350.27	4972.69
		350.63	4934.85
		350.99	4898.21
		351.35	4862.77
		351.71	4828.54
		352.07	4795.51
		352.43	4763.71
		352.79	4733.13
		353.15	4703.77
		353.51	4675.65
		353.87	4648.76
		354.23	4623.11
		354.59	4598.7
		354.95	4575.55
		355.32	4553.64
		355.68	4532.99
		356.04	4513.6
		356.4	4495.47
		356.76	4478.6
		357.12	4463.01
		357.48	4448.68
		357.84	4435.62
		358.2	4423.83
		358.56	4413.32
		358.92	4404.09
		359.28	4396.14
		359.64	4389.47
		360	4384.07
