# Supplementary material for: One-dimensional CsPbBr3 superlattices with polarized and amplified spontaneous circularly polarized emissions
Source: Nat Commun. 2026 May 23;17:6768. doi: 10.1038/s41467-026-73513-2 (PMC13385850; doi:10.1038/s41467-026-73513-2)
Supplement: Supplementary file 4 — Supplementary Data 1 (Unprocessed data) [file 41467_2026_73513_MOESM4_ESM.zip › Supplementary Data 1/Raw Data/Manuscript-Raw Data/Figure 4/Figure 4e.txt]

Angle (θ)	Intensity (Counts)	Angle (θ)	Intensity (Counts)
0	4135.08	0	4197.19
30	4899.59	0.36	4198.82
60	6724.4	0.72	4200.7
90	7344.08	1.08	4202.84
120	6217.74	1.44	4205.24
150	4935.02	1.8	4207.89
180	4362.77	2.16	4210.8
210	5302.2	2.52	4213.96
240	6789.03	2.88	4217.38
270	7546.25	3.24	4221.05
300	6574.6	3.6	4224.97
330	4862.17	3.96	4229.14
360	4106.31	4.32	4233.57
		4.68	4238.25
		5.05	4243.18
		5.41	4248.35
		5.77	4253.78
		6.13	4259.45
		6.49	4265.37
		6.85	4271.54
		7.21	4277.95
		7.57	4284.61
		7.93	4291.5
		8.29	4298.64
		8.65	4306.02
		9.01	4313.64
		9.37	4321.5
		9.73	4329.59
		10.09	4337.92
		10.45	4346.49
		10.81	4355.29
		11.17	4364.32
		11.53	4373.57
		11.89	4383.06
		12.25	4392.78
		12.61	4402.72
		12.97	4412.88
		13.33	4423.27
		13.69	4433.87
		14.05	4444.7
		14.41	4455.74
		14.77	4467
		15.14	4478.48
		15.5	4490.16
		15.86	4502.05
		16.22	4514.16
		16.58	4526.47
		16.94	4538.98
		17.3	4551.69
		17.66	4564.61
		18.02	4577.72
		18.38	4591.03
		18.74	4604.54
		19.1	4618.23
		19.46	4632.12
		19.82	4646.19
		20.18	4660.45
		20.54	4674.89
		20.9	4689.51
		21.26	4704.3
		21.62	4719.28
		21.98	4734.43
		22.34	4749.75
		22.7	4765.23
		23.06	4780.89
		23.42	4796.7
		23.78	4812.68
		24.14	4828.82
		24.5	4845.11
		24.86	4861.56
		25.23	4878.16
		25.59	4894.9
		25.95	4911.79
		26.31	4928.82
		26.67	4946
		27.03	4963.31
		27.39	4980.75
		27.75	4998.33
		28.11	5016.03
		28.47	5033.87
		28.83	5051.82
		29.19	5069.9
		29.55	5088.09
		29.91	5106.4
		30	5110.99
		30.27	5124.81
		30.63	5143.34
		30.99	5161.98
		31.35	5180.71
		31.71	5199.55
		32.07	5218.48
		32.43	5237.51
		32.79	5256.62
		33.15	5275.83
		33.51	5295.12
		33.87	5314.49
		34.23	5333.94
		34.59	5353.46
		34.95	5373.06
		35.32	5392.73
		35.68	5412.46
		36.04	5432.25
		36.4	5452.11
		36.76	5472.02
		37.12	5491.98
		37.48	5512
		37.84	5532.06
		38.2	5552.16
		38.56	5572.31
		38.92	5592.49
		39.28	5612.71
		39.64	5632.96
		40	5653.23
		40.36	5673.53
		40.72	5693.85
		41.08	5714.19
		41.44	5734.55
		41.8	5754.91
		42.16	5775.29
		43.24	5836.42
		43.6	5856.79
		43.96	5877.16
		44.32	5897.51
		44.68	5917.85
		45.05	5938.17
		45.41	5958.47
		45.77	5978.75
		46.13	5999
		46.49	6019.22
		46.85	6039.4
		47.21	6059.55
		47.57	6079.65
		47.93	6099.71
		48.29	6119.73
		48.65	6139.69
		49.01	6159.61
		49.37	6179.46
		49.73	6199.26
		50.09	6218.99
		50.45	6238.66
		50.81	6258.26
		51.17	6277.78
		51.53	6297.23
		51.89	6316.61
		52.25	6335.9
		52.61	6355.1
		52.97	6374.22
		53.33	6393.25
		53.69	6412.18
		54.05	6431.02
		54.41	6449.76
		54.77	6468.39
		55.14	6486.92
		55.5	6505.34
		55.86	6523.65
		56.22	6541.85
		56.58	6559.93
		56.94	6577.88
		57.3	6595.72
		57.66	6613.42
		58.02	6631
		58.38	6648.45
		58.74	6665.76
		59.1	6682.94
		59.46	6699.97
		59.82	6716.87
		60	6725.26
		60.18	6733.61
		60.54	6750.21
		60.9	6766.66
		61.26	6782.96
		61.62	6799.1
		61.98	6815.08
		62.34	6830.9
		62.7	6846.56
		63.06	6862.05
		63.42	6877.37
		63.78	6892.52
		64.14	6907.5
		64.5	6922.3
		64.86	6936.92
		65.23	6951.36
		65.59	6965.63
		65.95	6979.7
		66.31	6993.59
		66.67	7007.29
		67.03	7020.79
		67.39	7034.11
		67.75	7047.22
		68.11	7060.14
		68.47	7072.86
		68.83	7085.38
		69.19	7097.69
		69.55	7109.8
		69.91	7121.69
		70.27	7133.38
		70.63	7144.86
		70.99	7156.12
		71.35	7167.17
		71.71	7178
		72.07	7188.61
		72.43	7199
		72.79	7209.17
		73.15	7219.11
		73.51	7228.83
		73.87	7238.32
		74.23	7247.59
		74.59	7256.62
		74.95	7265.42
		75.32	7273.99
		75.68	7282.32
		76.04	7290.42
		76.4	7298.28
		76.76	7305.91
		77.12	7313.29
		77.48	7320.43
		77.84	7327.34
		78.2	7334
		78.56	7340.41
		78.92	7346.58
		79.28	7352.51
		79.64	7358.18
		80	7363.61
		80.36	7368.8
		80.72	7373.73
		81.08	7378.41
		81.44	7382.84
		81.8	7387.02
		82.16	7390.95
		82.52	7394.62
		82.88	7398.04
		83.24	7401.21
		83.6	7404.12
		83.96	7406.78
		84.32	7409.18
		84.68	7411.32
		85.05	7413.21
		85.41	7414.85
		85.77	7416.22
		86.13	7417.34
		86.49	7418.2
		86.85	7418.81
		87.21	7419.16
		87.57	7419.25
		87.93	7419.08
		88.29	7418.65
		88.65	7417.97
		89.01	7417.03
		89.37	7415.83
		89.73	7414.38
		90	7413.12
		90.09	7412.67
		90.45	7410.7
		90.81	7408.48
		91.17	7406
		91.53	7403.27
		91.89	7400.28
		92.25	7397.04
		92.61	7393.54
		92.97	7389.79
		93.33	7385.79
		93.69	7381.53
		94.05	7377.02
		94.41	7372.27
		94.77	7367.26
		95.14	7362
		95.5	7356.5
		95.86	7350.75
		96.22	7344.75
		96.58	7338.5
		96.94	7332.01
		97.3	7325.28
		97.66	7318.31
		98.02	7311.09
		98.38	7303.63
		98.74	7295.94
		99.1	7288
		99.46	7279.83
		99.82	7271.43
		100.18	7262.79
		100.54	7253.92
		100.9	7244.82
		101.26	7235.48
		101.62	7225.92
		101.98	7216.14
		102.34	7206.13
		102.7	7195.89
		103.06	7185.43
		103.42	7174.76
		103.78	7163.86
		104.14	7152.75
		104.5	7141.42
		104.86	7129.88
		105.23	7118.13
		105.59	7106.17
		105.95	7094
		106.31	7081.62
		106.67	7069.05
		107.03	7056.27
		107.39	7043.29
		107.75	7030.11
		108.11	7016.74
		108.47	7003.18
		108.83	6989.42
		109.19	6975.48
		109.55	6961.34
		109.91	6947.03
		110.27	6932.53
		110.63	6917.85
		110.99	6903
		111.35	6887.97
		111.71	6872.77
		112.07	6857.39
		112.43	6841.85
		112.79	6826.15
		113.15	6810.28
		113.51	6794.25
		113.87	6778.06
		114.23	6761.72
		114.59	6745.22
		114.95	6728.58
		115.32	6711.79
		115.68	6694.85
		116.04	6677.77
		116.4	6660.56
		116.76	6643.2
		117.12	6625.72
		117.48	6608.1
		117.84	6590.35
		118.2	6572.48
		118.56	6554.49
		118.92	6536.37
		119.28	6518.14
		119.64	6499.8
		120	6481.35
		120.36	6462.79
		120.72	6444.12
		121.08	6425.35
		121.44	6406.48
		121.8	6387.52
		122.16	6368.47
		122.52	6349.32
		122.88	6330.09
		123.24	6310.77
		123.6	6291.38
		123.96	6271.9
		124.32	6252.35
		124.68	6232.73
		125.05	6213.05
		125.41	6193.29
		125.77	6173.48
		126.13	6153.61
		126.49	6133.68
		126.85	6113.7
		127.21	6093.67
		127.57	6073.59
		127.93	6053.47
		128.29	6033.32
		128.65	6013.12
		129.01	5992.9
		129.37	5972.64
		129.73	5952.35
		130.09	5932.05
		130.45	5911.72
		130.81	5891.38
		131.17	5871.02
		131.53	5850.65
		131.89	5830.28
		132.97	5769.14
		133.33	5748.77
		133.69	5728.41
		134.05	5708.06
		134.41	5687.72
		134.77	5667.41
		135.14	5647.12
		135.5	5626.85
		135.86	5606.61
		136.22	5586.4
		136.58	5566.23
		136.94	5546.1
		137.3	5526.01
		137.66	5505.96
		138.02	5485.96
		138.38	5466.01
		138.74	5446.12
		139.1	5426.28
		139.46	5406.5
		139.82	5386.79
		140.18	5367.14
		140.54	5347.57
		140.9	5328.07
		141.26	5308.64
		141.62	5289.29
		141.98	5270.03
		142.34	5250.85
		142.7	5231.76
		143.06	5212.76
		143.42	5193.86
		143.78	5175.05
		144.14	5156.35
		144.5	5137.74
		144.86	5119.25
		145.23	5100.86
		145.59	5082.59
		145.95	5064.43
		146.31	5046.39
		146.67	5028.48
		147.03	5010.68
		147.39	4993.02
		147.75	4975.48
		148.11	4958.07
		148.47	4940.8
		148.83	4923.67
		149.19	4906.68
		149.55	4889.84
		149.91	4873.14
		150	4868.98
		150.27	4856.58
		150.63	4840.18
		150.99	4823.94
		151.35	4807.85
		151.71	4791.92
		152.07	4776.15
		152.43	4760.55
		152.79	4745.11
		153.15	4729.84
		153.51	4714.75
		153.87	4699.82
		154.23	4685.08
		154.59	4670.51
		154.95	4656.13
		155.32	4641.93
		155.68	4627.91
		156.04	4614.08
		156.4	4600.44
		156.76	4587
		157.12	4573.75
		157.48	4560.69
		157.84	4547.84
		158.2	4535.18
		158.56	4522.73
		158.92	4510.49
		159.28	4498.45
		159.64	4486.61
		160	4474.99
		160.36	4463.59
		160.72	4452.39
		161.08	4441.41
		161.44	4430.65
		161.8	4420.11
		162.16	4409.79
		162.52	4399.7
		162.88	4389.82
		163.24	4380.18
		163.6	4370.76
		163.96	4361.57
		164.32	4352.61
		164.68	4343.88
		165.05	4335.39
		165.41	4327.13
		165.77	4319.11
		166.13	4311.32
		166.49	4303.77
		166.85	4296.46
		167.21	4289.4
		167.57	4282.57
		167.93	4275.99
		168.29	4269.65
		168.65	4263.56
		169.01	4257.72
		169.37	4252.12
		169.73	4246.77
		170.09	4241.66
		170.45	4236.81
		170.81	4232.21
		171.17	4227.86
		171.53	4223.76
		171.89	4219.91
		172.25	4216.32
		172.61	4212.98
		172.97	4209.89
		173.33	4207.06
		173.69	4204.49
		174.05	4202.17
		174.41	4200.1
		174.77	4198.3
		175.14	4196.75
		175.5	4195.45
		175.86	4194.41
		176.22	4193.63
		176.58	4193.11
		176.94	4192.85
		177.3	4192.84
		177.66	4193.09
		178.02	4193.6
		178.38	4194.36
		178.74	4195.38
		179.1	4196.66
		179.46	4198.2
		179.82	4199.99
		180	4200.98
		180.18	4202.04
		180.54	4204.34
		180.9	4206.9
		181.26	4209.72
		181.62	4212.79
		181.98	4216.11
		182.34	4219.69
		182.7	4223.52
		183.06	4227.6
		183.42	4231.94
		183.78	4236.52
		184.14	4241.36
		184.5	4246.45
		184.86	4251.78
		185.23	4257.37
		185.59	4263.2
		185.95	4269.28
		186.31	4275.6
		186.67	4282.17
		187.03	4288.98
		187.39	4296.03
		187.75	4303.32
		188.11	4310.85
		188.47	4318.63
		188.83	4326.63
		189.19	4334.88
		189.55	4343.36
		189.91	4352.07
		190.27	4361.02
		190.63	4370.19
		190.99	4379.6
		191.35	4389.23
		191.71	4399.09
		192.07	4409.17
		192.43	4419.48
		192.79	4430.01
		193.15	4440.75
		193.51	4451.72
		193.87	4462.9
		194.23	4474.29
		194.59	4485.9
		194.95	4497.72
		195.32	4509.75
		195.68	4521.98
		196.04	4534.42
		196.4	4547.06
		196.76	4559.91
		197.12	4572.95
		197.48	4586.19
		197.84	4599.62
		198.2	4613.25
		198.56	4627.06
		198.92	4641.07
		199.28	4655.26
		199.64	4669.63
		200	4684.19
		200.36	4698.92
		200.72	4713.83
		201.08	4728.92
		201.44	4744.18
		201.8	4759.6
		202.16	4775.2
		202.52	4790.96
		202.88	4806.88
		203.24	4822.96
		203.6	4839.19
		203.96	4855.58
		204.32	4872.13
		204.68	4888.82
		205.05	4905.66
		205.41	4922.64
		205.77	4939.76
		206.13	4957.02
		206.49	4974.42
		206.85	4991.95
		207.21	5009.61
		207.57	5027.39
		207.93	5045.3
		208.29	5063.33
		208.65	5081.48
		209.01	5099.75
		209.37	5118.13
		209.73	5136.62
		210	5150.55
		210.09	5155.21
		210.45	5173.91
		210.81	5192.71
		211.17	5211.61
		211.53	5230.6
		211.89	5249.69
		212.25	5268.86
		212.61	5288.12
		212.97	5307.46
		213.33	5326.88
		213.69	5346.38
		214.05	5365.95
		214.41	5385.59
		214.77	5405.3
		215.14	5425.08
		215.5	5444.91
		215.86	5464.8
		216.22	5484.75
		216.58	5504.74
		216.94	5524.79
		217.3	5544.88
		217.66	5565.01
		218.02	5585.18
		218.38	5605.38
		218.74	5625.62
		219.1	5645.89
		219.46	5666.18
		219.82	5686.49
		220.18	5706.82
		220.54	5727.17
		220.9	5747.53
		221.26	5767.9
		222.7	5849.41
		223.06	5869.78
		223.42	5890.14
		223.78	5910.49
		224.14	5930.81
		224.5	5951.12
		224.86	5971.41
		225.23	5991.67
		225.59	6011.89
		225.95	6032.09
		226.31	6052.25
		226.67	6072.37
		227.03	6092.45
		227.39	6112.48
		227.75	6132.47
		228.11	6152.4
		228.47	6172.27
		228.83	6192.09
		229.19	6211.85
		229.55	6231.54
		229.91	6251.16
		230.27	6270.72
		230.63	6290.2
		230.99	6309.6
		231.35	6328.92
		231.71	6348.15
		232.07	6367.31
		232.43	6386.37
		232.79	6405.34
		233.15	6424.21
		233.51	6442.98
		233.87	6461.66
		234.23	6480.22
		234.59	6498.68
		234.95	6517.03
		235.32	6535.27
		235.68	6553.39
		236.04	6571.39
		236.4	6589.27
		236.76	6607.02
		237.12	6624.65
		237.48	6642.14
		237.84	6659.51
		238.2	6676.73
		238.56	6693.82
		238.92	6710.76
		239.28	6727.56
		239.64	6744.22
		240	6760.72
		240.36	6777.07
		240.72	6793.27
		241.08	6809.31
		241.44	6825.19
		241.8	6840.9
		242.16	6856.45
		242.52	6871.84
		242.88	6887.05
		243.24	6902.09
		243.6	6916.96
		243.96	6931.64
		244.32	6946.15
		244.68	6960.48
		245.05	6974.62
		245.41	6988.58
		245.77	7002.35
		246.13	7015.92
		246.49	7029.31
		246.85	7042.49
		247.21	7055.48
		247.57	7068.28
		247.93	7080.87
		248.29	7093.25
		248.65	7105.43
		249.01	7117.41
		249.37	7129.17
		249.73	7140.73
		250.09	7152.07
		250.45	7163.19
		250.81	7174.1
		251.17	7184.79
		251.53	7195.26
		251.89	7205.51
		252.25	7215.54
		252.61	7225.34
		252.97	7234.91
		253.33	7244.26
		253.69	7253.37
		254.05	7262.26
		254.41	7270.91
		254.77	7279.33
		255.14	7287.51
		255.5	7295.46
		255.86	7303.17
		256.22	7310.64
		256.58	7317.87
		256.94	7324.86
		257.3	7331.61
		257.66	7338.11
		258.02	7344.37
		258.38	7350.39
		258.74	7356.16
		259.1	7361.68
		259.46	7366.95
		259.82	7371.97
		260.18	7376.74
		260.54	7381.26
		260.9	7385.53
		261.26	7389.55
		261.62	7393.32
		261.98	7396.83
		262.34	7400.09
		262.7	7403.09
		263.06	7405.84
		263.42	7408.34
		263.78	7410.58
		264.14	7412.56
		264.5	7414.28
		264.86	7415.75
		265.23	7416.97
		265.59	7417.92
		265.95	7418.62
		266.31	7419.06
		266.67	7419.24
		267.03	7419.17
		267.39	7418.84
		267.75	7418.25
		268.11	7417.4
		268.47	7416.3
		268.83	7414.94
		269.19	7413.32
		269.55	7411.45
		269.91	7409.32
		270	7408.74
		270.27	7406.93
		270.63	7404.29
		270.99	7401.39
		271.35	7398.24
		271.71	7394.84
		272.07	7391.18
		272.43	7387.27
		272.79	7383.1
		273.15	7378.69
		273.51	7374.02
		273.87	7369.1
		274.23	7363.94
		274.59	7358.52
		274.95	7352.86
		275.32	7346.95
		275.68	7340.79
		276.04	7334.39
		276.4	7327.75
		276.76	7320.86
		277.12	7313.73
		277.48	7306.36
		277.84	7298.75
		278.2	7290.91
		278.56	7282.82
		278.92	7274.5
		279.28	7265.95
		279.64	7257.16
		280	7248.14
		280.36	7238.89
		280.72	7229.41
		281.08	7219.71
		281.44	7209.78
		281.8	7199.62
		282.16	7189.25
		282.52	7178.65
		282.88	7167.83
		283.24	7156.8
		283.6	7145.55
		283.96	7134.09
		284.32	7122.41
		284.68	7110.52
		285.05	7098.43
		285.41	7086.13
		285.77	7073.63
		286.13	7060.92
		286.49	7048.01
		286.85	7034.91
		287.21	7021.61
		287.57	7008.11
		287.93	6994.43
		288.29	6980.55
		288.65	6966.49
		289.01	6952.24
		289.37	6937.8
		289.73	6923.19
		290.09	6908.4
		290.45	6893.43
		290.81	6878.29
		291.17	6862.98
		291.53	6847.5
		291.89	6831.85
		292.25	6816.04
		292.61	6800.07
		292.97	6783.94
		293.33	6767.66
		293.69	6751.22
		294.05	6734.63
		294.41	6717.89
		294.77	6701
		295.14	6683.98
		295.5	6666.81
		295.86	6649.51
		296.22	6632.07
		296.58	6614.5
		296.94	6596.8
		297.3	6578.97
		297.66	6561.02
		298.02	6542.95
		298.38	6524.76
		298.74	6506.46
		299.1	6488.05
		299.46	6469.52
		299.82	6450.89
		300	6441.54
		300.18	6432.16
		300.54	6413.33
		300.9	6394.4
		301.26	6375.38
		301.62	6356.27
		301.98	6337.07
		302.34	6317.78
		302.7	6298.41
		303.06	6278.97
		303.42	6259.44
		303.78	6239.85
		304.14	6220.19
		304.5	6200.46
		304.86	6180.67
		305.23	6160.81
		305.59	6140.91
		305.95	6120.94
		306.31	6100.93
		306.67	6080.87
		307.03	6060.77
		307.39	6040.62
		307.75	6020.44
		308.11	6000.23
		308.47	5979.98
		308.83	5959.71
		309.19	5939.41
		309.55	5919.09
		309.91	5898.75
		310.27	5878.4
		310.63	5858.03
		310.99	5837.66
		312.07	5776.52
		312.43	5756.15
		312.79	5735.78
		313.15	5715.43
		313.51	5695.09
		313.87	5674.77
		314.23	5654.47
		314.59	5634.19
		314.95	5613.94
		315.32	5593.72
		315.68	5573.54
		316.04	5553.39
		316.4	5533.28
		316.76	5513.22
		317.12	5493.2
		317.48	5473.23
		317.84	5453.32
		318.2	5433.46
		318.56	5413.66
		318.92	5393.92
		319.28	5374.25
		319.64	5354.65
		320	5335.12
		320.36	5315.67
		320.72	5296.29
		321.08	5277
		321.44	5257.79
		321.8	5238.67
		322.16	5219.63
		322.52	5200.7
		322.88	5181.85
		323.24	5163.11
		323.6	5144.47
		323.96	5125.94
		324.32	5107.51
		324.68	5089.2
		325.05	5071
		325.41	5052.92
		325.77	5034.95
		326.13	5017.11
		326.49	4999.4
		326.85	4981.82
		327.21	4964.36
		327.57	4947.05
		327.93	4929.86
		328.29	4912.82
		328.65	4895.92
		329.01	4879.17
		329.37	4862.56
		329.73	4846.11
		330	4833.87
		330.09	4829.81
		330.45	4813.66
		330.81	4797.67
		331.17	4781.84
		331.53	4766.18
		331.89	4750.68
		332.25	4735.35
		332.61	4720.19
		332.97	4705.21
		333.33	4690.4
		333.69	4675.77
		334.05	4661.32
		334.41	4647.05
		334.77	4632.97
		335.14	4619.07
		335.5	4605.36
		335.86	4591.85
		336.22	4578.53
		336.58	4565.4
		336.94	4552.47
		337.3	4539.75
		337.66	4527.22
		338.02	4514.9
		338.38	4502.78
		338.74	4490.88
		339.1	4479.18
		339.46	4467.69
		339.82	4456.42
		340.18	4445.37
		340.54	4434.53
		340.9	4423.91
		341.26	4413.51
		341.62	4403.33
		341.98	4393.37
		342.34	4383.65
		342.7	4374.14
		343.06	4364.87
		343.42	4355.83
		343.78	4347.02
		344.14	4338.44
		344.5	4330.09
		344.86	4321.98
		345.23	4314.11
		345.59	4306.48
		345.95	4299.08
		346.31	4291.93
		346.67	4285.02
		347.03	4278.35
		347.39	4271.92
		347.75	4265.74
		348.11	4259.81
		348.47	4254.12
		348.83	4248.68
		349.19	4243.48
		349.55	4238.54
		349.91	4233.85
		350.27	4229.41
		350.63	4225.22
		350.99	4221.28
		351.35	4217.59
		351.71	4214.16
		352.07	4210.98
		352.43	4208.06
		352.79	4205.39
		353.15	4202.98
		353.51	4200.82
		353.87	4198.92
		354.23	4197.28
		354.59	4195.89
		354.95	4194.76
		355.32	4193.89
		355.68	4193.27
		356.04	4192.91
		356.4	4192.81
		356.76	4192.97
		357.12	4193.38
		357.48	4194.05
		357.84	4194.98
		358.2	4196.17
		358.56	4197.61
		358.92	4199.31
		359.28	4201.26
		359.64	4203.48
		360	4205.94
