# Supplementary material for: One-dimensional CsPbBr3 superlattices with polarized and amplified spontaneous circularly polarized emissions
Source: Nat Commun. 2026 May 23;17:6768. doi: 10.1038/s41467-026-73513-2 (PMC13385850; doi:10.1038/s41467-026-73513-2)
Supplement: Supplementary file 4 — Supplementary Data 1 (Unprocessed data) [file 41467_2026_73513_MOESM4_ESM.zip › Supplementary Data 1/Raw Data/Manuscript-Raw Data/Figure 4/Figure 4f.txt]

Angle (θ)	Intensity (Counts)	Angle (θ)	Intensity (Counts)
0	2336.08	0	3856.46
30	9005.06	0.36	3837.83
60	19175.1	0.72	3821.19
90	28625.1	1.08	3806.53
120	22211.7	1.44	3793.88
150	10314.1	1.8	3783.22
180	4525.34	2.16	3774.55
210	12614.2	2.52	3767.89
240	21911.5	2.88	3763.22
270	28633.2	3.24	3760.56
300	22309.9	3.6	3759.9
330	10055.4	3.96	3761.24
360	2285.19	4.32	3764.58
		4.68	3769.92
		5.05	3777.27
		5.41	3786.61
		5.77	3797.95
		6.13	3811.28
		6.49	3826.61
		6.85	3843.93
		7.21	3863.23
		7.57	3884.52
		7.93	3907.79
		8.29	3933.04
		8.65	3960.27
		9.01	3989.46
		9.37	4020.62
		9.73	4053.73
		10.09	4088.8
		10.45	4125.82
		10.81	4164.78
		11.17	4205.67
		11.53	4248.49
		11.89	4293.24
		12.25	4339.9
		12.61	4388.47
		12.97	4438.93
		13.33	4491.29
		13.69	4545.53
		14.05	4601.64
		14.41	4659.62
		14.77	4719.45
		15.14	4781.13
		15.5	4844.64
		15.86	4909.97
		16.22	4977.12
		16.58	5046.08
		16.94	5116.82
		17.3	5189.34
		17.66	5263.64
		18.02	5339.69
		18.38	5417.48
		18.74	5497
		19.1	5578.24
		19.46	5661.19
		19.82	5745.83
		20.18	5832.14
		20.54	5920.12
		20.9	6009.75
		21.26	6101.01
		21.62	6193.89
		21.98	6288.38
		22.34	6384.45
		22.7	6482.1
		23.06	6581.31
		23.42	6682.05
		23.78	6784.32
		24.14	6888.1
		24.5	6993.37
		24.86	7100.11
		25.23	7208.31
		25.59	7317.95
		25.95	7429.01
		26.31	7541.47
		26.67	7655.32
		27.03	7770.53
		27.39	7887.09
		27.75	8004.97
		28.11	8124.17
		28.47	8244.65
		28.83	8366.4
		29.19	8489.41
		29.55	8613.64
		29.91	8739.08
		30	8770.63
		30.27	8865.71
		30.63	8993.51
		30.99	9122.45
		31.35	9252.53
		31.71	9383.7
		32.07	9515.96
		32.43	9649.28
		32.79	9783.65
		33.15	9919.03
		33.51	10055.4
		33.87	10192.8
		34.23	10331.1
		34.59	10470.3
		34.95	10610.4
		35.32	10751.4
		35.68	10893.3
		36.04	11036
		36.4	11179.6
		36.76	11323.9
		37.12	11469
		37.48	11614.8
		37.84	11761.4
		38.2	11908.6
		38.56	12056.5
		38.92	12205.1
		39.28	12354.3
		39.64	12504.1
		40	12654.4
		40.36	12805.3
		40.72	12956.8
		41.08	13108.7
		41.44	13261.1
		41.8	13414
		42.16	13567.2
		42.52	13720.9
		42.88	13875
		43.24	14029.4
		43.6	14184.1
		43.96	14339.2
		44.32	14494.5
		44.68	14650
		45.05	14805.8
		45.41	14961.8
		45.77	15118
		46.13	15274.3
		46.49	15430.7
		46.85	15587.2
		47.21	15743.8
		48.65	16370.3
		49.01	16526.9
		49.37	16683.4
		49.73	16839.7
		50.09	16996
		50.45	17152.1
		50.81	17307.9
		51.17	17463.6
		51.53	17619.1
		51.89	17774.3
		52.25	17929.2
		52.61	18083.7
		52.97	18238
		53.33	18391.9
		53.69	18545.4
		54.05	18698.5
		54.41	18851.1
		54.77	19003.3
		55.14	19155
		55.5	19306.2
		55.86	19456.8
		56.22	19606.9
		56.58	19756.4
		56.94	19905.3
		57.3	20053.6
		57.66	20201.2
		58.02	20348.1
		58.38	20494.3
		58.74	20639.8
		59.1	20784.5
		59.46	20928.5
		59.82	21071.6
		60	21142.9
		60.18	21214
		60.54	21355.4
		60.9	21496
		61.26	21635.8
		61.62	21774.5
		61.98	21912.4
		62.34	22049.3
		62.7	22185.2
		63.06	22320.1
		63.42	22454
		63.78	22586.8
		64.14	22718.6
		64.5	22849.2
		64.86	22978.8
		65.23	23107.2
		65.59	23234.4
		65.95	23360.5
		66.31	23485.4
		66.67	23609
		67.03	23731.4
		67.39	23852.6
		67.75	23972.5
		68.11	24091
		68.47	24208.3
		68.83	24324.2
		69.19	24438.8
		69.55	24552
		69.91	24663.8
		70.27	24774.2
		70.63	24883.1
		70.99	24990.6
		71.35	25096.7
		71.71	25201.3
		72.07	25304.3
		72.43	25405.9
		72.79	25505.9
		73.15	25604.4
		73.51	25701.3
		73.87	25796.6
		74.23	25890.3
		74.59	25982.5
		74.95	26073
		75.32	26161.8
		75.68	26249
		76.04	26334.5
		76.4	26418.4
		76.76	26500.5
		77.12	26580.9
		77.48	26659.6
		77.84	26736.6
		78.2	26811.8
		78.56	26885.3
		78.92	26957
		79.28	27026.9
		79.64	27095
		80	27161.3
		80.36	27225.8
		80.72	27288.4
		81.08	27349.2
		81.44	27408.2
		81.8	27465.3
		82.16	27520.5
		82.52	27573.8
		82.88	27625.3
		83.24	27674.9
		83.6	27722.5
		83.96	27768.3
		84.32	27812.1
		84.68	27854
		85.05	27894
		85.41	27932.1
		85.77	27968.2
		86.13	28002.3
		86.49	28034.5
		86.85	28064.7
		87.21	28093
		87.57	28119.3
		87.93	28143.6
		88.29	28165.9
		88.65	28186.3
		89.01	28204.7
		89.37	28221
		89.73	28235.4
		90	28244.9
		90.09	28247.8
		90.45	28258.2
		90.81	28266.6
		91.17	28273
		91.53	28277.4
		91.89	28279.8
		92.25	28280.2
		92.61	28278.6
		92.97	28275
		93.33	28269.4
		93.69	28261.8
		94.05	28252.2
		94.41	28240.6
		94.77	28227
		95.14	28211.4
		95.5	28193.8
		95.86	28174.2
		96.22	28152.7
		96.58	28129.1
		96.94	28103.6
		97.3	28076.1
		97.66	28046.7
		98.02	28015.2
		98.38	27981.9
		98.74	27946.5
		99.1	27909.3
		99.46	27870
		99.82	27828.9
		100.18	27785.8
		100.54	27740.8
		100.9	27693.9
		101.26	27645.1
		101.62	27594.4
		101.98	27541.8
		102.34	27487.3
		102.7	27430.9
		103.06	27372.7
		103.42	27312.6
		103.78	27250.7
		104.14	27186.9
		104.5	27121.3
		104.86	27054
		105.23	26984.8
		105.59	26913.8
		105.95	26841
		106.31	26766.5
		106.67	26690.2
		107.03	26612.2
		107.39	26532.4
		107.75	26451
		108.11	26367.8
		108.47	26282.9
		108.83	26196.4
		109.19	26108.2
		109.55	26018.3
		109.91	25926.9
		110.27	25833.8
		110.63	25739.1
		110.99	25642.8
		111.35	25544.9
		111.71	25445.5
		112.07	25344.6
		112.43	25242.1
		112.79	25138.1
		113.15	25032.7
		113.51	24925.7
		113.87	24817.3
		114.23	24707.5
		114.59	24596.2
		114.95	24483.6
		115.32	24369.6
		115.68	24254.2
		116.04	24137.4
		116.4	24019.4
		116.76	23900
		117.12	23779.4
		117.48	23657.4
		117.84	23534.3
		118.2	23409.9
		118.56	23284.3
		118.92	23157.5
		119.28	23029.5
		119.64	22900.4
		120	22770.2
		120.36	22638.9
		120.72	22506.5
		121.08	22373
		121.44	22238.5
		121.8	22103
		122.16	21966.5
		122.52	21829
		122.88	21690.6
		123.24	21551.3
		123.6	21411
		123.96	21269.9
		124.32	21127.9
		124.68	20985
		125.05	20841.4
		125.41	20697
		125.77	20551.8
		126.13	20405.9
		126.49	20259.2
		126.85	20111.9
		127.21	19963.9
		127.57	19815.2
		127.93	19666
		128.29	19516.1
		128.65	19365.7
		129.01	19214.7
		129.37	19063.2
		129.73	18911.2
		130.09	18758.7
		130.45	18605.8
		130.81	18452.5
		131.17	18298.7
		131.53	18144.6
		131.89	17990.2
		132.25	17835.4
		132.61	17680.3
		132.97	17525
		133.33	17369.4
		133.69	17213.6
		134.05	17057.6
		134.41	16901.4
		134.77	16745.1
		135.14	16588.6
		135.5	16432.1
		135.86	16275.5
		136.94	15805.6
		137.3	15649
		137.66	15492.4
		138.02	15335.9
		138.38	15179.6
		138.74	15023.4
		139.1	14867.3
		139.46	14711.5
		139.82	14555.8
		140.18	14400.4
		140.54	14245.2
		140.9	14090.4
		141.26	13935.8
		141.62	13781.6
		141.98	13627.8
		142.34	13474.4
		142.7	13321.3
		143.06	13168.7
		143.42	13016.6
		143.78	12865
		144.14	12713.9
		144.5	12563.3
		144.86	12413.3
		145.23	12263.9
		145.59	12115
		145.95	11966.9
		146.31	11819.4
		146.67	11672.5
		147.03	11526.4
		147.39	11381
		147.75	11236.4
		148.11	11092.6
		148.47	10949.5
		148.83	10807.3
		149.19	10665.9
		149.55	10525.5
		149.91	10385.9
		150	10351.1
		150.27	10247.2
		150.63	10109.5
		150.99	9972.7
		151.35	9836.92
		151.71	9702.16
		152.07	9568.42
		152.43	9435.74
		152.79	9304.13
		153.15	9173.62
		153.51	9044.23
		153.87	8915.98
		154.23	8788.88
		154.59	8662.97
		154.95	8538.26
		155.32	8414.77
		155.68	8292.52
		156.04	8171.53
		156.4	8051.83
		156.76	7933.42
		157.12	7816.34
		157.48	7700.6
		157.84	7586.21
		158.2	7473.2
		158.56	7361.59
		158.92	7251.38
		159.28	7142.62
		159.64	7035.3
		160	6929.44
		160.36	6825.08
		160.72	6722.21
		161.08	6620.86
		161.44	6521.04
		161.8	6422.78
		162.16	6326.08
		162.52	6230.97
		162.88	6137.45
		163.24	6045.55
		163.6	5955.28
		163.96	5866.65
		164.32	5779.67
		164.68	5694.37
		165.05	5610.76
		165.41	5528.84
		165.77	5448.64
		166.13	5370.16
		166.49	5293.42
		166.85	5218.44
		167.21	5145.21
		167.57	5073.76
		167.93	5004.1
		168.29	4936.24
		168.65	4870.19
		169.01	4805.96
		169.37	4743.56
		169.73	4683
		170.09	4624.29
		170.45	4567.44
		170.81	4512.46
		171.17	4459.36
		171.53	4408.15
		171.89	4358.83
		172.25	4311.42
		172.61	4265.91
		172.97	4222.33
		173.33	4180.68
		173.69	4140.95
		174.05	4103.17
		174.41	4067.33
		174.77	4033.44
		175.14	4001.51
		175.5	3971.55
		175.86	3943.55
		176.22	3917.52
		176.58	3893.47
		176.94	3871.39
		177.3	3851.3
		177.66	3833.2
		178.02	3817.09
		178.38	3802.97
		178.74	3790.84
		179.1	3780.71
		179.46	3772.58
		179.82	3766.45
		180	3764.13
		180.18	3762.32
		180.54	3760.19
		180.9	3760.06
		181.26	3761.93
		181.62	3765.81
		181.98	3771.68
		182.34	3779.56
		182.7	3789.43
		183.06	3801.3
		183.42	3815.17
		183.78	3831.03
		184.14	3848.88
		184.5	3868.71
		184.86	3890.53
		185.23	3914.33
		185.59	3940.11
		185.95	3967.85
		186.31	3997.57
		186.67	4029.25
		187.03	4062.89
		187.39	4098.47
		187.75	4136.01
		188.11	4175.49
		188.47	4216.89
		188.83	4260.23
		189.19	4305.49
		189.55	4352.66
		189.91	4401.73
		190.27	4452.7
		190.63	4505.56
		190.99	4560.3
		191.35	4616.91
		191.71	4675.38
		192.07	4735.7
		192.43	4797.87
		192.79	4861.87
		193.15	4927.69
		193.51	4995.32
		193.87	5064.75
		194.23	5135.97
		194.59	5208.97
		194.95	5283.73
		195.32	5360.25
		195.68	5438.5
		196.04	5518.48
		196.4	5600.18
		196.76	5683.58
		197.12	5768.67
		197.48	5855.43
		197.84	5943.85
		198.2	6033.91
		198.56	6125.6
		198.92	6218.91
		199.28	6313.83
		199.64	6410.32
		200	6508.38
		200.36	6608
		200.72	6709.16
		201.08	6811.83
		201.44	6916.01
		201.8	7021.67
		202.16	7128.8
		202.52	7237.39
		202.88	7347.41
		203.24	7458.84
		203.6	7571.67
		203.96	7685.88
		204.32	7801.46
		204.68	7918.37
		205.05	8036.61
		205.41	8156.15
		205.77	8276.97
		206.13	8399.06
		206.49	8522.39
		206.85	8646.95
		207.21	8772.71
		207.57	8899.65
		207.93	9027.76
		208.29	9157.01
		208.65	9287.37
		209.01	9418.84
		209.37	9551.39
		209.73	9684.99
		210	9785.87
		210.09	9819.62
		210.45	9955.27
		210.81	10091.9
		211.17	10229.5
		211.53	10368.1
		211.89	10507.5
		212.25	10647.9
		212.61	10789.2
		212.97	10931.3
		213.33	11074.2
		213.69	11217.9
		214.05	11362.5
		214.41	11507.8
		214.77	11653.8
		215.14	11800.5
		215.5	11948
		215.86	12096
		216.22	12244.8
		216.58	12394.1
		216.94	12544.1
		217.3	12694.6
		217.66	12845.6
		218.02	12997.2
		218.38	13149.3
		218.74	13301.8
		219.1	13454.8
		219.46	13608.2
		219.82	13761.9
		220.18	13916.1
		220.54	14070.6
		220.9	14225.4
		221.26	14380.5
		221.62	14535.9
		221.98	14691.5
		222.34	14847.4
		222.7	15003.4
		223.06	15159.6
		223.42	15315.9
		223.78	15472.4
		224.14	15628.9
		224.5	15785.5
		225.59	16255.5
		225.95	16412.1
		226.31	16568.6
		226.67	16725.1
		227.03	16881.4
		227.39	17037.6
		227.75	17193.6
		228.11	17349.5
		228.47	17505.1
		228.83	17660.5
		229.19	17815.6
		229.55	17970.4
		229.91	18124.9
		230.27	18279
		230.63	18432.8
		230.99	18586.2
		231.35	18739.2
		231.71	18891.7
		232.07	19043.8
		232.43	19195.3
		232.79	19346.4
		233.15	19496.9
		233.51	19646.8
		233.87	19796.2
		234.23	19944.9
		234.59	20093
		234.95	20240.4
		235.32	20387.1
		235.68	20533.2
		236.04	20678.4
		236.4	20823
		236.76	20966.7
		237.12	21109.6
		237.48	21251.7
		237.84	21393
		238.2	21533.4
		238.56	21672.8
		238.92	21811.4
		239.28	21949
		239.64	22085.6
		240	22221.3
		240.36	22355.9
		240.72	22489.5
		241.08	22622
		241.44	22753.5
		241.8	22883.8
		242.16	23013.1
		242.52	23141.2
		242.88	23268.1
		243.24	23393.9
		243.6	23518.4
		243.96	23641.8
		244.32	23763.8
		244.68	23884.6
		245.05	24004.2
		245.41	24122.4
		245.77	24239.3
		246.13	24354.9
		246.49	24469.1
		246.85	24581.9
		247.21	24693.3
		247.57	24803.4
		247.93	24911.9
		248.29	25019.1
		248.65	25124.7
		249.01	25228.9
		249.37	25331.5
		249.73	25432.7
		250.09	25532.3
		250.45	25630.4
		250.81	25726.8
		251.17	25821.7
		251.53	25915
		251.89	26006.7
		252.25	26096.8
		252.61	26185.2
		252.97	26271.9
		253.33	26357
		253.69	26440.4
		254.05	26522.1
		254.41	26602.1
		254.77	26680.3
		255.14	26756.8
		255.5	26831.6
		255.86	26904.6
		256.22	26975.8
		256.58	27045.2
		256.94	27112.8
		257.3	27178.6
		257.66	27242.6
		258.02	27304.8
		258.38	27365.1
		258.74	27423.6
		259.1	27480.2
		259.46	27534.9
		259.82	27587.7
		260.18	27638.7
		260.54	27687.8
		260.9	27734.9
		261.26	27780.2
		261.62	27823.5
		261.98	27864.9
		262.34	27904.4
		262.7	27941.9
		263.06	27977.5
		263.42	28011.1
		263.78	28042.8
		264.14	28072.5
		264.5	28100.2
		264.86	28126
		265.23	28149.8
		265.59	28171.6
		265.95	28191.4
		266.31	28209.2
		266.67	28225.1
		267.03	28238.9
		267.39	28250.8
		267.75	28260.6
		268.11	28268.5
		268.47	28274.4
		268.83	28278.2
		269.19	28280.1
		269.55	28280
		269.91	28277.8
		270	28277
		270.27	28273.7
		270.63	28267.5
		270.99	28259.4
		271.35	28249.3
		271.71	28237.1
		272.07	28223
		272.43	28206.9
		272.79	28188.8
		273.15	28168.7
		273.51	28146.6
		273.87	28122.5
		274.23	28096.5
		274.59	28068.5
		274.95	28038.5
		275.32	28006.5
		275.68	27972.6
		276.04	27936.8
		276.4	27899
		276.76	27859.3
		277.12	27817.6
		277.48	27774
		277.84	27728.5
		278.2	27681.1
		278.56	27631.7
		278.92	27580.5
		279.28	27527.4
		279.64	27472.4
		280	27415.6
		280.36	27356.8
		280.72	27296.3
		281.08	27233.9
		281.44	27169.6
		281.8	27103.6
		282.16	27035.7
		282.52	26966
		282.88	26894.6
		283.24	26821.3
		283.6	26746.3
		283.96	26669.6
		284.32	26591.1
		284.68	26510.9
		285.05	26429
		285.41	26345.3
		285.77	26260
		286.13	26173
		286.49	26084.4
		286.85	25994.1
		287.21	25902.2
		287.57	25808.7
		287.93	25713.6
		288.29	25616.9
		288.65	25518.6
		289.01	25418.8
		289.37	25317.4
		289.73	25214.5
		290.09	25110.2
		290.45	25004.3
		290.81	24897
		291.17	24788.2
		291.53	24678
		291.89	24566.4
		292.25	24453.3
		292.61	24339
		292.97	24223.2
		293.33	24106.1
		293.69	23987.7
		294.05	23868
		294.41	23747
		294.77	23624.7
		295.14	23501.2
		295.5	23376.5
		295.86	23250.6
		296.22	23123.5
		296.58	22995.2
		296.94	22865.8
		297.3	22735.3
		297.66	22603.7
		298.02	22471
		298.38	22337.3
		298.74	22202.5
		299.1	22066.7
		299.46	21930
		299.82	21792.2
		300	21723
		300.18	21653.6
		300.54	21514
		300.9	21373.5
		301.26	21232.1
		301.62	21089.9
		301.98	20946.8
		302.34	20803
		302.7	20658.4
		303.06	20513
		303.42	20366.9
		303.78	20220
		304.14	20072.5
		304.5	19924.3
		304.86	19775.5
		305.23	19626.1
		305.59	19476.1
		305.95	19325.5
		306.31	19174.4
		306.67	19022.7
		307.03	18870.6
		307.39	18718
		307.75	18565
		308.11	18411.5
		308.47	18257.7
		308.83	18103.5
		309.19	17949
		309.55	17794.1
		309.91	17638.9
		310.27	17483.5
		310.63	17327.9
		310.99	17172
		311.35	17016
		311.71	16859.7
		312.07	16703.4
		312.43	16546.9
		312.79	16390.4
		313.15	16233.8
		314.23	15763.8
		314.59	15607.2
		314.95	15450.7
		315.32	15294.3
		315.68	15137.9
		316.04	14981.8
		316.4	14825.8
		316.76	14670
		317.12	14514.4
		317.48	14359
		317.84	14204
		318.2	14049.2
		318.56	13894.7
		318.92	13740.6
		319.28	13586.9
		319.64	13433.5
		320	13280.6
		320.36	13128.2
		320.72	12976.2
		321.08	12824.7
		321.44	12673.7
		321.8	12523.3
		322.16	12373.4
		322.52	12224.1
		322.88	12075.5
		323.24	11927.5
		323.6	11780.2
		323.96	11633.5
		324.32	11487.6
		324.68	11342.4
		325.05	11198
		325.41	11054.4
		325.77	10911.5
		326.13	10769.5
		326.49	10628.4
		326.85	10488.2
		327.21	10348.8
		327.57	10210.4
		327.93	10072.9
		328.29	9936.42
		328.65	9800.91
		329.01	9666.42
		329.37	9532.96
		329.73	9400.56
		330	9301.97
		330.09	9269.25
		330.45	9139.03
		330.81	9009.94
		331.17	8882
		331.53	8755.22
		331.89	8629.62
		332.25	8505.23
		332.61	8382.07
		332.97	8260.16
		333.33	8139.51
		333.69	8020.15
		334.05	7902.09
		334.41	7785.37
		334.77	7669.98
		335.14	7555.96
		335.5	7443.32
		335.86	7332.08
		336.22	7222.26
		336.58	7113.88
		336.94	7006.95
		337.3	6901.49
		337.66	6797.52
		338.02	6695.05
		338.38	6594.11
		338.74	6494.71
		339.1	6396.86
		339.46	6300.58
		339.82	6205.89
		340.18	6112.81
		340.54	6021.34
		340.9	5931.5
		341.26	5843.31
		341.62	5756.78
		341.98	5671.93
		342.34	5588.76
		342.7	5507.3
		343.06	5427.56
		343.42	5349.54
		343.78	5273.27
		344.14	5198.75
		344.5	5126
		344.86	5055.03
		345.23	4985.84
		345.59	4918.46
		345.95	4852.89
		346.31	4789.15
		346.67	4727.24
		347.03	4667.17
		347.39	4608.96
		347.75	4552.6
		348.11	4498.12
		348.47	4445.53
		348.83	4394.82
		349.19	4346.01
		349.55	4299.1
		349.91	4254.11
		350.27	4211.04
		350.63	4169.9
		350.99	4130.69
		351.35	4093.43
		351.71	4058.11
		352.07	4024.74
		352.43	3993.34
		352.79	3963.89
		353.15	3936.42
		353.51	3910.92
		353.87	3887.39
		354.23	3865.85
		354.59	3846.28
		354.95	3828.71
		355.32	3813.13
		355.68	3799.54
		356.04	3787.95
		356.4	3778.35
		356.76	3770.75
		357.12	3765.15
		357.48	3761.55
		357.84	3759.96
		358.2	3760.36
		358.56	3762.77
		358.92	3767.18
		359.28	3773.59
		359.64	3782
		360	3792.4
