# Supplementary material for: One-dimensional CsPbBr3 superlattices with polarized and amplified spontaneous circularly polarized emissions
Source: Nat Commun. 2026 May 23;17:6768. doi: 10.1038/s41467-026-73513-2 (PMC13385850; doi:10.1038/s41467-026-73513-2)
Supplement: Supplementary file 4 — Supplementary Data 1 (Unprocessed data) [file 41467_2026_73513_MOESM4_ESM.zip › Supplementary Data 1/Raw Data/Manuscript-Raw Data/Figure 4/Figure 4g.xls]

## Sheet: Sheet1
Angle (θ)	Intensity (Counts)	Angle (θ)	Intensity (Counts)
0	3803.64	0	3936.56
30	4264	0.36	3934.68
60	4936.66	0.72	3932.98
90	6081.87	1.08	3931.45
120	5302.15	1.44	3930.09
150	4308.9	1.8	3928.9
180	4010.75	2.16	3927.88
210	4678.02	2.52	3927.03
240	5644.63	2.88	3926.35
270	6429.09	3.24	3925.85
300	5321.3	3.6	3925.52
330	4970.37	3.96	3925.36
360	3779.27	4.32	3925.37
		4.68	3925.55
		5.05	3925.91
		5.41	3926.44
		5.77	3927.14
		6.13	3928.01
		6.49	3929.05
		6.85	3930.26
		7.21	3931.65
		7.57	3933.2
		7.93	3934.93
		8.29	3936.83
		8.65	3938.9
		9.01	3941.13
		9.37	3943.54
		9.73	3946.11
		10.09	3948.86
		10.45	3951.77
		10.81	3954.85
		11.17	3958.09
		11.53	3961.51
		11.89	3965.09
		12.25	3968.83
		12.61	3972.74
		12.97	3976.81
		13.33	3981.05
		13.69	3985.45
		14.05	3990.01
		14.41	3994.74
		14.77	3999.62
		15.14	4004.67
		15.5	4009.87
		15.86	4015.23
		16.22	4020.75
		16.58	4026.42
		16.94	4032.25
		17.3	4038.24
		17.66	4044.38
		18.02	4050.67
		18.38	4057.11
		18.74	4063.7
		19.1	4070.45
		19.46	4077.34
		19.82	4084.38
		20.18	4091.56
		20.54	4098.89
		20.9	4106.36
		21.26	4113.98
		21.62	4121.73
		21.98	4129.63
		22.34	4137.66
		22.7	4145.83
		23.06	4154.14
		23.42	4162.59
		23.78	4171.16
		24.14	4179.87
		24.5	4188.71
		24.86	4197.67
		25.23	4206.77
		25.59	4215.99
		25.95	4225.34
		26.31	4234.8
		26.67	4244.39
		27.03	4254.1
		27.39	4263.93
		27.75	4273.88
		28.11	4283.94
		28.47	4294.11
		28.83	4304.4
		29.19	4314.79
		29.55	4325.3
		29.91	4335.91
		30	4338.58
		30.27	4346.63
		30.63	4357.45
		30.99	4368.37
		31.35	4379.39
		31.71	4390.51
		32.07	4401.72
		32.43	4413.03
		32.79	4424.43
		33.15	4435.92
		33.51	4447.5
		33.87	4459.17
		34.23	4470.93
		34.59	4482.76
		34.95	4494.68
		35.32	4506.67
		35.68	4518.75
		36.04	4530.9
		36.4	4543.12
		36.76	4555.41
		37.12	4567.77
		37.48	4580.2
		37.84	4592.7
		38.2	4605.26
		38.56	4617.88
		38.92	4630.55
		39.28	4643.29
		39.64	4656.08
		40	4668.92
		40.36	4681.82
		40.72	4694.76
		41.08	4707.75
		41.44	4720.78
		41.8	4733.86
		42.16	4746.97
		42.52	4760.13
		42.88	4773.32
		43.24	4786.54
		43.6	4799.8
		43.96	4813.08
		44.32	4826.39
		44.68	4839.73
		45.05	4853.09
		45.41	4866.47
		45.77	4879.87
		46.13	4893.29
		46.49	4906.72
		46.85	4920.16
		47.21	4933.61
		47.57	4947.07
		47.93	4960.54
		49.01	5000.94
		49.37	5014.41
		49.73	5027.87
		50.09	5041.32
		50.45	5054.76
		50.81	5068.19
		51.17	5081.61
		51.53	5095
		51.89	5108.38
		52.25	5121.74
		52.61	5135.08
		52.97	5148.39
		53.33	5161.68
		53.69	5174.93
		54.05	5188.15
		54.41	5201.34
		54.77	5214.49
		55.14	5227.61
		55.5	5240.68
		55.86	5253.71
		56.22	5266.7
		56.58	5279.64
		56.94	5292.54
		57.3	5305.38
		57.66	5318.16
		58.02	5330.9
		58.38	5343.57
		58.74	5356.19
		59.1	5368.75
		59.46	5381.24
		59.82	5393.67
		60	5399.86
		60.18	5406.03
		60.54	5418.32
		60.9	5430.54
		61.26	5442.68
		61.62	5454.75
		61.98	5466.75
		62.34	5478.66
		62.7	5490.49
		63.06	5502.24
		63.42	5513.91
		63.78	5525.49
		64.14	5536.97
		64.5	5548.37
		64.86	5559.68
		65.23	5570.89
		65.59	5582.01
		65.95	5593.02
		66.31	5603.94
		66.67	5614.76
		67.03	5625.47
		67.39	5636.08
		67.75	5646.58
		68.11	5656.97
		68.47	5667.25
		68.83	5677.42
		69.19	5687.48
		69.55	5697.42
		69.91	5707.24
		70.27	5716.95
		70.63	5726.53
		70.99	5736
		71.35	5745.34
		71.71	5754.56
		72.07	5763.65
		72.43	5772.61
		72.79	5781.44
		73.15	5790.15
		73.51	5798.72
		73.87	5807.15
		74.23	5815.46
		74.59	5823.62
		74.95	5831.65
		75.32	5839.55
		75.68	5847.3
		76.04	5854.91
		76.4	5862.37
		76.76	5869.7
		77.12	5876.88
		77.48	5883.91
		77.84	5890.79
		78.2	5897.53
		78.56	5904.12
		78.92	5910.56
		79.28	5916.84
		79.64	5922.98
		80	5928.95
		80.36	5934.78
		80.72	5940.45
		81.08	5945.96
		81.44	5951.32
		81.8	5956.52
		82.16	5961.55
		82.52	5966.43
		82.88	5971.15
		83.24	5975.71
		83.6	5980.1
		83.96	5984.33
		84.32	5988.4
		84.68	5992.3
		85.05	5996.04
		85.41	5999.62
		85.77	6003.02
		86.13	6006.26
		86.49	6009.34
		86.85	6012.24
		87.21	6014.98
		87.57	6017.55
		87.93	6019.95
		88.29	6022.18
		88.65	6024.24
		89.01	6026.13
		89.37	6027.85
		89.73	6029.4
		90	6030.45
		90.09	6030.78
		90.45	6031.99
		90.81	6033.02
		91.17	6033.89
		91.53	6034.58
		91.89	6035.1
		92.25	6035.45
		92.61	6035.63
		92.97	6035.64
		93.33	6035.47
		93.69	6035.13
		94.05	6034.62
		94.41	6033.94
		94.77	6033.09
		95.14	6032.06
		95.5	6030.87
		95.86	6029.5
		96.22	6027.96
		96.58	6026.25
		96.94	6024.37
		97.3	6022.32
		97.66	6020.1
		98.02	6017.71
		98.38	6015.16
		98.74	6012.43
		99.1	6009.54
		99.46	6006.47
		99.82	6003.24
		100.18	5999.85
		100.54	5996.29
		100.9	5992.56
		101.26	5988.67
		101.62	5984.61
		101.98	5980.39
		102.34	5976
		102.7	5971.46
		103.06	5966.75
		103.42	5961.88
		103.78	5956.86
		104.14	5951.67
		104.5	5946.32
		104.86	5940.82
		105.23	5935.16
		105.59	5929.35
		105.95	5923.38
		106.31	5917.26
		106.67	5910.98
		107.03	5904.55
		107.39	5897.98
		107.75	5891.25
		108.11	5884.37
		108.47	5877.35
		108.83	5870.18
		109.19	5862.87
		109.55	5855.41
		109.91	5847.81
		110.27	5840.07
		110.63	5832.19
		110.99	5824.17
		111.35	5816.01
		111.71	5807.71
		112.07	5799.28
		112.43	5790.72
		112.79	5782.03
		113.15	5773.2
		113.51	5764.25
		113.87	5755.17
		114.23	5745.96
		114.59	5736.63
		114.95	5727.17
		115.32	5717.59
		115.68	5707.89
		116.04	5698.08
		116.4	5688.14
		116.76	5678.1
		117.12	5667.93
		117.48	5657.66
		117.84	5647.27
		118.2	5636.78
		118.56	5626.18
		118.92	5615.47
		119.28	5604.67
		119.64	5593.76
		120	5582.74
		120.36	5571.64
		120.72	5560.43
		121.08	5549.13
		121.44	5537.74
		121.8	5526.26
		122.16	5514.68
		122.52	5503.02
		122.88	5491.28
		123.24	5479.45
		123.6	5467.54
		123.96	5455.56
		124.32	5443.49
		124.68	5431.35
		125.05	5419.14
		125.41	5406.85
		125.77	5394.49
		126.13	5382.07
		126.49	5369.58
		126.85	5357.03
		127.21	5344.42
		127.57	5331.75
		127.93	5319.02
		128.29	5306.23
		128.65	5293.39
		129.01	5280.51
		129.37	5267.57
		129.73	5254.58
		130.09	5241.55
		130.45	5228.48
		130.81	5215.37
		131.17	5202.22
		131.53	5189.03
		131.89	5175.81
		132.25	5162.56
		132.61	5149.28
		132.97	5135.97
		133.33	5122.64
		133.69	5109.28
		134.05	5095.9
		134.41	5082.5
		134.77	5069.09
		135.14	5055.66
		135.5	5042.22
		135.86	5028.77
		136.22	5015.31
		136.58	5001.84
		137.66	4961.44
		138.02	4947.97
		138.38	4934.51
		138.74	4921.06
		139.1	4907.61
		139.46	4894.18
		139.82	4880.77
		140.18	4867.37
		140.54	4853.98
		140.9	4840.62
		141.26	4827.28
		141.62	4813.97
		141.98	4800.68
		142.34	4787.43
		142.7	4774.2
		143.06	4761.01
		143.42	4747.85
		143.78	4734.73
		144.14	4721.65
		144.5	4708.62
		144.86	4695.62
		145.23	4682.68
		145.59	4669.78
		145.95	4656.94
		146.31	4644.14
		146.67	4631.4
		147.03	4618.72
		147.39	4606.1
		147.75	4593.53
		148.11	4581.04
		148.47	4568.6
		148.83	4556.23
		149.19	4543.94
		149.55	4531.71
		149.91	4519.56
		150	4516.53
		150.27	4507.48
		150.63	4495.48
		150.99	4483.55
		151.35	4471.71
		151.71	4459.96
		152.07	4448.28
		152.43	4436.69
		152.79	4425.2
		153.15	4413.79
		153.51	4402.47
		153.87	4391.25
		154.23	4380.13
		154.59	4369.1
		154.95	4358.17
		155.32	4347.35
		155.68	4336.62
		156.04	4326
		156.4	4315.49
		156.76	4305.09
		157.12	4294.8
		157.48	4284.61
		157.84	4274.55
		158.2	4264.59
		158.56	4254.76
		158.92	4245.04
		159.28	4235.44
		159.64	4225.96
		160	4216.61
		160.36	4207.38
		160.72	4198.28
		161.08	4189.3
		161.44	4180.46
		161.8	4171.74
		162.16	4163.15
		162.52	4154.7
		162.88	4146.39
		163.24	4138.2
		163.6	4130.16
		163.96	4122.25
		164.32	4114.49
		164.68	4106.86
		165.05	4099.38
		165.41	4092.04
		165.77	4084.85
		166.13	4077.8
		166.49	4070.9
		166.85	4064.15
		167.21	4057.55
		167.57	4051.09
		167.93	4044.79
		168.29	4038.64
		168.65	4032.65
		169.01	4026.81
		169.37	4021.12
		169.73	4015.59
		170.09	4010.22
		170.45	4005.01
		170.81	3999.95
		171.17	3995.06
		171.53	3990.32
		171.89	3985.75
		172.25	3981.34
		172.61	3977.09
		172.97	3973.01
		173.33	3969.09
		173.69	3965.33
		174.05	3961.74
		174.41	3958.32
		174.77	3955.06
		175.14	3951.97
		175.5	3949.05
		175.86	3946.29
		176.22	3943.7
		176.58	3941.29
		176.94	3939.04
		177.3	3936.96
		177.66	3935.05
		178.02	3933.31
		178.38	3931.75
		178.74	3930.35
		179.1	3929.13
		179.46	3928.07
		179.82	3927.19
		180	3926.81
		180.18	3926.48
		180.54	3925.94
		180.9	3925.57
		181.26	3925.38
		181.62	3925.35
		181.98	3925.5
		182.34	3925.82
		182.7	3926.32
		183.06	3926.98
		183.42	3927.82
		183.78	3928.82
		184.14	3930
		184.5	3931.35
		184.86	3932.87
		185.23	3934.56
		185.59	3936.43
		185.95	3938.46
		186.31	3940.66
		186.67	3943.03
		187.03	3945.57
		187.39	3948.28
		187.75	3951.16
		188.11	3954.2
		188.47	3957.42
		188.83	3960.79
		189.19	3964.34
		189.55	3968.05
		189.91	3971.93
		190.27	3975.97
		190.63	3980.17
		190.99	3984.54
		191.35	3989.07
		191.71	3993.76
		192.07	3998.61
		192.43	4003.62
		192.79	4008.79
		193.15	4014.12
		193.51	4019.61
		193.87	4025.25
		194.23	4031.05
		194.59	4037
		194.95	4043.11
		195.32	4049.37
		195.68	4055.78
		196.04	4062.34
		196.4	4069.05
		196.76	4075.91
		197.12	4082.92
		197.48	4090.08
		197.84	4097.37
		198.2	4104.82
		198.56	4112.4
		198.92	4120.13
		199.28	4128
		199.64	4136
		200	4144.15
		200.36	4152.43
		200.72	4160.84
		201.08	4169.39
		201.44	4178.07
		201.8	4186.89
		202.16	4195.83
		202.52	4204.9
		202.88	4214.09
		203.24	4223.41
		203.6	4232.85
		203.96	4242.42
		204.32	4252.11
		204.68	4261.91
		205.05	4271.83
		205.41	4281.87
		205.77	4292.02
		206.13	4302.28
		206.49	4312.65
		206.85	4323.14
		207.21	4333.73
		207.57	4344.42
		207.93	4355.22
		208.29	4366.12
		208.65	4377.12
		209.01	4388.22
		209.37	4399.41
		209.73	4410.7
		210	4419.23
		210.09	4422.09
		210.45	4433.56
		210.81	4445.12
		211.17	4456.77
		211.53	4468.51
		211.89	4480.33
		212.25	4492.23
		212.61	4504.21
		212.97	4516.27
		213.33	4528.4
		213.69	4540.61
		214.05	4552.89
		214.41	4565.23
		214.77	4577.65
		215.14	4590.13
		215.5	4602.68
		215.86	4615.28
		216.22	4627.95
		216.58	4640.67
		216.94	4653.45
		217.3	4666.29
		217.66	4679.17
		218.02	4692.1
		218.38	4705.08
		218.74	4718.11
		219.1	4731.17
		219.46	4744.28
		219.82	4757.43
		220.18	4770.61
		220.54	4783.83
		220.9	4797.08
		221.26	4810.36
		221.62	4823.66
		221.98	4837
		222.34	4850.35
		222.7	4863.73
		223.06	4877.12
		223.42	4890.54
		223.78	4903.96
		224.14	4917.4
		224.5	4930.85
		224.86	4944.31
		225.23	4957.78
		226.31	4998.18
		226.67	5011.65
		227.03	5025.11
		227.39	5038.56
		227.75	5052.01
		228.11	5065.44
		228.47	5078.86
		228.83	5092.26
		229.19	5105.64
		229.55	5119.01
		229.91	5132.35
		230.27	5145.67
		230.63	5158.95
		230.99	5172.22
		231.35	5185.44
		231.71	5198.64
		232.07	5211.8
		232.43	5224.92
		232.79	5238.01
		233.15	5251.05
		233.51	5264.04
		233.87	5276.99
		234.23	5289.9
		234.59	5302.75
		234.95	5315.55
		235.32	5328.29
		235.68	5340.98
		236.04	5353.61
		236.4	5366.18
		236.76	5378.68
		237.12	5391.13
		237.48	5403.5
		237.84	5415.8
		238.2	5428.04
		238.56	5440.2
		238.92	5452.29
		239.28	5464.29
		239.64	5476.23
		240	5488.07
		240.36	5499.84
		240.72	5511.52
		241.08	5523.12
		241.44	5534.63
		241.8	5546.04
		242.16	5557.37
		242.52	5568.6
		242.88	5579.74
		243.24	5590.77
		243.6	5601.71
		243.96	5612.55
		244.32	5623.28
		244.68	5633.91
		245.05	5644.43
		245.41	5654.85
		245.77	5665.15
		246.13	5675.34
		246.49	5685.42
		246.85	5695.39
		247.21	5705.24
		247.57	5714.97
		247.93	5724.58
		248.29	5734.07
		248.65	5743.43
		249.01	5752.68
		249.37	5761.79
		249.73	5770.78
		250.09	5779.64
		250.45	5788.37
		250.81	5796.97
		251.17	5805.44
		251.53	5813.77
		251.89	5821.96
		252.25	5830.02
		252.61	5837.94
		252.97	5845.72
		253.33	5853.36
		253.69	5860.86
		254.05	5868.21
		254.41	5875.42
		254.77	5882.48
		255.14	5889.4
		255.5	5896.16
		255.86	5902.78
		256.22	5909.25
		256.58	5915.57
		256.94	5921.73
		257.3	5927.74
		257.66	5933.6
		258.02	5939.3
		258.38	5944.84
		258.74	5950.23
		259.1	5955.46
		259.46	5960.53
		259.82	5965.45
		260.18	5970.2
		260.54	5974.79
		260.9	5979.21
		261.26	5983.48
		261.62	5987.58
		261.98	5991.52
		262.34	5995.29
		262.7	5998.9
		263.06	6002.34
		263.42	6005.61
		263.78	6008.72
		264.14	6011.66
		264.5	6014.43
		264.86	6017.04
		265.23	6019.47
		265.59	6021.74
		265.95	6023.83
		266.31	6025.76
		266.67	6027.51
		267.03	6029.1
		267.39	6030.51
		267.75	6031.75
		268.11	6032.83
		268.47	6033.73
		268.83	6034.45
		269.19	6035.01
		269.55	6035.4
		269.91	6035.61
		270	6035.64
		270.27	6035.65
		270.63	6035.52
		270.99	6035.22
		271.35	6034.74
		271.71	6034.09
		272.07	6033.28
		272.43	6032.29
		272.79	6031.13
		273.15	6029.79
		273.51	6028.29
		273.87	6026.62
		274.23	6024.77
		274.59	6022.76
		274.95	6020.57
		275.32	6018.22
		275.68	6015.69
		276.04	6013
		276.4	6010.14
		276.76	6007.11
		277.12	6003.92
		277.48	6000.56
		277.84	5997.03
		278.2	5993.34
		278.56	5989.48
		278.92	5985.45
		279.28	5981.27
		279.64	5976.92
		280	5972.4
		280.36	5967.73
		280.72	5962.89
		281.08	5957.9
		281.44	5952.75
		281.8	5947.43
		282.16	5941.96
		282.52	5936.34
		282.88	5930.55
		283.24	5924.62
		283.6	5918.52
		283.96	5912.28
		284.32	5905.88
		284.68	5899.34
		285.05	5892.64
		285.41	5885.79
		285.77	5878.8
		286.13	5871.66
		286.49	5864.38
		286.85	5856.95
		287.21	5849.38
		287.57	5841.67
		287.93	5833.81
		288.29	5825.82
		288.65	5817.69
		289.01	5809.42
		289.37	5801.02
		289.73	5792.49
		290.09	5783.82
		290.45	5775.02
		290.81	5766.09
		291.17	5757.04
		291.53	5747.86
		291.89	5738.55
		292.25	5729.12
		292.61	5719.56
		292.97	5709.89
		293.33	5700.1
		293.69	5690.19
		294.05	5680.16
		294.41	5670.02
		294.77	5659.77
		295.14	5649.41
		295.5	5638.94
		295.86	5628.36
		296.22	5617.68
		296.58	5606.89
		296.94	5596
		297.3	5585.01
		297.66	5573.92
		298.02	5562.74
		298.38	5551.45
		298.74	5540.08
		299.1	5528.62
		299.46	5517.06
		299.82	5505.42
		300	5499.57
		300.18	5493.69
		300.54	5481.88
		300.9	5469.99
		301.26	5458.02
		301.62	5445.97
		301.98	5433.84
		302.34	5421.65
		302.7	5409.37
		303.06	5397.03
		303.42	5384.62
		303.78	5372.15
		304.14	5359.61
		304.5	5347.01
		304.86	5334.35
		305.23	5321.63
		305.59	5308.86
		305.95	5296.03
		306.31	5283.15
		306.67	5270.22
		307.03	5257.25
		307.39	5244.23
		307.75	5231.17
		308.11	5218.06
		308.47	5204.92
		308.83	5191.74
		309.19	5178.53
		309.55	5165.28
		309.91	5152
		310.27	5138.7
		310.63	5125.37
		310.99	5112.02
		311.35	5098.64
		311.71	5085.25
		312.07	5071.84
		312.43	5058.41
		312.79	5044.97
		313.15	5031.52
		313.51	5018.07
		313.87	5004.6
		315.32	4950.73
		315.68	4937.27
		316.04	4923.81
		316.4	4910.37
		316.76	4896.94
		317.12	4883.52
		317.48	4870.11
		317.84	4856.73
		318.2	4843.36
		318.56	4830.02
		318.92	4816.7
		319.28	4803.4
		319.64	4790.14
		320	4776.91
		320.36	4763.71
		320.72	4750.54
		321.08	4737.42
		321.44	4724.33
		321.8	4711.29
		322.16	4698.28
		322.52	4685.33
		322.88	4672.42
		323.24	4659.56
		323.6	4646.76
		323.96	4634.01
		324.32	4621.31
		324.68	4608.68
		325.05	4596.1
		325.41	4583.59
		325.77	4571.14
		326.13	4558.76
		326.49	4546.45
		326.85	4534.21
		327.21	4522.04
		327.57	4509.95
		327.93	4497.93
		328.29	4485.99
		328.65	4474.13
		329.01	4462.36
		329.37	4450.67
		329.73	4439.06
		330	4430.42
		330.09	4427.55
		330.45	4416.12
		330.81	4404.78
		331.17	4393.54
		331.53	4382.4
		331.89	4371.35
		332.25	4360.4
		332.61	4349.56
		332.97	4338.81
		333.33	4328.17
		333.69	4317.64
		334.05	4307.21
		334.41	4296.9
		334.77	4286.69
		335.14	4276.6
		335.5	4266.62
		335.86	4256.76
		336.22	4247.02
		336.58	4237.4
		336.94	4227.9
		337.3	4218.52
		337.66	4209.26
		338.02	4200.13
		338.38	4191.13
		338.74	4182.26
		339.1	4173.51
		339.46	4164.9
		339.82	4156.42
		340.18	4148.08
		340.54	4139.87
		340.9	4131.8
		341.26	4123.86
		341.62	4116.07
		341.98	4108.42
		342.34	4100.9
		342.7	4093.54
		343.06	4086.31
		343.42	4079.24
		343.78	4072.3
		344.14	4065.52
		344.5	4058.89
		344.86	4052.4
		345.23	4046.07
		345.59	4039.89
		345.95	4033.87
		346.31	4027.99
		346.67	4022.28
		347.03	4016.71
		347.39	4011.31
		347.75	4006.06
		348.11	4000.98
		348.47	3996.05
		348.83	3991.28
		349.19	3986.68
		349.55	3982.23
		349.91	3977.95
		350.27	3973.83
		350.63	3969.88
		350.99	3966.09
		351.35	3962.46
		351.71	3959.01
		352.07	3955.71
		352.43	3952.59
		352.79	3949.63
		353.15	3946.84
		353.51	3944.22
		353.87	3941.77
		354.23	3939.49
		354.59	3937.37
		354.95	3935.43
		355.32	3933.66
		355.68	3932.05
		356.04	3930.62
		356.4	3929.36
		356.76	3928.27
		357.12	3927.36
		357.48	3926.61
		357.84	3926.04
		358.2	3925.63
		358.56	3925.4
		358.92	3925.34
		359.28	3925.46
		359.64	3925.74
		360	3926.2
