# Supplementary material for: One-dimensional CsPbBr3 superlattices with polarized and amplified spontaneous circularly polarized emissions
Source: Nat Commun. 2026 May 23;17:6768. doi: 10.1038/s41467-026-73513-2 (PMC13385850; doi:10.1038/s41467-026-73513-2)
Supplement: Supplementary file 4 — Supplementary Data 1 (Unprocessed data) [file 41467_2026_73513_MOESM4_ESM.zip › Supplementary Data 1/Raw Data/Manuscript-Raw Data/Figure 4/Figure 4h.xls]

## Sheet: Sheet1
Angle (θ)	Intensity (Counts)	Angle (θ)	Intensity (Counts)
0	1237.26	0	807.182
30	6124.61	0.36	813.994
60	17326	0.72	822.423
90	21582.4	1.08	832.467
120	16241.6	1.44	844.124
150	6186.71	1.8	857.393
180	951.733	2.16	872.271
210	7899.9	2.52	888.757
240	15882.5	2.88	906.847
270	22563.1	3.24	926.539
300	16905.8	3.6	947.83
330	5221.04	3.96	970.716
360	809.397	4.32	995.194
		4.68	1021.26
		5.05	1048.91
		5.41	1078.14
		5.77	1108.95
		6.13	1141.32
		6.49	1175.26
		6.85	1210.77
		7.21	1247.82
		7.57	1286.43
		7.93	1326.58
		8.29	1368.26
		8.65	1411.48
		9.01	1456.22
		9.37	1502.47
		9.73	1550.24
		10.09	1599.5
		10.45	1650.27
		10.81	1702.51
		11.17	1756.24
		11.53	1811.44
		11.89	1868.1
		12.25	1926.21
		12.61	1985.77
		12.97	2046.76
		13.33	2109.17
		13.69	2173
		14.05	2238.24
		14.41	2304.87
		14.77	2372.89
		15.14	2442.28
		15.5	2513.04
		15.86	2585.15
		16.22	2658.6
		16.58	2733.38
		16.94	2809.48
		17.3	2886.88
		17.66	2965.59
		18.02	3045.57
		18.38	3126.83
		18.74	3209.34
		19.1	3293.1
		19.46	3378.09
		19.82	3464.29
		20.18	3551.71
		20.54	3640.31
		20.9	3730.1
		21.26	3821.05
		21.62	3913.15
		21.98	4006.38
		22.34	4100.74
		22.7	4196.2
		23.06	4292.76
		23.42	4390.39
		23.78	4489.08
		24.14	4588.82
		24.5	4689.6
		24.86	4791.38
		25.23	4894.17
		25.59	4997.94
		25.95	5102.68
		26.31	5208.37
		26.67	5315
		27.03	5422.55
		27.39	5530.99
		27.75	5640.33
		28.11	5750.53
		28.47	5861.58
		28.83	5973.46
		29.19	6086.17
		29.55	6199.67
		29.91	6313.95
		30	6342.64
		30.27	6429
		30.63	6544.79
		30.99	6661.31
		31.35	6778.55
		31.71	6896.47
		32.07	7015.07
		32.43	7134.32
		32.79	7254.21
		33.15	7374.72
		33.51	7495.82
		33.87	7617.51
		34.23	7739.76
		34.59	7862.55
		34.95	7985.87
		35.32	8109.69
		35.68	8234
		36.04	8358.77
		36.4	8483.99
		36.76	8609.64
		37.12	8735.69
		37.48	8862.14
		37.84	8988.95
		38.2	9116.12
		38.56	9243.61
		38.92	9371.41
		39.28	9499.5
		39.64	9627.87
		40	9756.48
		40.36	9885.32
		40.72	10014.4
		41.08	10143.6
		41.44	10273
		41.8	10402.6
		42.16	10532.3
		42.52	10662.1
		42.88	10792
		43.24	10922
		43.6	11052
		44.68	11442.1
		45.05	11572.1
		45.41	11702.1
		45.77	11832
		46.13	11961.8
		46.49	12091.5
		46.85	12221
		47.21	12350.4
		47.57	12479.7
		47.93	12608.7
		48.29	12737.6
		48.65	12866.2
		49.01	12994.5
		49.37	13122.6
		49.73	13250.4
		50.09	13377.8
		50.45	13505
		50.81	13631.8
		51.17	13758.2
		51.53	13884.2
		51.89	14009.9
		52.25	14135.1
		52.61	14259.8
		52.97	14384.1
		53.33	14507.9
		53.69	14631.2
		54.05	14753.9
		54.41	14876.1
		54.77	14997.8
		55.14	15118.9
		55.5	15239.3
		55.86	15359.2
		56.22	15478.4
		56.58	15597
		56.94	15714.9
		57.3	15832.1
		57.66	15948.5
		58.02	16064.3
		58.38	16179.3
		58.74	16293.5
		59.1	16407
		59.46	16519.6
		59.82	16631.5
		60	16687.1
		60.18	16742.5
		60.54	16852.6
		60.9	16961.9
		61.26	17070.3
		61.62	17177.8
		61.98	17284.4
		62.34	17390
		62.7	17494.7
		63.06	17598.4
		63.42	17701.2
		63.78	17802.9
		64.14	17903.6
		64.5	18003.3
		64.86	18101.9
		65.23	18199.5
		65.59	18296
		65.95	18391.4
		66.31	18485.7
		66.67	18578.9
		67.03	18670.9
		67.39	18761.8
		67.75	18851.5
		68.11	18940
		68.47	19027.4
		68.83	19113.5
		69.19	19198.4
		69.55	19282.1
		69.91	19364.6
		70.27	19445.8
		70.63	19525.7
		70.99	19604.3
		71.35	19681.6
		71.71	19757.7
		72.07	19832.4
		72.43	19905.7
		72.79	19977.8
		73.15	20048.5
		73.51	20117.8
		73.87	20185.7
		74.23	20252.3
		74.59	20317.4
		74.95	20381.2
		75.32	20443.5
		75.68	20504.4
		76.04	20563.9
		76.4	20621.9
		76.76	20678.5
		77.12	20733.6
		77.48	20787.3
		77.84	20839.4
		78.2	20890.1
		78.56	20939.3
		78.92	20987
		79.28	21033.1
		79.64	21077.8
		80	21120.9
		80.36	21162.5
		80.72	21202.6
		81.08	21241.1
		81.44	21278.1
		81.8	21313.5
		82.16	21347.3
		82.52	21379.6
		82.88	21410.3
		83.24	21439.5
		83.6	21467
		83.96	21493
		84.32	21517.4
		84.68	21540.2
		85.05	21561.4
		85.41	21581
		85.77	21599
		86.13	21615.4
		86.49	21630.2
		86.85	21643.4
		87.21	21654.9
		87.57	21664.9
		87.93	21673.2
		88.29	21679.9
		88.65	21685
		89.01	21688.5
		89.37	21690.4
		89.73	21690.7
		90	21689.8
		90.09	21689.3
		90.45	21686.3
		90.81	21681.7
		91.17	21675.5
		91.53	21667.6
		91.89	21658.2
		92.25	21647.1
		92.61	21634.4
		92.97	21620.1
		93.33	21604.2
		93.69	21586.7
		94.05	21567.6
		94.41	21546.9
		94.77	21524.6
		95.14	21500.7
		95.5	21475.2
		95.86	21448.1
		96.22	21419.5
		96.58	21389.2
		96.94	21357.4
		97.3	21324
		97.66	21289.1
		98.02	21252.6
		98.38	21214.6
		98.74	21175
		99.1	21133.9
		99.46	21091.2
		99.82	21047
		100.18	21001.3
		100.54	20954.1
		100.9	20905.4
		101.26	20855.1
		101.62	20803.4
		101.98	20750.2
		102.34	20695.6
		102.7	20639.5
		103.06	20581.9
		103.42	20522.8
		103.78	20462.4
		104.14	20400.5
		104.5	20337.2
		104.86	20272.4
		105.23	20206.3
		105.59	20138.8
		105.95	20069.9
		106.31	19999.6
		106.67	19928
		107.03	19855
		107.39	19780.7
		107.75	19705.1
		108.11	19628.2
		108.47	19550
		108.83	19470.4
		109.19	19389.6
		109.55	19307.6
		109.91	19224.3
		110.27	19139.7
		110.63	19054
		110.99	18967
		111.35	18878.8
		111.71	18789.5
		112.07	18698.9
		112.43	18607.3
		112.79	18514.4
		113.15	18420.5
		113.51	18325.4
		113.87	18229.3
		114.23	18132
		114.59	18033.7
		114.95	17934.3
		115.32	17833.9
		115.68	17732.5
		116.04	17630.1
		116.4	17526.7
		116.76	17422.3
		117.12	17316.9
		117.48	17210.7
		117.84	17103.4
		118.2	16995.3
		118.56	16886.3
		118.92	16776.4
		119.28	16665.7
		119.64	16554.1
		120	16441.7
		120.36	16328.5
		120.72	16214.5
		121.08	16099.7
		121.44	15984.2
		121.8	15867.9
		122.16	15750.9
		122.52	15633.3
		122.88	15514.9
		123.24	15395.9
		123.6	15276.2
		123.96	15156
		124.32	15035.1
		124.68	14913.6
		125.05	14791.5
		125.41	14668.9
		125.77	14545.8
		126.13	14422.2
		126.49	14298
		126.85	14173.4
		127.21	14048.4
		127.57	13922.9
		127.93	13797
		128.29	13670.7
		128.65	13544
		129.01	13416.9
		129.37	13289.6
		129.73	13161.9
		130.09	13033.9
		130.45	12905.6
		130.81	12777.1
		131.17	12648.3
		131.53	12519.3
		131.89	12390.2
		132.25	12260.8
		132.61	12131.3
		132.97	12001.7
		133.33	11871.9
		133.69	11742
		134.05	11612.1
		134.41	11482.1
		135.86	10961.9
		136.22	10831.9
		136.58	10702
		136.94	10572.2
		137.3	10442.4
		137.66	10312.8
		138.02	10183.4
		138.38	10054.1
		138.74	9924.95
		139.1	9796.04
		139.46	9667.35
		139.82	9538.91
		140.18	9410.73
		140.54	9282.84
		140.9	9155.25
		141.26	9027.98
		141.62	8901.06
		141.98	8774.5
		142.34	8648.32
		142.7	8522.55
		143.06	8397.2
		143.42	8272.28
		143.78	8147.83
		144.14	8023.86
		144.5	7900.38
		144.86	7777.43
		145.23	7655.01
		145.59	7533.15
		145.95	7411.86
		146.31	7291.17
		146.67	7171.09
		147.03	7051.64
		147.39	6932.84
		147.75	6814.7
		148.11	6697.26
		148.47	6580.52
		148.83	6464.5
		149.19	6349.22
		149.55	6234.7
		149.91	6120.95
		150	6092.64
		150.27	6008
		150.63	5895.87
		150.99	5784.56
		151.35	5674.09
		151.71	5564.49
		152.07	5455.77
		152.43	5347.95
		152.79	5241.03
		153.15	5135.05
		153.51	5030.02
		153.87	4925.95
		154.23	4822.86
		154.59	4720.76
		154.95	4619.68
		155.32	4519.62
		155.68	4420.6
		156.04	4322.64
		156.4	4225.75
		156.76	4129.95
		157.12	4035.25
		157.48	3941.67
		157.84	3849.22
		158.2	3757.92
		158.56	3667.77
		158.92	3578.8
		159.28	3491.02
		159.64	3404.44
		160	3319.08
		160.36	3234.94
		160.72	3152.04
		161.08	3070.4
		161.44	2990.02
		161.8	2910.93
		162.16	2833.12
		162.52	2756.62
		162.88	2681.43
		163.24	2607.57
		163.6	2535.05
		163.96	2463.88
		164.32	2394.06
		164.68	2325.62
		165.05	2258.56
		165.41	2192.9
		165.77	2128.63
		166.13	2065.78
		166.49	2004.35
		166.85	1944.35
		167.21	1885.8
		167.57	1828.69
		167.93	1773.04
		168.29	1718.86
		168.65	1666.16
		169.01	1614.94
		169.37	1565.21
		169.73	1516.99
		170.09	1470.27
		170.45	1425.06
		170.81	1381.38
		171.17	1339.22
		171.53	1298.6
		171.89	1259.52
		172.25	1221.99
		172.61	1186.01
		172.97	1151.58
		173.33	1118.73
		173.69	1087.44
		174.05	1057.72
		174.41	1029.59
		174.77	1003.03
		175.14	978.067
		175.5	954.691
		175.86	932.91
		176.22	912.727
		176.58	894.144
		176.94	877.165
		177.3	861.793
		177.66	848.03
		178.02	835.877
		178.38	825.337
		178.74	816.412
		179.1	809.103
		179.46	803.41
		179.82	799.336
		180	797.905
		180.18	796.88
		180.54	796.042
		180.9	796.824
		181.26	799.225
		181.62	803.244
		181.98	808.881
		182.34	816.135
		182.7	825.005
		183.06	835.49
		183.42	847.587
		183.78	861.295
		184.14	876.613
		184.5	893.536
		184.86	912.064
		185.23	932.193
		185.59	953.919
		185.95	977.241
		186.31	1002.15
		186.67	1028.65
		187.03	1056.73
		187.39	1086.39
		187.75	1117.63
		188.11	1150.43
		188.47	1184.8
		188.83	1220.73
		189.19	1258.21
		189.55	1297.23
		189.91	1337.8
		190.27	1379.91
		190.63	1423.54
		190.99	1468.69
		191.35	1515.36
		191.71	1563.54
		192.07	1613.21
		192.43	1664.38
		192.79	1717.04
		193.15	1771.17
		193.51	1826.76
		193.87	1883.82
		194.23	1942.33
		194.59	2002.27
		194.95	2063.65
		195.32	2126.46
		195.68	2190.67
		196.04	2256.29
		196.4	2323.3
		196.76	2391.7
		197.12	2461.46
		197.48	2532.59
		197.84	2605.07
		198.2	2678.88
		198.56	2754.02
		198.92	2830.48
		199.28	2908.24
		199.64	2987.29
		200	3067.63
		200.36	3149.23
		200.72	3232.08
		201.08	3316.18
		201.44	3401.5
		201.8	3488.04
		202.16	3575.78
		202.52	3664.71
		202.88	3754.81
		203.24	3846.08
		203.6	3938.49
		203.96	4032.03
		204.32	4126.69
		204.68	4222.45
		205.05	4319.3
		205.41	4417.23
		205.77	4516.21
		206.13	4616.23
		206.49	4717.28
		206.85	4819.35
		207.21	4922.4
		207.57	5026.44
		207.93	5131.44
		208.29	5237.39
		208.65	5344.27
		209.01	5452.06
		209.37	5560.75
		209.73	5670.32
		210	5753.07
		210.09	5780.76
		210.45	5892.04
		210.81	6004.15
		211.17	6117.07
		211.53	6230.79
		211.89	6345.28
		212.25	6460.54
		212.61	6576.53
		212.97	6693.25
		213.33	6810.67
		213.69	6928.78
		214.05	7047.56
		214.41	7166.99
		214.77	7287.05
		215.14	7407.72
		215.5	7528.99
		215.86	7650.83
		216.22	7773.23
		216.58	7896.17
		216.94	8019.62
		217.3	8143.58
		217.66	8268.01
		218.02	8392.91
		218.38	8518.25
		218.74	8644.01
		219.1	8770.18
		219.46	8896.72
		219.82	9023.63
		220.18	9150.89
		220.54	9278.47
		220.9	9406.35
		221.26	9534.52
		221.62	9662.95
		221.98	9791.63
		222.34	9920.53
		222.7	10049.6
		223.06	10178.9
		223.42	10308.4
		223.78	10438
		224.14	10567.7
		224.5	10697.6
		224.86	10827.5
		225.23	10957.5
		225.59	11087.5
		226.67	11477.6
		227.03	11607.6
		227.39	11737.6
		227.75	11867.4
		228.11	11997.2
		228.47	12126.9
		228.83	12256.4
		229.19	12385.7
		229.55	12514.9
		229.91	12643.9
		230.27	12772.7
		230.63	12901.2
		230.99	13029.5
		231.35	13157.5
		231.71	13285.2
		232.07	13412.6
		232.43	13539.6
		232.79	13666.3
		233.15	13792.6
		233.51	13918.6
		233.87	14044.1
		234.23	14169.2
		234.59	14293.8
		234.95	14417.9
		235.32	14541.6
		235.68	14664.7
		236.04	14787.3
		236.4	14909.4
		236.76	15030.9
		237.12	15151.8
		237.48	15272.1
		237.84	15391.8
		238.2	15510.8
		238.56	15629.2
		238.92	15746.9
		239.28	15863.9
		239.64	15980.2
		240	16095.8
		240.36	16210.6
		240.72	16324.6
		241.08	16437.8
		241.44	16550.3
		241.8	16661.9
		242.16	16772.6
		242.52	16882.6
		242.88	16991.6
		243.24	17099.8
		243.6	17207
		243.96	17313.3
		244.32	17418.7
		244.68	17523.1
		245.05	17626.6
		245.41	17729
		245.77	17830.5
		246.13	17930.9
		246.49	18030.3
		246.85	18128.7
		247.21	18225.9
		247.57	18322.1
		247.93	18417.2
		248.29	18511.2
		248.65	18604.1
		249.01	18695.8
		249.37	18786.4
		249.73	18875.8
		250.09	18964
		250.45	19051
		250.81	19136.8
		251.17	19221.4
		251.53	19304.8
		251.89	19386.9
		252.25	19467.7
		252.61	19547.3
		252.97	19625.5
		253.33	19702.5
		253.69	19778.2
		254.05	19852.5
		254.41	19925.5
		254.77	19997.2
		255.14	20067.5
		255.5	20136.5
		255.86	20204
		256.22	20270.2
		256.58	20335
		256.94	20398.3
		257.3	20460.3
		257.66	20520.8
		258.02	20579.9
		258.38	20637.5
		258.74	20693.7
		259.1	20748.4
		259.46	20801.6
		259.82	20853.4
		260.18	20903.7
		260.54	20952.4
		260.9	20999.7
		261.26	21045.5
		261.62	21089.7
		261.98	21132.4
		262.34	21173.6
		262.7	21213.2
		263.06	21251.3
		263.42	21287.9
		263.78	21322.9
		264.14	21356.3
		264.5	21388.2
		264.86	21418.4
		265.23	21447.2
		265.59	21474.3
		265.95	21499.8
		266.31	21523.8
		266.67	21546.1
		267.03	21566.9
		267.39	21586.1
		267.75	21603.6
		268.11	21619.6
		268.47	21633.9
		268.83	21646.7
		269.19	21657.8
		269.55	21667.3
		269.91	21675.2
		270	21676.9
		270.27	21681.5
		270.63	21686.2
		270.99	21689.2
		271.35	21690.6
		271.71	21690.4
		272.07	21688.6
		272.43	21685.2
		272.79	21680.1
		273.15	21673.5
		273.51	21665.2
		273.87	21655.3
		274.23	21643.8
		274.59	21630.7
		274.95	21615.9
		275.32	21599.6
		275.68	21581.6
		276.04	21562.1
		276.4	21541
		276.76	21518.2
		277.12	21493.9
		277.48	21468
		277.84	21440.4
		278.2	21411.4
		278.56	21380.7
		278.92	21348.5
		279.28	21314.7
		279.64	21279.3
		280	21242.4
		280.36	21203.9
		280.72	21163.9
		281.08	21122.4
		281.44	21079.3
		281.8	21034.7
		282.16	20988.6
		282.52	20940.9
		282.88	20891.8
		283.24	20841.2
		283.6	20789.1
		283.96	20735.5
		284.32	20680.4
		284.68	20623.9
		285.05	20565.9
		285.41	20506.5
		285.77	20445.6
		286.13	20383.3
		286.49	20319.6
		286.85	20254.5
		287.21	20188
		287.57	20120.1
		287.93	20050.8
		288.29	19980.2
		288.65	19908.2
		289.01	19834.9
		289.37	19760.2
		289.73	19684.3
		290.09	19607
		290.45	19528.4
		290.81	19448.5
		291.17	19367.4
		291.53	19285
		291.89	19201.3
		292.25	19116.4
		292.61	19030.3
		292.97	18943
		293.33	18854.5
		293.69	18764.9
		294.05	18674
		294.41	18582
		294.77	18488.9
		295.14	18394.6
		295.5	18299.3
		295.86	18202.8
		296.22	18105.3
		296.58	18006.7
		296.94	17907
		297.3	17806.4
		297.66	17704.7
		298.02	17602
		298.38	17498.3
		298.74	17393.6
		299.1	17288
		299.46	17181.5
		299.82	17074
		300	17019.9
		300.18	16965.6
		300.54	16856.4
		300.9	16746.3
		301.26	16635.3
		301.62	16523.5
		301.98	16410.9
		302.34	16297.4
		302.7	16183.2
		303.06	16068.2
		303.42	15952.5
		303.78	15836.1
		304.14	15718.9
		304.5	15601
		304.86	15482.5
		305.23	15363.3
		305.59	15243.5
		305.95	15123
		306.31	15002
		306.67	14880.3
		307.03	14758.1
		307.39	14635.4
		307.75	14512.1
		308.11	14388.3
		308.47	14264.1
		308.83	14139.3
		309.19	14014.2
		309.55	13888.5
		309.91	13762.5
		310.27	13636.1
		310.63	13509.3
		310.99	13382.2
		311.35	13254.7
		311.71	13127
		312.07	12998.9
		312.43	12870.6
		312.79	12742
		313.15	12613.1
		313.51	12484.1
		313.87	12354.9
		314.23	12225.5
		314.59	12095.9
		314.95	11966.2
		315.32	11836.4
		315.68	11706.5
		316.04	11576.6
		316.4	11446.6
		317.48	11056.4
		317.84	10926.4
		318.2	10796.4
		318.56	10666.5
		318.92	10536.7
		319.28	10407
		319.64	10277.5
		320	10148
		320.36	10018.8
		320.72	9889.74
		321.08	9760.89
		321.44	9632.26
		321.8	9503.89
		322.16	9375.79
		322.52	9247.98
		322.88	9120.47
		323.24	8993.3
		323.6	8866.47
		323.96	8740.02
		324.32	8613.95
		324.68	8488.28
		325.05	8363.05
		325.41	8238.26
		325.77	8113.94
		326.13	7990.1
		326.49	7866.76
		326.85	7743.95
		327.21	7621.69
		327.57	7499.98
		327.93	7378.85
		328.29	7258.32
		328.65	7138.41
		329.01	7019.14
		329.37	6900.52
		329.73	6782.57
		330	6694.56
		330.09	6665.32
		330.45	6548.77
		330.81	6432.95
		331.17	6317.88
		331.53	6203.57
		331.89	6090.04
		332.25	5977.31
		332.61	5865.39
		332.97	5754.31
		333.33	5644.08
		333.69	5534.72
		334.05	5426.24
		334.41	5318.67
		334.77	5212.01
		335.14	5106.29
		335.5	5001.51
		335.86	4897.71
		336.22	4794.89
		336.58	4693.06
		336.94	4592.26
		337.3	4492.48
		337.66	4393.75
		338.02	4296.08
		338.38	4199.49
		338.74	4103.99
		339.1	4009.59
		339.46	3916.32
		339.82	3824.18
		340.18	3733.19
		340.54	3643.37
		340.9	3554.72
		341.26	3467.27
		341.62	3381.02
		341.98	3295.98
		342.34	3212.18
		342.7	3129.63
		343.06	3048.33
		343.42	2968.3
		343.78	2889.56
		344.14	2812.11
		344.5	2735.96
		344.86	2661.13
		345.23	2587.64
		345.59	2515.48
		345.95	2444.68
		346.31	2375.24
		346.67	2307.18
		347.03	2240.5
		347.39	2175.21
		347.75	2111.33
		348.11	2048.87
		348.47	1987.83
		348.83	1928.23
		349.19	1870.06
		349.55	1813.35
		349.91	1758.11
		350.27	1704.33
		350.63	1652.03
		350.99	1601.22
		351.35	1551.9
		351.71	1504.08
		352.07	1457.77
		352.43	1412.98
		352.79	1369.71
		353.15	1327.98
		353.51	1287.78
		353.87	1249.12
		354.23	1212.01
		354.59	1176.45
		354.95	1142.46
		355.32	1110.03
		355.68	1079.17
		356.04	1049.89
		356.4	1022.18
		356.76	996.06
		357.12	971.527
		357.48	948.587
		357.84	927.241
		358.2	907.495
		358.56	889.35
		358.92	872.809
		359.28	857.876
		359.64	844.552
		360	832.84
