# Supplementary material for: One-dimensional CsPbBr3 superlattices with polarized and amplified spontaneous circularly polarized emissions
Source: Nat Commun. 2026 May 23;17:6768. doi: 10.1038/s41467-026-73513-2 (PMC13385850; doi:10.1038/s41467-026-73513-2)
Supplement: Supplementary file 4 — Supplementary Data 1 (Unprocessed data) [file 41467_2026_73513_MOESM4_ESM.zip › Supplementary Data 1/Raw Data/Manuscript-Raw Data/Figure 4/Figure 4i.xls]

## Sheet: Sheet1
	Emission Peak(nm)	Degree of Polarization,P
	460	0.58
	460	0.93
	495	0.8
	517	0.48
	517	0.3
	520	0.42
	525	0.4
	660	0.74
	660	0.4
	710	0.28
	700	0.4
	515	0.44
