# Supplementary material for: One-dimensional CsPbBr3 superlattices with polarized and amplified spontaneous circularly polarized emissions
Source: Nat Commun. 2026 May 23;17:6768. doi: 10.1038/s41467-026-73513-2 (PMC13385850; doi:10.1038/s41467-026-73513-2)
Supplement: Supplementary file 4 — Supplementary Data 1 (Unprocessed data) [file 41467_2026_73513_MOESM4_ESM.zip › Supplementary Data 1/Raw Data/Manuscript-Raw Data/Figure 5/FIgure 5b ABS-NRs-DDAB-1.txt]

Wavelength(nm)	Absorbance
400	0.66257
401	0.65952
402	0.65645
403	0.65441
404	0.65235
405	0.65133
406	0.6493
407	0.64826
408	0.6452
409	0.64009
410	0.63191
411	0.61963
412	0.60224
413	0.5818
414	0.55625
415	0.53169
416	0.50716
417	0.48466
418	0.46523
419	0.44786
420	0.43353
421	0.42229
422	0.41207
423	0.40388
424	0.39674
425	0.39059
426	0.38548
427	0.38037
428	0.37628
429	0.37322
430	0.37015
431	0.36707
432	0.36504
433	0.36402
434	0.36298
435	0.36298
436	0.36298
437	0.36504
438	0.36811
439	0.37218
440	0.37729
441	0.38446
442	0.39264
443	0.40388
444	0.41616
445	0.43149
446	0.44888
447	0.46729
448	0.48875
449	0.51329
450	0.53988
451	0.56851
452	0.60123
453	0.63804
454	0.67894
455	0.72598
456	0.7771
457	0.83027
458	0.88447
459	0.9356
460	0.97648
461	1
462	0.99898
463	0.96626
464	0.89878
465	0.7996
466	0.68098
467	0.55727
468	0.43968
469	0.33743
470	0.25665
471	0.19121
472	0.1411
473	0.10429
474	0.07874
475	0.06033
476	0.04703
477	0.03783
478	0.03068
479	0.02555
480	0.0225
481	0.01942
482	0.01739
483	0.01533
484	0.01431
485	0.0133
486	0.0133
487	0.01228
488	0.01228
489	0.01124
490	0.01124
491	0.01124
492	0.01022
493	0.01022
494	0.01022
495	0.01022
496	0.0092
497	0.0092
498	0.0092
499	0.0092
500	0.0092
501	0.0092
502	0.00818
503	0.00818
504	0.00818
505	0.00818
506	0.00818
507	0.00818
508	0.00818
509	0.00717
510	0.00717
511	0.00717
512	0.00717
513	0.00717
514	0.00717
515	0.00717
516	0.00717
517	0.00613
518	0.00613
519	0.00613
520	0.00613
521	0.00613
522	0.00613
523	0.00613
524	0.00613
525	0.00613
526	0.00613
527	0.00613
528	0.00511
529	0.00511
530	0.00511
531	0.00511
532	0.00511
533	0.00511
534	0.00511
535	0.00511
536	0.00511
537	0.00409
538	0.00409
539	0.00409
540	0.00409
541	0.00409
542	0.00409
543	0.00409
544	0.00409
545	0.00409
546	0.00409
547	0.00409
548	0.00409
549	0.00409
550	0.00409
