# Supplementary material for: One-dimensional CsPbBr3 superlattices with polarized and amplified spontaneous circularly polarized emissions
Source: Nat Commun. 2026 May 23;17:6768. doi: 10.1038/s41467-026-73513-2 (PMC13385850; doi:10.1038/s41467-026-73513-2)
Supplement: Supplementary file 4 — Supplementary Data 1 (Unprocessed data) [file 41467_2026_73513_MOESM4_ESM.zip › Supplementary Data 1/Raw Data/Manuscript-Raw Data/Figure 5/Figure 5b ABS-NPLs-DDAB-2.txt]

Wavelength(nm)	Absorbance
400	1.72064
401	1.68671
402	1.65014
403	1.61357
404	1.57706
405	1.54307
406	1.51178
407	1.48306
408	1.45693
409	1.43085
410	1.40993
411	1.38907
412	1.37336
413	1.35771
414	1.34207
415	1.329
416	1.31593
417	1.3055
418	1.29243
419	1.282
420	1.27157
421	1.2585
422	1.24807
423	1.235
424	1.22457
425	1.2115
426	1.19843
427	1.18278
428	1.16971
429	1.15665
430	1.14364
431	1.13315
432	1.12014
433	1.10965
434	1.09921
435	1.09142
436	1.08093
437	1.07314
438	1.06528
439	1.06007
440	1.05485
441	1.04964
442	1.047
443	1.04442
444	1.04178
445	1.03915
446	1.03657
447	1.03393
448	1.03135
449	1.02872
450	1.0235
451	1.02092
452	1.01571
453	1.01043
454	1.00522
455	0.99742
456	0.98693
457	0.9765
458	0.96085
459	0.94521
460	0.9295
461	0.91122
462	0.89293
463	0.87471
464	0.85379
465	0.8355
466	0.81722
467	0.79899
468	0.78071
469	0.76242
470	0.74672
471	0.73371
472	0.72064
473	0.71021
474	0.70236
475	0.6945
476	0.69192
477	0.6945
478	0.69714
479	0.70757
480	0.718
481	0.73371
482	0.75457
483	0.78071
484	0.80679
485	0.83814
486	0.86943
487	0.90342
488	0.93472
489	0.96343
490	0.98435
491	1
492	1.00522
493	1
494	0.98172
495	0.953
496	0.91385
497	0.86685
498	0.81464
499	0.75457
500	0.6945
501	0.63449
502	0.57443
503	0.517
504	0.46214
505	0.41257
506	0.36293
507	0.31857
508	0.27414
509	0.235
510	0.19843
511	0.1645
512	0.13578
513	0.10707
514	0.08615
515	0.06786
516	0.05222
517	0.03915
518	0.02872
519	0.02086
520	0.01565
521	0.01043
522	0.00785
523	0.00522
524	0.00522
525	0.00261
526	0.00261
527	0
528	0
529	0
530	0
531	0
532	0
533	0
534	0
535	0
536	0
537	0
538	0
539	0
540	0
541	0
542	0
543	0
544	0
545	0
546	0
547	0
548	0
549	0
550	0
