# Supplementary material for: One-dimensional CsPbBr3 superlattices with polarized and amplified spontaneous circularly polarized emissions
Source: Nat Commun. 2026 May 23;17:6768. doi: 10.1038/s41467-026-73513-2 (PMC13385850; doi:10.1038/s41467-026-73513-2)
Supplement: Supplementary file 4 — Supplementary Data 1 (Unprocessed data) [file 41467_2026_73513_MOESM4_ESM.zip › Supplementary Data 1/Raw Data/Manuscript-Raw Data/Figure 5/Figure 5b ABS-NPLs-OAm.txt]

Wavelength(nm)	Absorbance
400	1.61904
401	1.61424
402	1.60471
403	1.59523
404	1.5857
405	1.57616
406	1.56663
407	1.5571
408	1.54282
409	1.53329
410	1.51902
411	1.49995
412	1.48568
413	1.46666
414	1.44285
415	1.42379
416	1.40472
417	1.38091
418	1.3619
419	1.34283
420	1.32377
421	1.30949
422	1.29043
423	1.27615
424	1.25714
425	1.2476
426	1.23333
427	1.21901
428	1.20952
429	1.19999
430	1.19046
431	1.18092
432	1.17139
433	1.16186
434	1.15238
435	1.14284
436	1.13331
437	1.12378
438	1.11424
439	1.09997
440	1.09044
441	1.08096
442	1.06663
443	1.05236
444	1.03808
445	1.02381
446	1.00948
447	0.99521
448	0.97619
449	0.96187
450	0.94285
451	0.92853
452	0.90951
453	0.89524
454	0.87617
455	0.85711
456	0.83809
457	0.81903
458	0.79996
459	0.78094
460	0.76188
461	0.7476
462	0.73333
463	0.71906
464	0.70473
465	0.69525
466	0.68572
467	0.68092
468	0.67618
469	0.67618
470	0.68092
471	0.68572
472	0.69999
473	0.71426
474	0.73333
475	0.75235
476	0.78094
477	0.80475
478	0.83809
479	0.86664
480	0.89998
481	0.92853
482	0.95713
483	0.97619
484	0.99047
485	1
486	1
487	0.99521
488	0.97619
489	0.95239
490	0.92379
491	0.88571
492	0.84283
493	0.79996
494	0.7476
495	0.69046
496	0.6381
497	0.5857
498	0.53334
499	0.48093
500	0.43332
501	0.38571
502	0.34283
503	0.30475
504	0.26667
505	0.23333
506	0.19999
507	0.17144
508	0.14284
509	0.11904
510	0.10002
511	0.08095
512	0.06189
513	0.04761
514	0.03808
515	0.02855
516	0.02381
517	0.01427
518	0.01427
519	0.00953
520	0.00476
521	0.00476
522	0.00476
523	0
524	0
525	0
526	0
527	0
528	0
529	0
530	0
531	0
532	0
533	0
534	0
535	0
536	0
537	0
538	0
539	0
540	0
541	0
542	0
543	0
544	0
545	0
546	0
547	0
548	0
549	0
550	0
