# Supplementary material for: One-dimensional CsPbBr3 superlattices with polarized and amplified spontaneous circularly polarized emissions
Source: Nat Commun. 2026 May 23;17:6768. doi: 10.1038/s41467-026-73513-2 (PMC13385850; doi:10.1038/s41467-026-73513-2)
Supplement: Supplementary file 4 — Supplementary Data 1 (Unprocessed data) [file 41467_2026_73513_MOESM4_ESM.zip › Supplementary Data 1/Raw Data/Manuscript-Raw Data/Figure 5/Figure 5b ABS-NRs-DDDAm-1.txt]

Wavelength(nm)	Absorbance
400	0.74774
401	0.74547
402	0.74322
403	0.74208
404	0.73981
405	0.73756
406	0.73302
407	0.72512
408	0.71493
409	0.6991
410	0.68099
411	0.65837
412	0.63235
413	0.6052
414	0.57918
415	0.55543
416	0.53507
417	0.51584
418	0.49999
419	0.48643
420	0.47511
421	0.4672
422	0.45928
423	0.45474
424	0.44909
425	0.4457
426	0.44343
427	0.44118
428	0.44005
429	0.43891
430	0.43778
431	0.43778
432	0.43778
433	0.43665
434	0.43665
435	0.43665
436	0.43778
437	0.43778
438	0.44005
439	0.4423
440	0.4457
441	0.45249
442	0.46041
443	0.47286
444	0.48868
445	0.50905
446	0.53507
447	0.56447
448	0.60182
449	0.64593
450	0.6957
451	0.7466
452	0.80091
453	0.85408
454	0.90498
455	0.95023
456	0.98415
457	1
458	0.9966
459	0.96833
460	0.91742
461	0.84502
462	0.75452
463	0.65497
464	0.54978
465	0.44797
466	0.35634
467	0.27942
468	0.21494
469	0.16404
470	0.12669
471	0.09729
472	0.07465
473	0.05883
474	0.04638
475	0.03733
476	0.03167
477	0.02602
478	0.02261
479	0.01923
480	0.0181
481	0.01585
482	0.01471
483	0.01358
484	0.01244
485	0.01244
486	0.01131
487	0.01131
488	0.01131
489	0.01017
490	0.01017
491	0.01017
492	0.01017
493	0.00906
494	0.00906
495	0.00906
496	0.00906
497	0.00906
498	0.00792
499	0.00792
500	0.00792
501	0.00792
502	0.00792
503	0.00792
504	0.00679
505	0.00679
506	0.00679
507	0.00679
508	0.00679
509	0.00679
510	0.00679
511	0.00679
512	0.00565
513	0.00565
514	0.00565
515	0.00565
516	0.00565
517	0.00565
518	0.00565
519	0.00565
520	0.00565
521	0.00565
522	0.00452
523	0.00452
524	0.00452
525	0.00452
526	0.00452
527	0.00452
528	0.00452
529	0.00452
530	0.00452
531	0.00452
532	0.00452
533	0.00452
534	0.00452
535	0.00452
536	0.00452
537	0.00452
538	0.00452
539	0.00452
540	0.00452
541	0.00452
542	0.00452
543	0.00452
544	0.00338
545	0.00338
546	0.00338
547	0.00338
548	0.00338
549	0.00338
550	0.00338
