# Supplementary material for: One-dimensional CsPbBr3 superlattices with polarized and amplified spontaneous circularly polarized emissions
Source: Nat Commun. 2026 May 23;17:6768. doi: 10.1038/s41467-026-73513-2 (PMC13385850; doi:10.1038/s41467-026-73513-2)
Supplement: Supplementary file 4 — Supplementary Data 1 (Unprocessed data) [file 41467_2026_73513_MOESM4_ESM.zip › Supplementary Data 1/Raw Data/Manuscript-Raw Data/Figure 5/Figure 5c PL-NPLs-DDAB-2.txt]

Wavelength(nm)	Intensity
400	3.4439E-5
401	3.12002E-5
402	3.38344E-5
403	3.41583E-5
404	3.37048E-5
405	3.78289E-5
406	3.70084E-5
407	3.57345E-5
408	3.8563E-5
409	3.9513E-5
410	3.73755E-5
411	3.61879E-5
412	3.4331E-5
413	3.84335E-5
414	3.68141E-5
415	3.65118E-5
416	3.31866E-5
417	3.50219E-5
418	3.30355E-5
419	3.19559E-5
420	3.24093E-5
421	3.29059E-5
422	2.98399E-5
423	3.37048E-5
424	3.24309E-5
425	3.33378E-5
426	3.2798E-5
427	3.24093E-5
428	3.2798E-5
429	3.3273E-5
430	3.76777E-5
431	3.57992E-5
432	3.703E-5
433	3.61663E-5
434	3.55833E-5
435	3.87141E-5
436	4.1262E-5
437	4.20393E-5
438	4.40473E-5
439	5.1151E-5
440	5.50808E-5
441	5.9615E-5
442	6.75608E-5
443	7.22894E-5
444	8.06239E-5
445	9.52415E-5
446	1.09082E-4
447	1.26269E-4
448	1.51121E-4
449	1.70144E-4
450	1.90246E-4
451	2.33861E-4
452	2.72985E-4
453	3.28649E-4
454	3.98607E-4
455	4.64958E-4
456	5.57048E-4
457	6.81136E-4
458	8.06627E-4
459	9.72042E-4
460	0.00119
461	0.00141
462	0.0017
463	0.0021
464	0.00247
465	0.00302
466	0.00376
467	0.00448
468	0.00555
469	0.0069
470	0.00827
471	0.01025
472	0.01283
473	0.01539
474	0.01902
475	0.0242
476	0.0293
477	0.03668
478	0.04593
479	0.05542
480	0.06894
481	0.08542
482	0.10218
483	0.12577
484	0.15389
485	0.1786
486	0.21398
487	0.25388
488	0.29106
489	0.33972
490	0.38954
491	0.43685
492	0.49475
493	0.55291
494	0.60055
495	0.66164
496	0.71354
497	0.76379
498	0.81783
499	0.85885
500	0.89615
501	0.93234
502	0.96122
503	0.98046
504	0.99536
505	1
506	0.99938
507	0.9822
508	0.96182
509	0.93519
510	0.89824
511	0.85983
512	0.81718
513	0.75906
514	0.7061
515	0.65588
516	0.59946
517	0.54647
518	0.4971
519	0.443
520	0.39762
521	0.3589
522	0.31865
523	0.28598
524	0.25589
525	0.22379
526	0.20183
527	0.17951
528	0.15626
529	0.14051
530	0.12578
531	0.11011
532	0.099
533	0.08838
534	0.07772
535	0.06992
536	0.06232
537	0.055
538	0.04967
539	0.04416
540	0.03925
541	0.03553
542	0.03154
543	0.02798
544	0.0254
545	0.02263
546	0.02015
547	0.01834
548	0.01636
549	0.01459
550	0.01322
551	0.01181
552	0.01059
553	0.00967
554	0.0086
555	0.00782
556	0.0071
557	0.00633
558	0.00573
559	0.00525
560	0.00471
561	0.00427
562	0.00387
563	0.00351
564	0.0032
565	0.00293
566	0.00266
567	0.00245
568	0.00223
569	0.00204
570	0.00187
571	0.00172
572	0.00158
573	0.00146
574	0.00135
575	0.00126
576	0.00115
577	0.00107
578	0.001
579	9.46996E-4
580	8.83451E-4
581	8.21979E-4
582	7.87303E-4
583	7.35396E-4
584	6.98409E-4
585	6.51836E-4
586	6.17181E-4
587	5.87557E-4
588	5.61603E-4
589	5.28849E-4
590	5.14533E-4
591	4.90761E-4
592	4.68197E-4
593	4.44813E-4
594	4.50125E-4
595	4.31729E-4
596	4.072E-4
597	4.091E-4
598	3.93878E-4
599	3.79541E-4
600	3.74122E-4
601	3.57949E-4
602	3.50004E-4
603	3.52659E-4
604	3.3042E-4
605	3.3327E-4
606	3.2418E-4
607	3.20487E-4
608	3.16083E-4
609	3.15068E-4
610	3.07057E-4
611	3.00148E-4
612	2.95657E-4
613	2.87668E-4
614	2.88316E-4
615	2.8471E-4
616	2.83069E-4
617	2.82032E-4
618	2.75879E-4
619	2.862E-4
620	2.82615E-4
621	2.79722E-4
622	2.72122E-4
623	2.74065E-4
624	2.68063E-4
625	2.65752E-4
626	2.61974E-4
627	2.62449E-4
628	2.60916E-4
629	2.49645E-4
630	2.51005E-4
631	2.5677E-4
632	2.38007E-4
633	2.44657E-4
634	2.36754E-4
635	2.42541E-4
636	2.2747E-4
637	2.26801E-4
638	2.29823E-4
639	2.22784E-4
640	2.25311E-4
641	2.21057E-4
642	2.27319E-4
643	2.22698E-4
644	2.18121E-4
645	2.249E-4
646	2.1635E-4
647	2.20798E-4
648	2.19546E-4
649	2.14515E-4
650	2.18164E-4
