# Supplementary material for: One-dimensional CsPbBr3 superlattices with polarized and amplified spontaneous circularly polarized emissions
Source: Nat Commun. 2026 May 23;17:6768. doi: 10.1038/s41467-026-73513-2 (PMC13385850; doi:10.1038/s41467-026-73513-2)
Supplement: Supplementary file 4 — Supplementary Data 1 (Unprocessed data) [file 41467_2026_73513_MOESM4_ESM.zip › Supplementary Data 1/Raw Data/Manuscript-Raw Data/Figure 5/Figure 5c PL-NPLs-OAm.txt]

Wavelength(nm)	Intensity
400	2.41852E-5
401	2.50988E-5
402	2.26259E-5
403	2.20983E-5
404	2.03814E-5
405	2.00349E-5
406	1.95151E-5
407	2.03105E-5
408	2.1799E-5
409	1.95309E-5
410	2.01845E-5
411	1.82157E-5
412	1.83338E-5
413	1.73809E-5
414	1.7373E-5
415	1.94443E-5
416	1.69241E-5
417	1.56956E-5
418	1.72943E-5
419	1.67036E-5
420	1.41914E-5
421	1.34117E-5
422	1.4215E-5
423	1.43174E-5
424	1.4656E-5
425	1.59082E-5
426	1.51679E-5
427	1.82472E-5
428	1.78219E-5
429	1.93734E-5
430	2.24369E-5
431	2.31063E-5
432	2.56737E-5
433	2.89262E-5
434	3.29662E-5
435	3.58959E-5
436	4.4102E-5
437	4.92131E-5
438	5.78445E-5
439	6.80116E-5
440	7.82023E-5
441	8.97633E-5
442	1.09712E-4
443	1.24856E-4
444	1.50018E-4
445	1.81228E-4
446	2.05397E-4
447	2.47294E-4
448	3.00075E-4
449	3.42515E-4
450	4.09511E-4
451	5.00258E-4
452	5.80185E-4
453	7.05246E-4
454	8.59296E-4
455	0.00102
456	0.00122
457	0.00152
458	0.00181
459	0.00222
460	0.00277
461	0.00333
462	0.00414
463	0.00521
464	0.00632
465	0.00797
466	0.01022
467	0.01249
468	0.01604
469	0.02067
470	0.02534
471	0.03225
472	0.04117
473	0.0502
474	0.06275
475	0.07991
476	0.09583
477	0.11832
478	0.14431
479	0.16975
480	0.20416
481	0.24391
482	0.28074
483	0.32861
484	0.37976
485	0.42035
486	0.47806
487	0.53447
488	0.58348
489	0.64478
490	0.70035
491	0.7471
492	0.79941
493	0.84231
494	0.87866
495	0.91852
496	0.94941
497	0.96998
498	0.98455
499	0.99696
500	1
501	0.99709
502	0.98825
503	0.97136
504	0.95014
505	0.92216
506	0.89525
507	0.85471
508	0.81876
509	0.77901
510	0.72986
511	0.68592
512	0.64297
513	0.59131
514	0.54449
515	0.50494
516	0.46013
517	0.41754
518	0.38158
519	0.3411
520	0.31003
521	0.28226
522	0.25399
523	0.23142
524	0.20922
525	0.18599
526	0.1701
527	0.15383
528	0.13705
529	0.12516
530	0.11318
531	0.10145
532	0.09278
533	0.08405
534	0.07538
535	0.06886
536	0.06244
537	0.05609
538	0.05156
539	0.0466
540	0.04212
541	0.03867
542	0.03478
543	0.03152
544	0.02896
545	0.02618
546	0.02378
547	0.0219
548	0.01986
549	0.01798
550	0.0166
551	0.01503
552	0.01372
553	0.01264
554	0.01147
555	0.01049
556	0.00963
557	0.0087
558	0.008
559	0.00737
560	0.0067
561	0.00616
562	0.00567
563	0.00515
564	0.00478
565	0.00438
566	0.00402
567	0.00372
568	0.00344
569	0.00315
570	0.00292
571	0.00267
572	0.00247
573	0.0023
574	0.00213
575	0.00196
576	0.00185
577	0.0017
578	0.00159
579	0.00149
580	0.00137
581	0.00128
582	0.00121
583	0.00112
584	0.00106
585	9.92492E-4
586	9.27701E-4
587	8.71062E-4
588	8.32E-4
589	7.84173E-4
590	7.45103E-4
591	6.98024E-4
592	6.54986E-4
593	6.31297E-4
594	5.87321E-4
595	5.6597E-4
596	5.35548E-4
597	5.16529E-4
598	4.84665E-4
599	4.74089E-4
600	4.49714E-4
601	4.32775E-4
602	4.14346E-4
603	4.01895E-4
604	3.83687E-4
605	3.77773E-4
606	3.5962E-4
607	3.55824E-4
608	3.392E-4
609	3.28969E-4
610	3.23992E-4
611	3.18251E-4
612	3.04957E-4
613	3.00437E-4
614	2.90388E-4
615	2.77709E-4
616	2.77354E-4
617	2.68983E-4
618	2.6373E-4
619	2.54343E-4
620	2.59784E-4
621	2.52996E-4
622	2.42829E-4
623	2.42671E-4
624	2.3593E-4
625	2.38899E-4
626	2.27905E-4
627	2.23495E-4
628	2.18029E-4
629	2.14989E-4
630	2.09043E-4
631	2.0613E-4
632	1.98144E-4
633	2.01137E-4
634	2.02633E-4
635	1.94899E-4
636	1.9104E-4
637	1.88174E-4
638	1.89166E-4
639	1.80141E-4
640	1.82803E-4
641	1.76392E-4
642	1.7933E-4
643	1.71368E-4
644	1.76046E-4
645	1.76558E-4
646	1.75203E-4
647	1.67044E-4
648	1.7236E-4
649	1.69344E-4
650	1.70864E-4
