# Supplementary material for: One-dimensional CsPbBr3 superlattices with polarized and amplified spontaneous circularly polarized emissions
Source: Nat Commun. 2026 May 23;17:6768. doi: 10.1038/s41467-026-73513-2 (PMC13385850; doi:10.1038/s41467-026-73513-2)
Supplement: Supplementary file 4 — Supplementary Data 1 (Unprocessed data) [file 41467_2026_73513_MOESM4_ESM.zip › Supplementary Data 1/Raw Data/Manuscript-Raw Data/Figure 5/Figure 5c PL-NRs-DDAB-1.txt]

Wavelength(nm)	Intensity
400	2.37709E-5
401	2.51911E-5
402	2.50715E-5
403	2.58789E-5
404	2.64619E-5
405	2.7942E-5
406	2.74935E-5
407	2.84652E-5
408	2.7942E-5
409	3.1844E-5
410	3.08124E-5
411	3.44005E-5
412	3.20384E-5
413	3.61048E-5
414	3.84969E-5
415	4.07842E-5
416	4.43872E-5
417	5.19521E-5
418	5.81863E-5
419	6.39571E-5
420	6.94737E-5
421	7.95053E-5
422	9.0434E-5
423	1.00794E-4
424	1.13667E-4
425	1.25702E-4
426	1.52821E-4
427	1.81735E-4
428	2.05566E-4
429	2.47426E-4
430	3.03998E-4
431	3.64053E-4
432	4.46384E-4
433	5.6023E-4
434	6.75392E-4
435	8.58338E-4
436	0.00108
437	0.00132
438	0.00169
439	0.00223
440	0.00273
441	0.00349
442	0.00455
443	0.00576
444	0.00735
445	0.00988
446	0.01227
447	0.01578
448	0.02075
449	0.02542
450	0.03291
451	0.0429
452	0.05296
453	0.06871
454	0.08935
455	0.10929
456	0.13707
457	0.17611
458	0.21331
459	0.26729
460	0.33725
461	0.40228
462	0.48692
463	0.58852
464	0.6758
465	0.76945
466	0.86445
467	0.92646
468	0.97775
469	1
470	0.99156
471	0.96284
472	0.89986
473	0.84809
474	0.772
475	0.68809
476	0.62142
477	0.54841
478	0.4823
479	0.43212
480	0.38074
481	0.3307
482	0.29805
483	0.26147
484	0.22874
485	0.20749
486	0.18414
487	0.1619
488	0.14783
489	0.13147
490	0.11742
491	0.10713
492	0.09544
493	0.0862
494	0.0791
495	0.07083
496	0.06438
497	0.05913
498	0.05364
499	0.04895
500	0.04534
501	0.04126
502	0.03774
503	0.03494
504	0.0319
505	0.02938
506	0.02736
507	0.02506
508	0.02322
509	0.02168
510	0.02009
511	0.01859
512	0.01746
513	0.01602
514	0.01486
515	0.01392
516	0.01292
517	0.01204
518	0.01121
519	0.01034
520	0.00967
521	0.00909
522	0.00846
523	0.00789
524	0.00741
525	0.00689
526	0.0065
527	0.00606
528	0.00565
529	0.00532
530	0.00502
531	0.00468
532	0.00444
533	0.00416
534	0.00391
535	0.00371
536	0.00349
537	0.00328
538	0.00314
539	0.00295
540	0.00277
541	0.00265
542	0.00249
543	0.00236
544	0.00226
545	0.00214
546	0.002
547	0.00194
548	0.00181
549	0.00174
550	0.00165
551	0.00156
552	0.00149
553	0.00143
554	0.00136
555	0.0013
556	0.00123
557	0.00117
558	0.00113
559	0.00108
560	0.00103
561	9.89317E-4
562	9.35406E-4
563	9.09946E-4
564	8.63316E-4
565	8.30216E-4
566	8.02424E-4
567	7.69862E-4
568	7.29452E-4
569	7.07281E-4
570	6.78247E-4
571	6.49438E-4
572	6.16697E-4
573	5.96963E-4
574	5.7675E-4
575	5.5413E-4
576	5.3773E-4
577	5.21075E-4
578	4.96946E-4
579	4.85628E-4
580	4.64414E-4
581	4.46608E-4
582	4.42258E-4
583	4.20117E-4
584	4.11401E-4
585	3.93116E-4
586	3.84445E-4
587	3.6803E-4
588	3.57744E-4
589	3.54171E-4
590	3.40761E-4
591	3.39116E-4
592	3.19427E-4
593	3.2007E-4
594	3.09874E-4
595	3.13163E-4
596	2.99304E-4
597	2.97614E-4
598	3.03116E-4
599	2.98646E-4
600	2.89825E-4
601	2.79181E-4
602	2.68282E-4
603	2.56531E-4
604	2.43046E-4
605	2.49071E-4
606	2.36109E-4
607	2.30832E-4
608	2.26227E-4
609	2.24164E-4
610	2.20038E-4
611	2.19933E-4
612	2.13519E-4
613	2.11486E-4
614	2.04295E-4
615	2.09019E-4
616	2.0579E-4
617	2.01858E-4
618	1.94323E-4
619	2.04534E-4
620	1.96386E-4
621	1.94458E-4
622	1.87685E-4
623	1.85129E-4
624	1.91363E-4
625	1.87102E-4
626	1.82453E-4
627	1.7864E-4
628	1.7423E-4
629	1.73139E-4
630	1.72929E-4
631	1.64527E-4
632	1.63571E-4
633	1.60835E-4
634	1.6061E-4
635	1.53868E-4
636	1.53374E-4
637	1.56873E-4
638	1.47813E-4
639	1.54077E-4
640	1.4865E-4
641	1.48725E-4
642	1.47918E-4
643	1.46183E-4
644	1.45122E-4
645	1.49981E-4
646	1.46168E-4
647	1.46124E-4
648	1.45032E-4
649	1.44614E-4
650	1.40921E-4
