# Supplementary material for: One-dimensional CsPbBr3 superlattices with polarized and amplified spontaneous circularly polarized emissions
Source: Nat Commun. 2026 May 23;17:6768. doi: 10.1038/s41467-026-73513-2 (PMC13385850; doi:10.1038/s41467-026-73513-2)
Supplement: Supplementary file 4 — Supplementary Data 1 (Unprocessed data) [file 41467_2026_73513_MOESM4_ESM.zip › Supplementary Data 1/Raw Data/Manuscript-Raw Data/Figure 5/Figure 5c PL-NRs-DDDAm-1.txt]

Wavelength(nm)	Intensity
400	2.66413E-5
401	2.50671E-5
402	2.39513E-5
403	2.64221E-5
404	2.71594E-5
405	2.9431E-5
406	2.79564E-5
407	3.34162E-5
408	3.41136E-5
409	3.51099E-5
410	3.99121E-5
411	4.22435E-5
412	4.47542E-5
413	4.96361E-5
414	5.29239E-5
415	5.8583E-5
416	6.5059E-5
417	7.33284E-5
418	8.68981E-5
419	9.71601E-5
420	1.14336E-4
421	1.33286E-4
422	1.52216E-4
423	1.59469E-4
424	1.93264E-4
425	2.27119E-4
426	2.74164E-4
427	3.36493E-4
428	4.03107E-4
429	4.99669E-4
430	6.34131E-4
431	7.60283E-4
432	9.68213E-4
433	0.00123
434	0.00148
435	0.00189
436	0.00242
437	0.00297
438	0.00383
439	0.00505
440	0.00631
441	0.00806
442	0.01067
443	0.01356
444	0.01751
445	0.02369
446	0.02963
447	0.03818
448	0.05067
449	0.06171
450	0.07882
451	0.1011
452	0.12305
453	0.15628
454	0.19815
455	0.23806
456	0.29051
457	0.36243
458	0.42717
459	0.51214
460	0.61098
461	0.6954
462	0.78499
463	0.87045
464	0.92432
465	0.97343
466	1
467	0.99953
468	0.97798
469	0.92731
470	0.8788
471	0.8122
472	0.73729
473	0.67484
474	0.60771
475	0.53473
476	0.484
477	0.42723
478	0.37772
479	0.34198
480	0.30313
481	0.26722
482	0.24119
483	0.21491
484	0.19041
485	0.17424
486	0.15588
487	0.13936
488	0.12736
489	0.1145
490	0.10317
491	0.09461
492	0.08545
493	0.07783
494	0.07204
495	0.06523
496	0.05978
497	0.05528
498	0.05063
499	0.04653
500	0.04357
501	0.03988
502	0.03675
503	0.03453
504	0.03174
505	0.02937
506	0.02757
507	0.02543
508	0.02375
509	0.02235
510	0.02082
511	0.0194
512	0.01829
513	0.01688
514	0.01584
515	0.0149
516	0.01386
517	0.01301
518	0.01222
519	0.01131
520	0.01057
521	0.00999
522	0.00929
523	0.00876
524	0.00821
525	0.00763
526	0.0072
527	0.00675
528	0.00632
529	0.00595
530	0.0056
531	0.00525
532	0.00497
533	0.00468
534	0.00441
535	0.00418
536	0.00398
537	0.00371
538	0.00352
539	0.00335
540	0.00315
541	0.00303
542	0.00287
543	0.0027
544	0.00258
545	0.00245
546	0.00231
547	0.00222
548	0.00211
549	0.00199
550	0.00191
551	0.00182
552	0.00173
553	0.00165
554	0.00158
555	0.00151
556	0.00145
557	0.00139
558	0.00131
559	0.00125
560	0.0012
561	0.00114
562	0.00112
563	0.00105
564	0.00102
565	9.70066E-4
566	9.26707E-4
567	8.9351E-4
568	8.7456E-4
569	8.35027E-4
570	7.95413E-4
571	7.61638E-4
572	7.38664E-4
573	7.00724E-4
574	6.78566E-4
575	6.56468E-4
576	6.32497E-4
577	6.05517E-4
578	5.80948E-4
579	5.7224E-4
580	5.35018E-4
581	5.28881E-4
582	5.03654E-4
583	4.94428E-4
584	4.72948E-4
585	4.51228E-4
586	4.44274E-4
587	4.25643E-4
588	4.15202E-4
589	4.04063E-4
590	3.92665E-4
591	3.83001E-4
592	3.72321E-4
593	3.87823E-4
594	3.8862E-4
595	3.77482E-4
596	3.62816E-4
597	3.66004E-4
598	3.48549E-4
599	3.3741E-4
600	3.24538E-4
601	3.1304E-4
602	3.02001E-4
603	3.06325E-4
604	2.84566E-4
605	2.7813E-4
606	2.68685E-4
607	2.61451E-4
608	2.59758E-4
609	2.5918E-4
610	2.49336E-4
611	2.46945E-4
612	2.38437E-4
613	2.28434E-4
614	2.30147E-4
615	2.28215E-4
616	2.31024E-4
617	2.23711E-4
618	2.2124E-4
619	2.20423E-4
620	2.17833E-4
621	2.10142E-4
622	2.12393E-4
623	2.03566E-4
624	2.11736E-4
625	2.07153E-4
626	1.9972E-4
627	1.96353E-4
628	2.03925E-4
629	1.93543E-4
630	1.97827E-4
631	1.78339E-4
632	1.82165E-4
633	1.74952E-4
634	1.79714E-4
635	1.74753E-4
636	1.65128E-4
637	1.68775E-4
638	1.68556E-4
639	1.63195E-4
640	1.619E-4
641	1.68376E-4
642	1.63195E-4
643	1.57377E-4
644	1.63415E-4
645	1.58314E-4
646	1.57736E-4
647	1.56879E-4
648	1.54926E-4
649	1.55006E-4
650	1.52176E-4
