# Supplementary material for: One-dimensional CsPbBr3 superlattices with polarized and amplified spontaneous circularly polarized emissions
Source: Nat Commun. 2026 May 23;17:6768. doi: 10.1038/s41467-026-73513-2 (PMC13385850; doi:10.1038/s41467-026-73513-2)
Supplement: Supplementary file 4 — Supplementary Data 1 (Unprocessed data) [file 41467_2026_73513_MOESM4_ESM.zip › Supplementary Data 1/Raw Data/Manuscript-Raw Data/Figure 5/Figure 5d CD-NPLs-DDAB-2-negative.txt]

Wavelength(nm)	CD
600	-0.17318
599	-0.16794
598	-0.17357
597	-0.17381
596	-0.17616
595	-0.18098
594	-0.18234
593	-0.1853
592	-0.18919
591	-0.19148
590	-0.18803
589	-0.18865
588	-0.19249
587	-0.19652
586	-0.19916
585	-0.20823
584	-0.2135
583	-0.21553
582	-0.21102
581	-0.20693
580	-0.20974
579	-0.21096
578	-0.21276
577	-0.21877
576	-0.22237
575	-0.22313
574	-0.22472
573	-0.22482
572	-0.23215
571	-0.23722
570	-0.23864
569	-0.23822
568	-0.23759
567	-0.23659
566	-0.23757
565	-0.23877
564	-0.24317
563	-0.24351
562	-0.24598
561	-0.24588
560	-0.24741
559	-0.25063
558	-0.25579
557	-0.25958
556	-0.26539
555	-0.26883
554	-0.27577
553	-0.27743
552	-0.27921
551	-0.27747
550	-0.28277
549	-0.28507
548	-0.28932
547	-0.29295
546	-0.29457
545	-0.29613
544	-0.29951
543	-0.30235
542	-0.31172
541	-0.31593
540	-0.32074
539	-0.3206
538	-0.31657
537	-0.31773
536	-0.32177
535	-0.32957
534	-0.33737
533	-0.34331
532	-0.35077
531	-0.35352
530	-0.35227
529	-0.35478
528	-0.36082
527	-0.36482
526	-0.37087
525	-0.37764
524	-0.38482
523	-0.39091
522	-0.39703
521	-0.40426
520	-0.41133
519	-0.41702
518	-0.42412
517	-0.42995
516	-0.43253
515	-0.43457
514	-0.44028
513	-0.44448
512	-0.44853
511	-0.45596
510	-0.4655
509	-0.47427
508	-0.48044
507	-0.48608
506	-0.49494
505	-0.5023
504	-0.51248
503	-0.52322
502	-0.5323
501	-0.54052
500	-0.55061
499	-0.56003
498	-0.57238
497	-0.58474
496	-0.59731
495	-0.60947
494	-0.62465
493	-0.63797
492	-0.6518
491	-0.66802
490	-0.68777
489	-0.705
488	-0.72199
487	-0.74316
486	-0.77019
485	-0.79479
484	-0.82348
483	-0.86063
482	-0.90129
481	-0.94918
480	-1.00769
479	-1.07668
478	-1.15884
477	-1.25869
476	-1.3749
475	-1.50711
474	-1.66237
473	-1.83945
472	-2.03775
471	-2.2534
470	-2.48973
469	-2.73574
468	-2.99291
467	-3.25731
466	-3.54186
465	-3.83417
464	-4.14603
463	-4.46562
462	-4.79654
461	-5.11949
460	-5.45675
459	-5.78608
458	-6.10915
457	-6.42298
456	-6.71795
455	-6.98583
454	-7.20663
453	-7.36753
452	-7.46577
451	-7.47312
450	-7.35761
449	-7.13407
448	-6.77966
447	-6.31375
446	-5.74644
445	-5.11627
444	-4.45609
443	-3.8209
442	-3.23163
441	-2.73397
440	-2.33325
439	-2.03033
438	-1.81838
437	-1.67727
436	-1.58234
435	-1.53565
434	-1.5247
433	-1.54056
432	-1.59003
431	-1.65138
430	-1.72687
429	-1.80512
428	-1.89063
427	-1.98465
426	-2.08306
425	-2.18522
424	-2.29379
423	-2.39866
422	-2.50493
421	-2.6123
420	-2.724
419	-2.8395
418	-2.94823
417	-3.05568
416	-3.16931
415	-3.28284
414	-3.40618
413	-3.53175
412	-3.66669
411	-3.80296
410	-3.94189
409	-4.0902
408	-4.25486
407	-4.42924
406	-4.62442
405	-4.82579
404	-5.04788
403	-5.26892
402	-5.49733
401	-5.72896
400	-5.95765
399	-6.18515
398	-6.40046
397	-6.60874
396	-6.80868
395	-6.99732
394	-7.17776
393	-7.35194
392	-7.51145
391	-7.66967
390	-7.81562
389	-7.95515
388	-8.0853
387	-8.21609
386	-8.34493
385	-8.47125
384	-8.59864
383	-8.72986
382	-8.84939
381	-8.95465
380	-9.05418
379	-9.14323
378	-9.22029
377	-9.29223
376	-9.36089
375	-9.43098
374	-9.49048
373	-9.55213
372	-9.61801
371	-9.68125
370	-9.73622
369	-9.78864
368	-9.83813
367	-9.88118
366	-9.91043
365	-9.94744
364	-9.97746
363	-10.0121
362	-10.0386
361	-10.0659
360	-10.1033
359	-10.1318
358	-10.1508
357	-10.1751
356	-10.1777
355	-10.1752
354	-10.1529
353	-10.1164
352	-10.0689
351	-9.99828
350	-9.90466
349	-9.78768
348	-9.64092
347	-9.46753
346	-9.26266
345	-9.03633
344	-8.77512
343	-8.50821
342	-8.22197
341	-7.91898
340	-7.6189
339	-7.31459
338	-6.98473
337	-6.6542
336	-6.30006
335	-5.95569
334	-5.60293
333	-5.25973
332	-4.9522
331	-4.65807
330	-4.36409
329	-4.10574
328	-3.88125
327	-3.69673
326	-3.54339
325	-3.42383
324	-3.33265
323	-3.23995
322	-3.14888
321	-3.07409
320	-3.02342
319	-2.96827
318	-2.91094
317	-2.86278
316	-2.8004
315	-2.74468
314	-2.67892
313	-2.63029
312	-2.57941
311	-2.51711
310	-2.45367
309	-2.39237
308	-2.29636
307	-2.21351
306	-2.11202
305	-1.9522
304	-1.80667
303	-1.64797
302	-1.46833
301	-1.48181
300	-1.20473
--	--
--	--
--	--
--	--
--	--
--	--
--	--
--	--
--	--
--	--
--	--
--	--
--	--
--	--
--	--
--	--
--	--
--	--
--	--
--	--
--	--
--	--
--	--
--	--
--	--
--	--
--	--
--	--
--	--
--	--
--	--
--	--
--	--
--	--
--	--
--	--
--	--
--	--
--	--
--	--
--	--
--	--
--	--
--	--
--	--
--	--
--	--
--	--
--	--
--	--
--	--
--	--
--	--
--	--
--	--
--	--
--	--
--	--
--	--
--	--
--	--
--	--
--	--
--	--
--	--
--	--
--	--
--	--
