# Supplementary material for: One-dimensional CsPbBr3 superlattices with polarized and amplified spontaneous circularly polarized emissions
Source: Nat Commun. 2026 May 23;17:6768. doi: 10.1038/s41467-026-73513-2 (PMC13385850; doi:10.1038/s41467-026-73513-2)
Supplement: Supplementary file 4 — Supplementary Data 1 (Unprocessed data) [file 41467_2026_73513_MOESM4_ESM.zip › Supplementary Data 1/Raw Data/Manuscript-Raw Data/Figure 5/Figure 5d CD-NPLs-DDAB-2-positive.txt]

Wavelength(nm)	CD
600	-0.02969
599	-0.00106
598	-0.04389
597	-0.03672
596	-0.0291
595	-0.0088
594	-0.04275
593	-0.00991
592	0.00916
591	-0.02569
590	0.00718
589	-0.00429
588	0.00904
587	0.01866
586	-0.02031
585	-0.01005
584	-0.00912
583	9.32705E-4
582	0.00863
581	-0.00912
580	0.00719
579	0.01087
578	0.02217
577	0.03551
576	-0.01697
575	0.02445
574	-0.00256
573	0.01833
572	0.01742
571	0.02503
570	0.03862
569	-0.0037
568	0.02242
567	0.00131
566	-0.00708
565	0.01172
564	0.05022
563	-0.02509
562	0.01461
561	0.02441
560	-0.00551
559	0.01687
558	0.01052
557	0.03778
556	0.0153
555	0.06245
554	0.0242
553	0.02201
552	0.02836
551	0.05613
550	0.05555
549	0.05414
548	0.03876
547	0.04731
546	0.01932
545	0.04706
544	0.01887
543	0.06287
542	0.02694
541	0.06494
540	0.06761
539	0.0705
538	0.04133
537	0.04842
536	0.05069
535	0.0638
534	0.07349
533	0.05485
532	0.06111
531	0.09137
530	0.0917
529	0.05765
528	0.07705
527	0.06266
526	0.09877
525	0.05797
524	0.07837
523	0.08548
522	0.07421
521	0.09088
520	0.10041
519	0.09566
518	0.11958
517	0.12146
516	0.11495
515	0.09855
514	0.10857
513	0.1221
512	0.13506
511	0.11321
510	0.12672
509	0.10678
508	0.14398
507	0.16177
506	0.14806
505	0.15182
504	0.16052
503	0.12777
502	0.17571
501	0.16952
500	0.18213
499	0.20045
498	0.22567
497	0.20905
496	0.23652
495	0.21707
494	0.23402
493	0.25304
492	0.23158
491	0.2424
490	0.27293
489	0.31276
488	0.29382
487	0.33249
486	0.36522
485	0.37484
484	0.4057
483	0.44838
482	0.52555
481	0.5993
480	0.67921
479	0.78061
478	0.94776
477	1.11064
476	1.33559
475	1.57735
474	1.88009
473	2.26595
472	2.62666
471	3.10457
470	3.54095
469	4.07392
468	4.61521
467	5.23605
466	5.79248
465	6.42589
464	7.02301
463	7.64934
462	8.1045
461	8.67945
460	9.03489
459	9.36799
458	9.59346
457	9.74328
456	9.84404
455	9.83681
454	9.85462
453	9.80789
452	9.74396
451	9.51127
450	9.31799
449	9.02148
448	8.67674
447	8.30528
446	7.88751
445	7.44933
444	7.08843
443	6.6866
442	6.37918
441	6.10404
440	5.9485
439	5.76766
438	5.67849
437	5.58814
436	5.47942
435	5.45125
434	5.40978
433	5.39532
432	5.36097
431	5.42334
430	5.40243
429	5.46158
428	5.53332
427	5.565
426	5.61157
425	5.74627
424	5.86984
423	5.87218
422	5.97887
421	6.09086
420	6.17887
419	6.30208
418	6.43706
417	6.5864
416	6.71269
415	6.83617
414	6.94972
413	7.11807
412	7.29643
411	7.43428
410	7.60485
409	7.7552
408	7.96621
407	8.13364
406	8.32614
405	8.53851
404	8.78881
403	9.03894
402	9.3301
401	9.57355
400	9.79507
399	10.04
398	10.3406
397	10.5502
396	10.7677
395	11.0062
394	11.2309
393	11.5211
392	11.7711
391	12.0181
390	12.3526
389	12.6177
388	12.8595
387	13.2038
386	13.398
385	13.7425
384	14.044
383	14.2862
382	14.6641
381	14.9445
380	15.2094
379	15.4483
378	15.6301
377	15.9218
376	16.2171
375	16.5059
374	16.7241
373	16.9923
372	17.2686
371	17.5616
370	17.8407
369	18.1546
368	18.4139
367	18.7545
366	19.1113
365	19.4377
364	19.7989
363	20.1016
362	20.5658
361	20.9459
360	21.2918
359	21.7035
358	22.0473
357	22.4051
356	22.7036
355	23.0133
354	23.2181
353	23.4548
352	23.7295
351	23.867
350	24.0694
349	24.1068
348	24.2066
347	24.2745
346	24.3046
345	24.2553
344	24.1386
343	24.2027
342	24.0029
341	23.7244
340	23.6998
339	23.4595
338	23.1802
337	23.1909
336	23.0919
335	22.9957
334	22.8223
333	22.9496
332	22.8736
331	22.9873
330	22.9704
329	22.8198
328	22.6719
327	22.6905
326	22.745
325	22.5629
324	22.5783
323	22.459
322	22.5042
321	22.418
320	22.2774
319	22.28
318	22.3677
317	22.1309
316	22.134
315	21.9757
314	21.595
313	21.6698
312	21.6123
311	21.2096
310	20.9416
309	20.9558
308	20.8134
307	20.7897
306	20.4559
305	20.1141
304	20.1264
303	19.366
302	19.1217
301	19.1998
300	18.8853
--	--
--	--
--	--
--	--
--	--
--	--
--	--
--	--
--	--
--	--
--	--
--	--
--	--
--	--
--	--
--	--
--	--
--	--
--	--
--	--
--	--
--	--
--	--
--	--
--	--
--	--
--	--
--	--
--	--
--	--
--	--
--	--
--	--
--	--
--	--
--	--
--	--
--	--
--	--
--	--
--	--
--	--
--	--
--	--
--	--
--	--
--	--
--	--
--	--
--	--
--	--
--	--
--	--
--	--
--	--
--	--
--	--
--	--
--	--
--	--
--	--
--	--
--	--
--	--
--	--
--	--
--	--
--	--
