# Supplementary material for: One-dimensional CsPbBr3 superlattices with polarized and amplified spontaneous circularly polarized emissions
Source: Nat Commun. 2026 May 23;17:6768. doi: 10.1038/s41467-026-73513-2 (PMC13385850; doi:10.1038/s41467-026-73513-2)
Supplement: Supplementary file 4 — Supplementary Data 1 (Unprocessed data) [file 41467_2026_73513_MOESM4_ESM.zip › Supplementary Data 1/Raw Data/Manuscript-Raw Data/Figure 5/Figure 5d CD-NPLs-OAm-negative.txt]

Wavelength(nm)	CD
600	-0.23642
599	-0.20672
598	-0.22177
597	-0.22856
596	-0.23847
595	-0.22107
594	-0.2238
593	-0.21544
592	-0.20903
591	-0.1932
590	-0.20816
589	-0.22501
588	-0.23588
587	-0.20244
586	-0.19924
585	-0.22735
584	-0.21878
583	-0.23502
582	-0.22981
581	-0.22967
580	-0.25774
579	-0.21094
578	-0.22922
577	-0.20594
576	-0.22907
575	-0.24164
574	-0.23887
573	-0.24656
572	-0.23362
571	-0.2457
570	-0.26218
569	-0.23653
568	-0.26908
567	-0.24844
566	-0.29768
565	-0.26477
564	-0.27269
563	-0.28335
562	-0.25576
561	-0.24939
560	-0.28666
559	-0.28045
558	-0.26205
557	-0.27126
556	-0.26263
555	-0.24761
554	-0.28341
553	-0.25745
552	-0.28233
551	-0.25168
550	-0.26746
549	-0.27453
548	-0.26797
547	-0.24071
546	-0.26341
545	-0.26793
544	-0.25169
543	-0.24986
542	-0.26132
541	-0.2334
540	-0.26403
539	-0.25753
538	-0.25933
537	-0.25868
536	-0.21825
535	-0.25698
534	-0.24219
533	-0.25474
532	-0.24864
531	-0.2548
530	-0.27586
529	-0.26581
528	-0.25966
527	-0.25145
526	-0.24251
525	-0.25242
524	-0.26426
523	-0.28088
522	-0.26862
521	-0.28414
520	-0.25604
519	-0.27849
518	-0.26172
517	-0.27008
516	-0.2617
515	-0.2539
514	-0.28354
513	-0.28381
512	-0.29041
511	-0.28634
510	-0.3001
509	-0.2817
508	-0.29015
507	-0.27819
506	-0.29245
505	-0.27625
504	-0.28261
503	-0.29734
502	-0.29077
501	-0.29339
500	-0.25554
499	-0.30399
498	-0.29917
497	-0.29481
496	-0.28963
495	-0.31192
494	-0.27871
493	-0.33417
492	-0.32111
491	-0.32646
490	-0.35753
489	-0.33064
488	-0.35391
487	-0.35101
486	-0.34258
485	-0.34415
484	-0.35939
483	-0.36943
482	-0.40061
481	-0.42521
480	-0.4547
479	-0.50292
478	-0.55827
477	-0.56633
476	-0.66493
475	-0.74849
474	-0.83497
473	-0.96227
472	-1.0987
471	-1.2765
470	-1.38004
469	-1.56083
468	-1.74903
467	-1.94123
466	-2.14284
465	-2.34095
464	-2.57621
463	-2.79224
462	-3.00659
461	-3.29462
460	-3.407
459	-3.5949
458	-3.67224
457	-3.78158
456	-3.91711
455	-3.97823
454	-4.00896
453	-4.02145
452	-4.00458
451	-3.9921
450	-3.84174
449	-3.77203
448	-3.64212
447	-3.50416
446	-3.29655
445	-3.12445
444	-2.9759
443	-2.82157
442	-2.72376
441	-2.53984
440	-2.45494
439	-2.42352
438	-2.32837
437	-2.26764
436	-2.21822
435	-2.20692
434	-2.14262
433	-2.16767
432	-2.09197
431	-2.13478
430	-2.1247
429	-2.10905
428	-2.12923
427	-2.18586
426	-2.15608
425	-2.19019
424	-2.23064
423	-2.27573
422	-2.31001
421	-2.39517
420	-2.41503
419	-2.47773
418	-2.47003
417	-2.49199
416	-2.5797
415	-2.64072
414	-2.70738
413	-2.7068
412	-2.79868
411	-2.87632
410	-2.95091
409	-3.02608
408	-3.05867
407	-3.19518
406	-3.2035
405	-3.29165
404	-3.42819
403	-3.49116
402	-3.63221
401	-3.67866
400	-3.78771
399	-3.81932
398	-3.95347
397	-4.01236
396	-4.12189
395	-4.22763
394	-4.29575
393	-4.34488
392	-4.40397
391	-4.55666
390	-4.65636
389	-4.73304
388	-4.86838
387	-4.90725
386	-5.07043
385	-5.24726
384	-5.30567
383	-5.38002
382	-5.52289
381	-5.57483
380	-5.69495
379	-5.79227
378	-5.95202
377	-5.9941
376	-6.28149
375	-6.30418
374	-6.34856
373	-6.57315
372	-6.64222
371	-6.83162
370	-6.89692
369	-7.12477
368	-7.3175
367	-7.42355
366	-7.64462
365	-7.71963
364	-7.76435
363	-7.86623
362	-8.0992
361	-8.2332
360	-8.38646
359	-8.61295
358	-8.63984
357	-8.88539
356	-9.05005
355	-9.16022
354	-9.16912
353	-9.44564
352	-9.57715
351	-9.78631
350	-9.80852
349	-10.0025
348	-10.0302
347	-9.95961
346	-10.1359
345	-9.94542
344	-9.91485
343	-10.0756
342	-9.90701
341	-9.75957
340	-9.75511
339	-9.36034
338	-9.3616
337	-8.92829
336	-8.68844
335	-8.42748
334	-8.24022
333	-8.05283
332	-7.59263
331	-7.37546
330	-7.13006
329	-7.00282
328	-6.88275
327	-6.56306
326	-6.62343
325	-6.48936
324	-6.41206
323	-6.13479
322	-6.23549
321	-6.05052
320	-5.92316
319	-6.05019
318	-5.93585
317	-5.98142
316	-5.68091
315	-5.59598
314	-6.20609
313	-5.67691
312	-6.13766
311	-5.93253
310	-6.17226
309	-5.634
308	-6.17397
307	-6.28661
306	-6.0568
305	-6.22025
304	-6.36728
303	-5.87146
302	-5.36934
301	-5.96783
300	-4.79914
--	--
--	--
--	--
--	--
--	--
--	--
--	--
--	--
--	--
--	--
--	--
--	--
--	--
--	--
--	--
--	--
--	--
--	--
--	--
--	--
--	--
--	--
--	--
--	--
--	--
--	--
--	--
--	--
--	--
--	--
--	--
--	--
--	--
--	--
--	--
--	--
--	--
--	--
--	--
--	--
--	--
--	--
--	--
--	--
--	--
--	--
--	--
--	--
--	--
--	--
--	--
--	--
--	--
--	--
--	--
--	--
--	--
--	--
--	--
--	--
--	--
--	--
--	--
--	--
