# Supplementary material for: One-dimensional CsPbBr3 superlattices with polarized and amplified spontaneous circularly polarized emissions
Source: Nat Commun. 2026 May 23;17:6768. doi: 10.1038/s41467-026-73513-2 (PMC13385850; doi:10.1038/s41467-026-73513-2)
Supplement: Supplementary file 4 — Supplementary Data 1 (Unprocessed data) [file 41467_2026_73513_MOESM4_ESM.zip › Supplementary Data 1/Raw Data/Manuscript-Raw Data/Figure 5/Figure 5d CD-NRs-DDAB-1-negative.txt]

Wavelength(nm)	CD
600	-0.01113
598.3	-0.01153
596.6	-0.01202
594.9	0.00497
593.2	-0.00484
591.5	0.01729
589.8	-7.01E-04
588.1	-0.00126
586.4	0.00834
584.7	0.01161
583	0.0031
581.3	0.00907
579.6	0.02461
577.9	0.00752
576.2	-0.002
574.5	0.02093
572.8	-0.00364
571.1	0.00867
569.4	0.00825
567.7	0.00969
566	0.01917
564.3	0.00553
562.6	0.0034
560.9	0.00532
559.2	0.00404
557.5	0.01725
555.8	0.00526
554.1	-0.00398
552.4	-8.60E-04
550.7	-0.00226
549	-1.30E-04
547.3	-0.00116
545.6	0.01255
543.9	0.00825
542.2	-0.0117
540.5	-0.00921
538.8	-0.00335
537.1	0.00528
535.4	-0.01507
533.7	-0.00449
532	-0.01412
530.3	-0.00974
528.6	-0.00474
526.9	-0.00914
525.2	-0.00611
523.5	-0.01015
521.8	-0.01873
520.1	-0.00783
518.4	-0.03803
516.7	-0.02796
515	-0.02869
513.3	-0.06078
511.6	-0.07288
509.9	-0.09217
508.2	-0.11062
506.5	-0.13687
504.8	-0.18809
503.1	-0.23196
501.4	-0.28508
499.7	-0.34079
498	-0.40189
496.3	-0.44993
494.6	-0.51985
492.9	-0.56548
491.2	-0.61858
489.5	-0.60959
487.8	-0.61329
486.1	-0.57892
484.4	-0.55394
482.7	-0.51227
481	-0.45136
479.3	-0.40424
477.6	-0.3563
475.9	-0.33204
474.2	-0.31151
472.5	-0.29732
470.8	-0.30616
469.1	-0.30111
467.4	-0.32229
465.7	-0.3392
464	-0.36847
462.3	-0.40227
460.6	-0.41584
458.9	-0.46406
457.2	-0.49818
455.5	-0.54782
453.8	-0.57645
452.1	-0.61852
450.4	-0.66581
448.7	-0.69493
447	-0.74558
445.3	-0.77417
443.6	-0.80515
441.9	-0.8428
440.2	-0.86425
438.5	-0.88639
436.8	-0.90477
435.1	-0.93199
433.4	-0.96662
431.7	-0.97401
430	-0.97949
428.3	-1.02499
426.6	-1.04119
424.9	-1.07269
423.2	-1.12046
421.5	-1.16385
419.8	-1.20203
418.1	-1.24153
416.4	-1.29069
414.7	-1.32281
413	-1.3656
411.3	-1.37388
409.6	-1.38679
407.9	-1.39785
406.2	-1.41463
404.5	-1.42809
402.8	-1.42135
401.1	-1.42423
399.4	-1.42091
397.7	-1.43556
396	-1.44837
394.3	-1.45535
392.6	-1.47463
390.9	-1.50341
389.2	-1.52079
387.5	-1.55529
385.8	-1.54004
384.1	-1.57256
382.4	-1.6087
380.7	-1.60338
379	-1.64649
377.3	-1.62859
375.6	-1.64252
373.9	-1.6001
372.2	-1.58503
370.5	-1.53628
368.8	-1.45577
367.1	-1.37967
365.4	-1.2933
363.7	-1.18535
362	-1.10827
360.3	-1.04711
358.6	-1.01365
356.9	-1.02768
355.2	-1.03988
353.5	-1.121
351.8	-1.22438
350.1	-1.31938
348.4	-1.41693
346.7	-1.50996
345	-1.57956
343.3	-1.64129
341.6	-1.7199
339.9	-1.75946
338.2	-1.80543
336.5	-1.8382
334.8	-1.85059
333.1	-1.92841
331.4	-1.92551
329.7	-1.96865
328	-2.03251
326.3	-2.09518
324.6	-2.17916
322.9	-2.28161
321.2	-2.40257
319.5	-2.51559
317.8	-2.6561
316.1	-2.77506
314.4	-2.9021
312.7	-2.98866
311	-3.05976
309.3	-3.05562
307.6	-3.04541
305.9	-2.97754
304.2	-2.86382
302.5	-2.70866
300.8	-2.50488
