# Supplementary material for: One-dimensional CsPbBr3 superlattices with polarized and amplified spontaneous circularly polarized emissions
Source: Nat Commun. 2026 May 23;17:6768. doi: 10.1038/s41467-026-73513-2 (PMC13385850; doi:10.1038/s41467-026-73513-2)
Supplement: Supplementary file 4 — Supplementary Data 1 (Unprocessed data) [file 41467_2026_73513_MOESM4_ESM.zip › Supplementary Data 1/Raw Data/Manuscript-Raw Data/Figure 5/Figure 5d CD-NRs-DDDAm-1-positive.txt]

Wavelength(nm)	CD
600	-0.11155
598	-0.10485
596	-0.10297
594	-0.11471
592	-0.11087
590	-0.12271
588	-0.11066
586	-0.1176
584	-0.11765
582	-0.10752
580	-0.11515
578	-0.12099
576	-0.10368
574	-0.08474
572	-0.10635
570	-0.08803
568	-0.10927
566	-0.10029
564	-0.10278
562	-0.10278
560	-0.11266
558	-0.10177
556	-0.10106
554	-0.09838
552	-0.08627
550	-0.08377
548	-0.09492
546	-0.07797
544	-0.08414
542	-0.0905
540	-0.08379
538	-0.0825
536	-0.07684
534	-0.08697
532	-0.06579
530	-0.05596
528	-0.0595
526	-0.03337
524	-0.02932
522	-0.02209
520	-0.00835
518	0.02128
516	0.04
514	0.05079
512	0.0963
510	0.14386
508	0.19419
506	0.23654
504	0.30272
502	0.37496
500	0.4363
498	0.50225
496	0.57441
494	0.58919
492	0.59795
490	0.57826
488	0.53178
486	0.47559
484	0.42849
482	0.3883
480	0.36735
478	0.36491
476	0.36804
474	0.37695
472	0.40289
470	0.42759
468	0.46991
466	0.49208
464	0.53623
462	0.58681
460	0.60746
458	0.63063
456	0.65153
454	0.67579
452	0.68651
450	0.68653
448	0.68475
446	0.68771
444	0.70129
442	0.70655
440	0.70551
438	0.73042
436	0.75682
434	0.76168
432	0.80292
430	0.81628
428	0.85026
426	0.87703
424	0.89958
422	0.92403
420	0.94973
418	0.96903
416	0.98592
414	1.01633
412	1.04034
410	1.06768
408	1.10557
406	1.14862
404	1.17169
402	1.22192
400	1.26587
398	1.31043
396	1.36674
394	1.42937
392	1.48554
390	1.55092
388	1.60994
386	1.69148
384	1.7758
382	1.84696
380	1.97542
378	2.0984
376	2.25604
374	2.46124
372	2.68752
370	2.92516
368	3.15693
366	3.348
364	3.45193
362	3.51872
360	3.49871
358	3.47257
356	3.41041
354	3.33523
352	3.29381
350	3.24304
348	3.22328
346	3.20443
344	3.13674
342	3.10342
340	3.07519
338	2.99199
336	2.94074
334	2.89924
332	2.84572
330	2.802
328	2.75672
326	2.73506
324	2.71217
322	2.6762
320	2.65455
318	2.64742
316	2.61007
314	2.59694
312	2.58218
310	2.55001
308	2.54047
306	2.5375
304	2.55303
302	2.52787
300	2.56955
