# Supplementary material for: One-dimensional CsPbBr3 superlattices with polarized and amplified spontaneous circularly polarized emissions
Source: Nat Commun. 2026 May 23;17:6768. doi: 10.1038/s41467-026-73513-2 (PMC13385850; doi:10.1038/s41467-026-73513-2)
Supplement: Supplementary file 4 — Supplementary Data 1 (Unprocessed data) [file 41467_2026_73513_MOESM4_ESM.zip › Supplementary Data 1/Raw Data/Manuscript-Raw Data/Figure 5/Figure 5e CPL-NPLs-OAm-negative.txt]

Wavelength(nm)	CPL
600	-2.31381
599	-2.57752
598	-2.68862
597	-2.9554
596	-3.01124
595	-3.34739
594	-3.55608
593	-3.92737
592	-3.6324
591	-3.74821
590	-4.38762
589	-4.78585
588	-4.9946
587	-4.70937
586	-4.99786
585	-5.87924
584	-6.04687
583	-6.31727
582	-6.27684
581	-6.68342
580	-6.6477
579	-7.1159
578	-6.68743
577	-6.99649
576	-7.72338
575	-8.48143
574	-9.0928
573	-8.9315
572	-10.1221
571	-10.4369
570	-11.2934
569	-11.3906
568	-12.3415
567	-13.1187
566	-13.366
565	-15.3351
564	-16.8728
563	-17.348
562	-18.4256
561	-18.6177
560	-19.954
559	-21.3783
558	-22.2226
557	-22.6294
556	-24.8359
555	-25.1071
554	-27.033
553	-28.9984
552	-30.6534
551	-32.6723
550	-34.961
549	-39.2149
548	-43.0647
547	-46.3075
546	-48.8219
545	-50.3369
544	-54.1475
543	-58.0249
542	-61.9893
541	-67.1726
540	-71.325
539	-76.6486
538	-82.2236
537	-87.6195
536	-94.1736
535	-100.736
534	-107.552
533	-114.553
532	-122.264
531	-130.932
530	-139.085
529	-149.295
528	-158.186
527	-170.141
526	-182.814
525	-194.58
524	-205.785
523	-218.065
522	-232.661
521	-246.414
520	-259.779
519	-274.353
518	-294.007
517	-309.991
516	-328.291
515	-343.686
514	-361.863
513	-381.57
512	-397.437
511	-416.49
510	-438.037
509	-457.347
508	-477.049
507	-495.925
506	-519.388
505	-537.142
504	-558.461
503	-578.051
502	-597.056
501	-619.677
500	-638.308
499	-656.587
498	-677.613
497	-693.922
496	-712.265
495	-731.986
494	-747.321
493	-767.652
492	-784.774
491	-799.872
490	-816.026
489	-828.526
488	-837.32
487	-848.418
486	-856.48
485	-867.631
484	-875.325
483	-883.663
482	-889.89
481	-894.774
480	-896.958
479	-899.617
478	-895.151
477	-896.038
476	-891.901
475	-885.319
474	-878.818
473	-870.749
472	-860.325
471	-847.742
470	-831.93
469	-815.795
468	-799.21
467	-779.098
466	-756.838
465	-733.913
464	-707.528
463	-682.669
462	-657.588
461	-628.758
460	-600.753
459	-571.223
458	-540.961
457	-517.278
456	-488.215
455	-461.68
454	-438.414
453	-412.652
452	-385.071
451	-358.842
450	-331.097
449	-306.628
448	-282.669
447	-258.729
446	-234.384
445	-212.949
444	-191.324
443	-173.026
442	-154.437
441	-136.028
440	-120.038
439	-106.871
438	-93.7261
437	-81.9792
436	-69.974
435	-59.4642
434	-51.5728
433	-43.4125
432	-36.3163
431	-30.0631
430	-24.9537
429	-20.464
428	-16.5996
427	-13.2958
426	-11.1002
425	-9.0329
424	-7.2122
423	-5.81608
422	-5.36655
421	-4.3183
420	-3.82971
419	-3.07294
418	-2.95427
417	-2.03651
416	-1.70139
415	-1.27226
414	-1.08958
413	-0.65303
412	-0.29152
411	-0.23583
410	-0.14602
409	0.24708
408	0.43063
407	0.33995
406	0.71638
405	0.98025
404	1.06748
403	0.75619
402	0.88771
401	0.89735
400	0.85968
399	0.77129
398	0.69163
397	1.0604
396	1.40299
395	1.31637
394	1.36629
393	1.92031
392	1.75843
391	1.75253
390	1.87783
389	1.77732
388	1.76636
387	1.67953
386	1.45954
385	1.40726
384	1.45289
383	1.51671
382	1.29168
381	1.42707
380	1.45111
379	1.25282
378	1.6485
377	1.45797
376	1.67341
375	1.41792
374	1.45838
373	1.51368
372	1.47139
371	1.82633
370	1.94686
369	1.69426
368	1.75396
367	1.92182
366	1.64358
365	1.64588
364	1.46941
363	1.54615
362	1.69222
361	1.72189
360	2.10154
