# Supplementary material for: One-dimensional CsPbBr3 superlattices with polarized and amplified spontaneous circularly polarized emissions
Source: Nat Commun. 2026 May 23;17:6768. doi: 10.1038/s41467-026-73513-2 (PMC13385850; doi:10.1038/s41467-026-73513-2)
Supplement: Supplementary file 4 — Supplementary Data 1 (Unprocessed data) [file 41467_2026_73513_MOESM4_ESM.zip › Supplementary Data 1/Raw Data/Manuscript-Raw Data/Figure 5/Figure 5e CPL-NPLs-OAm-positive.txt]

Wavelength(nm)	CPL
600	0.81413
599	0.91144
598	1.03884
597	1.1964
596	1.35902
595	1.51394
594	1.40276
593	1.33273
592	1.4736
591	1.77651
590	1.5317
589	1.37952
588	1.50981
587	2.10078
586	2.28458
585	2.516
584	2.50372
583	3.07888
582	3.25956
581	3.50821
580	3.05032
579	3.09198
578	3.74872
577	4.28439
576	4.67338
575	5.18971
574	5.62787
573	5.95137
572	5.96205
571	6.20943
570	6.50306
569	6.81883
568	7.18257
567	7.83879
566	8.43926
565	8.60028
564	9.20577
563	10.0005
562	10.5758
561	11.0474
560	11.0306
559	11.2152
558	12.4814
557	13.0789
556	13.6706
555	14.9015
554	16.6117
553	18.0382
552	19.5852
551	20.5548
550	21.8747
549	23.0723
548	24.1694
547	24.6612
546	26.2589
545	27.1606
544	28.8742
543	29.6559
542	31.0016
541	33.3438
540	36.4683
539	40.1827
538	42.5031
537	45.6317
536	48.3639
535	52.818
534	55.4101
533	58.6487
532	60.5943
531	63.7461
530	67.8918
529	72.1353
528	76.7943
527	81.7941
526	86.1636
525	91.3987
524	97.4576
523	103.473
522	110.108
521	116.427
520	122.841
519	130.512
518	138.002
517	143.755
516	152.332
515	160.403
514	166.841
513	176.137
512	186.561
511	196.74
510	206.441
509	214.551
508	224.388
507	234.659
506	243.577
505	253.379
504	262.624
503	271.945
502	284.665
501	296.204
500	309.061
499	317.462
498	329.275
497	339.07
496	347.102
495	356.625
494	367.603
493	376.495
492	388.091
491	396.058
490	405.464
489	414.671
488	420.634
487	423.013
486	427.548
485	429.259
484	433.077
483	434.307
482	434.526
481	437.235
480	435.636
479	438.051
478	438.221
477	434.201
476	431.069
475	426.688
474	422.286
473	417.329
472	411.036
471	401.726
470	395.115
469	388.762
468	376.429
467	367.169
466	360.271
465	349.991
464	339.82
463	329.557
462	315.618
461	304.341
460	290.124
459	273.484
458	260.237
457	245.117
456	229.263
455	214.188
454	200.063
453	186.67
452	173.06
451	159.554
450	145.464
449	132.985
448	120.341
447	108.381
446	97.0033
445	85.8567
444	74.0519
443	65.6415
442	56.9815
441	49.3826
440	42.7281
439	36.7216
438	32.0892
437	28.4266
436	24.5744
435	20.521
434	17.7375
433	15.2287
432	12.7881
431	10.5374
430	8.28347
429	6.46359
428	5.93268
427	4.8314
426	4.05083
425	3.18992
424	2.55111
423	2.19011
422	1.99282
421	1.17157
420	1.2446
419	0.90719
418	0.67331
417	0.70323
416	0.62134
415	0.49568
414	0.3867
413	0.25123
412	0.11936
411	-0.00726
410	-0.21196
409	-0.40641
408	-0.59351
407	-0.63109
406	-0.85894
405	-0.97875
404	-1.17699
403	-1.21577
402	-1.04933
401	-1.12183
400	-1.18568
399	-1.09718
398	-1.05372
397	-0.96645
396	-0.89684
395	-1.06889
394	-0.84865
393	-0.70693
392	-0.79549
391	-0.68627
390	-0.65202
389	-0.61634
388	-0.68956
387	-0.67397
386	-0.77645
385	-0.70518
384	-0.69472
383	-0.83217
382	-0.72597
381	-0.69105
380	-0.59762
379	-0.51199
378	-0.39835
377	-0.60158
376	-0.53737
375	-0.43617
374	-0.57179
373	-0.53106
372	-0.59387
371	-0.65251
370	-0.58491
369	-0.58448
368	-0.46281
367	-0.78174
366	-1.04449
365	-1.07355
364	-1.16462
363	-1.20321
362	-1.26118
361	-1.18831
360	-1.1816
