# Supplementary material for: One-dimensional CsPbBr3 superlattices with polarized and amplified spontaneous circularly polarized emissions
Source: Nat Commun. 2026 May 23;17:6768. doi: 10.1038/s41467-026-73513-2 (PMC13385850; doi:10.1038/s41467-026-73513-2)
Supplement: Supplementary file 4 — Supplementary Data 1 (Unprocessed data) [file 41467_2026_73513_MOESM4_ESM.zip › Supplementary Data 1/Raw Data/Manuscript-Raw Data/Figure 5/Figure 5e CPL-NRs-DDAB-1-positive-.txt]

600	3.885
599	3.96
598	4.05
597	4.155
596	4.28
595	4.425
594	4.585
593	4.76
592	4.955
591	5.165
590	5.395
589	5.64
588	5.905
587	6.185
586	6.48
585	6.795
584	7.13
583	7.48
582	7.845
581	8.23
580	8.63
579	9.05
578	9.485
577	9.935
576	10.41
575	10.895
574	11.16
573	11.53
572	11.905
571	12.525
570	13.25
569	14
568	14.82
567	15.435
566	15.925
565	16.4
564	16.65
563	17.035
562	17.29
561	17.685
560	18.235
559	18.73
558	19.445
557	20.475
556	21.87
555	23.62
554	25.395
553	27.31
552	29.5
551	31.62
550	33.56
549	35.59
548	37.715
547	39.935
546	42.2
545	44.665
544	47.02
543	49.82
542	52.89
541	55.88
540	58.91
539	62.53
538	66.11
537	69.445
536	72.665
535	75.675
534	78.895
533	82.13
532	85.83
531	89.82
530	94.04
529	98.365
528	102.91
527	108.075
526	112.77
525	117.365
524	122.24
523	127.26
522	132.38
521	137.835
520	143.07
519	148.655
518	154.135
517	159.31
516	164.72
515	170.02
514	175.205
513	180.935
512	186.935
511	193.705
510	200.955
509	208.595
508	217.08
507	226.11
506	234.99
505	244.535
504	253.735
503	263.46
502	272.955
501	282.25
500	291.94
499	302.035
498	312.28
497	322.61
496	333.25
495	344.135
494	354.66
493	365.42
492	375.475
491	385.21
490	395.2
489	405.075
488	414
487	422.835
486	431.555
485	440.255
484	449.03
483	457.395
482	465.525
481	472.705
480	479.1
479	484.925
478	489.75
477	493.67
476	495.795
475	497.935
474	499.49
473	500
472	499.795
471	498.56
470	496.02
469	492.7
468	487.97
467	482.43
466	476.205
465	468.975
464	461.055
463	452.815
462	443.825
461	434.06
460	423.45
459	412.02
458	399.855
457	386.805
456	372.875
455	358.835
454	343.78
453	328.63
452	312.825
451	297.19
450	281.595
449	265.915
448	250.205
447	234.59
446	219.135
445	203.775
444	188.52
443	173.805
442	159.325
441	145.635
440	132.66
439	119.91
438	107.725
437	96.39
436	85.6
435	75.565
434	66.115
433	57.255
432	49.125
431	41.5
430	34.66
429	28.565
428	23.08
427	18.37
426	14.215
425	11.065
424	8.195
423	5.91
422	4.045
421	2.405
420	1.23
419	0.59
418	0.19332
417	0.09673
416	0.02539
415	0
414	0.1049
413	0.36805
412	0.48958
411	0.645
410	0.875
409	1.11
408	1.33
407	1.54
406	1.785
405	2.045
404	2.215
403	2.4
402	2.49
401	2.565
400	2.57
399	2.52
398	2.415
397	2.32
396	2.225
395	2.14
394	2.01
393	1.9
392	1.795
391	1.765
390	1.71
389	1.665
388	1.58
387	1.53
386	1.475
385	1.435
384	1.395
383	1.365
382	1.335
381	1.315
380	1.295
379	1.285
378	1.275
377	1.275
376	1.275
375	1.28
374	1.295
373	1.31
372	1.335
371	1.36
370	1.395
369	1.43
368	1.475
367	1.52
366	1.575
365	1.63
364	1.695
363	1.76
362	1.835
361	1.91
360	1.995
