# Supplementary material for: One-dimensional CsPbBr3 superlattices with polarized and amplified spontaneous circularly polarized emissions
Source: Nat Commun. 2026 May 23;17:6768. doi: 10.1038/s41467-026-73513-2 (PMC13385850; doi:10.1038/s41467-026-73513-2)
Supplement: Supplementary file 4 — Supplementary Data 1 (Unprocessed data) [file 41467_2026_73513_MOESM4_ESM.zip › Supplementary Data 1/Raw Data/Manuscript-Raw Data/Figure 6/NPLs-DDAB-2.xls]

## Sheet: Sheet1
Counts	Sign of CD	Sign of CD
1	1
2	1
3		-1
4		-1
5	1
6	1
7	1
8	1
9		-1
10	1
11		-1
12		-1
13		-1
14	1
15	1
16	1
17	1
18	1
19	1
20		-1
21		-1
22		-1
23		-1
24		-1
25	1
26	1
27		-1
28	1
29	1
30		-1
31		-1
32		-1
33	1
34	1
35		-1
36		-1
37		-1
38		-1
39	1
40	1
41		-1
42	1
43	1
44	1
45		-1
46		-1
47		-1
48	1
49	1
50	1
