# Supplementary material for: One-dimensional CsPbBr3 superlattices with polarized and amplified spontaneous circularly polarized emissions
Source: Nat Commun. 2026 May 23;17:6768. doi: 10.1038/s41467-026-73513-2 (PMC13385850; doi:10.1038/s41467-026-73513-2)
Supplement: Supplementary file 4 — Supplementary Data 1 (Unprocessed data) [file 41467_2026_73513_MOESM4_ESM.zip › Supplementary Data 1/Raw Data/Manuscript-Raw Data/Figure 6/NPLs-OAm.xls]

## Sheet: Sheet1
Counts	Sign of CD	Sign of CD
1		-1
2		-1
3		-1
4		-1
5		-1
6		-1
7		-1
8	1
9		-1
10	1
11	1
12		-1
13	1
14	1
15	1
16		-1
17	1
18	1
19	1
20		-1
21	1
22		-1
23	1
24		-1
25		-1
26		-1
27		-1
28	1
29		-1
30	1
31	1
32	1
33		-1
34		-1
35		-1
36	1
37		-1
38	1
39		-1
40		-1
41	1
42		-1
43		-1
44		-1
45		-1
46	1
47	1
48	1
49	1
50	1
