# Supplementary material for: One-dimensional CsPbBr3 superlattices with polarized and amplified spontaneous circularly polarized emissions
Source: Nat Commun. 2026 May 23;17:6768. doi: 10.1038/s41467-026-73513-2 (PMC13385850; doi:10.1038/s41467-026-73513-2)
Supplement: Supplementary file 4 — Supplementary Data 1 (Unprocessed data) [file 41467_2026_73513_MOESM4_ESM.zip › Supplementary Data 1/Raw Data/Manuscript-Raw Data/Figure 6/S-MBA-Br.xls]

## Sheet: Sheet1
S-MBA:Br	Counts	Sign of CD	Sign of CD
	1		-1
	2		-1
	3		-1
	4		-1
	5		-1
	6		-1
	7		-1
	8		-1
	9		-1
	10		-1
	11		-1
	12		-1
	13		-1
	14		-1
	15		-1
	16		-1
	17		-1
	18		-1
	19		-1
	20		-1
	21		-1
	22		-1
	23		-1
	24		-1
	25		-1
	26		-1
	27		-1
	28		-1
	29		-1
	30		-1
	31		-1
	32		-1
	33		-1
	34		-1
	35		-1
	36		-1
	37		-1
	38		-1
	39		-1
	40		-1
	41		-1
	42		-1
	43		-1
	44		-1
	45		-1
	46		-1
	47		-1
	48		-1
	49		-1
	50		-1
