# Supplementary material for: One-dimensional CsPbBr3 superlattices with polarized and amplified spontaneous circularly polarized emissions
Source: Nat Commun. 2026 May 23;17:6768. doi: 10.1038/s41467-026-73513-2 (PMC13385850; doi:10.1038/s41467-026-73513-2)
Supplement: Supplementary file 4 — Supplementary Data 1 (Unprocessed data) [file 41467_2026_73513_MOESM4_ESM.zip › Supplementary Data 1/Raw Data/Manuscript-Raw Data/Figure 7/R-SLs-g.txt]

X=Angle(°)	Y=PL intensity	X=Angle(°)	Y=PL intensity
0	1638	0	1688.00394
30	1479	0.36036	1686.08872
60	1341	0.72072	1684.15142
90	1367	1.08108	1682.19235
120	1596	1.44144	1680.21183
150	1739	1.8018	1678.21016
180	1695	2.16216	1676.18768
210	1501	2.52252	1674.14472
240	1368	2.88288	1672.08158
270	1419	3.24324	1669.99862
300	1694	3.6036	1667.89616
330	1744	3.96396	1665.77455
360	1694	4.32432	1663.63411
		4.68468	1661.4752
		5.04505	1659.29817
		5.40541	1657.10335
		5.76577	1654.89111
		6.12613	1652.66181
		6.48649	1650.41579
		6.84685	1648.15342
		7.20721	1645.87506
		7.56757	1643.58109
		7.92793	1641.27186
		8.28829	1638.94775
		8.64865	1636.60913
		9.00901	1634.25638
		9.36937	1631.88987
		9.72973	1629.50999
		10.09009	1627.11712
		10.45045	1624.71164
		10.81081	1622.29394
		11.17117	1619.8644
		11.53153	1617.42343
		11.89189	1614.9714
		12.25225	1612.50872
		12.61261	1610.03578
		12.97297	1607.55297
		13.33333	1605.0607
		13.69369	1602.55936
		14.05405	1600.04937
		14.41441	1597.53111
		14.77477	1595.005
		15.13514	1592.47144
		15.4955	1589.93084
		15.85586	1587.3836
		16.21622	1584.83014
		16.57658	1582.27087
		16.93694	1579.70619
		17.2973	1577.13652
		17.65766	1574.56227
		18.01802	1571.98386
		18.37838	1569.4017
		18.73874	1566.8162
		19.0991	1564.22779
		19.45946	1561.63686
		19.81982	1559.04385
		20.18018	1556.44917
		20.54054	1553.85323
		21.98198	1543.46528
		22.34234	1540.86932
		22.7027	1538.27462
		23.06306	1535.68158
		23.42342	1533.09062
		23.78378	1530.50215
		24.14414	1527.9166
		24.5045	1525.33438
		24.86486	1522.75591
		25.22523	1520.18159
		25.58559	1517.61184
		25.94595	1515.04708
		26.30631	1512.48771
		26.66667	1509.93415
		27.02703	1507.38681
		27.38739	1504.8461
		27.74775	1502.31242
		28.10811	1499.78618
		28.46847	1497.26779
		28.82883	1494.75765
		29.18919	1492.25617
		29.54955	1489.76375
		29.90991	1487.28078
		30	1486.66156
		30.27027	1484.80767
		30.63063	1482.34482
		30.99099	1479.89261
		31.35135	1477.45145
		31.71171	1475.02173
		32.07207	1472.60383
		32.43243	1470.19814
		32.79279	1467.80506
		33.15315	1465.42496
		33.51351	1463.05823
		33.87387	1460.70525
		34.23423	1458.36639
		34.59459	1456.04204
		34.95495	1453.73256
		35.31532	1451.43833
		35.67568	1449.15971
		36.03604	1446.89708
		36.3964	1444.65079
		36.75676	1442.4212
		37.11712	1440.20868
		37.47748	1438.01357
		37.83784	1435.83624
		38.1982	1433.67703
		38.55856	1431.53629
		38.91892	1429.41436
		39.27928	1427.31158
		39.63964	1425.22829
		40	1423.16483
		40.36036	1421.12153
		40.72072	1419.09871
		41.08108	1417.0967
		41.44144	1415.11582
		41.8018	1413.1564
		42.16216	1411.21873
		42.52252	1409.30315
		42.88288	1407.40994
		43.24324	1405.53943
		43.6036	1403.6919
		43.96396	1401.86766
		44.32432	1400.067
		44.68468	1398.2902
		45.04505	1396.53756
		45.40541	1394.80935
		45.76577	1393.10586
		46.12613	1391.42735
		46.48649	1389.7741
		46.84685	1388.14636
		47.20721	1386.54441
		47.56757	1384.9685
		47.92793	1383.41889
		48.28829	1381.89581
		48.64865	1380.39952
		49.00901	1378.93026
		49.36937	1377.48826
		49.72973	1376.07376
		50.09009	1374.68698
		50.45045	1373.32814
		50.81081	1371.99747
		51.17117	1370.69517
		51.53153	1369.42146
		51.89189	1368.17654
		52.25225	1366.96061
		52.61261	1365.77387
		52.97297	1364.61651
		53.33333	1363.4887
		53.69369	1362.39064
		54.05405	1361.3225
		54.41441	1360.28446
		54.77477	1359.27667
		55.13514	1358.2993
		55.4955	1357.35251
		55.85586	1356.43644
		56.21622	1355.55126
		56.57658	1354.69709
		56.93694	1353.87408
		57.2973	1353.08236
		57.65766	1352.32206
		58.01802	1351.59329
		58.37838	1350.89618
		58.73874	1350.23083
		59.0991	1349.59736
		59.45946	1348.99586
		59.81982	1348.42643
		60	1348.15378
		60.18018	1347.88917
		60.54054	1347.38416
		60.9009	1346.91148
		61.26126	1346.4712
		61.62162	1346.06341
		61.98198	1345.68815
		62.34234	1345.3455
		62.7027	1345.03551
		63.06306	1344.75823
		63.42342	1344.5137
		63.78378	1344.30196
		64.14414	1344.12305
		64.5045	1343.97699
		64.86486	1343.86381
		65.22523	1343.78353
		65.58559	1343.73615
		65.94595	1343.7217
		66.30631	1343.74016
		66.66667	1343.79154
		67.02703	1343.87583
		67.38739	1343.99301
		67.74775	1344.14307
		68.10811	1344.32597
		68.46847	1344.54171
		68.82883	1344.79023
		69.18919	1345.07149
		69.54955	1345.38546
		69.90991	1345.73208
		70.27027	1346.1113
		70.63063	1346.52305
		70.99099	1346.96728
		71.35135	1347.4439
		71.71171	1347.95284
		72.07207	1348.49402
		72.43243	1349.06735
		72.79279	1349.67275
		73.15315	1350.31011
		73.51351	1350.97933
		73.87387	1351.6803
		74.23423	1352.41291
		74.59459	1353.17705
		74.95495	1353.97258
		75.31532	1354.79939
		75.67568	1355.65734
		76.03604	1356.54629
		76.3964	1357.4661
		76.75676	1358.41662
		77.11712	1359.3977
		77.47748	1360.40918
		77.83784	1361.4509
		78.1982	1362.52269
		78.55856	1363.62438
		78.91892	1364.75579
		79.27928	1365.91674
		79.63964	1367.10705
		80	1368.32652
		80.36036	1369.57495
		80.72072	1370.85215
		81.08108	1372.15791
		81.44144	1373.49203
		81.8018	1374.85428
		82.16216	1376.24444
		82.52252	1377.6623
		82.88288	1379.10763
		83.24324	1380.5802
		83.6036	1382.07976
		83.96396	1383.60608
		84.32432	1385.15891
		84.68468	1386.738
		85.04505	1388.3431
		85.40541	1389.97396
		85.76577	1391.6303
		86.12613	1393.31186
		86.48649	1395.01838
		86.84685	1396.74958
		87.20721	1398.50517
		87.56757	1400.28489
		87.92793	1402.08844
		88.28829	1403.91553
		88.64865	1405.76587
		89.00901	1407.63916
		89.36937	1409.5351
		89.72973	1411.45339
		90	1412.90659
		90.09009	1413.39372
		90.45045	1415.35578
		90.81081	1417.33924
		91.17117	1419.3438
		91.53153	1421.36913
		91.89189	1423.41491
		92.25225	1425.4808
		92.61261	1427.56648
		92.97297	1429.6716
		93.33333	1431.79584
		93.69369	1433.93885
		94.05405	1436.10028
		94.41441	1438.2798
		94.77477	1440.47704
		95.13514	1442.69166
		95.4955	1444.9233
		95.85586	1447.1716
		96.21622	1449.4362
		96.57658	1451.71674
		96.93694	1454.01284
		97.2973	1456.32415
		97.65766	1458.65029
		98.01802	1460.99088
		98.37838	1463.34556
		98.73874	1465.71394
		99.0991	1468.09564
		99.45946	1470.49027
		99.81982	1472.89746
		100.18018	1475.31682
		100.54054	1477.74796
		100.9009	1480.19049
		101.26126	1482.64401
		101.62162	1485.10813
		101.98198	1487.58246
		102.34234	1490.0666
		102.7027	1492.56015
		103.06306	1495.06271
		103.42342	1497.57387
		103.78378	1500.09324
		104.14414	1502.6204
		104.5045	1505.15496
		104.86486	1507.6965
		105.22523	1510.24462
		105.58559	1512.79891
		105.94595	1515.35896
		106.30631	1517.92435
		106.66667	1520.49467
		107.02703	1523.06952
		107.38739	1525.64848
		107.74775	1528.23112
		108.10811	1530.81705
		108.46847	1533.40584
		108.82883	1535.99707
		109.18919	1538.59034
		109.54955	1541.18522
		109.90991	1543.7813
		110.99099	1551.57254
		111.35135	1554.16924
		111.71171	1556.76505
		112.07207	1559.35955
		112.43243	1561.95233
		112.79279	1564.54297
		113.15315	1567.13105
		113.51351	1569.71616
		113.87387	1572.29789
		114.23423	1574.87582
		114.59459	1577.44953
		114.95495	1580.01861
		115.31532	1582.58265
		115.67568	1585.14124
		116.03604	1587.69397
		116.3964	1590.24042
		116.75676	1592.78018
		117.11712	1595.31286
		117.47748	1597.83804
		117.83784	1600.35531
		118.1982	1602.86427
		118.55856	1605.36453
		118.91892	1607.85567
		119.27928	1610.33729
		119.63964	1612.80901
		120	1615.27042
		120.36036	1617.72112
		120.72072	1620.16072
		121.08108	1622.58884
		121.44144	1625.00507
		121.8018	1627.40904
		122.16216	1629.80035
		122.52252	1632.17862
		122.88288	1634.54347
		123.24324	1636.89452
		123.6036	1639.2314
		123.96396	1641.55372
		124.32432	1643.86111
		124.68468	1646.1532
		125.04505	1648.42963
		125.40541	1650.69003
		125.76577	1652.93404
		126.12613	1655.16129
		126.48649	1657.37142
		126.84685	1659.56409
		127.20721	1661.73894
		127.56757	1663.89562
		127.92793	1666.03378
		128.28829	1668.15309
		128.64865	1670.25319
		129.00901	1672.33376
		129.36937	1674.39445
		129.72973	1676.43494
		130.09009	1678.45491
		130.45045	1680.45401
		130.81081	1682.43194
		131.17117	1684.38838
		131.53153	1686.32301
		131.89189	1688.23552
		132.25225	1690.12561
		132.61261	1691.99296
		132.97297	1693.83729
		133.33333	1695.65829
		133.69369	1697.45567
		134.05405	1699.22914
		134.41441	1700.97842
		134.77477	1702.70323
		135.13514	1704.40329
		135.4955	1706.07832
		135.85586	1707.72807
		136.21622	1709.35225
		136.57658	1710.95062
		136.93694	1712.52291
		137.2973	1714.06887
		137.65766	1715.58826
		138.01802	1717.08083
		138.37838	1718.54633
		138.73874	1719.98454
		139.0991	1721.39523
		139.45946	1722.77816
		139.81982	1724.13312
		140.18018	1725.45988
		140.54054	1726.75824
		140.9009	1728.02798
		141.26126	1729.26891
		141.62162	1730.48081
		141.98198	1731.66351
		142.34234	1732.8168
		142.7027	1733.9405
		143.06306	1735.03444
		143.42342	1736.09843
		143.78378	1737.1323
		144.14414	1738.1359
		144.5045	1739.10905
		144.86486	1740.0516
		145.22523	1740.9634
		145.58559	1741.84431
		145.94595	1742.69418
		146.30631	1743.51287
		146.66667	1744.30026
		147.02703	1745.05621
		147.38739	1745.78061
		147.74775	1746.47334
		148.10811	1747.13429
		148.46847	1747.76335
		148.82883	1748.36042
		149.18919	1748.9254
		149.54955	1749.45821
		149.90991	1749.95876
		150	1750.07885
		150.27027	1750.42697
		150.63063	1750.86276
		150.99099	1751.26606
		151.35135	1751.63681
		151.71171	1751.97495
		152.07207	1752.28043
		152.43243	1752.55318
		152.79279	1752.79319
		153.15315	1753.00039
		153.51351	1753.17476
		153.87387	1753.31628
		154.23423	1753.42491
		154.59459	1753.50064
		154.95495	1753.54347
		155.31532	1753.55338
		155.67568	1753.53036
		156.03604	1753.47443
		156.3964	1753.3856
		156.75676	1753.26387
		157.11712	1753.10927
		157.47748	1752.92182
		157.83784	1752.70156
		158.1982	1752.44851
		158.55856	1752.16272
		158.91892	1751.84424
		159.27928	1751.49311
		159.63964	1751.10939
		160	1750.69314
		160.36036	1750.24444
		160.72072	1749.76335
		161.08108	1749.24994
		161.44144	1748.70431
		161.8018	1748.12654
		162.16216	1747.51672
		162.52252	1746.87496
		162.88288	1746.20134
		163.24324	1745.49599
		163.6036	1744.75901
		163.96396	1743.99053
		164.32432	1743.19066
		164.68468	1742.35954
		165.04505	1741.4973
		165.40541	1740.60408
		165.76577	1739.68001
		166.12613	1738.72526
		166.48649	1737.73997
		166.84685	1736.7243
		167.20721	1735.67841
		167.56757	1734.60248
		167.92793	1733.49667
		168.28829	1732.36117
		168.64865	1731.19615
		169.00901	1730.0018
		169.36937	1728.77831
		169.72973	1727.52589
		170.09009	1726.24473
		170.45045	1724.93504
		170.81081	1723.59703
		171.17117	1722.2309
		171.53153	1720.8369
		171.89189	1719.41522
		172.25225	1717.96612
		172.61261	1716.48981
		172.97297	1714.98653
		173.33333	1713.45654
		173.69369	1711.90006
		174.05405	1710.31736
		174.41441	1708.70868
		174.77477	1707.07429
		175.13514	1705.41445
		175.4955	1703.72942
		175.85586	1702.01947
		176.21622	1700.28489
		176.57658	1698.52594
		176.93694	1696.74291
		177.2973	1694.93609
		177.65766	1693.10577
		178.01802	1691.25224
		178.37838	1689.3758
		178.73874	1687.47675
		179.0991	1685.5554
		179.45946	1683.61205
		179.81982	1681.64701
		180	1680.65646
		180.18018	1679.66061
		180.54054	1677.65316
		180.9009	1675.62499
		181.26126	1673.57641
		181.62162	1671.50777
		181.98198	1669.41938
		182.34234	1667.31159
		182.7027	1665.18474
		183.06306	1663.03916
		183.42342	1660.87521
		183.78378	1658.69322
		184.14414	1656.49356
		184.5045	1654.27657
		184.86486	1652.0426
		185.22523	1649.79203
		185.58559	1647.5252
		185.94595	1645.24249
		186.30631	1642.94426
		186.66667	1640.63088
		187.02703	1638.30272
		187.38739	1635.96016
		187.74775	1633.60357
		188.10811	1631.23333
		188.46847	1628.84982
		188.82883	1626.45342
		189.18919	1624.04453
		189.54955	1621.62351
		189.90991	1619.19078
		190.27027	1616.74671
		190.63063	1614.2917
		190.99099	1611.82614
		191.35135	1609.35043
		191.71171	1606.86497
		192.07207	1604.37015
		192.43243	1601.86638
		192.79279	1599.35406
		193.15315	1596.83359
		193.51351	1594.30538
		193.87387	1591.76983
		194.23423	1589.22736
		194.59459	1586.67836
		194.95495	1584.12325
		195.31532	1581.56244
		195.67568	1578.99634
		196.03604	1576.42537
		196.3964	1573.84993
		196.75676	1571.27044
		197.11712	1568.68732
		197.47748	1566.10097
		197.83784	1563.51182
		198.1982	1560.92028
		198.55856	1558.32676
		198.91892	1555.73169
		199.27928	1553.13548
		200.36036	1545.34418
		200.72072	1542.74759
		201.08108	1540.15193
		201.44144	1537.55765
		201.8018	1534.96514
		202.16216	1532.37483
		202.52252	1529.78713
		202.88288	1527.20246
		203.24324	1524.62123
		203.6036	1522.04386
		203.96396	1519.47077
		204.32432	1516.90236
		204.68468	1514.33904
		205.04505	1511.78124
		205.40541	1509.22936
		205.76577	1506.68381
		206.12613	1504.145
		206.48649	1501.61333
		206.84685	1499.08923
		207.20721	1496.57308
		207.56757	1494.06529
		207.92793	1491.56627
		208.28829	1489.07642
		208.64865	1486.59614
		209.00901	1484.12583
		209.36937	1481.66588
		209.72973	1479.21669
		210	1477.38709
		210.09009	1476.77865
		210.45045	1474.35215
		210.81081	1471.93759
		211.17117	1469.53535
		211.53153	1467.14582
		211.89189	1464.76938
		212.25225	1462.40641
		212.61261	1460.0573
		212.97297	1457.72241
		213.33333	1455.40214
		213.69369	1453.09684
		214.05405	1450.80688
		214.41441	1448.53265
		214.77477	1446.27449
		215.13514	1444.03278
		215.4955	1441.80788
		215.85586	1439.60014
		216.21622	1437.40991
		216.57658	1435.23755
		216.93694	1433.08341
		217.2973	1430.94783
		217.65766	1428.83116
		218.01802	1426.73374
		218.37838	1424.6559
		218.73874	1422.59798
		219.0991	1420.5603
		219.45946	1418.5432
		219.81982	1416.547
		220.18018	1414.57202
		220.54054	1412.61858
		220.9009	1410.68699
		221.26126	1408.77756
		221.62162	1406.8906
		221.98198	1405.02641
		222.34234	1403.18529
		222.7027	1401.36754
		223.06306	1399.57345
		223.42342	1397.8033
		223.78378	1396.05738
		224.14414	1394.33598
		224.5045	1392.63936
		224.86486	1390.96781
		225.22523	1389.32158
		225.58559	1387.70095
		225.94595	1386.10617
		226.30631	1384.53751
		226.66667	1382.9952
		227.02703	1381.47951
		227.38739	1379.99067
		227.74775	1378.52892
		228.10811	1377.0945
		228.46847	1375.68763
		228.82883	1374.30856
		229.18919	1372.95748
		229.54955	1371.63463
		229.90991	1370.34022
		230.27027	1369.07445
		230.63063	1367.83752
		230.99099	1366.62964
		231.35135	1365.451
		231.71171	1364.30179
		232.07207	1363.18219
		232.43243	1362.09238
		232.79279	1361.03254
		233.15315	1360.00284
		233.51351	1359.00345
		233.87387	1358.03451
		234.23423	1357.0962
		234.59459	1356.18866
		234.95495	1355.31204
		235.31532	1354.46647
		235.67568	1353.6521
		236.03604	1352.86905
		236.3964	1352.11745
		236.75676	1351.39742
		237.11712	1350.70907
		237.47748	1350.05253
		237.83784	1349.42788
		238.1982	1348.83524
		238.55856	1348.2747
		238.91892	1347.74634
		239.27928	1347.25026
		239.63964	1346.78653
		240	1346.35523
		240.36036	1345.95642
		240.72072	1345.59017
		241.08108	1345.25654
		241.44144	1344.95559
		241.8018	1344.68735
		242.16216	1344.45188
		242.52252	1344.24922
		242.88288	1344.07938
		243.24324	1343.94241
		243.6036	1343.83833
		243.96396	1343.76714
		244.32432	1343.72886
		244.68468	1343.72351
		245.04505	1343.75107
		245.40541	1343.81155
		245.76577	1343.90493
		246.12613	1344.0312
		246.48649	1344.19034
		246.84685	1344.38233
		247.20721	1344.60713
		247.56757	1344.8647
		247.92793	1345.15501
		248.28829	1345.47801
		248.64865	1345.83365
		249.00901	1346.22187
		249.36937	1346.6426
		249.72973	1347.09579
		250.09009	1347.58135
		250.45045	1348.09922
		250.81081	1348.64929
		251.17117	1349.2315
		251.53153	1349.84574
		251.89189	1350.49192
		252.25225	1351.16992
		252.61261	1351.87965
		252.97297	1352.62099
		253.33333	1353.39382
		253.69369	1354.19801
		254.05405	1355.03344
		254.41441	1355.89998
		254.77477	1356.79747
		255.13514	1357.72579
		255.4955	1358.68477
		255.85586	1359.67427
		256.21622	1360.69413
		256.57658	1361.74417
		256.93694	1362.82425
		257.2973	1363.93417
		257.65766	1365.07377
		258.01802	1366.24285
		258.37838	1367.44124
		258.73874	1368.66873
		259.0991	1369.92514
		259.45946	1371.21025
		259.81982	1372.52387
		260.18018	1373.86578
		260.54054	1375.23577
		260.9009	1376.63362
		261.26126	1378.0591
		261.62162	1379.51198
		261.98198	1380.99203
		262.34234	1382.49901
		262.7027	1384.03268
		263.06306	1385.5928
		263.42342	1387.1791
		263.78378	1388.79135
		264.14414	1390.42928
		264.5045	1392.09262
		264.86486	1393.78111
		265.22523	1395.49447
		265.58559	1397.23244
		265.94595	1398.99474
		266.30631	1400.78107
		266.66667	1402.59115
		267.02703	1404.4247
		267.38739	1406.28141
		267.74775	1408.161
		268.10811	1410.06315
		268.46847	1411.98756
		268.82883	1413.93393
		269.18919	1415.90193
		269.54955	1417.89126
		269.90991	1419.90159
		270	1420.40742
		270.27027	1421.93261
		270.63063	1423.98398
		270.99099	1426.05537
		271.35135	1428.14646
		271.71171	1430.2569
		272.07207	1432.38636
		272.43243	1434.5345
		272.79279	1436.70097
		273.15315	1438.88542
		273.51351	1441.0875
		273.87387	1443.30686
		274.23423	1445.54314
		274.59459	1447.79598
		274.95495	1450.06502
		275.31532	1452.3499
		275.67568	1454.65025
		276.03604	1456.96569
		276.3964	1459.29586
		276.75676	1461.64039
		277.11712	1463.99889
		277.47748	1466.37099
		277.83784	1468.7563
		278.1982	1471.15445
		278.55856	1473.56504
		278.91892	1475.9877
		279.27928	1478.42202
		279.63964	1480.86763
		280	1483.32412
		280.36036	1485.7911
		280.72072	1488.26818
		281.08108	1490.75496
		281.44144	1493.25104
		281.8018	1495.75602
		282.16216	1498.26949
		282.52252	1500.79105
		282.88288	1503.3203
		283.24324	1505.85683
		283.6036	1508.40023
		283.96396	1510.9501
		284.32432	1513.50602
		284.68468	1516.06758
		285.04505	1518.63438
		285.40541	1521.206
		285.76577	1523.78202
		286.12613	1526.36204
		286.48649	1528.94563
		286.84685	1531.53239
		287.20721	1534.1219
		287.56757	1536.71374
		287.92793	1539.30749
		288.28829	1541.90274
		288.64865	1544.49908
		289.72973	1552.29041
		290.09009	1554.8869
		290.45045	1557.48238
		290.81081	1560.07645
		291.17117	1562.66868
		291.53153	1565.25866
		291.89189	1567.84596
		292.25225	1570.43018
		292.61261	1573.0109
		292.97297	1575.5877
		293.33333	1578.16017
		293.69369	1580.7279
		294.05405	1583.29048
		294.41441	1585.84749
		294.77477	1588.39852
		295.13514	1590.94316
		295.4955	1593.48101
		295.85586	1596.01165
		296.21622	1598.53469
		296.57658	1601.0497
		296.93694	1603.5563
		297.2973	1606.05407
		297.65766	1608.54262
		298.01802	1611.02155
		298.37838	1613.49046
		298.73874	1615.94894
		299.0991	1618.39662
		299.45946	1620.83308
		299.81982	1623.25795
		300	1624.46592
		300.18018	1625.67084
		300.54054	1628.07134
		300.9009	1630.45909
		301.26126	1632.83369
		301.62162	1635.19476
		301.98198	1637.54193
		302.34234	1639.87482
		302.7027	1642.19305
		303.06306	1644.49625
		303.42342	1646.78405
		303.78378	1649.05609
		304.14414	1651.31199
		304.5045	1653.5514
		304.86486	1655.77395
		305.22523	1657.9793
		305.58559	1660.16708
		305.94595	1662.33694
		306.30631	1664.48853
		306.66667	1666.62152
		307.02703	1668.73555
		307.38739	1670.83028
		307.74775	1672.90539
		308.10811	1674.96053
		308.46847	1676.99538
		308.82883	1679.00961
		309.18919	1681.0029
		309.54955	1682.97492
		309.90991	1684.92536
		310.27027	1686.85391
		310.63063	1688.76025
		310.99099	1690.64408
		311.35135	1692.5051
		311.71171	1694.34301
		312.07207	1696.15751
		312.43243	1697.94831
		312.79279	1699.71512
		313.15315	1701.45767
		313.51351	1703.17566
		313.87387	1704.86883
		314.23423	1706.5369
		314.59459	1708.1796
		314.95495	1709.79668
		315.31532	1711.38786
		315.67568	1712.9529
		316.03604	1714.49154
		316.3964	1716.00354
		316.75676	1717.48865
		317.11712	1718.94663
		317.47748	1720.37726
		317.83784	1721.7803
		318.1982	1723.15552
		318.55856	1724.5027
		318.91892	1725.82163
		319.27928	1727.1121
		319.63964	1728.3739
		320	1729.60682
		320.36036	1730.81067
		320.72072	1731.98526
		321.08108	1733.13039
		321.44144	1734.24588
		321.8018	1735.33155
		322.16216	1736.38724
		322.52252	1737.41276
		322.88288	1738.40795
		323.24324	1739.37266
		323.6036	1740.30673
		323.96396	1741.21001
		324.32432	1742.08235
		324.68468	1742.92361
		325.04505	1743.73366
		325.40541	1744.51237
		325.76577	1745.25962
		326.12613	1745.97527
		326.48649	1746.65923
		326.84685	1747.31137
		327.20721	1747.9316
		327.56757	1748.51981
		327.92793	1749.07591
		328.28829	1749.59981
		328.64865	1750.09143
		329.00901	1750.55068
		329.36937	1750.97749
		329.72973	1751.37181
		330	1751.64617
		330.09009	1751.73355
		330.45045	1752.06266
		330.81081	1752.3591
		331.17117	1752.62281
		331.53153	1752.85374
		331.89189	1753.05187
		332.25225	1753.21717
		332.61261	1753.34959
		332.97297	1753.44914
		333.33333	1753.51577
		333.69369	1753.5495
		334.05405	1753.55031
		334.41441	1753.51819
		334.77477	1753.45317
		335.13514	1753.35524
		335.4955	1753.22442
		335.85586	1753.06074
		336.21622	1752.86422
		336.57658	1752.63489
		336.93694	1752.37278
		337.2973	1752.07795
		337.65766	1751.75044
		338.01802	1751.39029
		338.37838	1750.99758
		338.73874	1750.57235
		339.0991	1750.11469
		339.45946	1749.62466
		339.81982	1749.10234
		340.18018	1748.54781
		340.54054	1747.96117
		340.9009	1747.34251
		341.26126	1746.69193
		341.62162	1746.00953
		341.98198	1745.29543
		342.34234	1744.54973
		342.7027	1743.77256
		343.06306	1742.96404
		343.42342	1742.1243
		343.78378	1741.25348
		344.14414	1740.35172
		344.5045	1739.41915
		344.86486	1738.45594
		345.22523	1737.46224
		345.58559	1736.4382
		345.94595	1735.38399
		346.30631	1734.29978
		346.66667	1733.18575
		347.02703	1732.04207
		347.38739	1730.86892
		347.74775	1729.6665
		348.10811	1728.435
		348.46847	1727.17461
		348.82883	1725.88554
		349.18919	1724.568
		349.54955	1723.22219
		349.90991	1721.84834
		350.27027	1720.44666
		350.63063	1719.01739
		350.99099	1717.56074
		351.35135	1716.07695
		351.71171	1714.56626
		352.07207	1713.02892
		352.43243	1711.46517
		352.79279	1709.87526
		353.15315	1708.25945
		353.51351	1706.618
		353.87387	1704.95117
		354.23423	1703.25922
		354.59459	1701.54244
		354.95495	1699.80109
		355.31532	1698.03546
		355.67568	1696.24583
		356.03604	1694.43248
		356.3964	1692.59571
		356.75676	1690.73582
		357.11712	1688.8531
		357.47748	1686.94785
		357.83784	1685.02039
		358.1982	1683.07101
		358.55856	1681.10004
		358.91892	1679.10779
		359.27928	1677.09458
		359.63964	1675.06073
		360	1673.00658
