# Supplementary material for: One-dimensional CsPbBr3 superlattices with polarized and amplified spontaneous circularly polarized emissions
Source: Nat Commun. 2026 May 23;17:6768. doi: 10.1038/s41467-026-73513-2 (PMC13385850; doi:10.1038/s41467-026-73513-2)
Supplement: Supplementary file 4 — Supplementary Data 1 (Unprocessed data) [file 41467_2026_73513_MOESM4_ESM.zip › Supplementary Data 1/Raw Data/Manuscript-Raw Data/Figure 7/R-Stack and S-Stack CPLdata.xlsx]

## Sheet: R-Stack CPL 光谱数据
波长 (nm)	IL (pol=1)	IR (pol=-1)	glum
400	2.7202e-23	2.7288e-23	-0.003156
405	2.7163e-23	2.7247e-23	-0.003087
410	2.7126e-23	2.7208e-23	-0.003018
415	2.709e-23	2.717e-23	-0.002949
420	2.7055e-23	2.7133e-23	-0.002879
425	2.7021e-23	2.7098e-23	-0.002846
430	2.6988e-23	2.7064e-23	-0.002812
435	2.6957e-23	2.7031e-23	-0.002741
440	2.6926e-23	2.6999e-23	-0.002707
445	2.6897e-23	2.6968e-23	-0.002636
450	2.6868e-23	2.6938e-23	-0.002602
455	2.684e-23	2.6909e-23	-0.002567
460	2.6813e-23	2.6881e-23	-0.002533
465	2.6787e-23	2.6854e-23	-0.002498
470	2.6762e-23	2.6828e-23	-0.002463
475	2.6737e-23	2.6802e-23	-0.002428
480	2.6713e-23	2.6777e-23	-0.002393
485	2.669e-23	2.6753e-23	-0.002358
490	2.6667e-23	2.673e-23	-0.002359
495	2.6645e-23	2.6707e-23	-0.002324
500	2.6624e-23	2.6685e-23	-0.002288
505	2.6603e-23	2.6663e-23	-0.002253
510	2.6583e-23	2.6642e-23	-0.002217
515	2.6563e-23	2.6622e-23	-0.002218
520	2.6544e-23	2.6602e-23	-0.002182
525	2.6525e-23	2.6583e-23	-0.002184
530	2.6507e-23	2.6564e-23	-0.002148
535	2.6489e-23	2.6545e-23	-0.002112
540	2.6472e-23	2.6528e-23	-0.002113
545	2.6455e-23	2.651e-23	-0.002077
550	2.6439e-23	2.6493e-23	-0.00204
555	2.6423e-23	2.6476e-23	-0.002004
560	2.6407e-23	2.646e-23	-0.002005
565	2.6392e-23	2.6444e-23	-0.001968
570	2.6377e-23	2.6429e-23	-0.001969
575	2.6363e-23	2.6414e-23	-0.001932
580	2.6349e-23	2.6399e-23	-0.001896
585	2.6335e-23	2.6385e-23	-0.001896
590	2.6322e-23	2.6371e-23	-0.00186
595	2.6309e-23	2.6357e-23	-0.001823
600	2.6296e-23	2.6344e-23	-0.001824

## Sheet: S-Stack CPL 光谱数据
波长 (nm)	IL (pol=1)	IR (pol=-1)	glum
400	2.7287e-23	2.7202e-23	0.00312
405	2.7246e-23	2.7163e-23	0.003051
410	2.7207e-23	2.7125e-23	0.003018
415	2.7169e-23	2.7089e-23	0.002949
420	2.7132e-23	2.7054e-23	0.002879
425	2.7097e-23	2.702e-23	0.002846
430	2.7063e-23	2.6988e-23	0.002775
435	2.703e-23	2.6956e-23	0.002741
440	2.6998e-23	2.6926e-23	0.00267
445	2.6967e-23	2.6896e-23	0.002636
450	2.6937e-23	2.6867e-23	0.002602
455	2.6908e-23	2.684e-23	0.00253
460	2.688e-23	2.6813e-23	0.002496
465	2.6853e-23	2.6787e-23	0.002461
470	2.6827e-23	2.6761e-23	0.002463
475	2.6801e-23	2.6737e-23	0.002391
480	2.6776e-23	2.6713e-23	0.002356
485	2.6752e-23	2.6689e-23	0.002357
490	2.6729e-23	2.6667e-23	0.002322
495	2.6706e-23	2.6645e-23	0.002287
500	2.6684e-23	2.6623e-23	0.002288
505	2.6662e-23	2.6603e-23	0.002215
510	2.6641e-23	2.6582e-23	0.002217
515	2.6621e-23	2.6563e-23	0.002181
520	2.6601e-23	2.6543e-23	0.002182
525	2.6582e-23	2.6525e-23	0.002148
530	2.6563e-23	2.6507e-23	0.002111
535	2.6545e-23	2.6489e-23	0.002112
540	2.6527e-23	2.6472e-23	0.002075
545	2.6509e-23	2.6455e-23	0.00204
550	2.6492e-23	2.6438e-23	0.00204
555	2.6476e-23	2.6422e-23	0.002041
560	2.6459e-23	2.6407e-23	0.001967
565	2.6444e-23	2.6392e-23	0.001968
570	2.6428e-23	2.6377e-23	0.001931
575	2.6413e-23	2.6362e-23	0.001933
580	2.6398e-23	2.6348e-23	0.001897
585	2.6384e-23	2.6335e-23	0.001859
590	2.637e-23	2.6321e-23	0.00186
595	2.6356e-23	2.6308e-23	0.001823
600	2.6343e-23	2.6296e-23	0.001785

## Sheet: CPL光谱
波长 (nm)	R-glum	S-glum
400	-0.003156	0.00312
405	-0.003087	0.003051
410	-0.003018	0.003018
415	-0.002949	0.002949
420	-0.002879	0.002879
425	-0.002846	0.002846
430	-0.002812	0.002775
435	-0.002741	0.002741
440	-0.002707	0.00267
445	-0.002636	0.002636
450	-0.002602	0.002602
455	-0.002567	0.00253
460	-0.002533	0.002496
465	-0.002498	0.002461
470	-0.002463	0.002463
475	-0.002428	0.002391
480	-0.002393	0.002356
485	-0.002358	0.002357
490	-0.002359	0.002322
495	-0.002324	0.002287
500	-0.002288	0.002288
505	-0.002253	0.002215
510	-0.002217	0.002217
515	-0.002218	0.002181
520	-0.002182	0.002182
525	-0.002184	0.002148
530	-0.002148	0.002111
535	-0.002112	0.002112
540	-0.002113	0.002075
545	-0.002077	0.00204
550	-0.00204	0.00204
555	-0.002004	0.002041
560	-0.002005	0.001967
565	-0.001968	0.001968
570	-0.001969	0.001931
575	-0.001932	0.001933
580	-0.001896	0.001897
585	-0.001896	0.001859
590	-0.00186	0.00186
595	-0.001823	0.001823
600	-0.001824	0.001785

## Sheet: Sheet1
		400	2.66413E-5		400		0.00312	-0.003156	R	400	8.31209e-08			S	400	-8.40799e-08
		405	2.9431E-5		405		0.003051	-0.003087		405	8.9794e-08				405	-9.08535e-08
		410	3.99121E-5		410		0.003018	-0.003018		410	1.20455e-07				410	-1.20455e-07
		415	5.8583E-5		415		0.002949	-0.002949		415	1.72761e-07				415	-1.72761e-07
		420	1.14336E-4		420		0.002879	-0.002879		420	3.29173e-07				420	-3.29173e-07
		425	2.27119E-4		425		0.002846	-0.002846		425	6.46381e-07				425	-6.46381e-07
		430	6.34131E-4		430		0.002775	-0.002812		430	1.75971e-06				430	-1.78318e-06
		435	0.00189		435		0.002741	-0.002741		435	5.18049e-06				435	-5.18049e-06
		440	0.00631		440		0.00267	-0.002707		440	1.68477e-05				440	-1.70812e-05
		445	0.02369		445		0.002636	-0.002636		445	6.24468e-05				445	-6.24468e-05
		450	0.07882		450		0.002602	-0.002602		450	0.00020509				450	-0.00020509
		455	0.23806		455		0.00253	-0.002567		455	0.000602292				455	-0.0006111
		460	0.61098		460		0.002496	-0.002533		460	0.00152501				460	-0.00154761
		465	0.97343		465		0.002461	-0.002498		465	0.00239561				465	-0.00243163
		470	0.8788		470		0.002463	-0.002463		470	0.00216448				470	-0.00216448
		475	0.53473		475		0.002391	-0.002428		475	0.00127854				475	-0.00129832
		480	0.30313		480		0.002356	-0.002393		480	0.000714174				480	-0.00072539
		485	0.17424		485		0.002357	-0.002358		485	0.000410684				485	-0.000410858
		490	0.10317		490		0.002322	-0.002359		490	0.000239561				490	-0.000243378
		495	0.06523		495		0.002287	-0.002324		495	0.000149181				495	-0.000151595
		500	0.04357		500		0.002288	-0.002288		500	9.96882e-05				500	-9.96882e-05
		505	0.02937		505		0.002215	-0.002253		505	6.50546e-05				505	-6.61706e-05
		510	0.02082		510		0.002217	-0.002217		510	4.61579e-05				510	-4.61579e-05
		515	0.0149		515		0.002181	-0.002218		515	3.24969e-05				515	-3.30482e-05
		520	0.01057		520		0.002182	-0.002182		520	2.30637e-05				520	-2.30637e-05
		525	0.00763		525		0.002148	-0.002184		525	1.63892e-05				525	-1.66639e-05
		530	0.0056		530		0.002111	-0.002148		530	1.18216e-05				530	-1.20288e-05
		535	0.00418		535		0.002112	-0.002112		535	8.82816e-06				535	-8.82816e-06
		540	0.00315		540		0.002075	-0.002113		540	6.53625e-06				540	-6.65595e-06
		545	0.00245		545		0.00204	-0.002077		545	4.998e-06				545	-5.08865e-06
		550	0.00191		550		0.00204	-0.00204		550	3.8964e-06				550	-3.8964e-06
		555	0.00151		555		0.002041	-0.002004		555	3.08191e-06				555	-3.02604e-06
		560	0.0012		560		0.001967	-0.002005		560	2.3604e-06				560	-2.406e-06
		565	9.70066E-4		565		0.001968	-0.001968		565	1.90909e-06				565	-1.90909e-06
		570	7.95413E-4		570		0.001931	-0.001969		570	1.53594e-06				570	-1.56617e-06
		575	6.56468E-4		575		0.001933	-0.001932		575	1.26895e-06				575	-1.2683e-06
		580	5.35018E-4		580		0.001897	-0.001896		580	1.01493e-06				580	-1.01439e-06
		585	4.51228E-4		585		0.001859	-0.001896		585	8.38833e-07				585	-8.55528e-07
		590	3.92665E-4		590		0.00186	-0.00186		590	7.30357e-07				590	-7.30357e-07
		595	3.77482E-4		595		0.001823	-0.001823		595	6.8815e-07				595	-6.8815e-07
		600	3.24538E-4		600		0.001785	-0.001824		600	5.793e-07				600	-5.91957e-07

## Sheet: Sheet2
X	R	S		PL				实际值				simulated=pL*g	R	S
400	-0.003156	0.00312		400	2.66413E-5	-2.66413e-05		700	0.03674	-0.02061			-8.40799e-08	8.31209e-08
401	-0.003142	0.003106		401	2.50671E-5	-2.50671e-05		699	0.03677	-0.02178			-7.87608e-08	7.78584e-08
402	-0.003128	0.003092		402	2.39513E-5	-2.39513e-05		698	0.0368	-0.02287			-7.49197e-08	7.40574e-08
403	-0.003115	0.003079		403	2.64221E-5	-2.64221e-05		697	0.03681	-0.02389			-8.23048e-08	8.13536e-08
404	-0.003101	0.003065		404	2.71594E-5	-2.71594e-05		696	0.03681	-0.02484			-8.42213e-08	8.32436e-08
405	-0.003087	0.003051		405	2.9431E-5	-2.9431e-05		695	0.0368	-0.02571			-9.08535e-08	8.9794e-08
406	-0.003073	0.003044		406	2.79564E-5	-2.79564e-05		694	0.03678	-0.02651			-8.591e-08	8.50993e-08
407	-0.003059	0.003038		407	3.34162E-5	-3.34162e-05		693	0.03674	-0.02723			-1.0222e-07	1.01518e-07
408	-0.003046	0.003031		408	3.41136E-5	-3.41136e-05		692	0.0367	-0.02789			-1.0391e-07	1.03398e-07
409	-0.003032	0.003025		409	3.51099E-5	-3.51099e-05		691	0.03664	-0.02846			-1.06453e-07	1.06207e-07
410	-0.003018	0.003018		410	3.99121E-5	-3.99121e-05		690	0.03657	-0.02897			-1.20455e-07	1.20455e-07
411	-0.003004	0.003004		411	4.22435E-5	-4.22435e-05		689	0.03649	-0.0294			-1.26899e-07	1.26899e-07
412	-0.00299	0.00299		412	4.47542E-5	-4.47542e-05		688	0.0364	-0.02975			-1.33815e-07	1.33815e-07
413	-0.002977	0.002977		413	4.96361E-5	-4.96361e-05		687	0.0363	-0.03003			-1.47767e-07	1.47767e-07
414	-0.002963	0.002963		414	5.29239E-5	-5.29239e-05		686	0.03619	-0.03024			-1.56814e-07	1.56814e-07
415	-0.002949	0.002949		415	5.8583E-5	-5.8583e-05		685	0.03606	-0.03038			-1.72761e-07	1.72761e-07
416	-0.002935	0.002935		416	6.5059E-5	-6.5059e-05		684	0.03593	-0.03044			-1.90948e-07	1.90948e-07
417	-0.002921	0.002921		417	7.33284E-5	-7.33284e-05		683	0.03578	-0.03042			-2.14192e-07	2.14192e-07
418	-0.002907	0.002907		418	8.68981E-5	-8.68981e-05		682	0.03582	-0.03013			-2.52613e-07	2.52613e-07
419	-0.002893	0.002893		419	9.71601E-5	-9.71601e-05		681	0.0356	-0.03			-2.81084e-07	2.81084e-07
420	-0.002879	0.002879		420	1.14336E-4	-0.000114336		680	0.03582	-0.02989			-3.29173e-07	3.29173e-07
421	-0.002872	0.002872		421	1.33286E-4	-0.000133286		679	0.03593	-0.03012			-3.82797e-07	3.82797e-07
422	-0.002866	0.002866		422	1.52216E-4	-0.000152216		678	0.03607	-0.0301			-4.36251e-07	4.36251e-07
423	-0.002859	0.002859		423	1.59469E-4	-0.000159469		677	0.03576	-0.03016			-4.55922e-07	4.55922e-07
424	-0.002853	0.002853		424	1.93264E-4	-0.000193264		676	0.03481	-0.02986			-5.51382e-07	5.51382e-07
425	-0.002846	0.002846		425	2.27119E-4	-0.000227119		675	0.03496	-0.02931			-6.46381e-07	6.46381e-07
426	-0.002839	0.002832		426	2.74164E-4	-0.000274164		674	0.0342	-0.02871			-7.78352e-07	7.76432e-07
427	-0.002832	0.002818		427	3.36493E-4	-0.000336493		673	0.03353	-0.02782			-9.52948e-07	9.48237e-07
428	-0.002826	0.002803		428	4.03107E-4	-0.000403107		672	0.03299	-0.02717			-1.13918e-06	1.12991e-06
429	-0.002819	0.002789		429	4.99669E-4	-0.000499669		671	0.03224	-0.02619			-1.40857e-06	1.39358e-06
430	-0.002812	0.002775		430	6.34131E-4	-0.000634131		670	0.03219	-0.02522			-1.78318e-06	1.75971e-06
431	-0.002798	0.002768		431	7.60283E-4	-0.000760283		669	0.03157	-0.02446			-2.12727e-06	2.10446e-06
432	-0.002784	0.002761		432	9.68213E-4	-0.000968213		668	0.03065	-0.0239			-2.6955e-06	2.67324e-06
433	-0.002769	0.002755		433	0.00123	-0.00123		667	0.03011	-0.0234			-3.40587e-06	3.38865e-06
434	-0.002755	0.002748		434	0.00148	-0.00148		666	0.02961	-0.0228			-4.0774e-06	4.06704e-06
435	-0.002741	0.002741		435	0.00189	-0.00189		665	0.02951	-0.02243			-5.18049e-06	5.18049e-06
436	-0.002734	0.002727		436	0.00242	-0.00242		664	0.02996	-0.02264			-6.61628e-06	6.59934e-06
437	-0.002727	0.002713		437	0.00297	-0.00297		663	0.03064	-0.0228			-8.09919e-06	8.05761e-06
438	-0.002721	0.002698		438	0.00383	-0.00383		662	0.03179	-0.02335			-1.04214e-05	1.03333e-05
439	-0.002714	0.002684		439	0.00505	-0.00505		661	0.03341	-0.02385			-1.37057e-05	1.35542e-05
440	-0.002707	0.00267		440	0.00631	-0.00631		660	0.03481	-0.02439			-1.70812e-05	1.68477e-05
441	-0.002693	0.002663		441	0.00806	-0.00806		659	0.03607	-0.02483			-2.17056e-05	2.14638e-05
442	-0.002679	0.002656		442	0.01067	-0.01067		658	0.03692	-0.02508			-2.85849e-05	2.83395e-05
443	-0.002664	0.00265		443	0.01356	-0.01356		657	0.03748	-0.0253			-3.61238e-05	3.5934e-05
444	-0.00265	0.002643		444	0.01751	-0.01751		656	0.03802	-0.02559			-4.64015e-05	4.62789e-05
445	-0.002636	0.002636		445	0.02369	-0.02369		655	0.03851	-0.02547			-6.24468e-05	6.24468e-05
446	-0.002629	0.002629		446	0.02963	-0.02963		654	0.03928	-0.02565			-7.78973e-05	7.78973e-05
447	-0.002622	0.002622		447	0.03818	-0.03818		653	0.03979	-0.02547			-0.000100108	0.000100108
448	-0.002616	0.002616		448	0.05067	-0.05067		652	0.04025	-0.02522			-0.000132553	0.000132553
449	-0.002609	0.002609		449	0.06171	-0.06171		651	0.04099	-0.02468			-0.000161001	0.000161001
450	-0.002602	0.002602		450	0.07882	-0.07882		650	0.04233	-0.02434			-0.00020509	0.00020509
451	-0.002595	0.002588		451	0.1011	-0.1011		649	0.04338	-0.02448			-0.000262355	0.000261647
452	-0.002588	0.002573		452	0.12305	-0.12305		648	0.04405	-0.02449			-0.000318453	0.000316608
453	-0.002581	0.002559		453	0.15628	-0.15628		647	0.04502	-0.02463			-0.000403359	0.000399921
454	-0.002574	0.002544		454	0.19815	-0.19815		646	0.04568	-0.02504			-0.000510038	0.000504094
455	-0.002567	0.00253		455	0.23806	-0.23806		645	0.04615	-0.0257			-0.0006111	0.000602292
456	-0.00256	0.002523		456	0.29051	-0.29051		644	0.04594	-0.0263			-0.000743706	0.000732957
457	-0.002553	0.002516		457	0.36243	-0.36243		643	0.04517	-0.02661			-0.000925284	0.000911874
458	-0.002547	0.00251		458	0.42717	-0.42717		642	0.04408	-0.02674			-0.001088	0.0010722
459	-0.00254	0.002503		459	0.51214	-0.51214		641	0.04306	-0.02705			-0.00130084	0.00128189
460	-0.002533	0.002496		460	0.61098	-0.61098		640	0.04087	-0.02779			-0.00154761	0.00152501
461	-0.002526	0.002489		461	0.6954	-0.6954		639	0.03945	-0.02844			-0.00175658	0.00173085
462	-0.002519	0.002482		462	0.78499	-0.78499		638	0.03791	-0.02944			-0.00197739	0.00194835
463	-0.002512	0.002475		463	0.87045	-0.87045		637	0.03711	-0.03052			-0.00218657	0.00215436
464	-0.002505	0.002468		464	0.92432	-0.92432		636	0.03619	-0.03195			-0.00231542	0.00228122
465	-0.002498	0.002461		465	0.97343	-0.97343		635	0.03467	-0.03319			-0.00243163	0.00239561
466	-0.002491	0.002461		466	1	-1		634	0.03401	-0.03405			-0.002491	0.002461
467	-0.002484	0.002462		467	0.99953	-0.99953		633	0.03404	-0.03456			-0.00248283	0.00246084
468	-0.002477	0.002462		468	0.97798	-0.97798		632	0.03427	-0.0351			-0.00242246	0.00240779
469	-0.00247	0.002463		469	0.92731	-0.92731		631	0.03495	-0.03551			-0.00229046	0.00228396
470	-0.002463	0.002463		470	0.8788	-0.8788		630	0.03581	-0.03541			-0.00216448	0.00216448
471	-0.002456	0.002449		471	0.8122	-0.8122		629	0.03633	-0.03479			-0.00199476	0.00198908
472	-0.002449	0.002434		472	0.73729	-0.73729		628	0.03728	-0.03362			-0.00180562	0.00179456
473	-0.002442	0.00242		473	0.67484	-0.67484		627	0.03759	-0.03239			-0.00164796	0.00163311
474	-0.002435	0.002405		474	0.60771	-0.60771		626	0.03753	-0.03133			-0.00147977	0.00146154
475	-0.002428	0.002391		475	0.53473	-0.53473		625	0.03729	-0.03001			-0.00129832	0.00127854
476	-0.002421	0.002384		476	0.484	-0.484		624	0.03692	-0.02897			-0.00117176	0.00115386
477	-0.002414	0.002377		477	0.42723	-0.42723		623	0.03677	-0.02824			-0.00103133	0.00101553
478	-0.002407	0.00237		478	0.37772	-0.37772		622	0.0371	-0.02772			-0.000909172	0.000895196
479	-0.0024	0.002363		479	0.34198	-0.34198		621	0.03742	-0.02715			-0.000820752	0.000808099
480	-0.002393	0.002356		480	0.30313	-0.30313		620	0.0383	-0.0269			-0.00072539	0.000714174
481	-0.002386	0.002356		481	0.26722	-0.26722		619	0.03914	-0.02611			-0.000637587	0.00062957
482	-0.002379	0.002356		482	0.24119	-0.24119		618	0.04018	-0.02511			-0.000573791	0.000568244
483	-0.002372	0.002357		483	0.21491	-0.21491		617	0.04103	-0.02377			-0.000509767	0.000506543
484	-0.002365	0.002357		484	0.19041	-0.19041		616	0.04214	-0.02311			-0.00045032	0.000448796
485	-0.002358	0.002357		485	0.17424	-0.17424		615	0.04274	-0.02296			-0.000410858	0.000410684
486	-0.002358	0.00235		486	0.15588	-0.15588		614	0.04285	-0.02292			-0.000367565	0.000366318
487	-0.002358	0.002343		487	0.13936	-0.13936		613	0.04303	-0.02332			-0.000328611	0.00032652
488	-0.002359	0.002336		488	0.12736	-0.12736		612	0.0425	-0.0244			-0.000300442	0.000297513
489	-0.002359	0.002329		489	0.1145	-0.1145		611	0.04156	-0.02597			-0.000270105	0.000266671
490	-0.002359	0.002322		490	0.10317	-0.10317		610	0.03989	-0.02754			-0.000243378	0.000239561
491	-0.002352	0.002315		491	0.09461	-0.09461		609	0.03805	-0.02903			-0.000222523	0.000219022
492	-0.002345	0.002308		492	0.08545	-0.08545		608	0.03652	-0.03049			-0.00020038	0.000197219
493	-0.002338	0.002301		493	0.07783	-0.07783		607	0.03583	-0.03193			-0.000181967	0.000179087
494	-0.002331	0.002294		494	0.07204	-0.07204		606	0.03581	-0.03347			-0.000167925	0.00016526
495	-0.002324	0.002287		495	0.06523	-0.06523		605	0.03617	-0.03419			-0.000151595	0.000149181
496	-0.002317	0.002287		496	0.05978	-0.05978		604	0.03754	-0.03436			-0.00013851	0.000136717
497	-0.00231	0.002287		497	0.05528	-0.05528		603	0.03979	-0.03444			-0.000127697	0.000126425
498	-0.002302	0.002288		498	0.05063	-0.05063		602	0.0409	-0.03409			-0.00011655	0.000115841
499	-0.002295	0.002288		499	0.04653	-0.04653		601	0.04241	-0.03316			-0.000106786	0.000106461
500	-0.002288	0.002288		500	0.04357	-0.04357		600	0.04427	-0.03177			-9.96882e-05	9.96882e-05
501	-0.002281	0.002273		501	0.03988	-0.03988		599	0.04582	-0.02983			-9.09663e-05	9.06472e-05
502	-0.002274	0.002259		502	0.03675	-0.03675		598	0.04679	-0.02827			-8.35695e-05	8.30183e-05
503	-0.002267	0.002244		503	0.03453	-0.03453		597	0.04731	-0.02641			-7.82795e-05	7.74853e-05
504	-0.00226	0.00223		504	0.03174	-0.03174		596	0.04711	-0.0245			-7.17324e-05	7.07802e-05
505	-0.002253	0.002215		505	0.02937	-0.02937		595	0.047	-0.02243			-6.61706e-05	6.50546e-05
506	-0.002246	0.002215		506	0.02757	-0.02757		594	0.04669	-0.0207			-6.19222e-05	6.10676e-05
507	-0.002239	0.002216		507	0.02543	-0.02543		593	0.04509	-0.01939			-5.69378e-05	5.63529e-05
508	-0.002231	0.002216		508	0.02375	-0.02375		592	0.04343	-0.01839			-5.29863e-05	5.263e-05
509	-0.002224	0.002217		509	0.02235	-0.02235		591	0.04241	-0.01709			-4.97064e-05	4.955e-05
510	-0.002217	0.002217		510	0.02082	-0.02082		590	0.04186	-0.0163			-4.61579e-05	4.61579e-05
511	-0.002217	0.00221		511	0.0194	-0.0194		589	0.04162	-0.01605			-4.30098e-05	4.2874e-05
512	-0.002217	0.002203		512	0.01829	-0.01829		588	0.04178	-0.01586			-4.05489e-05	4.02929e-05
513	-0.002218	0.002195		513	0.01688	-0.01688		587	0.04218	-0.01544			-3.74398e-05	3.70516e-05
514	-0.002218	0.002188		514	0.01584	-0.01584		586	0.04287	-0.01554			-3.51331e-05	3.46579e-05
515	-0.002218	0.002181		515	0.0149	-0.0149		585	0.0425	-0.01532			-3.30482e-05	3.24969e-05
516	-0.002211	0.002181		516	0.01386	-0.01386		584	0.04175	-0.01495			-3.06445e-05	3.02287e-05
517	-0.002204	0.002181		517	0.01301	-0.01301		583	0.04089	-0.01455			-2.8674e-05	2.83748e-05
518	-0.002196	0.002182		518	0.01222	-0.01222		582	0.03929	-0.01446			-2.68351e-05	2.6664e-05
519	-0.002189	0.002182		519	0.01131	-0.01131		581	0.03725	-0.01473			-2.47576e-05	2.46784e-05
520	-0.002182	0.002182		520	0.01057	-0.01057		580	0.03533	-0.01522			-2.30637e-05	2.30637e-05
521	-0.002182	0.002175		521	0.00999	-0.00999		579	0.03375	-0.0165			-2.17982e-05	2.17282e-05
522	-0.002183	0.002168		522	0.00929	-0.00929		578	0.03226	-0.01798			-2.02801e-05	2.01407e-05
523	-0.002183	0.002162		523	0.00876	-0.00876		577	0.03094	-0.01911			-1.91231e-05	1.89391e-05
524	-0.002184	0.002155		524	0.00821	-0.00821		576	0.03005	-0.01975			-1.79306e-05	1.76926e-05
525	-0.002184	0.002148		525	0.00763	-0.00763		575	0.03016	-0.02008			-1.66639e-05	1.63892e-05
526	-0.002177	0.002141		526	0.0072	-0.0072		574	0.03131	-0.01975			-1.56744e-05	1.54152e-05
527	-0.00217	0.002133		527	0.00675	-0.00675		573	0.03245	-0.0193			-1.46475e-05	1.43977e-05
528	-0.002162	0.002126		528	0.00632	-0.00632		572	0.0329	-0.01813			-1.36638e-05	1.34363e-05
529	-0.002155	0.002118		529	0.00595	-0.00595		571	0.03261	-0.01603			-1.28223e-05	1.26021e-05
530	-0.002148	0.002111		530	0.0056	-0.0056		570	0.03289	-0.01484			-1.20288e-05	1.18216e-05
531	-0.002141	0.002111		531	0.00525	-0.00525		569	0.03293	-0.01374			-1.12402e-05	1.10827e-05
532	-0.002134	0.002111		532	0.00497	-0.00497		568	0.03177	-0.0111			-1.0606e-05	1.04917e-05
533	-0.002126	0.002112		533	0.00468	-0.00468		567	0.03119	-0.00855			-9.94968e-06	9.88416e-06
534	-0.002119	0.002112		534	0.00441	-0.00441		566	0.03047	-0.00683			-9.34479e-06	9.31392e-06
535	-0.002112	0.002112		535	0.00418	-0.00418		565	0.02996	-0.0058			-8.82816e-06	8.82816e-06
536	-0.002112	0.002105		536	0.00398	-0.00398		564	0.0294	-0.00503			-8.40576e-06	8.3779e-06
537	-0.002112	0.002097		537	0.00371	-0.00371		563	0.02892	-0.00418			-7.83552e-06	7.77987e-06
538	-0.002113	0.00209		538	0.00352	-0.00352		562	0.02844	-0.00356			-7.43776e-06	7.3568e-06
539	-0.002113	0.002082		539	0.00335	-0.00335		561	0.02844	-0.00376			-7.07855e-06	6.9747e-06
540	-0.002113	0.002075		540	0.00315	-0.00315		560	0.02803	-0.00424			-6.65595e-06	6.53625e-06
541	-0.002106	0.002068		541	0.00303	-0.00303		559	0.02718	-0.0035			-6.38118e-06	6.26604e-06
542	-0.002099	0.002061		542	0.00287	-0.00287		558	0.0271	-0.0039			-6.02413e-06	5.91507e-06
543	-0.002091	0.002054		543	0.0027	-0.0027		557	0.02885	-0.00404			-5.6457e-06	5.5458e-06
544	-0.002084	0.002047		544	0.00258	-0.00258		556	0.03148	-0.00535			-5.37672e-06	5.28126e-06
545	-0.002077	0.00204		545	0.00245	-0.00245		555	0.03499	-0.00739			-5.08865e-06	4.998e-06
546	-0.00207	0.00204		546	0.00231	-0.00231		554	0.03879	-0.00916			-4.7817e-06	4.7124e-06
547	-0.002062	0.00204		547	0.00222	-0.00222		553	0.04477	-0.0122			-4.57764e-06	4.5288e-06
548	-0.002055	0.00204		548	0.00211	-0.00211		552	0.05043	-0.01438			-4.33605e-06	4.3044e-06
549	-0.002047	0.00204		549	0.00199	-0.00199		551	0.05636	-0.01559			-4.07353e-06	4.0596e-06
550	-0.00204	0.00204		550	0.00191	-0.00191		550	0.06088	-0.01647			-3.8964e-06	3.8964e-06
551	-0.002033	0.00204		551	0.00182	-0.00182		549	0.06457	-0.01728			-3.70006e-06	3.7128e-06
552	-0.002026	0.00204		552	0.00173	-0.00173		548	0.06762	-0.01749			-3.50498e-06	3.5292e-06
553	-0.002018	0.002041		553	0.00165	-0.00165		547	0.07052	-0.0171			-3.3297e-06	3.36765e-06
554	-0.002011	0.002041		554	0.00158	-0.00158		546	0.07398	-0.01757			-3.17738e-06	3.22478e-06
555	-0.002004	0.002041		555	0.00151	-0.00151		545	0.07627	-0.0181			-3.02604e-06	3.08191e-06
556	-0.002004	0.002026		556	0.00145	-0.00145		544	0.0777	-0.0174			-2.9058e-06	2.9377e-06
557	-0.002004	0.002011		557	0.00139	-0.00139		543	0.07944	-0.01671			-2.78556e-06	2.79529e-06
558	-0.002005	0.001997		558	0.00131	-0.00131		542	0.08036	-0.01596			-2.62655e-06	2.61607e-06
559	-0.002005	0.001982		559	0.00125	-0.00125		541	0.08017	-0.01532			-2.50625e-06	2.4775e-06
560	-0.002005	0.001967		560	0.0012	-0.0012		540	0.07926	-0.01479			-2.406e-06	2.3604e-06
561	-0.001998	0.001967		561	0.00114	-0.00114		539	0.07626	-0.01403			-2.27772e-06	2.24238e-06
562	-0.00199	0.001967		562	0.00112	-0.00112		538	0.07432	-0.01171			-2.2288e-06	2.20304e-06
563	-0.001983	0.001968		563	0.00105	-0.00105		537	0.07388	-0.00893			-2.08215e-06	2.0664e-06
564	-0.001975	0.001968		564	0.00102	-0.00102		536	0.07389	-0.00703			-2.0145e-06	2.00736e-06
565	-0.001968	0.001968		565	9.70066E-4	-0.000970066		535	0.07463	-0.00472			-1.90909e-06	1.90909e-06
566	-0.001968	0.001961		566	9.26707E-4	-0.000926707		534	0.07624	-0.00228			-1.82376e-06	1.81727e-06
567	-0.001968	0.001953		567	8.9351E-4	-0.00089351		533	0.07742	-0.00084			-1.75843e-06	1.74503e-06
568	-0.001969	0.001946		568	8.7456E-4	-0.00087456		532	0.07863	0			-1.72201e-06	1.70189e-06
569	-0.001969	0.001938		569	8.35027E-4	-0.000835027		531	0.07914	-0.00107			-1.64417e-06	1.61828e-06
570	-0.001969	0.001931		570	7.95413E-4	-0.000795413		530	0.07796	-0.00342			-1.56617e-06	1.53594e-06
571	-0.001962	0.001931		571	7.61638E-4	-0.000761638		529	0.07702	-0.00596			-1.49433e-06	1.47072e-06
572	-0.001954	0.001932		572	7.38664E-4	-0.000738664		528	0.07589	-0.00796			-1.44335e-06	1.4271e-06
573	-0.001947	0.001932		573	7.00724E-4	-0.000700724		527	0.07404	-0.01193			-1.36431e-06	1.3538e-06
574	-0.001939	0.001933		574	6.78566E-4	-0.000678566		526	0.07473	-0.01485			-1.31574e-06	1.31167e-06
575	-0.001932	0.001933		575	6.56468E-4	-0.000656468		525	0.07432	-0.0178			-1.2683e-06	1.26895e-06
576	-0.001925	0.001926		576	6.32497E-4	-0.000632497		524	0.07808	-0.0225			-1.21756e-06	1.21819e-06
577	-0.001918	0.001919		577	6.05517E-4	-0.000605517		523	0.08399	-0.02789			-1.16138e-06	1.16199e-06
578	-0.00191	0.001911		578	5.80948E-4	-0.000580948		522	0.08883	-0.03523			-1.10961e-06	1.11019e-06
579	-0.001903	0.001904		579	5.7224E-4	-0.00057224		521	0.09404	-0.04272			-1.08897e-06	1.08954e-06
580	-0.001896	0.001897		580	5.35018E-4	-0.000535018		520	0.09976	-0.05187			-1.01439e-06	1.01493e-06
581	-0.001896	0.001889		581	5.28881E-4	-0.000528881		519	0.10661	-0.06122			-1.00276e-06	9.99056e-07
582	-0.001896	0.001882		582	5.03654E-4	-0.000503654		518	0.11086	-0.06972			-9.54928e-07	9.47877e-07
583	-0.001896	0.001874		583	4.94428E-4	-0.000494428		517	0.11382	-0.0797			-9.37435e-07	9.26558e-07
584	-0.001896	0.001867		584	4.72948E-4	-0.000472948		516	0.11482	-0.08894			-8.96709e-07	8.82994e-07
585	-0.001896	0.001859		585	4.51228E-4	-0.000451228		515	0.1167	-0.10146			-8.55528e-07	8.38833e-07
586	-0.001889	0.001859		586	4.44274E-4	-0.000444274		514	0.11949	-0.11444			-8.39234e-07	8.25905e-07
587	-0.001882	0.001859		587	4.25643E-4	-0.000425643		513	0.12064	-0.12883			-8.0106e-07	7.9127e-07
588	-0.001874	0.00186		588	4.15202E-4	-0.000415202		512	0.12635	-0.14382			-7.78089e-07	7.72276e-07
589	-0.001867	0.00186		589	4.04063E-4	-0.000404063		511	0.13207	-0.15739			-7.54386e-07	7.51557e-07
590	-0.00186	0.00186		590	3.92665E-4	-0.000392665		510	0.14072	-0.17036			-7.30357e-07	7.30357e-07
591	-0.001853	0.001853		591	3.83001E-4	-0.000383001		509	0.1546	-0.1832			-7.09701e-07	7.09701e-07
592	-0.001845	0.001845		592	3.72321E-4	-0.000372321		508	0.16643	-0.19582			-6.86932e-07	6.86932e-07
593	-0.001838	0.001838		593	3.87823E-4	-0.000387823		507	0.1791	-0.21011			-7.12819e-07	7.12819e-07
594	-0.00183	0.00183		594	3.8862E-4	-0.00038862		506	0.19295	-0.22605			-7.11175e-07	7.11175e-07
595	-0.001823	0.001823		595	3.77482E-4	-0.000377482		505	0.20637	-0.24423			-6.8815e-07	6.8815e-07
596	-0.001823	0.001815		596	3.62816E-4	-0.000362816		504	0.21982	-0.26478			-6.61414e-07	6.58511e-07
597	-0.001823	0.001808		597	3.66004E-4	-0.000366004		503	0.23014	-0.28799			-6.67225e-07	6.61735e-07
598	-0.001824	0.0018		598	3.48549E-4	-0.000348549		502	0.2429	-0.31258			-6.35753e-07	6.27388e-07
599	-0.001824	0.001793		599	3.3741E-4	-0.00033741		501	0.26105	-0.33696			-6.15436e-07	6.04976e-07
600	-0.001824	0.001785		600	3.24538E-4	-0.000324538		500	0.27893	-0.36171			-5.91957e-07	5.793e-07
								499	0.29797	-0.38606
								498	0.3162	-0.40909
								497	0.33636	-0.43348
								496	0.35939	-0.45452
								495	0.38283	-0.4735
								494	0.40691	-0.49317
								493	0.43148	-0.51244
								492	0.46197	-0.53076
								491	0.49101	-0.54692
								490	0.52505	-0.5621
								489	0.55586	-0.57819
								488	0.58731	-0.5933
								487	0.62099	-0.60899
								486	0.65531	-0.62597
								485	0.68617	-0.64162
								484	0.71576	-0.65855
								483	0.73821	-0.67655
								482	0.76426	-0.69388
								481	0.79032	-0.71402
								480	0.81379	-0.73065
								479	0.83711	-0.747
								478	0.85995	-0.76178
								477	0.882	-0.77692
								476	0.90586	-0.79226
								475	0.92524	-0.80903
								474	0.93554	-0.82763
								473	0.94509	-0.85021
								472	0.95278	-0.87392
								471	0.95754	-0.89899
								470	0.96362	-0.92223
								469	0.97018	-0.94324
								468	0.9811	-0.95936
								467	0.99255	-0.97266
								466	0.99807	-0.98398
								465	1	-0.99236
								464	0.99583	-0.99726
								463	0.98963	-1
								462	0.97868	-0.99869
								461	0.96092	-0.99523
								460	0.94062	-0.98633
								459	0.91694	-0.97148
								458	0.89546	-0.95316
								457	0.86973	-0.92878
								456	0.84204	-0.90306
								455	0.8112	-0.8758
								454	0.77918	-0.84655
								453	0.7441	-0.81711
								452	0.70523	-0.78486
								451	0.65992	-0.75109
								450	0.6132	-0.71568
								449	0.56372	-0.67892
								448	0.51897	-0.6408
								447	0.47057	-0.6026
								446	0.42158	-0.56326
								445	0.37521	-0.52487
								444	0.32971	-0.48623
								443	0.28995	-0.44866
								442	0.25013	-0.41193
								441	0.21098	-0.37698
								440	0.17596	-0.34375
								439	0.14791	-0.3135
								438	0.12506	-0.28423
								437	0.10643	-0.25697
								436	0.09218	-0.2307
								435	0.08015	-0.20627
								434	0.07091	-0.18281
								433	0.06342	-0.16313
								432	0.05399	-0.14565
								431	0.04505	-0.13004
								430	0.0385	-0.11552
								429	0.03343	-0.10187
								428	0.02931	-0.0897
								427	0.02628	-0.07752
								426	0.02595	-0.06516
								425	0.02725	-0.05482
								424	0.03121	-0.04656
								423	0.03351	-0.03983
								422	0.03547	-0.03541
								421	0.03848	-0.03225
								420	0.03976	-0.03033
								419	0.04068	-0.0283
								418	0.04095	-0.02584
								417	0.0394	-0.02358
								416	0.03851	-0.01977
								415	0.03743	-0.01636
								414	0.03618	-0.01334
								413	0.03475	-0.01071
								412	0.03315	-0.00848
								411	0.03136	-0.00664
								410	0.0294	-0.0052
								409	0.02726	-0.00415
								408	0.02494	-0.0035
								407	0.02245	-0.00324
								406	0.01977	-0.00337
								405	0.01692	-0.0039
								404	0.01389	-0.00483
								403	0.01069	-0.00615
								402	0.0073	-0.00786
								401	0.00374	-0.00997
								400	0	-0.01247
