# Supplementary material for: One-dimensional CsPbBr3 superlattices with polarized and amplified spontaneous circularly polarized emissions
Source: Nat Commun. 2026 May 23;17:6768. doi: 10.1038/s41467-026-73513-2 (PMC13385850; doi:10.1038/s41467-026-73513-2)
Supplement: Supplementary file 4 — Supplementary Data 1 (Unprocessed data) [file 41467_2026_73513_MOESM4_ESM.zip › Supplementary Data 1/Raw Data/Manuscript-Raw Data/Figure 7/S-SLs-g.txt]

X=Angle(°)	Y=PL intensity	X=Angle(°)	Y=PL intensity
0	4786	0	4733.60475
30	5608	0.36036	4742.42596
60	6100	0.72072	4751.32589
90	5725	1.08108	4760.30309
120	4862	1.44144	4769.35611
150	4405	1.8018	4778.48348
180	4719	2.16216	4787.68371
210	5643	2.52252	4796.95532
240	6028	2.88288	4806.29679
270	5608	3.24324	4815.70661
300	4766	3.6036	4825.18326
330	4335	3.96396	4834.7252
360	4876	4.32432	4844.33087
		4.68468	4853.99872
		5.04505	4863.72718
		5.40541	4873.51467
		5.76577	4883.3596
		6.12613	4893.26037
		6.48649	4903.21538
		6.84685	4913.223
		7.20721	4923.28163
		7.56757	4933.38962
		7.92793	4943.54533
		8.28829	4953.74711
		8.64865	4963.99331
		9.00901	4974.28227
		9.36937	4984.61231
		9.72973	4994.98176
		10.09009	5005.38894
		10.45045	5015.83215
		10.81081	5026.3097
		11.17117	5036.8199
		11.53153	5047.36103
		11.89189	5057.93138
		12.25225	5068.52924
		12.61261	5079.15288
		12.97297	5089.80059
		13.33333	5100.47064
		13.69369	5111.16128
		14.05405	5121.8708
		14.41441	5132.59744
		14.77477	5143.33948
		15.13514	5154.09515
		15.4955	5164.86273
		15.85586	5175.64046
		16.21622	5186.42659
		16.57658	5197.21937
		16.93694	5208.01705
		18.01802	5240.42196
		18.37838	5251.2217
		18.73874	5262.01759
		19.0991	5272.80785
		19.45946	5283.59074
		19.81982	5294.36452
		20.18018	5305.12742
		20.54054	5315.87771
		20.9009	5326.61364
		21.26126	5337.33347
		21.62162	5348.03545
		21.98198	5358.71785
		22.34234	5369.37894
		22.7027	5380.01698
		23.06306	5390.63026
		23.42342	5401.21704
		23.78378	5411.7756
		24.14414	5422.30424
		24.5045	5432.80125
		24.86486	5443.26492
		25.22523	5453.69355
		25.58559	5464.08545
		25.94595	5474.43893
		26.30631	5484.75231
		26.66667	5495.02393
		27.02703	5505.2521
		27.38739	5515.43518
		27.74775	5525.57151
		28.10811	5535.65944
		28.46847	5545.69733
		28.82883	5555.68357
		29.18919	5565.61651
		29.54955	5575.49456
		29.90991	5585.31612
		30	5587.76249
		30.27027	5595.07957
		30.63063	5604.78335
		30.99099	5614.42588
		31.35135	5624.00558
		31.71171	5633.52091
		32.07207	5642.97033
		32.43243	5652.35229
		32.79279	5661.66527
		33.15315	5670.90777
		33.51351	5680.07829
		33.87387	5689.17532
		34.23423	5698.19741
		34.59459	5707.14308
		34.95495	5716.01088
		35.31532	5724.79937
		35.67568	5733.50713
		36.03604	5742.13275
		36.3964	5750.67481
		36.75676	5759.13194
		37.11712	5767.50276
		37.47748	5775.78592
		37.83784	5783.98007
		38.1982	5792.08388
		38.55856	5800.09603
		38.91892	5808.01523
		39.27928	5815.84019
		39.63964	5823.56963
		40	5831.20231
		40.36036	5838.73699
		40.72072	5846.17243
		41.08108	5853.50744
		41.44144	5860.74083
		41.8018	5867.87142
		42.16216	5874.89805
		42.52252	5881.81958
		42.88288	5888.6349
		43.24324	5895.34288
		43.6036	5901.94245
		43.96396	5908.43254
		44.32432	5914.81208
		44.68468	5921.08005
		45.04505	5927.23542
		45.40541	5933.27721
		45.76577	5939.20442
		46.12613	5945.01609
		46.48649	5950.71129
		46.84685	5956.28908
		47.20721	5961.74857
		47.56757	5967.08886
		47.92793	5972.30909
		48.28829	5977.40841
		48.64865	5982.386
		49.00901	5987.24104
		49.36937	5991.97275
		49.72973	5996.58036
		50.09009	6001.06312
		50.45045	6005.42031
		50.81081	6009.65121
		51.17117	6013.75515
		51.53153	6017.73145
		51.89189	6021.57947
		52.25225	6025.29858
		52.61261	6028.88818
		52.97297	6032.34769
		53.33333	6035.67655
		53.69369	6038.87422
		54.05405	6041.94017
		54.41441	6044.87391
		54.77477	6047.67496
		55.13514	6050.34288
		55.4955	6052.87722
		55.85586	6055.27757
		56.21622	6057.54355
		56.57658	6059.67479
		56.93694	6061.67093
		57.2973	6063.53167
		57.65766	6065.25668
		58.01802	6066.84571
		58.37838	6068.29848
		58.73874	6069.61476
		59.0991	6070.79434
		59.45946	6071.83703
		59.81982	6072.74265
		60	6073.14402
		60.18018	6073.51106
		60.54054	6074.14214
		60.9009	6074.63578
		61.26126	6074.99191
		61.62162	6075.21045
		61.98198	6075.29139
		62.34234	6075.23471
		62.7027	6075.04041
		63.06306	6074.70852
		63.42342	6074.23911
		63.78378	6073.63224
		64.14414	6072.88802
		64.5045	6072.00657
		64.86486	6070.98803
		65.22523	6069.83256
		65.58559	6068.54035
		65.94595	6067.11162
		66.30631	6065.54659
		66.66667	6063.84551
		67.02703	6062.00867
		67.38739	6060.03637
		67.74775	6057.92891
		68.10811	6055.68665
		68.46847	6053.30995
		68.82883	6050.79919
		69.18919	6048.15479
		69.54955	6045.37716
		69.90991	6042.46677
		70.27027	6039.42408
		70.63063	6036.24959
		70.99099	6032.94381
		71.35135	6029.50728
		71.71171	6025.94056
		72.07207	6022.24423
		72.43243	6018.41888
		72.79279	6014.46514
		73.15315	6010.38365
		73.51351	6006.17508
		73.87387	6001.84009
		74.23423	5997.37941
		74.59459	5992.79374
		74.95495	5988.08385
		75.31532	5983.25048
		75.67568	5978.29443
		76.03604	5973.2165
		76.3964	5968.01752
		76.75676	5962.69832
		77.11712	5957.25978
		77.47748	5951.70277
		77.83784	5946.02819
		78.1982	5940.23698
		78.55856	5934.33006
		78.91892	5928.3084
		79.27928	5922.17297
		79.63964	5915.92477
		80	5909.56481
		80.36036	5903.09413
		80.72072	5896.51378
		81.08108	5889.82482
		81.44144	5883.02834
		81.8018	5876.12544
		82.16216	5869.11725
		82.52252	5862.0049
		82.88288	5854.78954
		83.24324	5847.47235
		83.6036	5840.05452
		83.96396	5832.53724
		84.32432	5824.92174
		84.68468	5817.20926
		85.04505	5809.40104
		85.40541	5801.49836
		85.76577	5793.50249
		86.12613	5785.41474
		86.48649	5777.23642
		86.84685	5768.96885
		87.20721	5760.61337
		87.56757	5752.17135
		87.92793	5743.64415
		88.28829	5735.03316
		88.64865	5726.33978
		89.00901	5717.56541
		89.36937	5708.71148
		89.72973	5699.77943
		90	5693.02999
		90.09009	5690.7707
		90.45045	5681.68677
		90.81081	5672.52909
		91.17117	5663.29917
		91.53153	5653.9985
		91.89189	5644.62858
		92.25225	5635.19094
		92.61261	5625.68711
		92.97297	5616.11864
		93.33333	5606.48707
		93.69369	5596.79397
		94.05405	5587.04092
		94.41441	5577.22949
		94.77477	5567.36128
		95.13514	5557.43789
		95.4955	5547.46093
		95.85586	5537.43202
		96.21622	5527.35279
		96.57658	5517.22487
		96.93694	5507.04991
		97.2973	5496.82957
		97.65766	5486.56548
		98.01802	5476.25934
		98.37838	5465.9128
		98.73874	5455.52755
		99.0991	5445.10527
		99.45946	5434.64765
		99.81982	5424.1564
		100.18018	5413.63321
		100.54054	5403.07979
		100.9009	5392.49786
		101.26126	5381.88913
		101.62162	5371.25533
		101.98198	5360.59817
		102.34234	5349.9194
		102.7027	5339.22074
		103.06306	5328.50394
		103.42342	5317.77072
		103.78378	5307.02283
		104.14414	5296.26202
		104.5045	5285.49004
		104.86486	5274.70862
		105.22523	5263.91953
		105.58559	5253.12451
		105.94595	5242.32532
		107.02703	5209.92022
		107.38739	5199.12186
		107.74775	5188.32809
		108.10811	5177.54066
		108.46847	5166.76132
		108.82883	5155.99183
		109.18919	5145.23393
		109.54955	5134.48936
		109.90991	5123.75988
		110.27027	5113.04722
		110.63063	5102.35312
		110.99099	5091.67932
		111.35135	5081.02755
		111.71171	5070.39954
		112.07207	5059.79701
		112.43243	5049.22169
		112.79279	5038.67529
		113.15315	5028.15952
		113.51351	5017.67609
		113.87387	5007.2267
		114.23423	4996.81305
		114.59459	4986.43683
		114.95495	4976.09972
		115.31532	4965.8034
		115.67568	4955.54955
		116.03604	4945.33981
		116.3964	4935.17587
		116.75676	4925.05935
		117.11712	4914.99191
		117.47748	4904.97517
		117.83784	4895.01077
		118.1982	4885.10033
		118.55856	4875.24544
		118.91892	4865.44772
		119.27928	4855.70874
		119.63964	4846.0301
		120	4836.41335
		120.36036	4826.86007
		120.72072	4817.37181
		121.08108	4807.9501
		121.44144	4798.59647
		121.8018	4789.31244
		122.16216	4780.09952
		122.52252	4770.9592
		122.88288	4761.89298
		123.24324	4752.90231
		123.6036	4743.98865
		123.96396	4735.15347
		124.32432	4726.39818
		124.68468	4717.72421
		125.04505	4709.13297
		125.40541	4700.62585
		125.76577	4692.20424
		126.12613	4683.86949
		126.48649	4675.62297
		126.84685	4667.46601
		127.20721	4659.39994
		127.56757	4651.42606
		127.92793	4643.54567
		128.28829	4635.76005
		128.64865	4628.07046
		129.00901	4620.47815
		129.36937	4612.98435
		129.72973	4605.59028
		130.09009	4598.29714
		130.45045	4591.10611
		130.81081	4584.01836
		131.17117	4577.03504
		131.53153	4570.15729
		131.89189	4563.38622
		132.25225	4556.72292
		132.61261	4550.16849
		132.97297	4543.72398
		133.33333	4537.39044
		133.69369	4531.1689
		134.05405	4525.06036
		134.41441	4519.06583
		134.77477	4513.18627
		135.13514	4507.42264
		135.4955	4501.77587
		135.85586	4496.24688
		136.21622	4490.83656
		136.57658	4485.54581
		136.93694	4480.37546
		137.2973	4475.32637
		137.65766	4470.39935
		138.01802	4465.5952
		138.37838	4460.91471
		138.73874	4456.35862
		139.0991	4451.92769
		139.45946	4447.62263
		139.81982	4443.44413
		140.18018	4439.39289
		140.54054	4435.46955
		140.9009	4431.67475
		141.26126	4428.0091
		141.62162	4424.47322
		141.98198	4421.06765
		142.34234	4417.79297
		142.7027	4414.6497
		143.06306	4411.63835
		143.42342	4408.7594
		143.78378	4406.01334
		144.14414	4403.4006
		144.5045	4400.9216
		144.86486	4398.57676
		145.22523	4396.36644
		145.58559	4394.29102
		145.94595	4392.35082
		146.30631	4390.54616
		146.66667	4388.87733
		147.02703	4387.34461
		147.38739	4385.94824
		147.74775	4384.68845
		148.10811	4383.56544
		148.46847	4382.5794
		148.82883	4381.73049
		149.18919	4381.01884
		149.54955	4380.44457
		149.90991	4380.00778
		150	4379.92007
		150.27027	4379.70852
		150.63063	4379.54687
		150.99099	4379.52282
		151.35135	4379.63641
		151.71171	4379.88759
		152.07207	4380.27634
		152.43243	4380.80259
		152.79279	4381.46626
		153.15315	4382.26723
		153.51351	4383.20538
		153.87387	4384.28055
		154.23423	4385.49258
		154.59459	4386.84126
		154.95495	4388.32637
		155.31532	4389.94768
		155.67568	4391.70491
		156.03604	4393.5978
		156.3964	4395.62602
		156.75676	4397.78925
		157.11712	4400.08714
		157.47748	4402.51931
		157.83784	4405.08537
		158.1982	4407.78491
		158.55856	4410.61748
		158.91892	4413.58262
		159.27928	4416.67986
		159.63964	4419.9087
		160	4423.2686
		160.36036	4426.75902
		160.72072	4430.3794
		161.08108	4434.12914
		161.44144	4438.00765
		161.8018	4442.01428
		162.16216	4446.14839
		162.52252	4450.40932
		162.88288	4454.79636
		163.24324	4459.3088
		163.6036	4463.94592
		163.96396	4468.70695
		164.32432	4473.59113
		164.68468	4478.59767
		165.04505	4483.72575
		165.40541	4488.97454
		165.76577	4494.34318
		166.12613	4499.83081
		166.48649	4505.43654
		166.84685	4511.15945
		167.20721	4516.99861
		167.56757	4522.95309
		167.92793	4529.0219
		168.28829	4535.20408
		168.64865	4541.4986
		169.00901	4547.90446
		169.36937	4554.42061
		169.72973	4561.046
		170.09009	4567.77954
		170.45045	4574.62015
		170.81081	4581.56672
		171.17117	4588.61811
		171.53153	4595.77319
		171.89189	4603.03079
		172.25225	4610.38974
		172.61261	4617.84883
		172.97297	4625.40686
		173.33333	4633.06261
		173.69369	4640.81482
		174.05405	4648.66225
		174.41441	4656.60361
		174.77477	4664.63763
		175.13514	4672.76298
		175.4955	4680.97837
		175.85586	4689.28244
		176.21622	4697.67386
		176.57658	4706.15126
		176.93694	4714.71327
		177.2973	4723.3585
		177.65766	4732.08554
		178.01802	4740.89297
		178.37838	4749.77937
		178.73874	4758.7433
		179.0991	4767.7833
		179.45946	4776.8979
		179.81982	4786.08562
		180	4790.70644
		180.18018	4795.34498
		180.54054	4804.67446
		180.9009	4814.07256
		181.26126	4823.53775
		181.62162	4833.06849
		181.98198	4842.66324
		182.34234	4852.32044
		182.7027	4862.03852
		183.06306	4871.8159
		183.42342	4881.651
		183.78378	4891.54221
		184.14414	4901.48795
		184.5045	4911.48658
		184.86486	4921.53649
		185.22523	4931.63605
		185.58559	4941.78362
		185.94595	4951.97754
		186.30631	4962.21617
		186.66667	4972.49785
		187.02703	4982.82089
		187.38739	4993.18364
		187.74775	5003.58441
		188.10811	5014.0215
		188.46847	5024.49323
		188.82883	5034.99789
		189.18919	5045.53379
		189.54955	5056.0992
		189.90991	5066.69242
		190.27027	5077.31173
		190.63063	5087.95539
		190.99099	5098.62169
		191.35135	5109.3089
		191.71171	5120.01527
		192.07207	5130.73907
		192.43243	5141.47857
		192.79279	5152.23201
		193.15315	5162.99765
		193.51351	5173.77374
		193.87387	5184.55854
		194.23423	5195.3503
		194.59459	5206.14726
		196.03604	5249.35206
		196.3964	5260.14873
		196.75676	5270.94009
		197.11712	5281.72439
		197.47748	5292.49987
		197.83784	5303.26478
		198.1982	5314.01738
		198.55856	5324.75592
		198.91892	5335.47866
		199.27928	5346.18385
		199.63964	5356.86977
		200	5367.53467
		200.36036	5378.17683
		200.72072	5388.79452
		201.08108	5399.38601
		201.44144	5409.94958
		201.8018	5420.48352
		202.16216	5430.98613
		202.52252	5441.45569
		202.88288	5451.89051
		203.24324	5462.28889
		203.6036	5472.64914
		203.96396	5482.96959
		204.32432	5493.24856
		204.68468	5503.48437
		205.04505	5513.67538
		205.40541	5523.81992
		205.76577	5533.91634
		206.12613	5543.96302
		206.48649	5553.95831
		206.84685	5563.9006
		207.20721	5573.78827
		207.56757	5583.61972
		207.92793	5593.39335
		208.28829	5603.10757
		208.64865	5612.76082
		209.00901	5622.35151
		209.36937	5631.8781
		209.72973	5641.33903
		210	5648.39073
		210.09009	5650.73278
		210.45045	5660.05782
		210.81081	5669.31263
		211.17117	5678.49571
		211.53153	5687.60558
		211.89189	5696.64075
		212.25225	5705.59975
		212.61261	5714.48114
		212.97297	5723.28347
		213.33333	5732.00531
		213.69369	5740.64524
		214.05405	5749.20187
		214.41441	5757.67381
		214.77477	5766.05967
		215.13514	5774.35811
		215.4955	5782.56776
		215.85586	5790.6873
		216.21622	5798.71542
		216.57658	5806.65081
		216.93694	5814.49217
		217.2973	5822.23824
		217.65766	5829.88776
		218.01802	5837.4395
		218.37838	5844.89221
		218.73874	5852.2447
		219.0991	5859.49576
		219.45946	5866.64423
		219.81982	5873.68894
		220.18018	5880.62876
		220.54054	5887.46254
		220.9009	5894.18919
		221.26126	5900.80761
		221.62162	5907.31672
		221.98198	5913.71548
		222.34234	5920.00284
		222.7027	5926.17778
		223.06306	5932.2393
		223.42342	5938.18642
		223.78378	5944.01816
		224.14414	5949.73359
		224.5045	5955.33178
		224.86486	5960.81181
		225.22523	5966.17281
		225.58559	5971.41389
		225.94595	5976.5342
		226.30631	5981.53292
		226.66667	5986.40924
		227.02703	5991.16236
		227.38739	5995.79151
		227.74775	6000.29594
		228.10811	6004.67492
		228.46847	6008.92774
		228.82883	6013.05371
		229.18919	6017.05215
		229.54955	6020.92243
		229.90991	6024.6639
		230.27027	6028.27597
		230.63063	6031.75805
		230.99099	6035.10957
		231.35135	6038.32998
		231.71171	6041.41878
		232.07207	6044.37544
		232.43243	6047.19951
		232.79279	6049.8905
		233.15315	6052.448
		233.51351	6054.87158
		233.87387	6057.16085
		234.23423	6059.31544
		234.59459	6061.335
		234.95495	6063.2192
		235.31532	6064.96774
		235.67568	6066.58033
		236.03604	6068.05671
		236.3964	6069.39664
		236.75676	6070.5999
		237.11712	6071.6663
		237.47748	6072.59567
		237.83784	6073.38785
		238.1982	6074.04271
		238.55856	6074.56015
		238.91892	6074.94009
		239.27928	6075.18246
		239.63964	6075.28723
		240	6075.25437
		240.36036	6075.0839
		240.72072	6074.77583
		241.08108	6074.33023
		241.44144	6073.74715
		241.8018	6073.02671
		242.16216	6072.169
		242.52252	6071.17418
		242.88288	6070.04241
		243.24324	6068.77386
		243.6036	6067.36875
		243.96396	6065.8273
		244.32432	6064.14976
		244.68468	6062.33641
		245.04505	6060.38754
		245.40541	6058.30346
		245.76577	6056.08451
		246.12613	6053.73106
		246.48649	6051.24349
		246.84685	6048.62219
		247.20721	6045.8676
		247.56757	6042.98016
		247.92793	6039.96034
		248.28829	6036.80864
		248.64865	6033.52555
		249.00901	6030.11162
		249.36937	6026.5674
		249.72973	6022.89347
		250.09009	6019.09042
		250.45045	6015.15886
		250.81081	6011.09944
		251.17117	6006.91282
		251.53153	6002.59967
		251.89189	5998.1607
		252.25225	5993.59662
		252.61261	5988.90818
		252.97297	5984.09614
		253.33333	5979.16127
		253.69369	5974.10439
		254.05405	5968.9263
		254.41441	5963.62786
		254.77477	5958.20992
		255.13514	5952.67335
		255.4955	5947.01907
		255.85586	5941.24798
		256.21622	5935.36103
		256.57658	5929.35916
		256.93694	5923.24336
		257.2973	5917.01461
		257.65766	5910.67393
		258.01802	5904.22235
		258.37838	5897.66091
		258.73874	5890.99068
		259.0991	5884.21273
		259.45946	5877.32818
		259.81982	5870.33814
		260.18018	5863.24374
		260.54054	5856.04613
		260.9009	5848.74649
		261.26126	5841.346
		261.62162	5833.84585
		261.98198	5826.24727
		262.34234	5818.55149
		262.7027	5810.75976
		263.06306	5802.87334
		263.42342	5794.89352
		263.78378	5786.82158
		264.14414	5778.65884
		264.5045	5770.40663
		264.86486	5762.06628
		265.22523	5753.63914
		265.58559	5745.1266
		265.94595	5736.53001
		266.30631	5727.85079
		266.66667	5719.09034
		267.02703	5710.25009
		267.38739	5701.33146
		267.74775	5692.3359
		268.10811	5683.26488
		268.46847	5674.11987
		268.82883	5664.90235
		269.18919	5655.61382
		269.54955	5646.25578
		269.90991	5636.82976
		270	5634.46281
		270.27027	5627.33728
		270.63063	5617.77989
		270.99099	5608.15914
		271.35135	5598.47658
		271.71171	5588.73379
		272.07207	5578.93236
		272.43243	5569.07386
		272.79279	5559.15991
		273.15315	5549.19211
		273.51351	5539.17208
		273.87387	5529.10145
		274.23423	5518.98184
		274.59459	5508.81491
		274.95495	5498.6023
		275.31532	5488.34567
		275.67568	5478.04669
		276.03604	5467.70702
		276.3964	5457.32836
		276.75676	5446.91237
		277.11712	5436.46075
		277.47748	5425.9752
		277.83784	5415.45741
		278.1982	5404.90911
		278.55856	5394.33199
		278.91892	5383.72778
		279.27928	5373.09819
		279.63964	5362.44496
		280	5351.7698
		280.36036	5341.07446
		280.72072	5330.36067
		281.08108	5319.63017
		281.44144	5308.8847
		281.8018	5298.12601
		282.16216	5287.35583
		282.52252	5276.57592
		282.88288	5265.78804
		283.24324	5254.99392
		283.6036	5244.19532
		284.68468	5211.79019
		285.04505	5200.99121
		285.40541	5190.19652
		285.76577	5179.40787
		286.12613	5168.62701
		286.48649	5157.85569
		286.84685	5147.09565
		287.20721	5136.34865
		287.56757	5125.61644
		287.92793	5114.90074
		288.28829	5104.2033
		288.64865	5093.52586
		289.00901	5082.87015
		289.36937	5072.23791
		289.72973	5061.63084
		290.09009	5051.05069
		290.45045	5040.49915
		290.81081	5029.97796
		291.17117	5019.48881
		291.53153	5009.03341
		291.89189	4998.61345
		292.25225	4988.23063
		292.61261	4977.88662
		292.97297	4967.58312
		293.33333	4957.32179
		293.69369	4947.1043
		294.05405	4936.93231
		294.41441	4926.80746
		294.77477	4916.73141
		295.13514	4906.70578
		295.4955	4896.7322
		295.85586	4886.8123
		296.21622	4876.94768
		296.57658	4867.13994
		296.93694	4857.39068
		297.2973	4847.70148
		297.65766	4838.0739
		298.01802	4828.50952
		298.37838	4819.00989
		298.73874	4809.57655
		299.0991	4800.21102
		299.45946	4790.91483
		299.81982	4781.6895
		300	4777.10386
		300.18018	4772.5365
		300.54054	4763.45734
		300.9009	4754.45348
		301.26126	4745.52639
		301.62162	4736.67752
		301.98198	4727.90829
		302.34234	4719.22014
		302.7027	4710.61448
		303.06306	4702.0927
		303.42342	4693.65618
		303.78378	4685.3063
		304.14414	4677.04441
		304.5045	4668.87185
		304.86486	4660.78994
		305.22523	4652.80001
		305.58559	4644.90334
		305.94595	4637.10122
		306.30631	4629.39491
		306.66667	4621.78567
		307.02703	4614.27472
		307.38739	4606.8633
		307.74775	4599.5526
		308.10811	4592.34381
		308.46847	4585.2381
		308.82883	4578.23662
		309.18919	4571.3405
		309.54955	4564.55088
		309.90991	4557.86885
		310.27027	4551.29549
		310.63063	4544.83187
		310.99099	4538.47904
		311.35135	4532.23804
		311.71171	4526.10987
		312.07207	4520.09552
		312.43243	4514.19599
		312.79279	4508.41222
		313.15315	4502.74515
		313.51351	4497.1957
		313.87387	4491.76478
		314.23423	4486.45326
		314.59459	4481.262
		314.95495	4476.19186
		315.31532	4471.24364
		315.67568	4466.41817
		316.03604	4461.71621
		316.3964	4457.13853
		316.75676	4452.68587
		317.11712	4448.35897
		317.47748	4444.15851
		317.83784	4440.08519
		318.1982	4436.13965
		318.55856	4432.32255
		318.91892	4428.6345
		319.27928	4425.07611
		319.63964	4421.64794
		320	4418.35056
		320.36036	4415.1845
		320.72072	4412.15027
		321.08108	4409.24837
		321.44144	4406.47926
		321.8018	4403.84341
		322.16216	4401.34123
		322.52252	4398.97313
		322.88288	4396.73949
		323.24324	4394.64069
		323.6036	4392.67705
		323.96396	4390.8489
		324.32432	4389.15654
		324.68468	4387.60023
		325.04505	4386.18024
		325.40541	4384.89678
		325.76577	4383.75008
		326.12613	4382.74031
		326.48649	4381.86765
		326.84685	4381.13223
		327.20721	4380.53416
		327.56757	4380.07356
		327.92793	4379.75049
		328.28829	4379.565
		328.64865	4379.51714
		329.00901	4379.60689
		329.36937	4379.83425
		329.72973	4380.19919
		330	4380.56314
		330.09009	4380.70164
		330.45045	4381.34152
		330.81081	4382.11873
		331.17117	4383.03314
		331.53153	4384.0846
		331.89189	4385.27294
		332.25225	4386.59797
		332.61261	4388.05948
		332.97297	4389.65723
		333.33333	4391.39095
		333.69369	4393.26037
		334.05405	4395.26518
		334.41441	4397.40506
		334.77477	4399.67965
		335.13514	4402.0886
		335.4955	4404.63151
		335.85586	4407.30797
		336.21622	4410.11754
		336.57658	4413.05977
		336.93694	4416.13417
		337.2973	4419.34026
		337.65766	4422.6775
		338.01802	4426.14537
		338.37838	4429.74328
		338.73874	4433.47067
		339.0991	4437.32693
		339.45946	4441.31143
		339.81982	4445.42351
		340.18018	4449.66253
		340.54054	4454.02778
		340.9009	4458.51857
		341.26126	4463.13415
		341.62162	4467.87379
		341.98198	4472.7367
		342.34234	4477.72211
		342.7027	4482.82921
		343.06306	4488.05715
		343.42342	4493.40511
		343.78378	4498.8722
		344.14414	4504.45754
		344.5045	4510.16023
		344.86486	4515.97933
		345.22523	4521.91391
		345.58559	4527.963
		345.94595	4534.12562
		346.30631	4540.40077
		346.66667	4546.78742
		347.02703	4553.28455
		347.38739	4559.8911
		347.74775	4566.606
		348.10811	4573.42815
		348.46847	4580.35645
		348.82883	4587.38978
		349.18919	4594.52698
		349.54955	4601.76692
		349.90991	4609.1084
		350.27027	4616.55024
		350.63063	4624.09123
		350.99099	4631.73015
		351.35135	4639.46575
		351.71171	4647.29678
		352.07207	4655.22197
		352.43243	4663.24004
		352.79279	4671.34967
		353.15315	4679.54956
		353.51351	4687.83838
		353.87387	4696.21477
		354.23423	4704.67739
		354.59459	4713.22484
		354.95495	4721.85576
		355.31532	4730.56874
		355.67568	4739.36235
		356.03604	4748.23519
		356.3964	4757.1858
		356.75676	4766.21273
		357.11712	4775.31452
		357.47748	4784.48969
		357.83784	4793.73675
		358.1982	4803.0542
		358.55856	4812.44053
		358.91892	4821.89421
		359.27928	4831.41371
		359.63964	4840.99749
		360	4850.64398
