# Supplementary material for: One-dimensional CsPbBr3 superlattices with polarized and amplified spontaneous circularly polarized emissions
Source: Nat Commun. 2026 May 23;17:6768. doi: 10.1038/s41467-026-73513-2 (PMC13385850; doi:10.1038/s41467-026-73513-2)
Supplement: Supplementary file 4 — Supplementary Data 1 (Unprocessed data) [file 41467_2026_73513_MOESM4_ESM.zip › Supplementary Data 1/Raw Data/Manuscript-Raw Data/Figure 7/Simulation CPL.txt]

Wavelength	CPL	CPL
400	-8.41E-08	8.31209E-8
401	-7.88E-08	7.78584E-8
402	-7.49E-08	7.40574E-8
403	-8.23E-08	8.13536E-8
404	-8.42E-08	8.32436E-8
405	-9.09E-08	8.9794E-8
406	-8.59E-08	8.50993E-8
407	-1.02E-07	1.01518E-7
408	-1.04E-07	1.03398E-7
409	-1.06E-07	1.06207E-7
410	-1.20E-07	1.20455E-7
411	-1.27E-07	1.26899E-7
412	-1.34E-07	1.33815E-7
413	-1.48E-07	1.47767E-7
414	-1.57E-07	1.56814E-7
415	-1.73E-07	1.72761E-7
416	-1.91E-07	1.90948E-7
417	-2.14E-07	2.14192E-7
418	-2.53E-07	2.52613E-7
419	-2.81E-07	2.81084E-7
420	-3.29E-07	3.29173E-7
421	-3.83E-07	3.82797E-7
422	-4.36E-07	4.36251E-7
423	-4.56E-07	4.55922E-7
424	-5.51E-07	5.51382E-7
425	-6.46E-07	6.46381E-7
426	-7.78E-07	7.76432E-7
427	-9.53E-07	9.48237E-7
428	-1.14E-06	1.12991E-6
429	-1.41E-06	1.39358E-6
430	-1.78E-06	1.75971E-6
431	-2.13E-06	2.10446E-6
432	-2.70E-06	2.67324E-6
433	-3.41E-06	3.38865E-6
434	-4.08E-06	4.06704E-6
435	-5.18E-06	5.18049E-6
436	-6.62E-06	6.59934E-6
437	-8.10E-06	8.05761E-6
438	-1.04E-05	1.03333E-5
439	-1.37E-05	1.35542E-5
440	-1.71E-05	1.68477E-5
441	-2.17E-05	2.14638E-5
442	-2.86E-05	2.83395E-5
443	-3.61E-05	3.5934E-5
444	-4.64E-05	4.62789E-5
445	-6.24E-05	6.24468E-5
446	-7.79E-05	7.78973E-5
447	-1.00E-04	1.00108E-4
448	-1.33E-04	1.32553E-4
449	-1.61E-04	1.61001E-4
450	-2.05E-04	2.0509E-4
451	-2.62E-04	2.61647E-4
452	-3.18E-04	3.16608E-4
453	-4.03E-04	3.99921E-4
454	-5.10E-04	5.04094E-4
455	-6.11E-04	6.02292E-4
456	-7.44E-04	7.32957E-4
457	-9.25E-04	9.11874E-4
458	-0.00109	0.00107
459	-0.0013	0.00128
460	-0.00155	0.00153
461	-0.00176	0.00173
462	-0.00198	0.00195
463	-0.00219	0.00215
464	-0.00232	0.00228
465	-0.00243	0.0024
466	-0.00249	0.00246
467	-0.00248	0.00246
468	-0.00242	0.00241
469	-0.00229	0.00228
470	-0.00216	0.00216
471	-0.00199	0.00199
472	-0.00181	0.00179
473	-0.00165	0.00163
474	-0.00148	0.00146
475	-0.0013	0.00128
476	-0.00117	0.00115
477	-0.00103	0.00102
478	-9.09E-04	8.95196E-4
479	-8.21E-04	8.08099E-4
480	-7.25E-04	7.14174E-4
481	-6.38E-04	6.2957E-4
482	-5.74E-04	5.68244E-4
483	-5.10E-04	5.06543E-4
484	-4.50E-04	4.48796E-4
485	-4.11E-04	4.10684E-4
486	-3.68E-04	3.66318E-4
487	-3.29E-04	3.2652E-4
488	-3.00E-04	2.97513E-4
489	-2.70E-04	2.66671E-4
490	-2.43E-04	2.39561E-4
491	-2.23E-04	2.19022E-4
492	-2.00E-04	1.97219E-4
493	-1.82E-04	1.79087E-4
494	-1.68E-04	1.6526E-4
495	-1.52E-04	1.49181E-4
496	-1.39E-04	1.36717E-4
497	-1.28E-04	1.26425E-4
498	-1.17E-04	1.15841E-4
499	-1.07E-04	1.06461E-4
500	-9.97E-05	9.96882E-5
501	-9.10E-05	9.06472E-5
502	-8.36E-05	8.30183E-5
503	-7.83E-05	7.74853E-5
504	-7.17E-05	7.07802E-5
505	-6.62E-05	6.50546E-5
506	-6.19E-05	6.10676E-5
507	-5.69E-05	5.63529E-5
508	-5.30E-05	5.263E-5
509	-4.97E-05	4.955E-5
510	-4.62E-05	4.61579E-5
511	-4.30E-05	4.2874E-5
512	-4.05E-05	4.02929E-5
513	-3.74E-05	3.70516E-5
514	-3.51E-05	3.46579E-5
515	-3.30E-05	3.24969E-5
516	-3.06E-05	3.02287E-5
517	-2.87E-05	2.83748E-5
518	-2.68E-05	2.6664E-5
519	-2.48E-05	2.46784E-5
520	-2.31E-05	2.30637E-5
521	-2.18E-05	2.17283E-5
522	-2.03E-05	2.01407E-5
523	-1.91E-05	1.89391E-5
524	-1.79E-05	1.76926E-5
525	-1.67E-05	1.63892E-5
526	-1.57E-05	1.54152E-5
527	-1.46E-05	1.43978E-5
528	-1.37E-05	1.34363E-5
529	-1.28E-05	1.26021E-5
530	-1.20E-05	1.18216E-5
531	-1.12E-05	1.10828E-5
532	-1.06E-05	1.04917E-5
533	-9.95E-06	9.88416E-6
534	-9.34E-06	9.31392E-6
535	-8.83E-06	8.82816E-6
536	-8.41E-06	8.3779E-6
537	-7.84E-06	7.77987E-6
538	-7.44E-06	7.3568E-6
539	-7.08E-06	6.9747E-6
540	-6.66E-06	6.53625E-6
541	-6.38E-06	6.26604E-6
542	-6.02E-06	5.91507E-6
543	-5.65E-06	5.5458E-6
544	-5.38E-06	5.28126E-6
545	-5.09E-06	4.998E-6
546	-4.78E-06	4.7124E-6
547	-4.58E-06	4.5288E-6
548	-4.34E-06	4.3044E-6
549	-4.07E-06	4.0596E-6
550	-3.90E-06	3.8964E-6
551	-3.70E-06	3.7128E-6
552	-3.50E-06	3.5292E-6
553	-3.33E-06	3.36765E-6
554	-3.18E-06	3.22478E-6
555	-3.03E-06	3.08191E-6
556	-2.91E-06	2.9377E-6
557	-2.79E-06	2.79529E-6
558	-2.63E-06	2.61607E-6
559	-2.51E-06	2.4775E-6
560	-2.41E-06	2.3604E-6
561	-2.28E-06	2.24238E-6
562	-2.23E-06	2.20304E-6
563	-2.08E-06	2.0664E-6
564	-2.01E-06	2.00736E-6
565	-1.91E-06	1.90909E-6
566	-1.82E-06	1.81727E-6
567	-1.76E-06	1.74503E-6
568	-1.72E-06	1.70189E-6
569	-1.64E-06	1.61828E-6
570	-1.57E-06	1.53594E-6
571	-1.49E-06	1.47072E-6
572	-1.44E-06	1.4271E-6
573	-1.36E-06	1.3538E-6
574	-1.32E-06	1.31167E-6
575	-1.27E-06	1.26895E-6
576	-1.22E-06	1.21819E-6
577	-1.16E-06	1.16199E-6
578	-1.11E-06	1.11019E-6
579	-1.09E-06	1.08954E-6
580	-1.01E-06	1.01493E-6
581	-1.00E-06	9.99056E-7
582	-9.55E-07	9.47877E-7
583	-9.37E-07	9.26558E-7
584	-8.97E-07	8.82994E-7
585	-8.56E-07	8.38833E-7
586	-8.39E-07	8.25905E-7
587	-8.01E-07	7.9127E-7
588	-7.78E-07	7.72276E-7
589	-7.54E-07	7.51557E-7
590	-7.30E-07	7.30357E-7
591	-7.10E-07	7.09701E-7
592	-6.87E-07	6.86932E-7
593	-7.13E-07	7.12819E-7
594	-7.11E-07	7.11175E-7
595	-6.88E-07	6.8815E-7
596	-6.61E-07	6.58511E-7
597	-6.67E-07	6.61735E-7
598	-6.36E-07	6.27388E-7
599	-6.15E-07	6.04976E-7
600	-5.92E-07	5.793E-7
