# Supplementary material for: One-dimensional CsPbBr3 superlattices with polarized and amplified spontaneous circularly polarized emissions
Source: Nat Commun. 2026 May 23;17:6768. doi: 10.1038/s41467-026-73513-2 (PMC13385850; doi:10.1038/s41467-026-73513-2)
Supplement: Supplementary file 4 — Supplementary Data 1 (Unprocessed data) [file 41467_2026_73513_MOESM4_ESM.zip › Supplementary Data 1/Raw Data/Manuscript-Raw Data/Figure 7/Simulation g.txt]

Wavelength	g	g
400	-0.00598	0.00598
405	-0.00757	0.00757
410	-0.00822	0.00822
415	-0.00794	0.00794
420	-0.00684	0.00684
425	-0.00505	0.00505
430	-0.00273	0.00273
435	-5.04E-05	5.04E-5
440	-0.0028	0.0028
445	-0.00568	0.00568
450	-0.00843	0.00843
455	-0.01092	0.01092
456	-0.01137	0.01137
457	-0.01182	0.01182
458	-0.01224	0.01224
459	-0.01265	0.01265
460	-0.01304	0.01304
461	-0.01342	0.01342
462	-0.01377	0.01377
463	-0.0141	0.0141
464	-0.01442	0.01442
465	-0.01471	0.01471
466	-0.01499	0.01499
467	-0.01524	0.01524
468	-0.01547	0.01547
469	-0.01568	0.01568
470	-0.01587	0.01587
471	-0.01603	0.01603
472	-0.01617	0.01617
473	-0.01629	0.01629
474	-0.01638	0.01638
475	-0.01646	0.01646
480	-0.01646	0.01646
485	-0.01588	0.01588
490	-0.01473	0.01473
495	-0.01307	0.01307
500	-0.01094	0.01094
505	-0.00841	0.00841
510	-0.00557	0.00557
515	-0.0025	0.0025
520	-7.32E-04	7.32488E-4
525	-0.00403	0.00403
530	-0.00732	0.00732
535	-0.01054	0.01054
540	-0.01363	0.01363
545	-0.01655	0.01655
550	-0.01924	0.01924
555	-0.0217	0.0217
560	-0.02389	0.02389
565	-0.02581	0.02581
570	-0.02746	0.02746
575	-0.02883	0.02883
580	-0.02993	0.02993
585	-0.03077	0.03077
590	-0.03137	0.03137
595	-0.03173	0.03173
600	-0.03188	0.03188
