# Supplementary material for: One-dimensional CsPbBr3 superlattices with polarized and amplified spontaneous circularly polarized emissions
Source: Nat Commun. 2026 May 23;17:6768. doi: 10.1038/s41467-026-73513-2 (PMC13385850; doi:10.1038/s41467-026-73513-2)
Supplement: Supplementary file 4 — Supplementary Data 1 (Unprocessed data) [file 41467_2026_73513_MOESM4_ESM.zip › Supplementary Data 1/Raw Data/SI-Raw Data/Fig 1/Fig 1b-Length.txt]

Counts	Length
1	40.5
2	40.39
3	36.7
4	34.05
5	31.13
6	25.32
7	46.99
8	48.85
9	41.85
10	35.82
11	35.87
12	37.01
13	30.12
14	30.18
15	33.13
16	31.77
17	29.22
18	39.94
19	35.26
20	32.57
21	27.87
22	25.84
23	28.13
24	28.84
25	27.3
26	35.26
27	40.52
28	36.84
29	31.26
30	33.83
31	33.11
32	28.76
33	35.05
34	40.95
35	41.03
36	35.6
37	32.04
38	34.35
39	34.18
40	40.86
41	38.08
42	41
43	33.61
44	29.69
45	35.84
46	31.76
47	28.42
48	33.51
49	31.57
50	47.59
51	50.61
52	49.88
53	41.77
54	39.81
55	39.93
56	36.88
57	40.45
58	43.36
59	29.09
60	27.24
61	40.69
62	34.93
63	47.72
64	39.79
65	40.51
66	42.56
67	47.77
68	32.41
69	30.01
70	36.56
71	32.81
72	34.48
73	33.26
74	33.87
75	44.06
76	45.79
77	45.76
78	36.44
79	33.91
80	44.13
81	42.35
82	31.35
83	32.08
84	36.93
85	43.99
86	35.15
87	34.68
88	38.88
89	42.77
90	34.7
91	39
92	45.39
93	44.01
94	38.95
95	37.99
96	40.34
97	41.75
98	42.87
99	39.99
100	43.31
