# Supplementary material for: One-dimensional CsPbBr3 superlattices with polarized and amplified spontaneous circularly polarized emissions
Source: Nat Commun. 2026 May 23;17:6768. doi: 10.1038/s41467-026-73513-2 (PMC13385850; doi:10.1038/s41467-026-73513-2)
Supplement: Supplementary file 4 — Supplementary Data 1 (Unprocessed data) [file 41467_2026_73513_MOESM4_ESM.zip › Supplementary Data 1/Raw Data/SI-Raw Data/Fig 1/Fig 1b-Width.txt]

Counts	Width
1	8.24
2	8.93
3	9.26
4	8.84
5	9.49
6	8.05
7	9.7
8	8.22
9	8.58
10	10.15
11	8.29
12	8.98
13	9.41
14	8.75
15	7.34
16	8.99
17	8.77
18	8.75
19	9.94
20	9.85
21	8.74
22	8.51
23	8.93
24	9.8
25	9.81
26	10.29
27	7.55
28	8.07
29	9.02
30	9.16
31	10.41
32	8.79
33	9.11
34	9.21
35	7.64
36	8.88
37	9.04
38	9.02
39	7.27
40	6.81
41	7.75
42	8.68
43	8.29
44	8.79
45	7.51
46	8.91
47	9.99
48	8.67
49	8.48
50	8.47
51	8.47
52	7.84
53	9.69
54	9.33
55	9.04
56	7.84
57	7.24
58	9.31
59	9.47
60	9.44
61	8.42
62	10.86
63	8.01
64	9.31
65	8.65
66	8.88
67	8.01
68	9.22
69	8.41
70	8.5
71	9.9
72	7.86
73	8.64
74	7.65
75	8.65
76	8.97
77	8.36
78	7.87
79	9.21
80	9.33
81	8.88
82	9.49
83	10.14
84	9.63
85	7.59
86	9.28
87	8.48
88	9.21
89	7.82
90	6.42
91	7.94
92	8.94
93	8.94
94	7.92
95	7.89
96	8.12
97	8.01
98	8.23
99	7.78
100	8.94
