# Supplementary material for: One-dimensional CsPbBr3 superlattices with polarized and amplified spontaneous circularly polarized emissions
Source: Nat Commun. 2026 May 23;17:6768. doi: 10.1038/s41467-026-73513-2 (PMC13385850; doi:10.1038/s41467-026-73513-2)
Supplement: Supplementary file 4 — Supplementary Data 1 (Unprocessed data) [file 41467_2026_73513_MOESM4_ESM.zip › Supplementary Data 1/Raw Data/SI-Raw Data/Fig 1/Fig 1d-Length.txt]

Counts	Length
1	48.32
2	54.04
3	44.39
4	52.09
5	40.32
6	41.71
7	35.01
8	28.35
9	42.93
10	51.67
11	47.49
12	47.6
13	55.59
14	46.28
15	48.13
16	40.14
17	43.3
18	41.72
19	61.87
20	48.9
21	31.69
22	42.05
23	45.87
24	32.94
25	39.59
26	48.91
27	42.98
28	46.42
29	47.98
30	38.73
31	33.63
32	43.67
33	45.02
34	45.97
35	43.39
36	34.56
37	29.17
38	37.24
39	43.63
40	29.78
41	49
42	50.77
43	51.86
44	48.32
45	53.91
46	43.25
47	44.57
48	45.33
49	45.26
50	47.44
51	41.33
52	40.17
53	37.62
54	44.09
55	33.02
56	34.36
57	41.85
58	43.5
59	45.31
60	41.96
61	40.23
62	43.2
63	41.12
64	49.21
65	54.76
66	36
67	46.26
68	44.78
69	50.15
70	38.53
71	31.02
72	49.36
73	46.18
74	45.58
75	40.06
76	38.35
77	31.39
78	27.74
79	51.04
80	36.31
81	38.07
82	44.09
83	43.97
84	28.83
85	35.81
86	27.93
87	25.2
88	26.22
89	34.7
90	36.45
91	47.26
92	37.57
93	45.3
94	37.83
95	30
96	30.8
97	28.45
98	31
99	38.15
100	36.71
