# Supplementary material for: One-dimensional CsPbBr3 superlattices with polarized and amplified spontaneous circularly polarized emissions
Source: Nat Commun. 2026 May 23;17:6768. doi: 10.1038/s41467-026-73513-2 (PMC13385850; doi:10.1038/s41467-026-73513-2)
Supplement: Supplementary file 4 — Supplementary Data 1 (Unprocessed data) [file 41467_2026_73513_MOESM4_ESM.zip › Supplementary Data 1/Raw Data/SI-Raw Data/Fig 1/Fig 1d-Width.txt]

Counts	Width
1	7.95
2	7.95
3	7.25
4	7.83
5	7.68
6	7.47
7	7.71
8	7.96
9	7.66
10	6.99
11	7.98
12	6.91
13	7.05
14	7.73
15	7.77
16	7.35
17	6.46
18	6.68
19	7.9
20	8.55
21	6.78
22	7.78
23	6.46
24	7.28
25	8.05
26	5.58
27	7.2
28	10.3
29	8.54
30	9.18
31	8.2
32	6.98
33	7
34	7.85
35	9.34
36	9.04
37	7.17
38	9.09
39	7.47
40	8.05
41	6.2
42	6.39
43	7.69
44	8.51
45	7.97
46	7.87
47	8.3
48	7.42
49	6.8
50	7.89
51	8.49
52	7.52
53	7.28
54	7.52
55	9.11
56	7.28
57	7.16
58	7.4
59	7.64
60	7.28
61	7.89
62	8.48
63	7.58
64	8.66
65	7.3
66	9.59
67	6.39
68	9.32
69	8.36
70	7.67
71	9.31
72	7.47
73	7.36
74	8.96
75	7.47
76	8.6
77	7.57
78	7.21
79	8.24
80	8.45
81	6.73
82	9.16
83	8.25
84	8.74
85	7.41
86	7.89
87	8.03
88	7.37
89	7.67
90	7.48
91	8.58
92	11.52
93	7.68
94	6.76
95	5.9
96	7.73
97	7.42
98	8.5
99	6.63
100	8.22
