# Supplementary material for: One-dimensional CsPbBr3 superlattices with polarized and amplified spontaneous circularly polarized emissions
Source: Nat Commun. 2026 May 23;17:6768. doi: 10.1038/s41467-026-73513-2 (PMC13385850; doi:10.1038/s41467-026-73513-2)
Supplement: Supplementary file 4 — Supplementary Data 1 (Unprocessed data) [file 41467_2026_73513_MOESM4_ESM.zip › Supplementary Data 1/Raw Data/SI-Raw Data/Fig 1/Fig 1f-Length.txt]

Counts	Length
1	45.46
2	58.71
3	38.59
4	35.84
5	50.56
6	40.54
7	40.89
8	42.82
9	49.4
10	34.51
11	42.72
12	60.19
13	38.22
14	39.88
15	36.16
16	41.83
17	42.75
18	56.74
19	50.92
20	47.22
21	41.32
22	40.08
23	43.9
24	51.56
25	50.94
26	51.74
27	48.56
28	42.57
29	37.61
30	40.24
31	51.55
32	48.75
33	45.83
34	43.69
35	47.69
36	44.59
37	41.84
38	45.37
39	37.3
40	38.68
41	48.52
42	42.62
43	42.27
44	43.72
45	50.04
46	41.91
47	55.15
48	45.3
49	38.16
50	49.38
51	53.18
52	56.54
53	42.44
54	43.6
55	45.12
56	41.53
57	50.54
58	48.81
59	59.3
60	45.46
61	52.69
62	38.22
63	51
64	46.47
65	50.14
66	50.14
67	51.18
68	52.47
69	38.29
70	33.71
71	34.97
72	32.31
73	41.2
74	56.39
75	52.31
76	30.59
77	38.86
78	38.02
79	37.41
80	42.95
81	36.89
82	37.95
83	40.41
84	36.89
85	43.57
86	38.34
87	44.78
88	35.65
89	36.31
90	40.53
91	46.13
92	43.33
93	43.89
94	36.22
95	58.55
96	45.72
97	39.36
98	41.37
99	37.44
100	36.03
