# Supplementary material for: One-dimensional CsPbBr3 superlattices with polarized and amplified spontaneous circularly polarized emissions
Source: Nat Commun. 2026 May 23;17:6768. doi: 10.1038/s41467-026-73513-2 (PMC13385850; doi:10.1038/s41467-026-73513-2)
Supplement: Supplementary file 4 — Supplementary Data 1 (Unprocessed data) [file 41467_2026_73513_MOESM4_ESM.zip › Supplementary Data 1/Raw Data/SI-Raw Data/Fig 1/Fig 1f-Width.txt]

Counts	Width
1	6.69
2	6.74
3	6.1
4	7.08
5	7.01
6	8.46
7	7.39
8	7.45
9	8.15
10	8.72
11	9.25
12	10.76
13	9.66
14	6.42
15	5.79
16	7.47
17	8.27
18	8.17
19	7.6
20	8.05
21	8.44
22	6.98
23	8.33
24	7.69
25	6.59
26	6.77
27	7.83
28	9.26
29	6.7
30	7.7
31	7.09
32	6.68
33	8.33
34	6.2
35	6.33
36	7.37
37	7.23
38	8.01
39	7.23
40	7.03
41	7.01
42	6.74
43	8.17
44	6.36
45	7.66
46	5.95
47	7.23
48	8.46
49	7.24
50	6.42
51	6.33
52	7.67
53	7.24
54	7.34
55	7.71
56	8.33
57	5.95
58	7.85
59	6.89
60	7.55
61	7.69
62	6.58
63	7.37
64	9.59
65	10.6
66	5.92
67	7.76
68	7.6
69	8.25
70	7.25
71	5.54
72	8.07
73	7.82
74	5.54
75	7.22
76	5.94
77	7.71
78	7.63
79	6.95
80	8.54
81	9.75
82	8.01
83	7.08
84	6.39
85	8.53
86	8.62
87	7.79
88	6.83
89	8.6
90	8.48
91	8.62
92	9.48
93	9.67
94	7.69
95	8.35
96	8.13
97	8.33
98	6.77
99	7.5
100	7.91
