# Supplementary material for: One-dimensional CsPbBr3 superlattices with polarized and amplified spontaneous circularly polarized emissions
Source: Nat Commun. 2026 May 23;17:6768. doi: 10.1038/s41467-026-73513-2 (PMC13385850; doi:10.1038/s41467-026-73513-2)
Supplement: Supplementary file 4 — Supplementary Data 1 (Unprocessed data) [file 41467_2026_73513_MOESM4_ESM.zip › Supplementary Data 1/Raw Data/SI-Raw Data/Fig 10/Fig 10a-SAXS/2. 一维数据 dat (0~90度极角范围内的强度积分)/20241113_0_vd_00014-00015_azimAvg.dat]

################################################################################
# EDF_DataBlockID                     0.Image.Psd
# EDF_BinarySize                      4609024
# EDF_HeaderSize                      8192
# ByteOrder                           LowByteFirst
# DataType                            FloatValue
# Dim_1                               1038
# Dim_2                               1110
# Title                               20241113_0_00014.edf
# Intensity1                          3.15335e-08
# ExposureTime                        900
# Dummy                               -1024
# DDummy                              0.1
# Offset_1                            0
# Offset_2                            0
# Center_1                            186.8
# Center_2                            996.648
# PSize_1                             7.5e-05
# PSize_2                             7.5e-05
# SampleDistance                      0.25
# SampleEnvKind                       gisaxs
# SampleEnvPN                         Standard GiSAXS
# SampleEnvSN                         325
# Wavelength                          1.54189e-10
# Detector                            0
# DetectorModel                       Dectris EIGER2 Si 1M, S/N E-02-0257
# Monitor                             0
# History-1                           saxs_patch -omod n -i2off 0.0 0.0 -odim 1038 1110 -i1dum -1024 -i2dum -1024 -i1ddum 0.0001 -i2ddum 0.0001 -i2gna 0 3 +ex +pass /data0/images/external/20241113/tmp_to_delete0.edf /data0/images/external/20241113/20241113_0_00014.edf /data0/images/external/20241113/tmp_to_delete1.edf
# History-2                           saxs_patch -omod n -i2off 10.0 48.0 -odim 1038 1110 -i1dum -1024 -i2dum -1024 -i1ddum 0.0001 -i2ddum 0.0001 -i2gna 0 3 +ex +pass /data0/images/external/20241113/tmp_to_delete1.edf /data0/images/external/20241113/20241113_0_00015.edf /data0/images/external/20241113/tmp_to_delete2.edf
# HeaderID                            EH:000001:000000:000000
# BackgroundCorrectionConstant        0.005184
# BackgroundReductionExtra            0.05
# c3                                  0
# Compression                         None
# CountCutoff                         1530246
# Delta                               0
# det                                 0
# det0x                               30.0002
# det0xvd                             30.068
# det0xvd_dial                        30.068
# det0x_dial                          -21.4638
# det0y                               250
# det0y_dial                          750.002
# det0z                               25.9998
# det0zvd                             25.899
# det0zvd_dial                        25.899
# det0z_dial                          -21.4379
# FlatField                           Corrected
# Gamma                               0
# Image                               0
# mon                                 0
# om                                  -0.787928
# om_dial                             -0.787928
# phi                                 0
# phi_dial                            0
# pilai0                              2.83801e+10
# pilai1                              0
# pilct0                              2.84105e+10
# pilct1                              0
# pilroi0                             2.84105e+10
# pilroi1                             0
# Pil_Roi0                            2.84105e+10
# ry                                  0
# ry_dial                             0
# s1bot                               0.8
# s1bot_dial                          -1.81797
# s1hl                                0.8
# s1hl_dial                           1.00453
# s1hr                                0.8
# s1hr_dial                           -0.959531
# s1top                               0.8
# s1top_dial                          -0.260625
# s2bot                               0.35
# s2bot_dial                          -0.502188
# s2hl                                0.45
# s2hl_dial                           -2.66531
# s2hr                                0.45
# s2hr_dial                           -3.43859
# s2top                               0.55
# s2top_dial                          0.194688
# SaxsDataVersion                     2.40
# sec                                 0.099
# Size                                4609024
# SumForIntensity1                    2.83801e+10
# Temperature                         110.003
# Thickness                           0
# ThresholdSetting                    4023.88989258
# usaxs0                              0
# Velocity                            0
# wind                                -198
# wind_dial                           -102.965
# x                                   7.3
# x_dial                              9.3
# z                                   -0.250585
# z_dial                              -33.2506
# Operation                           Azimuthal average I(q)
# Error_model                         Poisson
# Geometrical_correction              True
# Transmission_correction             True
# Thickness_correction                False
# RasterOrientation_init_value        1
# RasterOrientation                   1
# Psi                                 0.0
# Omega                               -0.787928
# TransmittedFlux                     31533500.000000004
# MaskInvalidPixels                   True
# DetectorEdge                        3
# MaskFiles                           ['20241113_0_vd_00014-00015_mask.edf']
# PsiMin                              0.0
# PsiMax                              90.0
################################################################################
    q(A-1)                Intensity(a.u.)            Sigma_I(a.u.)            
       0.021394             0.00274543634            0.000733113858           
       0.022616             0.00280600317            0.000427907515           
       0.023839               0.658261927             0.00414511445           
       0.025061                2.72931912             0.00537415301           
       0.026284                 3.1888341             0.00545225662           
       0.027506                4.63018966             0.00673217903           
       0.028729                6.05554099             0.00742557077           
       0.029951                 8.0326762             0.00836012679           
       0.031174                11.2414337              0.0100017258           
       0.032396                13.5091865              0.0100856737           
       0.033619                16.1515514              0.0114783672           
       0.034841                 15.303838              0.0106330416           
       0.036064                14.7871552              0.0105520691           
       0.037286                12.6286744             0.00994471997           
       0.038509                8.60455944             0.00755681496           
       0.039731                6.70044958              0.0068447934           
       0.040954                 4.5311849             0.00539318497           
       0.042176                3.20962904             0.00461538305           
       0.043399                2.37996101             0.00390866428           
       0.044621                1.64845492             0.00317584283           
       0.045844                1.38499871             0.00293404665           
       0.047066                1.08269798             0.00246104466           
       0.048289               0.949728965             0.00237380491           
       0.049511               0.802288373             0.00210356321           
       0.050734               0.661514101             0.00192372242           
       0.051956               0.457704395             0.00158886742           
       0.053179               0.331028213              0.0012975197           
       0.054401               0.285153635             0.00119652459           
       0.055624               0.252191406             0.00112525253           
       0.056846               0.224944256             0.00105598743           
       0.058069                0.21642992             0.00103581616           
       0.059291               0.201966153            0.000976204058           
       0.060514               0.200149682            0.000983735041           
       0.061736                 0.1872803            0.000902757191           
       0.062959               0.192749693            0.000936907722           
       0.064181               0.188214363            0.000915244819           
       0.065404               0.189452186            0.000913082661           
       0.066626               0.198035669            0.000933544674           
       0.067849               0.212791965            0.000922202357           
       0.069071               0.257735049             0.00105324883           
       0.070294               0.264144815              0.0010071387           
       0.071516               0.296679874              0.0011059971           
       0.072739               0.288828805             0.00106900027           
       0.073961               0.255387373            0.000985507146           
       0.075184               0.242998144            0.000975626808           
       0.076406               0.203866534            0.000855944571           
       0.077629               0.182894571            0.000829991002           
       0.078851               0.153956927             0.00075075996           
       0.080074                0.13037604            0.000678319954           
       0.081296               0.115320844            0.000652832846           
       0.082519               0.091792107             0.00055438911           
       0.083741              0.0809024074            0.000534352934           
       0.084964              0.0670383418            0.000469787215           
       0.086186              0.0607544484             0.00045103817           
       0.087409              0.0549094961            0.000440233897           
       0.088631              0.0478644742            0.000387326347           
       0.089854              0.0451305573            0.000387100782           
       0.091076              0.0405207648            0.000354966678           
       0.092299              0.0374332112             0.00034117858           
       0.093521              0.0351688297            0.000328108126           
       0.094743              0.0332630889            0.000321620344           
       0.095966              0.0311810939            0.000310167164           
       0.097188              0.0304671108            0.000299603197           
       0.098411              0.0275718505            0.000283950033           
       0.099633              0.0272874258            0.000281436595           
       0.100856              0.0256937436            0.000273097522           
       0.102078              0.0242102333            0.000266086504           
       0.103301              0.0229951547            0.000249295757           
       0.104523              0.0217733527            0.000251409382           
       0.105746              0.0201814123            0.000235178951           
       0.106968              0.0191156056            0.000226523585           
       0.108191              0.0173966308             0.00021536493           
       0.109413              0.0168513601            0.000213422274           
       0.110636              0.0157367996            0.000206246064           
       0.111858              0.0149239412             0.00019552975           
       0.113081              0.0149631174            0.000197081015           
       0.114303              0.0141457247            0.000187331938           
       0.115526              0.0142909617            0.000192608535           
       0.116748              0.0144951629            0.000193343011           
       0.117971              0.0141889431             0.00018644869           
       0.119193              0.0139915607            0.000185149747           
       0.120416              0.0136571298            0.000180681487           
       0.121638              0.0138047949            0.000182775995           
       0.122861              0.0132984877             0.00017829812           
       0.124083              0.0127298478             0.00017287287           
       0.125306              0.0121261088             0.00017130996           
       0.126528              0.0118507199            0.000164359021           
       0.127751              0.0115277817             0.00016451523           
       0.128973              0.0112457181            0.000157391509           
       0.130196              0.0111172533            0.000156933683           
       0.131418               0.011366826            0.000162882807           
       0.132641               0.010600908            0.000151547505           
       0.133863              0.0111560753            0.000158563794           
       0.135086               0.011047011            0.000154282284           
       0.136308              0.0112352693            0.000155167981           
       0.137531              0.0111521228            0.000155878059           
       0.138753              0.0118182049            0.000157016724           
       0.139976              0.0128177114            0.000166656282           
       0.141198               0.012808624            0.000162179892           
       0.142421              0.0132386584             0.00016531585           
       0.143643              0.0132643538            0.000165045075           
       0.144866              0.0128138742            0.000160548427           
       0.146088              0.0128543518            0.000162479483           
       0.147311              0.0115098067            0.000150627625           
       0.148533              0.0109140599            0.000148942532           
       0.149756             0.00986612046            0.000139113588           
       0.150978             0.00956612934            0.000135968622           
       0.152201             0.00881552866             0.00012988926           
       0.153423             0.00811131189            0.000125517183           
       0.154646             0.00734346571            0.000119136042           
       0.155868             0.00664693658            0.000112246721           
       0.157091             0.00651406482            0.000111661796           
       0.158313             0.00584613493            0.000103055385           
       0.159536             0.00555632896            0.000101895533           
       0.160758             0.00516214771            9.84510804e-05           
       0.161981             0.00462463676            9.12424021e-05           
       0.163203             0.00425932638            8.85879374e-05           
       0.164426             0.00404116467            8.45237237e-05           
       0.165648             0.00386038278            8.24275915e-05           
       0.166871             0.00365631341            8.16996694e-05           
       0.168093              0.0033378786            7.56385793e-05           
       0.169316             0.00328660175            7.72823954e-05           
       0.170538             0.00304958064             7.2300999e-05           
       0.171761             0.00289473514            7.12246921e-05           
       0.172983             0.00265065831            6.71165054e-05           
       0.174206             0.00257930866            6.57825302e-05           
       0.175428             0.00240263218             6.4320804e-05           
       0.176651             0.00228223371            6.13585749e-05           
       0.177873             0.00228635577            6.20706324e-05           
       0.179096              0.0020077133             5.7552363e-05           
       0.180318             0.00195906767            5.66146108e-05           
       0.181541             0.00193279325            5.65896027e-05           
       0.182763             0.00180708262              5.381865e-05           
       0.183986             0.00177940843             5.4299927e-05           
       0.185208             0.00156259154            4.96440831e-05           
       0.186431             0.00151491441             4.9583786e-05           
       0.187653             0.00146357795            4.75722218e-05           
       0.188876             0.00140999298            4.71607018e-05           
       0.190098             0.00128830355            4.50806282e-05           
       0.191321             0.00131738951            4.50481212e-05           
       0.192543             0.00136600253            4.63291781e-05           
       0.193766             0.00123715844            4.33182496e-05           
       0.194988             0.00123138824            4.33017182e-05           
       0.196211             0.00114967283             4.1922526e-05           
       0.197433             0.00113156126             4.0959291e-05           
       0.198656             0.00119894886            4.29809521e-05           
       0.199878             0.00117657986            4.16112132e-05           
       0.201101             0.00119747898            4.20589183e-05           
       0.202323             0.00107109997            3.94827934e-05           
       0.203546             0.00107269338            3.95864148e-05           
       0.204768             0.00103338222            3.91472997e-05           
       0.205991             0.00107887592            3.89144492e-05           
       0.207213             0.00103922438            3.91122805e-05           
       0.208436            0.000987174909            3.72256353e-05           
       0.209658             0.00107582482            3.93571431e-05           
       0.210881             0.00103819908            3.80417079e-05           
       0.212103            0.000988576813            3.73213655e-05           
       0.213326            0.000990226342            3.74204858e-05           
       0.214548             0.00103820116            3.79102281e-05           
       0.215771             0.00105315809            3.79171556e-05           
       0.216993             0.00109791088             3.8715335e-05           
       0.218216             0.00107132867            3.84454593e-05           
       0.219438             0.00106640152            3.84253404e-05           
       0.220661             0.00108262924            3.79246059e-05           
       0.221883             0.00103645626            3.74898955e-05           
       0.223106              0.0010622421             3.7254353e-05           
       0.224328             0.00106143935            3.81387129e-05           
       0.225551             0.00113506642            3.91682638e-05           
       0.226773             0.00101840175            3.72298742e-05           
       0.227996             0.00107180188            3.79977244e-05           
       0.229218             0.00108977639             3.7801656e-05           
       0.230441             0.00108089504            3.75856818e-05           
       0.231663             0.00116946268            3.90962469e-05           
       0.232886             0.00116628658            3.91744857e-05           
       0.234108             0.00110707731            3.82321074e-05           
       0.235331             0.00106461698            3.69993906e-05           
       0.236553             0.00102563553            3.67392924e-05           
       0.237776            0.000968122043            3.46670381e-05           
       0.238998             0.00100024615             3.5691691e-05           
       0.240221            0.000979342891             3.5091323e-05           
       0.241443              0.0010099201            3.58657824e-05           
       0.242666             0.00102541736            3.63175994e-05           
       0.243888            0.000944142601            3.38676833e-05           
       0.245111            0.000987647515            3.53567059e-05           
       0.246333            0.000960943982            3.41169495e-05           
       0.247556            0.000947390152            3.44099359e-05           
       0.248778            0.000924901717             3.3680757e-05           
       0.250001            0.000911976751            3.31372586e-05           
       0.251223             0.00100250436            3.49584799e-05           
       0.252446            0.000956367277            3.38327409e-05           
       0.253668            0.000946729488            3.38173123e-05           
       0.254891            0.000883642531            3.25227681e-05           
       0.256113            0.000852864251            3.19037937e-05           
       0.257336            0.000910387507             3.3318344e-05           
       0.258558             0.00087367546            3.14012058e-05           
       0.259781            0.000895625556            3.26471938e-05           
       0.261003            0.000849848569            3.12415703e-05           
       0.262226            0.000847847712            3.17662955e-05           
       0.263448            0.000818390812              3.052647e-05           
       0.264671            0.000839111282            3.10916469e-05           
       0.265893            0.000850183418            3.12970203e-05           
       0.267116            0.000845785769            3.08580681e-05           
       0.268338            0.000919490406            3.26452145e-05           
       0.269561            0.000808646636            3.00889008e-05           
       0.270783            0.000870310737            3.11276887e-05           
       0.272006            0.000841010363            3.08628104e-05           
       0.273228            0.000816872904            2.98236308e-05           
       0.274451            0.000869761001            3.16157569e-05           
       0.275673            0.000932257882            3.18623284e-05           
       0.276896            0.000956941193            3.26451027e-05           
       0.278118            0.000875325251            3.07488396e-05           
       0.279341            0.000910643429            3.16691548e-05           
       0.280563            0.000919613196            3.15623376e-05           
       0.281786            0.000941971742            3.16846505e-05           
       0.283008            0.000959690393             3.2423414e-05           
       0.284230            0.000908962637            3.10427056e-05           
       0.285453             0.00100941696            3.29362366e-05           
       0.286675             0.00101682054            3.27470252e-05           
       0.287898            0.000981742941            3.21782509e-05           
       0.289120             0.00102186366            3.32325095e-05           
       0.290343             0.00104672093            3.27926733e-05           
       0.291565             0.00102320127            3.28538131e-05           
       0.292788            0.000984466088            3.16402368e-05           
       0.294010              0.0010631675            3.34467977e-05           
       0.295233             0.00106929633            3.32789761e-05           
       0.296455             0.00102008028            3.25051512e-05           
       0.297678             0.00103142679            3.25162599e-05           
       0.298900             0.00100502992            3.17298178e-05           
       0.300123            0.000989661828            3.18119586e-05           
       0.301345             0.00104727931            3.24332237e-05           
       0.302568            0.000985122792            3.13773566e-05           
       0.303790            0.000970863215            3.16760864e-05           
       0.305013            0.000955930089            3.07172064e-05           
       0.306235            0.000913699134            3.02215313e-05           
       0.307458            0.000919401051            2.99400995e-05           
       0.308680            0.000919175129            3.01995672e-05           
       0.309903            0.000839570356            2.86836257e-05           
       0.311125            0.000806358808            2.81815496e-05           
       0.312348            0.000826562587            2.85690411e-05           
       0.313570            0.000791131604            2.75075665e-05           
       0.314793            0.000761865597            2.71598372e-05           
       0.316015            0.000700152179            2.59108045e-05           
       0.317238            0.000760537644            2.71380565e-05           
       0.318460             0.00075506372            2.69095791e-05           
       0.319683            0.000692061349            2.55472615e-05           
       0.320905             0.00074972057            2.69472262e-05           
       0.322128            0.000673619601            2.50869002e-05           
       0.323350            0.000630543427            2.45348085e-05           
       0.324573            0.000659755566            2.47126065e-05           
       0.325795            0.000632365889            2.43379866e-05           
       0.327018            0.000620141889            2.39050338e-05           
       0.328240            0.000559323659             2.2890937e-05           
       0.329463             0.00057367791            2.31289038e-05           
       0.330685            0.000543507126            2.22781161e-05           
       0.331908             0.00054702268            2.25337551e-05           
       0.333130            0.000538356968            2.20470179e-05           
       0.334353            0.000506930262            2.14930027e-05           
       0.335575            0.000517441139            2.16656267e-05           
       0.336798            0.000536199695            2.20304171e-05           
       0.338020            0.000490011968            2.11336643e-05           
       0.339243            0.000510699609            2.11654352e-05           
       0.340465            0.000488705921            2.10586092e-05           
       0.341688            0.000522224494             2.1404542e-05           
       0.342910            0.000451964966            2.01837645e-05           
       0.344133            0.000452215962            2.00310628e-05           
       0.345355            0.000497476937             2.0847427e-05           
       0.346578            0.000446632088            1.98862538e-05           
       0.347800            0.000470928178            2.01961117e-05           
       0.349023            0.000458410589            2.00587731e-05           
       0.350245            0.000440524303             1.9577687e-05           
       0.351468            0.000457233278            1.98591928e-05           
       0.352690            0.000428516256            1.92471733e-05           
       0.353913            0.000450090562            1.96409274e-05           
       0.355135             0.00040868605            1.88806524e-05           
       0.356358            0.000396823134            1.83445528e-05           
       0.357580            0.000403045086            1.85482148e-05           
       0.358803            0.000440258533            1.92622304e-05           
       0.360025            0.000377884395            1.78844458e-05           
       0.361248            0.000393737514            1.82760039e-05           
       0.362470             0.00040394202            1.83362171e-05           
       0.363693             0.00041753544            1.88419074e-05           
       0.364915            0.000363862591            1.73315243e-05           
       0.366138            0.000378480979             1.7769759e-05           
       0.367360            0.000428994918            1.88400622e-05           
       0.368583            0.000419221086            1.86444374e-05           
       0.369805            0.000366558943            1.74714043e-05           
       0.371028            0.000379890215             1.7424709e-05           
       0.372250            0.000333416433            1.66293358e-05           
       0.373473            0.000383402075            1.77039241e-05           
       0.374695            0.000377720939             1.7609338e-05           
       0.375918            0.000402416235            1.80096115e-05           
       0.377140            0.000346301359            1.66232635e-05           
       0.378363            0.000338605202             1.6709359e-05           
       0.379585            0.000318300867            1.57960097e-05           
       0.380808            0.000323380733            1.62800768e-05           
       0.382030            0.000337849266            1.62913162e-05           
       0.383253            0.000364105259            1.71005003e-05           
       0.384475             0.00034710476            1.64171315e-05           
       0.385698            0.000335709283            1.64381964e-05           
       0.386920             0.00032322823            1.59534201e-05           
       0.388143            0.000319078894            1.57888425e-05           
       0.389365             0.00033852621            1.63768007e-05           
       0.390588            0.000306249527            1.53046952e-05           
       0.391810            0.000334634101            1.61712218e-05           
       0.393033            0.000332674649            1.60771064e-05           
       0.394255            0.000326424304            1.58487057e-05           
       0.395478             0.00033667953            1.62226907e-05           
       0.396700            0.000323330534            1.55504027e-05           
       0.397923            0.000306847796            1.54280614e-05           
       0.399145            0.000301473078            1.51458262e-05           
       0.400368            0.000325618782             1.5741376e-05           
       0.401590            0.000309380715            1.52571114e-05           
       0.402813             0.00030733854            1.52073545e-05           
       0.404035            0.000294460366            1.50435255e-05           
       0.405258            0.000310034014            1.51185878e-05           
       0.406480            0.000288791444            1.48849632e-05           
       0.407703            0.000279203183            1.43219323e-05           
       0.408925            0.000313283248            1.53281753e-05           
       0.410148            0.000308806412            1.50913593e-05           
       0.411370            0.000307384302            1.50993356e-05           
       0.412593             0.00030436585            1.50820828e-05           
       0.413815            0.000301925058            1.48692357e-05           
       0.415038            0.000303982522             1.4975761e-05           
       0.416260            0.000325104486            1.53463244e-05           
       0.417483            0.000307803532            1.49467172e-05           
       0.418705              0.0002852959             1.4390539e-05           
       0.419928            0.000288159507            1.45699884e-05           
       0.421150            0.000329829462            1.54462537e-05           
       0.422373            0.000310893268            1.49427621e-05           
       0.423595            0.000315083331              1.504383e-05           
       0.424818            0.000322814308            1.51733122e-05           
       0.426040            0.000358127574            1.60836513e-05           
       0.427263            0.000370236087            1.61359062e-05           
       0.428485            0.000349865849            1.57985262e-05           
       0.429708            0.000358591996            1.60382615e-05           
       0.430930            0.000378559006            1.62612361e-05           
       0.432153            0.000391009795            1.67491323e-05           
       0.433375            0.000332464204            1.51478289e-05           
       0.434598            0.000322923901            1.51275565e-05           
       0.435820            0.000301711275            1.44819245e-05           
       0.437043            0.000323594238            1.50645113e-05           
       0.438265            0.000290494855            1.41991783e-05           
       0.439488            0.000312455387            1.47012362e-05           
       0.440710            0.000299332092            1.44401239e-05           
       0.441933            0.000319709728            1.47575277e-05           
       0.443155            0.000324698366            1.50147838e-05           
       0.444378            0.000342484568            1.53149414e-05           
       0.445600            0.000298692274             1.4278525e-05           
       0.446823             0.00030736174            1.44602396e-05           
       0.448045            0.000309010447            1.45494289e-05           
       0.449268             0.00033880875             1.5235552e-05           
       0.450490            0.000310519359            1.43778861e-05           
       0.451713            0.000320439884            1.47050188e-05           
       0.452935            0.000318774003            1.45570652e-05           
       0.454158            0.000342998816            1.52671198e-05           
       0.455380            0.000344720099            1.51647218e-05           
       0.456603            0.000318598139            1.44591819e-05           
       0.457825            0.000328401489            1.48903484e-05           
       0.459048            0.000312236071            1.43747686e-05           
       0.460270            0.000330816856             1.4921295e-05           
       0.461493            0.000344736342            1.49335578e-05           
       0.462715            0.000320587291            1.45800723e-05           
       0.463938            0.000307414768            1.41149465e-05           
       0.465160            0.000334350294            1.48543221e-05           
       0.466383            0.000316920748            1.44269859e-05           
       0.467605            0.000330561746            1.46747451e-05           
       0.468828            0.000319632525            1.44544625e-05           
       0.470050            0.000329338425            1.44846254e-05           
       0.471273            0.000343360325            1.50075225e-05           
       0.472495             0.00030947629            1.40537389e-05           
       0.473717            0.000313112352            1.42975789e-05           
       0.474940            0.000310120207            1.39807827e-05           
       0.476162            0.000315453375            1.42710641e-05           
       0.477385            0.000316992856            1.43181662e-05           
       0.478607            0.000320978314             1.4192147e-05           
       0.479830            0.000322605148            1.43762804e-05           
       0.481052            0.000304870686            1.38112772e-05           
       0.482275            0.000327790323            1.44466767e-05           
       0.483497            0.000324109329            1.42866992e-05           
       0.484720            0.000313551436            1.40307544e-05           
       0.485942            0.000319929978            1.42070078e-05           
       0.487165            0.000313976155            1.39113509e-05           
       0.488387            0.000307911251            1.39171786e-05           
       0.489610            0.000280980026            1.31818437e-05           
       0.490832             0.00032500798            1.42662816e-05           
       0.492055            0.000317708447            1.39219641e-05           
       0.493277            0.000311622355            1.39166039e-05           
       0.494500            0.000321305288            1.40665637e-05           
       0.495722            0.000305839748            1.37351748e-05           
       0.496945             0.00030501468            1.37173908e-05           
       0.498167            0.000303735481            1.34831811e-05           
       0.499390            0.000284853481            1.32782396e-05           
       0.500612            0.000279538697            1.30440933e-05           
       0.501835            0.000296548285            1.34154673e-05           
       0.503057            0.000294379882            1.32768648e-05           
       0.504280             0.00030599185            1.36083308e-05           
       0.505502            0.000303537666            1.35544098e-05           
       0.506725            0.000283236783            1.30841544e-05           
       0.507947            0.000297868775            1.34287468e-05           
       0.509170            0.000276833886            1.27741431e-05           
       0.510392            0.000299568622             1.3348107e-05           
       0.511615            0.000286306855            1.31281906e-05           
       0.512837            0.000287115596            1.30789093e-05           
       0.514060            0.000298048521            1.32673489e-05           
       0.515282            0.000271878455            1.26629056e-05           
       0.516505            0.000290057235            1.31091015e-05           
       0.517727             0.00026586848            1.24778139e-05           
       0.518950            0.000292595376            1.32069193e-05           
       0.520172            0.000263093379            1.23510049e-05           
       0.521395            0.000280641373            1.27847412e-05           
       0.522617            0.000267165565            1.24838069e-05           
       0.523840            0.000273373816              1.263794e-05           
       0.525062            0.000280470805             1.2773821e-05           
       0.526285            0.000298992865            1.31044493e-05           
       0.527507            0.000304561946            1.32456735e-05           
       0.528730             0.00027480145            1.25377381e-05           
       0.529952            0.000249479297            1.20765431e-05           
       0.531175            0.000247402228            1.18555421e-05           
       0.532397            0.000254499897            1.21023903e-05           
       0.533620            0.000277757598            1.25455807e-05           
       0.534842             0.00025315435            1.20202401e-05           
       0.536065            0.000251394089            1.19199796e-05           
       0.537287             0.00025840354            1.21198777e-05           
       0.538510            0.000281237286            1.26627067e-05           
       0.539732             0.00025713862            1.19902971e-05           
       0.540955            0.000251623641            1.19535251e-05           
       0.542177            0.000251205265            1.18525827e-05           
       0.543400            0.000259529711             1.2048098e-05           
       0.544622            0.000267506824            1.22071617e-05           
       0.545845            0.000235067173            1.14996627e-05           
       0.547067            0.000245040393            1.17090827e-05           
       0.548290             0.00024448389            1.15763626e-05           
       0.549512            0.000253758874            1.19923137e-05           
       0.550735            0.000253232351            1.18072516e-05           
       0.551957            0.000248810479            1.17124457e-05           
       0.553180            0.000247623308            1.15981386e-05           
       0.554402            0.000237699274             1.1480851e-05           
       0.555625            0.000241279854            1.14966721e-05           
       0.556847            0.000245025733            1.16179428e-05           
       0.558070            0.000265142989            1.19242031e-05           
       0.559292             0.00023623101            1.13701441e-05           
       0.560515            0.000244986604            1.15954211e-05           
       0.561737            0.000219880721            1.08826155e-05           
       0.562960            0.000248097049            1.15915665e-05           
       0.564182            0.000229144086            1.10592611e-05           
       0.565405             0.00023102154            1.12020345e-05           
       0.566627             0.00022527424            1.09960271e-05           
       0.567850            0.000214094502            1.07490433e-05           
       0.569072            0.000226268262            1.09562015e-05           
       0.570295            0.000234681862            1.12179481e-05           
       0.571517             0.00024446127            1.14576405e-05           
       0.572740            0.000244498419            1.13837009e-05           
       0.573962             0.00022479387              1.097388e-05           
       0.575185            0.000219195946            1.06683979e-05           
       0.576407             0.00023021415            1.10994577e-05           
       0.577630            0.000213120807            1.06100026e-05           
       0.578852            0.000218792212            1.07721073e-05           
       0.580075            0.000197015853            1.01233662e-05           
       0.581297            0.000230309819            1.10101166e-05           
       0.582520            0.000211051074            1.05958112e-05           
       0.583742            0.000238295236            1.10226175e-05           
       0.584965            0.000205187368            1.03605995e-05           
       0.586187            0.000214373128            1.04892523e-05           
       0.587410            0.000222746821            1.08384321e-05           
       0.588632             0.00022406837            1.07116239e-05           
       0.589855            0.000209348238            1.04140464e-05           
       0.591077            0.000224706283            1.07555738e-05           
       0.592300            0.000207037019            1.03313095e-05           
       0.593522            0.000205573723             1.0348345e-05           
       0.594745            0.000232720373            1.08177251e-05           
       0.595967            0.000228839103            1.08638281e-05           
       0.597190            0.000230527358            1.07814903e-05           
       0.598412            0.000231856066            1.09296972e-05           
       0.599635             0.00022920278            1.07653371e-05           
       0.600857            0.000200877603            1.01168951e-05           
       0.602080            0.000210484154            1.03242186e-05           
       0.603302            0.000204642789              1.012378e-05           
       0.604525            0.000210183392            1.03117831e-05           
       0.605747            0.000211609221            1.03088109e-05           
       0.606970            0.000210484027            1.03012521e-05           
       0.608192            0.000224639751            1.05835886e-05           
       0.609415            0.000210050179            1.02285379e-05           
       0.610637            0.000209796678            1.02167814e-05           
       0.611860            0.000233863356            1.08343002e-05           
       0.613082            0.000222142361            1.04441974e-05           
       0.614305            0.000212240442            1.02908728e-05           
       0.615527            0.000225008686             1.0538385e-05           
       0.616750            0.000222752636            1.05182172e-05           
       0.617972            0.000216198835            1.03757627e-05           
       0.619195            0.000217175818             1.0231597e-05           
       0.620417            0.000240429109            1.09634925e-05           
       0.621640            0.000227407297            1.04962781e-05           
       0.622862            0.000215415347            1.03092841e-05           
       0.624085            0.000229828441            1.05346147e-05           
       0.625307            0.000231128125            1.06349612e-05           
       0.626530            0.000219377988            1.03369196e-05           
       0.627752            0.000215424003            1.02440566e-05           
       0.628975            0.000246110476            1.09370377e-05           
       0.630197            0.000227431162            1.04769621e-05           
       0.631420            0.000235765673            1.06870379e-05           
       0.632642            0.000246311149            1.08596015e-05           
       0.633865              0.0002150413            1.01897502e-05           
       0.635087            0.000213205332            1.00870852e-05           
       0.636310            0.000214040359            1.01614123e-05           
       0.637532            0.000228476143            1.04558586e-05           
       0.638755            0.000241468731            1.07182917e-05           
       0.639977            0.000252435469             1.0889866e-05           
       0.641200             0.00023483465            1.06592788e-05           
       0.642422            0.000237656297            1.06108058e-05           
       0.643645            0.000237332408            1.05430765e-05           
       0.644867            0.000223887325            1.03547802e-05           
       0.646090            0.000229203672            1.03624419e-05           
       0.647312            0.000257654316            1.10902518e-05           
       0.648535            0.000240997862            1.05306347e-05           
       0.649757            0.000217178308            1.01241927e-05           
       0.650980            0.000230822579            1.03900315e-05           
       0.652202            0.000229831285             1.0362498e-05           
       0.653425            0.000238225094            1.05266577e-05           
       0.654647            0.000218609617            1.00617326e-05           
       0.655870            0.000218858141            1.00796659e-05           
       0.657092            0.000231939462            1.04309461e-05           
       0.658315            0.000232130446            1.03528485e-05           
       0.659537            0.000243423194            1.05487839e-05           
       0.660759            0.000223585903            1.02084279e-05           
       0.661982            0.000250422889            1.07129864e-05           
       0.663204            0.000229155205             1.0271878e-05           
       0.664427             0.00025856534             1.0838719e-05           
       0.665649            0.000228308677            1.02776672e-05           
       0.666872            0.000235372376            1.03716744e-05           
       0.668094            0.000225741269            1.01127731e-05           
       0.669317            0.000239346831             1.0478076e-05           
       0.670539            0.000235541059            1.03545265e-05           
       0.671762            0.000232560481            1.03241996e-05           
       0.672984            0.000220876136            9.90222642e-06           
       0.674207            0.000234258239            1.02999312e-05           
       0.675429            0.000245690047            1.05257133e-05           
       0.676652            0.000238195563            1.03819377e-05           
       0.677874            0.000221562195            9.90982426e-06           
       0.679097             0.00022390064            1.00727078e-05           
       0.680319            0.000229601667            1.01392076e-05           
       0.681542            0.000221139674            9.94591915e-06           
       0.682764             0.00022678496            1.00127063e-05           
       0.683987            0.000221951447            9.96568619e-06           
       0.685209            0.000233206878            1.02441154e-05           
       0.686432            0.000243246505             1.0344164e-05           
       0.687654             0.00021314025            9.77346818e-06           
       0.688877            0.000237503467            1.02394386e-05           
       0.690099            0.000244339746            1.04374043e-05           
       0.691322            0.000244577472            1.02549116e-05           
       0.692544            0.000238816972            1.02867848e-05           
       0.693767            0.000244752451            1.03420641e-05           
       0.694989            0.000227028278             1.0014974e-05           
       0.696212            0.000229340325            9.94389331e-06           
       0.697434            0.000233842044            1.01547823e-05           
       0.698657            0.000241330885            1.02782166e-05           
       0.699879            0.000230331587            9.99405774e-06           
       0.701102            0.000213132574            9.62975859e-06           
       0.702324             0.00022831784            9.93606319e-06           
       0.703547            0.000238644628            1.02791774e-05           
       0.704769            0.000211229248            9.44936817e-06           
       0.705992            0.000235264777            1.01313625e-05           
       0.707214            0.000234045927            1.00524936e-05           
       0.708437            0.000241749715            1.02227922e-05           
       0.709659            0.000254359578             1.0335338e-05           
       0.710882              0.0002242289            9.87302367e-06           
       0.712104            0.000231998623            9.93857996e-06           
       0.713327            0.000247021227            1.02614599e-05           
       0.714549            0.000246358282            1.02219757e-05           
       0.715772            0.000222055972            9.72057766e-06           
       0.716994            0.000245974098            1.02474843e-05           
       0.718217            0.000227269203            9.77996225e-06           
       0.719439            0.000236246083            1.00339857e-05           
       0.720662               0.000255321            1.04320389e-05           
       0.721884            0.000232358213            9.93720961e-06           
       0.723107            0.000234369701            9.84927493e-06           
       0.724329            0.000240208487            1.01474296e-05           
       0.725552            0.000226158496            9.66703226e-06           
       0.726774            0.000232703721            9.90689702e-06           
       0.727997            0.000238774398            9.96474843e-06           
       0.729219            0.000246777581            1.01880729e-05           
       0.730442            0.000226424051            9.72491366e-06           
       0.731664            0.000234841387            9.87477787e-06           
       0.732887            0.000248377515            1.01205036e-05           
       0.734109            0.000219655654            9.62493936e-06           
       0.735332            0.000224999713             9.6292074e-06           
       0.736554            0.000226878938            9.65563595e-06           
       0.737777            0.000218079389            9.54390166e-06           
       0.738999            0.000240764747              9.963311e-06           
       0.740222            0.000233207749            9.80160822e-06           
       0.741444            0.000244921459             9.9857955e-06           
       0.742667            0.000219497312            9.56834764e-06           
       0.743889            0.000231139441            9.63120412e-06           
       0.745112            0.000242804201            9.97964453e-06           
       0.746334            0.000218639065              9.442639e-06           
       0.747557            0.000216445221            9.42396472e-06           
       0.748779            0.000240448101            9.85538551e-06           
       0.750002            0.000227613902            9.61789608e-06           
       0.751224            0.000216780676            9.40093291e-06           
       0.752447            0.000225553403            9.52435654e-06           
       0.753669            0.000212807492            9.28843941e-06           
       0.754892            0.000228143187            9.63232409e-06           
       0.756114             0.00023728146            9.76179879e-06           
       0.757337            0.000238320864            9.77447631e-06           
       0.758559            0.000221531026              9.461534e-06           
       0.759782            0.000204673332            9.01173023e-06           
       0.761004            0.000230350697            9.63554412e-06           
       0.762227            0.000220741004            9.36488219e-06           
       0.763449             0.00023129003            9.63801775e-06           
       0.764672             0.00021417555            9.20402628e-06           
       0.765894            0.000209326189            9.15276791e-06           
       0.767117            0.000220521435            9.33652347e-06           
       0.768339            0.000241499783            9.84226453e-06           
       0.769562            0.000228891249            9.49101575e-06           
       0.770784             0.00024083644            9.75963012e-06           
       0.772007            0.000214885423            9.20642409e-06           
       0.773229            0.000217903907            9.31172984e-06           
       0.774452            0.000225054396            9.33910218e-06           
       0.775674            0.000233103732            9.57300691e-06           
       0.776897            0.000236891275            9.65589906e-06           
       0.778119            0.000232782602            9.52292731e-06           
       0.779342            0.000223746044            9.37244647e-06           
       0.780564            0.000217325376            9.18996898e-06           
       0.781787              0.0002268064            9.45144128e-06           
       0.783009            0.000223324666            9.30013594e-06           
       0.784232            0.000210262882            9.06309395e-06           
       0.785454            0.000228134325            9.37513559e-06           
       0.786677             0.00021821433            9.22146456e-06           
       0.787899            0.000210888122             8.9779026e-06           
       0.789122            0.000229271829            9.43174076e-06           
       0.790344            0.000236060238            9.54442824e-06           
       0.791567            0.000228203426             9.3503265e-06           
       0.792789            0.000229910772            9.38174622e-06           
       0.794012            0.000238917161            9.61802379e-06           
       0.795234            0.000225878586            9.25389755e-06           
       0.796457            0.000239056443            9.60463128e-06           
       0.797679            0.000226593628             9.3257657e-06           
       0.798902            0.000216578841             9.0721268e-06           
       0.800124             0.00021991965            9.13429602e-06           
       0.801347            0.000235483578            9.51391177e-06           
       0.802569            0.000220637042            9.09694129e-06           
       0.803792            0.000250126134            9.73073555e-06           
       0.805014            0.000220231296            9.18615001e-06           
       0.806237            0.000227737878            9.22387101e-06           
       0.807459              0.0002526385            9.80002675e-06           
       0.808682            0.000218729709             9.0616454e-06           
       0.809904            0.000230668998            9.34458501e-06           
       0.811127            0.000233885579            9.33835737e-06           
       0.812349            0.000226388789            9.27608314e-06           
       0.813572            0.000245957167            9.53964432e-06           
       0.814794            0.000248838694            9.66528465e-06           
       0.816017            0.000226112244            9.14838573e-06           
       0.817239            0.000236918981            9.47123222e-06           
       0.818462            0.000230754962            9.18246274e-06           
       0.819684             0.00024291298            9.55303173e-06           
       0.820907             0.00023053341            9.25315497e-06           
       0.822129            0.000230307539            9.23301829e-06           
       0.823352            0.000228808723            9.15508742e-06           
       0.824574            0.000232580922            9.33429041e-06           
       0.825797            0.000227881879            9.14626774e-06           
       0.827019            0.000245868582            9.52225318e-06           
       0.828242            0.000244510055            9.49259648e-06           
       0.829464              0.0002344413             9.2470355e-06           
       0.830687            0.000239520722            9.35164537e-06           
       0.831909            0.000238296867            9.35319992e-06           
       0.833132            0.000228903752            9.19217039e-06           
       0.834354            0.000234909599             9.2115141e-06           
       0.835577            0.000240601839            9.39271287e-06           
       0.836799            0.000232279807            9.21756707e-06           
       0.838022            0.000236698188            9.28943015e-06           
       0.839244             0.00024286429            9.33342163e-06           
       0.840467            0.000235540481             9.3256286e-06           
       0.841689            0.000246788409            9.37813158e-06           
       0.842912             0.00023950537            9.31541695e-06           
       0.844134            0.000242654737            9.38142126e-06           
       0.845357             0.00025957996            9.67465921e-06           
       0.846579            0.000246359813            9.35363033e-06           
       0.847802            0.000244753995            9.47824537e-06           
       0.849024            0.000269721363            9.76408774e-06           
       0.850246            0.000252360336            9.55933462e-06           
       0.851469             0.00025483874            9.53714982e-06           
       0.852691            0.000264329662              9.718204e-06           
       0.853914            0.000259132938            9.57015532e-06           
       0.855136            0.000267543509            9.79574051e-06           
       0.856359            0.000261151697            9.61734348e-06           
       0.857581            0.000270312831            9.85242951e-06           
       0.858804            0.000268889599            9.72372154e-06           
       0.860026            0.000270033198            9.80727838e-06           
       0.861249             0.00026174919            9.57953914e-06           
       0.862471            0.000271323146            9.86198174e-06           
       0.863694            0.000267536539            9.63050121e-06           
       0.864916            0.000260565125            9.62529909e-06           
       0.866139            0.000258324048            9.50447806e-06           
       0.867361            0.000268341484            9.69605206e-06           
       0.868584            0.000283241192            9.96674662e-06           
       0.869806            0.000278846699            9.91499587e-06           
       0.871029            0.000272070651            9.71748286e-06           
       0.872251            0.000270677213            9.75013737e-06           
       0.873474             0.00026289874            9.60193372e-06           
       0.874696            0.000275924419            9.80925564e-06           
       0.875919            0.000285043807            9.90949215e-06           
       0.877141            0.000254757356            9.42345957e-06           
       0.878364            0.000272847255            9.74114249e-06           
       0.879586            0.000266134596            9.55843371e-06           
       0.880809            0.000283950163            9.95170816e-06           
       0.882031            0.000272927885            9.70540049e-06           
       0.883254            0.000281294248            9.85401781e-06           
       0.884476            0.000266967917            9.58503808e-06           
       0.885699            0.000285570454            9.91030227e-06           
       0.886921            0.000283812477            9.86864339e-06           
       0.888144            0.000276858668            9.72026908e-06           
       0.889366            0.000281996052            9.82697972e-06           
       0.890589            0.000268044653            9.60917479e-06           
       0.891811            0.000268948146            9.56005574e-06           
       0.893034            0.000291154376            9.99236341e-06           
       0.894256            0.000270065271            9.57796084e-06           
       0.895479             0.00024545267            9.18026113e-06           
       0.896701            0.000260417676            9.37327582e-06           
       0.897924            0.000278454684            9.75612281e-06           
       0.899146            0.000269728691             9.5336787e-06           
       0.900369            0.000268378978            9.53748841e-06           
       0.901591            0.000273525216            9.54921954e-06           
       0.902814            0.000272294523            9.66330577e-06           
       0.904036            0.000250697398            9.16204942e-06           
       0.905259            0.000269881215            9.57190132e-06           
       0.906481            0.000273376142              9.569448e-06           
       0.907704            0.000276270936            9.61334611e-06           
       0.908926            0.000265920757            9.42133143e-06           
       0.910149            0.000266339685             9.4785502e-06           
       0.911371            0.000271078917            9.43256325e-06           
       0.912594            0.000273543171            9.66203439e-06           
       0.913816            0.000281745211            9.65591321e-06           
       0.915039            0.000278721352            9.65804106e-06           
       0.916261            0.000271093598            9.44773812e-06           
       0.917484            0.000268633247            9.51758761e-06           
       0.918706            0.000287262266            9.70853353e-06           
       0.919929            0.000276342768            9.59797024e-06           
       0.921151            0.000266257837            9.31993367e-06           
       0.922374            0.000271193656             9.5138699e-06           
       0.923596            0.000276084995            9.51438343e-06           
       0.924819            0.000286805703             9.7590303e-06           
       0.926041            0.000276573101            9.52109736e-06           
       0.927264             0.00027142078            9.50311726e-06           
       0.928486            0.000263773331            9.21493042e-06           
       0.929709            0.000262848461            9.31366909e-06           
       0.930931            0.000275582049             9.4933437e-06           
       0.932154             0.00029587389            9.83389331e-06           
       0.933376             0.00024899119            9.01520218e-06           
       0.934599            0.000281757278            9.61329521e-06           
       0.935821            0.000270843359             9.3258378e-06           
       0.937044            0.000277312484            9.59876632e-06           
       0.938266            0.000280819336            9.50524149e-06           
       0.939489            0.000269487871            9.35156439e-06           
       0.940711            0.000272808732            9.34240603e-06           
       0.941934            0.000259983067            9.23313349e-06           
       0.943156            0.000295122517             9.7007856e-06           
       0.944379            0.000278855779             9.5644336e-06           
       0.945601            0.000287729853            9.57696991e-06           
       0.946824            0.000269552162            9.35868782e-06           
       0.948046             0.00028113879            9.47578848e-06           
       0.949269            0.000265504898            9.21300872e-06           
       0.950491            0.000276896317            9.39547412e-06           
       0.951714            0.000268783957            9.34580279e-06           
       0.952936            0.000289931897            9.56964407e-06           
       0.954159            0.000298867114            9.83455749e-06           
       0.955381            0.000297118768            9.67168993e-06           
       0.956604            0.000288598688            9.62605631e-06           
       0.957826            0.000292046742            9.63731023e-06           
       0.959049            0.000276343458            9.33738265e-06           
       0.960271            0.000299839803            9.73091413e-06           
       0.961494            0.000294087576            9.69584414e-06           
       0.962716            0.000283078968            9.46761954e-06           
       0.963939            0.000266270875             9.1662416e-06           
       0.965161            0.000289398512            9.53593017e-06           
       0.966384            0.000291351997            9.58324895e-06           
       0.967606            0.000300939599            9.75514864e-06           
       0.968829            0.000298208592            9.66894429e-06           
       0.970051            0.000290184138            9.51806319e-06           
       0.971274            0.000294685224            9.64572431e-06           
       0.972496            0.000299081448            9.65794797e-06           
       0.973719            0.000316812903            9.98140076e-06           
       0.974941            0.000296501077            9.68217802e-06           
       0.976164            0.000301772586            9.64830087e-06           
       0.977386            0.000301193093            9.69273796e-06           
       0.978609            0.000301876287            9.70834749e-06           
       0.979831            0.000300422304            9.64384192e-06           
       0.981054              0.0003121731            9.82818386e-06           
       0.982276            0.000299416999            9.66137856e-06           
       0.983499            0.000309751408            9.81706358e-06           
       0.984721            0.000317829302            9.91655108e-06           
       0.985944            0.000323965943            9.94487762e-06           
       0.987166            0.000350646263            1.04447481e-05           
       0.988389            0.000318879849            9.85467739e-06           
       0.989611            0.000344203269             1.0384688e-05           
       0.990834            0.000326547505            9.99247477e-06           
       0.992056             0.00035086665            1.03738718e-05           
       0.993279            0.000323508789            9.94812499e-06           
       0.994501            0.000344853738            1.03239393e-05           
       0.995724            0.000351301894            1.03579048e-05           
       0.996946            0.000345865928            1.02896192e-05           
       0.998169            0.000376519497            1.06650669e-05           
       0.999391            0.000388786971            1.09353373e-05           
       1.000614            0.000387153469            1.08285292e-05           
       1.001836            0.000386186687             1.0885591e-05           
       1.003059            0.000387515159             1.0798021e-05           
       1.004281              0.0004060097            1.11401632e-05           
       1.005504            0.000429334922            1.13445239e-05           
       1.006726            0.000425060876             1.1405205e-05           
       1.007949            0.000456060806            1.16990503e-05           
       1.009171            0.000466975054            1.19527888e-05           
       1.010394            0.000462749788            1.17544486e-05           
       1.011616            0.000451390755            1.16633971e-05           
       1.012839            0.000509912785            1.24459145e-05           
       1.014061            0.000493808417            1.23855465e-05           
       1.015284            0.000533617296            1.29610943e-05           
       1.016506            0.000531829357            1.29598427e-05           
       1.017729            0.000550534574             1.3304967e-05           
       1.018951            0.000543062724            1.32406477e-05           
       1.020174            0.000524092329            1.29942382e-05           
       1.021396            0.000579018738            1.37370666e-05           
       1.022619            0.000551990602            1.34345204e-05           
       1.023841            0.000563489458             1.3611513e-05           
       1.025064             0.00054699548            1.35054166e-05           
       1.026286            0.000544024689            1.34030572e-05           
       1.027509            0.000569987069            1.38485849e-05           
       1.028731            0.000550177756            1.35024927e-05           
       1.029954            0.000542236084            1.35581024e-05           
       1.031176            0.000573117406            1.39022981e-05           
       1.032399            0.000585761798            1.41061502e-05           
       1.033621            0.000584351419            1.40797426e-05           
       1.034844            0.000557617502            1.37285953e-05           
       1.036066            0.000557797049            1.37756189e-05           
       1.037289            0.000568846193             1.4035124e-05           
       1.038511            0.000565742846             1.3876665e-05           
       1.039733            0.000548499167            1.37685588e-05           
       1.040956            0.000541485109            1.36221084e-05           
       1.042178             0.00056431473            1.40307965e-05           
       1.043401             0.00056296132             1.3959448e-05           
       1.044623            0.000551174441            1.38586071e-05           
       1.045846            0.000555435722            1.39587567e-05           
       1.047068            0.000552960584             1.3817768e-05           
       1.048291            0.000533182147            1.37409283e-05           
       1.049513            0.000540107606            1.37753283e-05           
       1.050736            0.000548376174            1.38764095e-05           
       1.051958            0.000536719159            1.37297854e-05           
       1.053181            0.000521270521            1.35986536e-05           
       1.054403            0.000524439754            1.35916162e-05           
       1.055626            0.000535170868            1.38103797e-05           
       1.056848             0.00053033486              1.364894e-05           
       1.058071            0.000529953444            1.38663747e-05           
       1.059293            0.000543481721            1.38204161e-05           
       1.060516            0.000520115246            1.37691966e-05           
       1.061738            0.000532700834            1.37305069e-05           
       1.062961            0.000545102625            1.40699817e-05           
       1.064183            0.000523009185            1.36810008e-05           
       1.065406            0.000534311082            1.38985788e-05           
       1.066628            0.000554791778            1.41289502e-05           
       1.067851            0.000564573388             1.4225303e-05           
       1.069073            0.000559587877            1.42584363e-05           
       1.070296            0.000583646033            1.45090584e-05           
       1.071518            0.000585570707            1.45771115e-05           
       1.072741            0.000597687395            1.47474262e-05           
       1.073963            0.000604006852            1.49271746e-05           
       1.075186            0.000640845352            1.52552034e-05           
       1.076408            0.000626510398            1.51679251e-05           
       1.077631            0.000624170566            1.50654202e-05           
       1.078853            0.000638666065            1.54093573e-05           
       1.080076            0.000621321677            1.50409786e-05           
       1.081298            0.000663430608            1.56359478e-05           
       1.082521            0.000638087405            1.52336265e-05           
       1.083743            0.000642343757            1.54350136e-05           
       1.084966            0.000621473758            1.51135588e-05           
       1.086188            0.000617056171            1.51062364e-05           
       1.087411            0.000636370876            1.53362477e-05           
       1.088633            0.000618772768            1.51760822e-05           
       1.089856            0.000624609506            1.52819849e-05           
       1.091078            0.000601956995            1.49087611e-05           
       1.092301            0.000574156236            1.46995581e-05           
       1.093523            0.000567872769            1.45148483e-05           
       1.094746            0.000592323759            1.49340424e-05           
       1.095968            0.000551350173             1.4221465e-05           
       1.097191            0.000532301067            1.42221204e-05           
       1.098413            0.000523558309            1.38969071e-05           
       1.099636            0.000521869575            1.41101601e-05           
       1.100858            0.000533485831            1.41030978e-05           
       1.102081            0.000500069513            1.36734818e-05           
       1.103303            0.000519699202            1.40311828e-05           
       1.104526             0.00052250891            1.39864074e-05           
       1.105748            0.000504969107            1.38764863e-05           
       1.106971            0.000512335039            1.39306852e-05           
       1.108193            0.000489081787             1.3737841e-05           
       1.109416            0.000480055072            1.34532717e-05           
       1.110638            0.000509112732            1.40014452e-05           
       1.111861            0.000494123956            1.37175035e-05           
       1.113083            0.000474963682            1.35929755e-05           
       1.114306            0.000487287694            1.36792996e-05           
       1.115528             0.00048238209            1.37143807e-05           
       1.116751            0.000483240417            1.36437698e-05           
       1.117973             0.00047915683            1.36719541e-05           
       1.119196             0.00047362229            1.35167007e-05           
       1.120418            0.000484711389            1.37423041e-05           
       1.121641            0.000468704424            1.34853664e-05           
       1.122863            0.000475316349            1.35879035e-05           
       1.124086             0.00046625063            1.34416365e-05           
       1.125308            0.000459457227            1.33686596e-05           
       1.126531            0.000457564596            1.34321835e-05           
       1.127753            0.000484010004            1.36525176e-05           
       1.128976            0.000487043686            1.38493084e-05           
       1.130198            0.000463415843            1.33506951e-05           
       1.131421            0.000459038834            1.33476475e-05           
       1.132643             0.00044824103            1.31798299e-05           
       1.133866            0.000445764072            1.31162703e-05           
       1.135088            0.000451840327            1.32828942e-05           
       1.136311            0.000473819477            1.34967311e-05           
       1.137533            0.000478196807             1.3632203e-05           
       1.138756             0.00046816917             1.3396195e-05           
       1.139978            0.000453397041            1.33720742e-05           
       1.141201            0.000469523456            1.34132419e-05           
       1.142423            0.000450036236            1.33080925e-05           
       1.143646            0.000479107041            1.35706847e-05           
       1.144868            0.000467581924             1.3556531e-05           
       1.146091            0.000465391136            1.34667334e-05           
       1.147313            0.000458434809             1.3414873e-05           
       1.148536             0.00045785857            1.34081973e-05           
       1.149758            0.000484360875            1.36717406e-05           
       1.150981            0.000479999828            1.37689437e-05           
       1.152203            0.000473098712            1.35213457e-05           
       1.153426            0.000464244612             1.3556794e-05           
       1.154648            0.000475607347            1.35964181e-05           
       1.155871            0.000486137335            1.38702525e-05           
       1.157093            0.000460951703            1.34361215e-05           
       1.158316            0.000460983269             1.3462205e-05           
       1.159538            0.000453797927            1.33883837e-05           
       1.160761            0.000465907068            1.35736936e-05           
       1.161983            0.000462351485             1.3505542e-05           
       1.163206            0.000466971273            1.34849942e-05           
       1.164428             0.00047126599            1.37431064e-05           
       1.165651            0.000437102618            1.30558284e-05           
       1.166873            0.000465655811            1.36585591e-05           
       1.168096            0.000490973048             1.3858985e-05           
       1.169318            0.000456416351            1.34774516e-05           
       1.170541            0.000468111325            1.36447466e-05           
       1.171763            0.000482551793            1.37938733e-05           
       1.172986            0.000479796026             1.3879992e-05           
       1.174208            0.000473447627            1.36366028e-05           
       1.175431            0.000459718518             1.3683166e-05           
       1.176653            0.000467769053            1.38936801e-05           
       1.177876            0.000472919517            1.43565624e-05           
       1.179098            0.000489625356            1.43998918e-05           
       1.180321            0.000483718554             1.4675218e-05           
       1.181543            0.000456923022             1.4222289e-05           
       1.182766            0.000449950151            1.42360843e-05           
       1.183988            0.000472284858            1.47141235e-05           
       1.185211            0.000450377656            1.43266294e-05           
       1.186433            0.000478819708            1.49902445e-05           
       1.187656            0.000449669099             1.4475529e-05           
       1.188878            0.000482937271            1.51547113e-05           
       1.190101            0.000471878578            1.50384569e-05           
       1.191323            0.000479323491            1.51343596e-05           
       1.192546            0.000455639127            1.50089099e-05           
       1.193768            0.000481342668            1.53354418e-05           
       1.194991             0.00046781175            1.52715608e-05           
       1.196213            0.000471581885            1.53009775e-05           
       1.197436            0.000482938181            1.57238945e-05           
       1.198658            0.000480414984            1.54650622e-05           
       1.199881            0.000471404255            1.55304252e-05           
       1.201103            0.000478402341            1.57286266e-05           
       1.202326            0.000486265904            1.58230337e-05           
       1.203548            0.000511662786            1.64816553e-05           
       1.204771            0.000510161209            1.62490859e-05           
       1.205993              0.0004667533            1.58881073e-05           
       1.207216            0.000481381218            1.58898498e-05           
       1.208438            0.000505883363            1.66665193e-05           
       1.209661            0.000498817129            1.63235592e-05           
       1.210883            0.000487041039            1.63078859e-05           
       1.212106            0.000500630023            1.66480293e-05           
       1.213328             0.00049140317            1.64354559e-05           
       1.214551             0.00048558502            1.65649795e-05           
       1.215773            0.000495964898            1.65670268e-05           
       1.216996             0.00050358105            1.70684545e-05           
       1.218218            0.000504765109            1.67387031e-05           
       1.219441            0.000513349539            1.72491983e-05           
       1.220663            0.000520444232            1.72484451e-05           
       1.221886            0.000498808363            1.71187354e-05           
       1.223108            0.000521661841            1.73956368e-05           
       1.224331            0.000507571355            1.72959581e-05           
       1.225553            0.000507535426            1.73891894e-05           
       1.226775            0.000497854708            1.72135875e-05           
       1.227998             0.00050991682            1.73888959e-05           
       1.229220            0.000476962916            1.70924092e-05           
       1.230443            0.000490668091             1.7084917e-05           
       1.231665            0.000495204008            1.76139258e-05           
       1.232888            0.000496357014            1.72916664e-05           
       1.234110            0.000476983312            1.74502456e-05           
       1.235333            0.000518595808            1.77511635e-05           
       1.236555            0.000496569511            1.77223931e-05           
       1.237778            0.000501480278            1.77874175e-05           
       1.239000            0.000512554589            1.80740221e-05           
       1.240223            0.000489523628            1.77919016e-05           
       1.241445            0.000498706648            1.78459026e-05           
       1.242668            0.000529196378            1.86516864e-05           
       1.243890            0.000509366248            1.81307765e-05           
       1.245113            0.000534988192            1.86775218e-05           
       1.246335            0.000499077853            1.82274294e-05           
       1.247558            0.000526518804            1.86423588e-05           
       1.248780            0.000538050218            1.91438325e-05           
       1.250003             0.00054440589            1.89757069e-05           
       1.251225            0.000559946977            1.97292378e-05           
       1.252448            0.000514300619            1.85714891e-05           
       1.253670            0.000527101387            1.89590744e-05           
       1.254893            0.000532558964            1.92936031e-05           
       1.256115            0.000529657927            1.90825051e-05           
       1.257338            0.000530166072            1.95289486e-05           
       1.258560             0.00054029878            1.92496471e-05           
       1.259783            0.000518184857            1.93588251e-05           
       1.261005            0.000516789806            1.91083315e-05           
       1.262228            0.000550327053             1.9845565e-05           
       1.263450            0.000525974148            1.96380141e-05           
       1.264673             0.00053035729            1.95496287e-05           
       1.265895            0.000553684662            2.03360841e-05           
       1.267118            0.000516159111            1.93225175e-05           
       1.268340            0.000519132709            1.96006943e-05           
       1.269563             0.00056416885            2.07251235e-05           
       1.270785            0.000481076639            1.87977504e-05           
       1.272008            0.000535191734            2.03630954e-05           
       1.273230            0.000545201523             2.0197558e-05           
       1.274453            0.000509053255            1.99506311e-05           
       1.275675            0.000533718571            2.01898581e-05           
       1.276898            0.000527223242             2.0137337e-05           
       1.278120            0.000539086913             2.0700538e-05           
       1.279343            0.000540537914            2.05177301e-05           
       1.280565            0.000554224864            2.11622471e-05           
       1.281788            0.000543883407            2.06048559e-05           
       1.283010            0.000577826237            2.16337986e-05           
       1.284233            0.000571957931            2.15651811e-05           
       1.285455            0.000537990847            2.08624544e-05           
       1.286678            0.000595704741            2.22137531e-05           
       1.287900            0.000503254959            2.01658857e-05           
       1.289123            0.000557419775             2.1632405e-05           
       1.290345            0.000564400453            2.16319495e-05           
       1.291568            0.000557724992            2.16051621e-05           
       1.292790             0.00056766515            2.21266956e-05           
       1.294013            0.000547571298            2.14730745e-05           
       1.295235            0.000567458091            2.24274864e-05           
       1.296458             0.00059001982            2.22555847e-05           
       1.297680            0.000536395745            2.17067193e-05           
       1.298903            0.000572519126            2.24722532e-05           
       1.300125            0.000596806075            2.28813979e-05           
       1.301348            0.000592315817            2.31562336e-05           
       1.302570            0.000572188995            2.24327831e-05           
       1.303793            0.000547341654            2.22665444e-05           
       1.305015            0.000622443171            2.38906966e-05           
       1.306238            0.000545788324            2.20894127e-05           
       1.307460            0.000567554473            2.32905286e-05           
       1.308683            0.000595265625             2.3189193e-05           
       1.309905            0.000581135245            2.33807162e-05           
       1.311128            0.000542903717            2.26251636e-05           
       1.312350             0.00053388849            2.23256755e-05           
       1.313573            0.000579663053            2.38557226e-05           
       1.314795            0.000588946023            2.35035729e-05           
       1.316018            0.000565504793            2.36203495e-05           
       1.317240            0.000560418654             2.3318152e-05           
       1.318463            0.000582579356            2.37533809e-05           
       1.319685            0.000596471121             2.4480666e-05           
       1.320908             0.00056385176            2.36256615e-05           
       1.322130            0.000587518045            2.46561274e-05           
       1.323353            0.000600502545             2.4362693e-05           
       1.324575            0.000617049114            2.51073302e-05           
       1.325798            0.000619555394            2.53882941e-05           
       1.327020            0.000612991017            2.49495122e-05           
       1.328243            0.000620079573            2.58482805e-05           
       1.329465            0.000642337708              2.560409e-05           
       1.330688            0.000590235697             2.4965352e-05           
       1.331910            0.000569210529             2.4893493e-05           
       1.333133            0.000621790115            2.55444068e-05           
       1.334355            0.000621175467            2.65507751e-05           
       1.335578             0.00060559549            2.53037501e-05           
       1.336800            0.000619280689            2.61673081e-05           
       1.338023            0.000595371195            2.60055898e-05           
       1.339245            0.000617456209            2.59207087e-05           
       1.340468            0.000575924065            2.59382786e-05           
       1.341690             0.00060164402             2.5963783e-05           
       1.342913            0.000550983726            2.49413579e-05           
       1.344135            0.000581764687            2.61810936e-05           
       1.345358            0.000598250729            2.61572993e-05           
       1.346580            0.000592484332            2.67026958e-05           
       1.347803             0.00065405623            2.75636048e-05           
       1.349025            0.000564882487            2.59805083e-05           
       1.350248            0.000594646006               2.70824e-05           
       1.351470            0.000625325672            2.72038748e-05           
       1.352693            0.000646303159            2.83186377e-05           
       1.353915            0.000667626728            2.88637581e-05           
       1.355138            0.000697423871             2.9270449e-05           
       1.356360            0.000667969971            2.93577227e-05           
       1.357583            0.000629207673            2.78109213e-05           
       1.358805            0.000632398266             2.8534886e-05           
       1.360028            0.000571266789            2.72003819e-05           
       1.361250            0.000610740985            2.80898648e-05           
       1.362473            0.000658653291            2.98462616e-05           
       1.363695            0.000642872037             2.8788474e-05           
       1.364918            0.000640105245            2.95183882e-05           
       1.366140            0.000625653333            2.91878348e-05           
       1.367363            0.000660495374            2.96073748e-05           
       1.368585            0.000687946526            3.16511407e-05           
       1.369808            0.000638913314            2.90874621e-05           
       1.371030            0.000663936212            3.03544138e-05           
       1.372253            0.000641669788            3.05828358e-05           
       1.373475            0.000657354523            3.01683778e-05           
       1.374698            0.000654297924            3.11365076e-05           
       1.375920            0.000699827214            3.19540738e-05           
       1.377143            0.000704529735            3.20164981e-05           
       1.378365            0.000674199852            3.21886818e-05           
       1.379588            0.000697644964            3.17220173e-05           
       1.380810            0.000689878331            3.22547478e-05           
       1.382033             0.00066820788            3.22203424e-05           
       1.383255            0.000664905881            3.17784857e-05           
       1.384478            0.000660860415            3.31152345e-05           
       1.385700            0.000660639883            3.16864861e-05           
       1.386923            0.000677142499            3.26190853e-05           
       1.388145            0.000667905068            3.34262617e-05           
       1.389368            0.000669017633            3.24878305e-05           
       1.390590            0.000692816965            3.39341271e-05           
       1.391813            0.000670188382            3.34997258e-05           
       1.393035            0.000685304014             3.3582492e-05           
       1.394258              0.0007339127            3.61147078e-05           
       1.395480            0.000658758203            3.33483726e-05           
       1.396703            0.000742446581            3.57320384e-05           
       1.397925            0.000799220197            3.77774481e-05           
       1.399148            0.000665332829            3.42146811e-05           
       1.400370            0.000688510598            3.57613887e-05           
       1.401593            0.000655569545            3.41017629e-05           
       1.402815            0.000700157907            3.60034465e-05           
       1.404038            0.000674376595            3.54801149e-05           
       1.405260            0.000708403484             3.6226795e-05           
       1.406483            0.000751792133             3.8161392e-05           
       1.407705             0.00068592431            3.65325234e-05           
       1.408928            0.000716080906             3.7333154e-05           
       1.410150            0.000752268037            3.88369682e-05           
       1.411373            0.000711322705            3.75327089e-05           
       1.412595            0.000766310659             3.9634735e-05           
       1.413818            0.000722599959             3.8494112e-05           
       1.415040            0.000756335689            3.96484634e-05           
       1.416262            0.000723703798            3.94024238e-05           
       1.417485            0.000768319933            4.04222539e-05           
       1.418707            0.000739178985            4.00170851e-05           
       1.419930            0.000734699882            4.03679135e-05           
       1.421152            0.000774806762            4.15597049e-05           
       1.422375            0.000731210057            4.10638658e-05           
       1.423597            0.000834776896            4.33574805e-05           
       1.424820            0.000767011996            4.23825769e-05           
       1.426042            0.000800610428            4.35241349e-05           
       1.427265            0.000719953045            4.14884544e-05           
       1.428487            0.000850377331            4.59165639e-05           
       1.429710            0.000829821057            4.52474844e-05           
       1.430932             0.00080941158            4.50484735e-05           
       1.432155            0.000765982934            4.41827347e-05           
       1.433377            0.000791625927            4.52905435e-05           
       1.434600             0.00087122058            4.83195883e-05           
       1.435822             0.00091213787            4.90358025e-05           
       1.437045            0.000821584702            4.73418275e-05           
       1.438267            0.000846439303            4.89113253e-05           
       1.439490            0.000943280087            5.11872835e-05           
       1.440712            0.000887898795             5.0412908e-05           
       1.441935            0.000935172641            5.25436966e-05           
       1.443157            0.000980866568            5.41585909e-05           
       1.444380            0.000859790525            5.08747859e-05           
       1.445602            0.000967259425            5.46663761e-05           
       1.446825            0.000915026906            5.35276731e-05           
       1.448047             0.00101311583            5.70895265e-05           
       1.449270             0.00101364678            5.83082954e-05           
       1.450492             0.00111297941            6.08947947e-05           
       1.451715             0.00105265954            5.96504657e-05           
       1.452937             0.00096906933            5.80725765e-05           
       1.454160             0.00101018447             6.0187013e-05           
       1.455382             0.00100403161            6.02405951e-05           
       1.456605             0.00109342998            6.38510128e-05           
       1.457827             0.00118287997            6.66838478e-05           
       1.459050             0.00112585378            6.58503073e-05           
       1.460272             0.00130591013            7.24078824e-05           
       1.461495             0.00114321313            6.86295807e-05           
       1.462717             0.00121775083            7.08438687e-05           
       1.463940             0.00122208655            7.25632691e-05           
       1.465162             0.00132837716            7.74299945e-05           
       1.466385             0.00128467822            7.54504368e-05           
       1.467607             0.00134217667            7.93700757e-05           
       1.468830              0.0012877289            7.81409962e-05           
       1.470052             0.00121340466            7.78161294e-05           
       1.471275             0.00141145835            8.39414593e-05           
       1.472497             0.00146988828            8.84859321e-05           
       1.473720             0.00135626553            8.50120119e-05           
       1.474942             0.00147828462            9.47480583e-05           
       1.476165             0.00155990142            9.79673115e-05           
       1.477387             0.00151758415            0.000100592997           
       1.478610              0.0013311232            9.99429276e-05           
       1.479832             0.00147580021            0.000104439602           
       1.481055             0.00152922237            0.000111607632           
       1.482277             0.00171448901            0.000118195533           
       1.483500             0.00174103406            0.000124520832           
       1.484722             0.00160550883            0.000118505065           
       1.485945             0.00168649422            0.000127408257           
       1.487167             0.00158481461            0.000127410909           
       1.488390             0.00176642671            0.000139047832           
       1.489612             0.00136660318            0.000126720684           
       1.490835              0.0016260036            0.000141750063           
       1.492057             0.00171996159              0.0001539203           
       1.493280             0.00200407909            0.000168603004           
       1.494502             0.00190639009             0.00017509346           
       1.495725             0.00206306093            0.000185293435           
       1.496947             0.00196159555            0.000198646341           
       1.498170             0.00191059881            0.000204800244           
       1.499392             0.00210586729            0.000237745174           
       1.500615             0.00203671431            0.000240629243           
       1.501837             0.00208024744            0.000268029028           
       1.503060              0.0018633268            0.000300198333           
       1.504282             0.00202719754            0.000350139396           
       1.505505             0.00181166516            0.000418758006           
       1.506727              0.0025461653             0.00064101691           
