# Supplementary material for: One-dimensional CsPbBr3 superlattices with polarized and amplified spontaneous circularly polarized emissions
Source: Nat Commun. 2026 May 23;17:6768. doi: 10.1038/s41467-026-73513-2 (PMC13385850; doi:10.1038/s41467-026-73513-2)
Supplement: Supplementary file 4 — Supplementary Data 1 (Unprocessed data) [file 41467_2026_73513_MOESM4_ESM.zip › Supplementary Data 1/Raw Data/SI-Raw Data/Fig 10/Fig 10a-saxs.txt]

Q	Intensity
0.02139	0.00275
0.02262	0.00281
0.02384	0.65826
0.02506	2.72932
0.02628	3.18883
0.02751	4.63019
0.02873	6.05554
0.02995	8.03268
0.03117	11.24143
0.0324	13.50919
0.03362	16.15155
0.03484	15.30384
0.03606	14.78716
0.03729	12.62867
0.03851	8.60456
0.03973	6.70045
0.04095	4.53118
0.04218	3.20963
0.0434	2.37996
0.04462	1.64845
0.04584	1.385
0.04707	1.0827
0.04829	0.94973
0.04951	0.80229
0.05073	0.66151
0.05196	0.4577
0.05318	0.33103
0.0544	0.28515
0.05562	0.25219
0.05685	0.22494
0.05807	0.21643
0.05929	0.20197
0.06051	0.20015
0.06174	0.18728
0.06296	0.19275
0.06418	0.18821
0.0654	0.18945
0.06663	0.19804
0.06785	0.21279
0.06907	0.25774
0.07029	0.26414
0.07152	0.29668
0.07274	0.28883
0.07396	0.25539
0.07518	0.243
0.07641	0.20387
0.07763	0.18289
0.07885	0.15396
0.08007	0.13038
0.0813	0.11532
0.08252	0.09179
0.08374	0.0809
0.08496	0.06704
0.08619	0.06075
0.08741	0.05491
0.08863	0.04786
0.08985	0.04513
0.09108	0.04052
0.0923	0.03743
0.09352	0.03517
0.09474	0.03326
0.09597	0.03118
0.09719	0.03047
0.09841	0.02757
0.09963	0.02729
0.10086	0.02569
0.10208	0.02421
0.1033	0.023
0.10452	0.02177
0.10575	0.02018
0.10697	0.01912
0.10819	0.0174
0.10941	0.01685
0.11064	0.01574
0.11186	0.01492
0.11308	0.01496
0.1143	0.01415
0.11553	0.01429
0.11675	0.0145
0.11797	0.01419
0.11919	0.01399
0.12042	0.01366
0.12164	0.0138
0.12286	0.0133
0.12408	0.01273
0.12531	0.01213
0.12653	0.01185
0.12775	0.01153
0.12897	0.01125
0.1302	0.01112
0.13142	0.01137
0.13264	0.0106
0.13386	0.01116
0.13509	0.01105
0.13631	0.01124
0.13753	0.01115
0.13875	0.01182
0.13998	0.01282
0.1412	0.01281
0.14242	0.01324
0.14364	0.01326
0.14487	0.01281
0.14609	0.01285
0.14731	0.01151
0.14853	0.01091
0.14976	0.00987
0.15098	0.00957
0.1522	0.00882
0.15342	0.00811
0.15465	0.00734
0.15587	0.00665
0.15709	0.00651
0.15831	0.00585
0.15954	0.00556
0.16076	0.00516
0.16198	0.00462
0.1632	0.00426
0.16443	0.00404
0.16565	0.00386
0.16687	0.00366
0.16809	0.00334
0.16932	0.00329
0.17054	0.00305
0.17176	0.00289
0.17298	0.00265
0.17421	0.00258
0.17543	0.0024
0.17665	0.00228
0.17787	0.00229
0.1791	0.00201
0.18032	0.00196
0.18154	0.00193
0.18276	0.00181
0.18399	0.00178
0.18521	0.00156
0.18643	0.00151
0.18765	0.00146
0.18888	0.00141
0.1901	0.00129
0.19132	0.00132
0.19254	0.00137
0.19377	0.00124
0.19499	0.00123
0.19621	0.00115
0.19743	0.00113
0.19866	0.0012
0.19988	0.00118
0.2011	0.0012
0.20232	0.00107
0.20355	0.00107
0.20477	0.00103
0.20599	0.00108
0.20721	0.00104
0.20844	9.87175E-4
0.20966	0.00108
0.21088	0.00104
0.2121	9.88577E-4
0.21333	9.90226E-4
0.21455	0.00104
0.21577	0.00105
0.21699	0.0011
0.21822	0.00107
0.21944	0.00107
0.22066	0.00108
0.22188	0.00104
0.22311	0.00106
0.22433	0.00106
0.22555	0.00114
0.22677	0.00102
0.228	0.00107
0.22922	0.00109
0.23044	0.00108
0.23166	0.00117
0.23289	0.00117
0.23411	0.00111
0.23533	0.00106
0.23655	0.00103
0.23778	9.68122E-4
0.239	0.001
0.24022	9.79343E-4
0.24144	0.00101
0.24267	0.00103
0.24389	9.44143E-4
0.24511	9.87648E-4
0.24633	9.60944E-4
0.24756	9.4739E-4
0.24878	9.24902E-4
0.25	9.11977E-4
0.25122	0.001
0.25245	9.56367E-4
0.25367	9.46729E-4
0.25489	8.83643E-4
0.25611	8.52864E-4
0.25734	9.10388E-4
0.25856	8.73675E-4
0.25978	8.95626E-4
0.261	8.49849E-4
0.26223	8.47848E-4
0.26345	8.18391E-4
0.26467	8.39111E-4
0.26589	8.50183E-4
0.26712	8.45786E-4
0.26834	9.1949E-4
0.26956	8.08647E-4
0.27078	8.70311E-4
0.27201	8.4101E-4
0.27323	8.16873E-4
0.27445	8.69761E-4
0.27567	9.32258E-4
0.2769	9.56941E-4
0.27812	8.75325E-4
0.27934	9.10643E-4
0.28056	9.19613E-4
0.28179	9.41972E-4
0.28301	9.5969E-4
0.28423	9.08963E-4
0.28545	0.00101
0.28668	0.00102
0.2879	9.81743E-4
0.28912	0.00102
0.29034	0.00105
0.29157	0.00102
0.29279	9.84466E-4
0.29401	0.00106
0.29523	0.00107
0.29646	0.00102
0.29768	0.00103
0.2989	0.00101
0.30012	9.89662E-4
0.30135	0.00105
0.30257	9.85123E-4
0.30379	9.70863E-4
0.30501	9.5593E-4
0.30624	9.13699E-4
0.30746	9.19401E-4
0.30868	9.19175E-4
0.3099	8.3957E-4
0.31113	8.06359E-4
0.31235	8.26563E-4
0.31357	7.91132E-4
0.31479	7.61866E-4
0.31602	7.00152E-4
0.31724	7.60538E-4
0.31846	7.55064E-4
0.31968	6.92061E-4
0.32091	7.49721E-4
0.32213	6.7362E-4
0.32335	6.30543E-4
0.32457	6.59756E-4
0.3258	6.32366E-4
0.32702	6.20142E-4
0.32824	5.59324E-4
0.32946	5.73678E-4
0.33069	5.43507E-4
0.33191	5.47023E-4
0.33313	5.38357E-4
0.33435	5.0693E-4
0.33558	5.17441E-4
0.3368	5.362E-4
0.33802	4.90012E-4
0.33924	5.107E-4
0.34047	4.88706E-4
0.34169	5.22224E-4
0.34291	4.51965E-4
0.34413	4.52216E-4
0.34536	4.97477E-4
0.34658	4.46632E-4
0.3478	4.70928E-4
0.34902	4.58411E-4
0.35025	4.40524E-4
0.35147	4.57233E-4
0.35269	4.28516E-4
0.35391	4.50091E-4
0.35514	4.08686E-4
0.35636	3.96823E-4
0.35758	4.03045E-4
0.3588	4.40259E-4
0.36003	3.77884E-4
0.36125	3.93738E-4
0.36247	4.03942E-4
0.36369	4.17535E-4
0.36492	3.63863E-4
0.36614	3.78481E-4
0.36736	4.28995E-4
0.36858	4.19221E-4
0.36981	3.66559E-4
0.37103	3.7989E-4
0.37225	3.33416E-4
0.37347	3.83402E-4
0.3747	3.77721E-4
0.37592	4.02416E-4
0.37714	3.46301E-4
0.37836	3.38605E-4
0.37959	3.18301E-4
0.38081	3.23381E-4
0.38203	3.37849E-4
0.38325	3.64105E-4
0.38448	3.47105E-4
0.3857	3.35709E-4
0.38692	3.23228E-4
0.38814	3.19079E-4
0.38937	3.38526E-4
0.39059	3.0625E-4
0.39181	3.34634E-4
0.39303	3.32675E-4
0.39426	3.26424E-4
0.39548	3.3668E-4
0.3967	3.23331E-4
0.39792	3.06848E-4
0.39915	3.01473E-4
0.40037	3.25619E-4
0.40159	3.09381E-4
0.40281	3.07339E-4
0.40404	2.9446E-4
0.40526	3.10034E-4
0.40648	2.88791E-4
0.4077	2.79203E-4
0.40893	3.13283E-4
0.41015	3.08806E-4
0.41137	3.07384E-4
0.41259	3.04366E-4
0.41382	3.01925E-4
0.41504	3.03983E-4
0.41626	3.25104E-4
0.41748	3.07804E-4
0.41871	2.85296E-4
0.41993	2.8816E-4
0.42115	3.29829E-4
0.42237	3.10893E-4
0.4236	3.15083E-4
0.42482	3.22814E-4
0.42604	3.58128E-4
0.42726	3.70236E-4
0.42849	3.49866E-4
0.42971	3.58592E-4
0.43093	3.78559E-4
0.43215	3.9101E-4
0.43338	3.32464E-4
0.4346	3.22924E-4
0.43582	3.01711E-4
0.43704	3.23594E-4
0.43827	2.90495E-4
0.43949	3.12455E-4
0.44071	2.99332E-4
0.44193	3.1971E-4
0.44316	3.24698E-4
0.44438	3.42485E-4
0.4456	2.98692E-4
0.44682	3.07362E-4
0.44805	3.0901E-4
0.44927	3.38809E-4
0.45049	3.10519E-4
0.45171	3.2044E-4
0.45294	3.18774E-4
0.45416	3.42999E-4
0.45538	3.4472E-4
0.4566	3.18598E-4
0.45783	3.28401E-4
0.45905	3.12236E-4
0.46027	3.30817E-4
0.46149	3.44736E-4
0.46272	3.20587E-4
0.46394	3.07415E-4
0.46516	3.3435E-4
0.46638	3.16921E-4
0.46761	3.30562E-4
0.46883	3.19633E-4
0.47005	3.29338E-4
0.47127	3.4336E-4
0.4725	3.09476E-4
0.47372	3.13112E-4
0.47494	3.1012E-4
0.47616	3.15453E-4
0.47739	3.16993E-4
0.47861	3.20978E-4
0.47983	3.22605E-4
0.48105	3.04871E-4
0.48228	3.2779E-4
0.4835	3.24109E-4
0.48472	3.13551E-4
0.48594	3.1993E-4
0.48717	3.13976E-4
0.48839	3.07911E-4
0.48961	2.8098E-4
0.49083	3.25008E-4
0.49206	3.17708E-4
0.49328	3.11622E-4
0.4945	3.21305E-4
0.49572	3.0584E-4
0.49695	3.05015E-4
0.49817	3.03735E-4
0.49939	2.84853E-4
0.50061	2.79539E-4
0.50184	2.96548E-4
0.50306	2.9438E-4
0.50428	3.05992E-4
0.5055	3.03538E-4
0.50673	2.83237E-4
0.50795	2.97869E-4
0.50917	2.76834E-4
0.51039	2.99569E-4
0.51162	2.86307E-4
0.51284	2.87116E-4
0.51406	2.98049E-4
0.51528	2.71878E-4
0.51651	2.90057E-4
0.51773	2.65868E-4
0.51895	2.92595E-4
0.52017	2.63093E-4
0.5214	2.80641E-4
0.52262	2.67166E-4
0.52384	2.73374E-4
0.52506	2.80471E-4
0.52629	2.98993E-4
0.52751	3.04562E-4
0.52873	2.74801E-4
0.52995	2.49479E-4
0.53118	2.47402E-4
0.5324	2.545E-4
0.53362	2.77758E-4
0.53484	2.53154E-4
0.53607	2.51394E-4
0.53729	2.58404E-4
0.53851	2.81237E-4
0.53973	2.57139E-4
0.54096	2.51624E-4
0.54218	2.51205E-4
0.5434	2.5953E-4
0.54462	2.67507E-4
0.54585	2.35067E-4
0.54707	2.4504E-4
0.54829	2.44484E-4
0.54951	2.53759E-4
0.55074	2.53232E-4
0.55196	2.4881E-4
0.55318	2.47623E-4
0.5544	2.37699E-4
0.55563	2.4128E-4
0.55685	2.45026E-4
0.55807	2.65143E-4
0.55929	2.36231E-4
0.56052	2.44987E-4
0.56174	2.19881E-4
0.56296	2.48097E-4
0.56418	2.29144E-4
0.56541	2.31022E-4
0.56663	2.25274E-4
0.56785	2.14095E-4
0.56907	2.26268E-4
0.5703	2.34682E-4
0.57152	2.44461E-4
0.57274	2.44498E-4
0.57396	2.24794E-4
0.57519	2.19196E-4
0.57641	2.30214E-4
0.57763	2.13121E-4
0.57885	2.18792E-4
0.58008	1.97016E-4
0.5813	2.3031E-4
0.58252	2.11051E-4
0.58374	2.38295E-4
0.58497	2.05187E-4
0.58619	2.14373E-4
0.58741	2.22747E-4
0.58863	2.24068E-4
0.58986	2.09348E-4
0.59108	2.24706E-4
0.5923	2.07037E-4
0.59352	2.05574E-4
0.59475	2.3272E-4
0.59597	2.28839E-4
0.59719	2.30527E-4
0.59841	2.31856E-4
0.59964	2.29203E-4
0.60086	2.00878E-4
0.60208	2.10484E-4
0.6033	2.04643E-4
0.60453	2.10183E-4
0.60575	2.11609E-4
0.60697	2.10484E-4
0.60819	2.2464E-4
0.60942	2.1005E-4
0.61064	2.09797E-4
0.61186	2.33863E-4
0.61308	2.22142E-4
0.61431	2.1224E-4
0.61553	2.25009E-4
0.61675	2.22753E-4
0.61797	2.16199E-4
0.6192	2.17176E-4
0.62042	2.40429E-4
0.62164	2.27407E-4
0.62286	2.15415E-4
0.62409	2.29828E-4
0.62531	2.31128E-4
0.62653	2.19378E-4
0.62775	2.15424E-4
0.62898	2.4611E-4
0.6302	2.27431E-4
0.63142	2.35766E-4
0.63264	2.46311E-4
0.63387	2.15041E-4
0.63509	2.13205E-4
0.63631	2.1404E-4
0.63753	2.28476E-4
0.63876	2.41469E-4
0.63998	2.52435E-4
0.6412	2.34835E-4
0.64242	2.37656E-4
0.64365	2.37332E-4
0.64487	2.23887E-4
0.64609	2.29204E-4
0.64731	2.57654E-4
0.64854	2.40998E-4
0.64976	2.17178E-4
0.65098	2.30823E-4
0.6522	2.29831E-4
0.65343	2.38225E-4
0.65465	2.1861E-4
0.65587	2.18858E-4
0.65709	2.31939E-4
0.65832	2.3213E-4
0.65954	2.43423E-4
0.66076	2.23586E-4
0.66198	2.50423E-4
0.6632	2.29155E-4
0.66443	2.58565E-4
0.66565	2.28309E-4
0.66687	2.35372E-4
0.66809	2.25741E-4
0.66932	2.39347E-4
0.67054	2.35541E-4
0.67176	2.3256E-4
0.67298	2.20876E-4
0.67421	2.34258E-4
0.67543	2.4569E-4
0.67665	2.38196E-4
0.67787	2.21562E-4
0.6791	2.23901E-4
0.68032	2.29602E-4
0.68154	2.2114E-4
0.68276	2.26785E-4
0.68399	2.21951E-4
0.68521	2.33207E-4
0.68643	2.43247E-4
0.68765	2.1314E-4
0.68888	2.37503E-4
0.6901	2.4434E-4
0.69132	2.44577E-4
0.69254	2.38817E-4
0.69377	2.44752E-4
0.69499	2.27028E-4
0.69621	2.2934E-4
0.69743	2.33842E-4
0.69866	2.41331E-4
0.69988	2.30332E-4
0.7011	2.13133E-4
0.70232	2.28318E-4
0.70355	2.38645E-4
0.70477	2.11229E-4
0.70599	2.35265E-4
0.70721	2.34046E-4
0.70844	2.4175E-4
0.70966	2.5436E-4
0.71088	2.24229E-4
0.7121	2.31999E-4
0.71333	2.47021E-4
0.71455	2.46358E-4
0.71577	2.22056E-4
0.71699	2.45974E-4
0.71822	2.27269E-4
0.71944	2.36246E-4
0.72066	2.55321E-4
0.72188	2.32358E-4
0.72311	2.3437E-4
0.72433	2.40208E-4
0.72555	2.26158E-4
0.72677	2.32704E-4
0.728	2.38774E-4
0.72922	2.46778E-4
0.73044	2.26424E-4
0.73166	2.34841E-4
0.73289	2.48378E-4
0.73411	2.19656E-4
0.73533	2.25E-4
0.73655	2.26879E-4
0.73778	2.18079E-4
0.739	2.40765E-4
0.74022	2.33208E-4
0.74144	2.44921E-4
0.74267	2.19497E-4
0.74389	2.31139E-4
0.74511	2.42804E-4
0.74633	2.18639E-4
0.74756	2.16445E-4
0.74878	2.40448E-4
0.75	2.27614E-4
0.75122	2.16781E-4
0.75245	2.25553E-4
0.75367	2.12807E-4
0.75489	2.28143E-4
0.75611	2.37281E-4
0.75734	2.38321E-4
0.75856	2.21531E-4
0.75978	2.04673E-4
0.761	2.30351E-4
0.76223	2.20741E-4
0.76345	2.3129E-4
0.76467	2.14176E-4
0.76589	2.09326E-4
0.76712	2.20521E-4
0.76834	2.415E-4
0.76956	2.28891E-4
0.77078	2.40836E-4
0.77201	2.14885E-4
0.77323	2.17904E-4
0.77445	2.25054E-4
0.77567	2.33104E-4
0.7769	2.36891E-4
0.77812	2.32783E-4
0.77934	2.23746E-4
0.78056	2.17325E-4
0.78179	2.26806E-4
0.78301	2.23325E-4
0.78423	2.10263E-4
0.78545	2.28134E-4
0.78668	2.18214E-4
0.7879	2.10888E-4
0.78912	2.29272E-4
0.79034	2.3606E-4
0.79157	2.28203E-4
0.79279	2.29911E-4
0.79401	2.38917E-4
0.79523	2.25879E-4
0.79646	2.39056E-4
0.79768	2.26594E-4
0.7989	2.16579E-4
0.80012	2.1992E-4
0.80135	2.35484E-4
0.80257	2.20637E-4
0.80379	2.50126E-4
0.80501	2.20231E-4
0.80624	2.27738E-4
0.80746	2.52639E-4
0.80868	2.1873E-4
0.8099	2.30669E-4
0.81113	2.33886E-4
0.81235	2.26389E-4
0.81357	2.45957E-4
0.81479	2.48839E-4
0.81602	2.26112E-4
0.81724	2.36919E-4
0.81846	2.30755E-4
0.81968	2.42913E-4
0.82091	2.30533E-4
0.82213	2.30308E-4
0.82335	2.28809E-4
0.82457	2.32581E-4
0.8258	2.27882E-4
0.82702	2.45869E-4
0.82824	2.4451E-4
0.82946	2.34441E-4
0.83069	2.39521E-4
0.83191	2.38297E-4
0.83313	2.28904E-4
0.83435	2.3491E-4
0.83558	2.40602E-4
0.8368	2.3228E-4
0.83802	2.36698E-4
0.83924	2.42864E-4
0.84047	2.3554E-4
0.84169	2.46788E-4
0.84291	2.39505E-4
0.84413	2.42655E-4
0.84536	2.5958E-4
0.84658	2.4636E-4
0.8478	2.44754E-4
0.84902	2.69721E-4
0.85025	2.5236E-4
0.85147	2.54839E-4
0.85269	2.6433E-4
0.85391	2.59133E-4
0.85514	2.67544E-4
0.85636	2.61152E-4
0.85758	2.70313E-4
0.8588	2.6889E-4
0.86003	2.70033E-4
0.86125	2.61749E-4
0.86247	2.71323E-4
0.86369	2.67537E-4
0.86492	2.60565E-4
0.86614	2.58324E-4
0.86736	2.68341E-4
0.86858	2.83241E-4
0.86981	2.78847E-4
0.87103	2.72071E-4
0.87225	2.70677E-4
0.87347	2.62899E-4
0.8747	2.75924E-4
0.87592	2.85044E-4
0.87714	2.54757E-4
0.87836	2.72847E-4
0.87959	2.66135E-4
0.88081	2.8395E-4
0.88203	2.72928E-4
0.88325	2.81294E-4
0.88448	2.66968E-4
0.8857	2.8557E-4
0.88692	2.83812E-4
0.88814	2.76859E-4
0.88937	2.81996E-4
0.89059	2.68045E-4
0.89181	2.68948E-4
0.89303	2.91154E-4
0.89426	2.70065E-4
0.89548	2.45453E-4
0.8967	2.60418E-4
0.89792	2.78455E-4
0.89915	2.69729E-4
0.90037	2.68379E-4
0.90159	2.73525E-4
0.90281	2.72295E-4
0.90404	2.50697E-4
0.90526	2.69881E-4
0.90648	2.73376E-4
0.9077	2.76271E-4
0.90893	2.65921E-4
0.91015	2.6634E-4
0.91137	2.71079E-4
0.91259	2.73543E-4
0.91382	2.81745E-4
0.91504	2.78721E-4
0.91626	2.71094E-4
0.91748	2.68633E-4
0.91871	2.87262E-4
0.91993	2.76343E-4
0.92115	2.66258E-4
0.92237	2.71194E-4
0.9236	2.76085E-4
0.92482	2.86806E-4
0.92604	2.76573E-4
0.92726	2.71421E-4
0.92849	2.63773E-4
0.92971	2.62848E-4
0.93093	2.75582E-4
0.93215	2.95874E-4
0.93338	2.48991E-4
0.9346	2.81757E-4
0.93582	2.70843E-4
0.93704	2.77312E-4
0.93827	2.80819E-4
0.93949	2.69488E-4
0.94071	2.72809E-4
0.94193	2.59983E-4
0.94316	2.95123E-4
0.94438	2.78856E-4
0.9456	2.8773E-4
0.94682	2.69552E-4
0.94805	2.81139E-4
0.94927	2.65505E-4
0.95049	2.76896E-4
0.95171	2.68784E-4
0.95294	2.89932E-4
0.95416	2.98867E-4
0.95538	2.97119E-4
0.9566	2.88599E-4
0.95783	2.92047E-4
0.95905	2.76343E-4
0.96027	2.9984E-4
0.96149	2.94088E-4
0.96272	2.83079E-4
0.96394	2.66271E-4
0.96516	2.89399E-4
0.96638	2.91352E-4
0.96761	3.0094E-4
0.96883	2.98209E-4
0.97005	2.90184E-4
0.97127	2.94685E-4
0.9725	2.99081E-4
0.97372	3.16813E-4
0.97494	2.96501E-4
0.97616	3.01773E-4
0.97739	3.01193E-4
0.97861	3.01876E-4
0.97983	3.00422E-4
0.98105	3.12173E-4
0.98228	2.99417E-4
0.9835	3.09751E-4
0.98472	3.17829E-4
0.98594	3.23966E-4
0.98717	3.50646E-4
0.98839	3.1888E-4
0.98961	3.44203E-4
0.99083	3.26548E-4
0.99206	3.50867E-4
0.99328	3.23509E-4
0.9945	3.44854E-4
0.99572	3.51302E-4
0.99695	3.45866E-4
0.99817	3.76519E-4
0.99939	3.88787E-4
1.00061	3.87153E-4
1.00184	3.86187E-4
1.00306	3.87515E-4
1.00428	4.0601E-4
1.0055	4.29335E-4
1.00673	4.25061E-4
1.00795	4.56061E-4
1.00917	4.66975E-4
1.01039	4.6275E-4
1.01162	4.51391E-4
1.01284	5.09913E-4
1.01406	4.93808E-4
1.01528	5.33617E-4
1.01651	5.31829E-4
1.01773	5.50535E-4
1.01895	5.43063E-4
1.02017	5.24092E-4
1.0214	5.79019E-4
1.02262	5.51991E-4
1.02384	5.63489E-4
1.02506	5.46995E-4
1.02629	5.44025E-4
1.02751	5.69987E-4
1.02873	5.50178E-4
1.02995	5.42236E-4
1.03118	5.73117E-4
1.0324	5.85762E-4
1.03362	5.84351E-4
1.03484	5.57618E-4
1.03607	5.57797E-4
1.03729	5.68846E-4
1.03851	5.65743E-4
1.03973	5.48499E-4
1.04096	5.41485E-4
1.04218	5.64315E-4
1.0434	5.62961E-4
1.04462	5.51174E-4
1.04585	5.55436E-4
1.04707	5.52961E-4
1.04829	5.33182E-4
1.04951	5.40108E-4
1.05074	5.48376E-4
1.05196	5.36719E-4
1.05318	5.21271E-4
1.0544	5.2444E-4
1.05563	5.35171E-4
1.05685	5.30335E-4
1.05807	5.29953E-4
1.05929	5.43482E-4
1.06052	5.20115E-4
1.06174	5.32701E-4
1.06296	5.45103E-4
1.06418	5.23009E-4
1.06541	5.34311E-4
1.06663	5.54792E-4
1.06785	5.64573E-4
1.06907	5.59588E-4
1.0703	5.83646E-4
1.07152	5.85571E-4
1.07274	5.97687E-4
1.07396	6.04007E-4
1.07519	6.40845E-4
1.07641	6.2651E-4
1.07763	6.24171E-4
1.07885	6.38666E-4
1.08008	6.21322E-4
1.0813	6.63431E-4
1.08252	6.38087E-4
1.08374	6.42344E-4
1.08497	6.21474E-4
1.08619	6.17056E-4
1.08741	6.36371E-4
1.08863	6.18773E-4
1.08986	6.2461E-4
1.09108	6.01957E-4
1.0923	5.74156E-4
1.09352	5.67873E-4
1.09475	5.92324E-4
1.09597	5.5135E-4
1.09719	5.32301E-4
1.09841	5.23558E-4
1.09964	5.2187E-4
1.10086	5.33486E-4
1.10208	5.0007E-4
1.1033	5.19699E-4
1.10453	5.22509E-4
1.10575	5.04969E-4
1.10697	5.12335E-4
1.10819	4.89082E-4
1.10942	4.80055E-4
1.11064	5.09113E-4
1.11186	4.94124E-4
1.11308	4.74964E-4
1.11431	4.87288E-4
1.11553	4.82382E-4
1.11675	4.8324E-4
1.11797	4.79157E-4
1.1192	4.73622E-4
1.12042	4.84711E-4
1.12164	4.68704E-4
1.12286	4.75316E-4
1.12409	4.66251E-4
1.12531	4.59457E-4
1.12653	4.57565E-4
1.12775	4.8401E-4
1.12898	4.87044E-4
1.1302	4.63416E-4
1.13142	4.59039E-4
1.13264	4.48241E-4
1.13387	4.45764E-4
1.13509	4.5184E-4
1.13631	4.73819E-4
1.13753	4.78197E-4
1.13876	4.68169E-4
1.13998	4.53397E-4
1.1412	4.69523E-4
1.14242	4.50036E-4
1.14365	4.79107E-4
1.14487	4.67582E-4
1.14609	4.65391E-4
1.14731	4.58435E-4
1.14854	4.57859E-4
1.14976	4.84361E-4
1.15098	4.8E-4
1.1522	4.73099E-4
1.15343	4.64245E-4
1.15465	4.75607E-4
1.15587	4.86137E-4
1.15709	4.60952E-4
1.15832	4.60983E-4
1.15954	4.53798E-4
1.16076	4.65907E-4
1.16198	4.62351E-4
1.16321	4.66971E-4
1.16443	4.71266E-4
1.16565	4.37103E-4
1.16687	4.65656E-4
1.1681	4.90973E-4
1.16932	4.56416E-4
1.17054	4.68111E-4
1.17176	4.82552E-4
1.17299	4.79796E-4
1.17421	4.73448E-4
1.17543	4.59719E-4
1.17665	4.67769E-4
1.17788	4.7292E-4
1.1791	4.89625E-4
1.18032	4.83719E-4
1.18154	4.56923E-4
1.18277	4.4995E-4
1.18399	4.72285E-4
1.18521	4.50378E-4
1.18643	4.7882E-4
1.18766	4.49669E-4
1.18888	4.82937E-4
1.1901	4.71879E-4
1.19132	4.79323E-4
1.19255	4.55639E-4
1.19377	4.81343E-4
1.19499	4.67812E-4
1.19621	4.71582E-4
1.19744	4.82938E-4
1.19866	4.80415E-4
1.19988	4.71404E-4
1.2011	4.78402E-4
1.20233	4.86266E-4
1.20355	5.11663E-4
1.20477	5.10161E-4
1.20599	4.66753E-4
1.20722	4.81381E-4
1.20844	5.05883E-4
1.20966	4.98817E-4
1.21088	4.87041E-4
1.21211	5.0063E-4
1.21333	4.91403E-4
1.21455	4.85585E-4
1.21577	4.95965E-4
1.217	5.03581E-4
1.21822	5.04765E-4
1.21944	5.1335E-4
1.22066	5.20444E-4
1.22189	4.98808E-4
1.22311	5.21662E-4
1.22433	5.07571E-4
1.22555	5.07535E-4
1.22678	4.97855E-4
1.228	5.09917E-4
1.22922	4.76963E-4
1.23044	4.90668E-4
1.23167	4.95204E-4
1.23289	4.96357E-4
1.23411	4.76983E-4
1.23533	5.18596E-4
1.23656	4.9657E-4
1.23778	5.0148E-4
1.239	5.12555E-4
1.24022	4.89524E-4
1.24145	4.98707E-4
1.24267	5.29196E-4
1.24389	5.09366E-4
1.24511	5.34988E-4
1.24634	4.99078E-4
1.24756	5.26519E-4
1.24878	5.3805E-4
1.25	5.44406E-4
1.25123	5.59947E-4
1.25245	5.14301E-4
1.25367	5.27101E-4
1.25489	5.32559E-4
1.25612	5.29658E-4
1.25734	5.30166E-4
1.25856	5.40299E-4
1.25978	5.18185E-4
1.26101	5.1679E-4
1.26223	5.50327E-4
1.26345	5.25974E-4
1.26467	5.30357E-4
1.2659	5.53685E-4
1.26712	5.16159E-4
1.26834	5.19133E-4
1.26956	5.64169E-4
1.27079	4.81077E-4
1.27201	5.35192E-4
1.27323	5.45202E-4
1.27445	5.09053E-4
1.27568	5.33719E-4
1.2769	5.27223E-4
1.27812	5.39087E-4
1.27934	5.40538E-4
1.28057	5.54225E-4
1.28179	5.43883E-4
1.28301	5.77826E-4
1.28423	5.71958E-4
1.28546	5.37991E-4
1.28668	5.95705E-4
1.2879	5.03255E-4
1.28912	5.5742E-4
1.29035	5.644E-4
1.29157	5.57725E-4
1.29279	5.67665E-4
1.29401	5.47571E-4
1.29524	5.67458E-4
1.29646	5.9002E-4
1.29768	5.36396E-4
1.2989	5.72519E-4
1.30013	5.96806E-4
1.30135	5.92316E-4
1.30257	5.72189E-4
1.30379	5.47342E-4
1.30502	6.22443E-4
1.30624	5.45788E-4
1.30746	5.67554E-4
1.30868	5.95266E-4
1.30991	5.81135E-4
1.31113	5.42904E-4
1.31235	5.33888E-4
1.31357	5.79663E-4
1.3148	5.88946E-4
1.31602	5.65505E-4
1.31724	5.60419E-4
1.31846	5.82579E-4
1.31969	5.96471E-4
1.32091	5.63852E-4
1.32213	5.87518E-4
1.32335	6.00503E-4
1.32458	6.17049E-4
1.3258	6.19555E-4
1.32702	6.12991E-4
1.32824	6.2008E-4
1.32947	6.42338E-4
1.33069	5.90236E-4
1.33191	5.69211E-4
1.33313	6.2179E-4
1.33436	6.21175E-4
1.33558	6.05595E-4
1.3368	6.19281E-4
1.33802	5.95371E-4
1.33925	6.17456E-4
1.34047	5.75924E-4
1.34169	6.01644E-4
1.34291	5.50984E-4
1.34414	5.81765E-4
1.34536	5.98251E-4
1.34658	5.92484E-4
1.3478	6.54056E-4
1.34903	5.64882E-4
1.35025	5.94646E-4
1.35147	6.25326E-4
1.35269	6.46303E-4
1.35392	6.67627E-4
1.35514	6.97424E-4
1.35636	6.6797E-4
1.35758	6.29208E-4
1.35881	6.32398E-4
1.36003	5.71267E-4
1.36125	6.10741E-4
1.36247	6.58653E-4
1.3637	6.42872E-4
1.36492	6.40105E-4
1.36614	6.25653E-4
1.36736	6.60495E-4
1.36859	6.87947E-4
1.36981	6.38913E-4
1.37103	6.63936E-4
1.37225	6.4167E-4
1.37348	6.57355E-4
1.3747	6.54298E-4
1.37592	6.99827E-4
1.37714	7.0453E-4
1.37837	6.742E-4
1.37959	6.97645E-4
1.38081	6.89878E-4
1.38203	6.68208E-4
1.38326	6.64906E-4
1.38448	6.6086E-4
1.3857	6.6064E-4
1.38692	6.77142E-4
1.38815	6.67905E-4
1.38937	6.69018E-4
1.39059	6.92817E-4
1.39181	6.70188E-4
1.39304	6.85304E-4
1.39426	7.33913E-4
1.39548	6.58758E-4
1.3967	7.42447E-4
1.39793	7.9922E-4
1.39915	6.65333E-4
1.40037	6.88511E-4
1.40159	6.5557E-4
1.40282	7.00158E-4
1.40404	6.74377E-4
1.40526	7.08403E-4
1.40648	7.51792E-4
1.40771	6.85924E-4
1.40893	7.16081E-4
1.41015	7.52268E-4
1.41137	7.11323E-4
1.4126	7.66311E-4
1.41382	7.226E-4
1.41504	7.56336E-4
1.41626	7.23704E-4
1.41749	7.6832E-4
1.41871	7.39179E-4
1.41993	7.347E-4
1.42115	7.74807E-4
1.42238	7.3121E-4
1.4236	8.34777E-4
1.42482	7.67012E-4
1.42604	8.0061E-4
1.42727	7.19953E-4
1.42849	8.50377E-4
1.42971	8.29821E-4
1.43093	8.09412E-4
1.43216	7.65983E-4
1.43338	7.91626E-4
1.4346	8.71221E-4
1.43582	9.12138E-4
1.43705	8.21585E-4
1.43827	8.46439E-4
1.43949	9.4328E-4
1.44071	8.87899E-4
1.44194	9.35173E-4
1.44316	9.80867E-4
1.44438	8.59791E-4
1.4456	9.67259E-4
1.44683	9.15027E-4
1.44805	0.00101
1.44927	0.00101
1.45049	0.00111
1.45172	0.00105
1.45294	9.69069E-4
1.45416	0.00101
1.45538	0.001
1.45661	0.00109
1.45783	0.00118
1.45905	0.00113
1.46027	0.00131
1.4615	0.00114
1.46272	0.00122
1.46394	0.00122
1.46516	0.00133
1.46639	0.00128
1.46761	0.00134
1.46883	0.00129
1.47005	0.00121
1.47128	0.00141
1.4725	0.00147
1.47372	0.00136
1.47494	0.00148
1.47617	0.00156
1.47739	0.00152
1.47861	0.00133
1.47983	0.00148
1.48106	0.00153
1.48228	0.00171
1.4835	0.00174
1.48472	0.00161
1.48595	0.00169
1.48717	0.00158
1.48839	0.00177
1.48961	0.00137
1.49084	0.00163
1.49206	0.00172
1.49328	0.002
1.4945	0.00191
1.49573	0.00206
1.49695	0.00196
1.49817	0.00191
1.49939	0.00211
1.50062	0.00204
1.50184	0.00208
1.50306	0.00186
1.50428	0.00203
1.50551	0.00181
1.50673	0.00255
