# Supplementary material for: One-dimensional CsPbBr3 superlattices with polarized and amplified spontaneous circularly polarized emissions
Source: Nat Commun. 2026 May 23;17:6768. doi: 10.1038/s41467-026-73513-2 (PMC13385850; doi:10.1038/s41467-026-73513-2)
Supplement: Supplementary file 4 — Supplementary Data 1 (Unprocessed data) [file 41467_2026_73513_MOESM4_ESM.zip › Supplementary Data 1/Raw Data/SI-Raw Data/Fig 10/Fig 10b-SAXS/2. 一维数据 dat(0~90度极角范围内的强度积分)/20250613_0_vd_00073-00074_azimAvg.dat]

################################################################################
# EDF_DataBlockID                     0.Image.Psd
# EDF_BinarySize                      4609024
# EDF_HeaderSize                      8192
# ByteOrder                           LowByteFirst
# DataType                            FloatValue
# Dim_1                               1038
# Dim_2                               1110
# Title                               20250613_0_00073.edf
# Intensity1                          4.62094e-08
# ExposureTime                        1200
# Dummy                               -1024
# DDummy                              0.1
# Offset_1                            0
# Offset_2                            0
# Center_1                            186.689
# Center_2                            996.847
# PSize_1                             7.5e-05
# PSize_2                             7.5e-05
# SampleDistance                      0.25
# SampleEnvKind                       gisaxs
# SampleEnvPN                         Standard GiSAXS
# SampleEnvSN                         325
# Wavelength                          1.54189e-10
# Detector                            0
# DetectorModel                       Dectris EIGER2 Si 1M, S/N E-02-0257
# Monitor                             0
# History-1                           saxs_patch -omod n -i2off 0.0 0.0 -odim 1038 1110 -i1dum -1024 -i2dum -1024 -i1ddum 0.0001 -i2ddum 0.0001 -i2gna 0 3 +ex +pass /data0/images/0/20250613/tmp_to_delete0.edf /data0/images/0/20250613/20250613_0_00073.edf /data0/images/0/20250613/tmp_to_delete1.edf
# History-2                           saxs_patch -omod n -i2off 10.0 48.0 -odim 1038 1110 -i1dum -1024 -i2dum -1024 -i1ddum 0.0001 -i2ddum 0.0001 -i2gna 0 3 +ex +pass /data0/images/0/20250613/tmp_to_delete1.edf /data0/images/0/20250613/20250613_0_00074.edf /data0/images/0/20250613/tmp_to_delete2.edf
# HeaderID                            EH:000001:000000:000000
# BackgroundCorrectionConstant        0.006912
# BackgroundReductionExtra            0.05
# c3                                  0
# Comment                             Pump_maintenance
# Compression                         None
# CountCutoff                         1530246
# Delta                               0
# det                                 0
# det0x                               30.0002
# det0xvd                             30.068
# det0xvd_dial                        30.068
# det0x_dial                          -21.49
# det0y                               250.002
# det0y_dial                          749.501
# det0z                               25.9998
# det0zvd                             25.899
# det0zvd_dial                        25.899
# det0z_dial                          -20.9897
# FlatField                           Corrected
# Gamma                               0
# Image                               0
# mon                                 0
# om                                  -1.17689
# om_dial                             -1.17689
# phi                                 0
# phi_dial                            0
# pilai0                              5.54513e+10
# pilai1                              0
# pilct0                              5.65023e+10
# pilct1                              0
# pilroi0                             5.65023e+10
# pilroi1                             0
# Pil_Roi0                            5.65023e+10
# ry                                  0
# ry_dial                             0
# s1bot                               0.8
# s1bot_dial                          -1.80625
# s1hl                                0.8
# s1hl_dial                           0.987656
# s1hr                                0.8
# s1hr_dial                           -0.953281
# s1top                               0.8
# s1top_dial                          -0.240313
# s2bot                               0.35
# s2bot_dial                          -0.959219
# s2hl                                0.45
# s2hl_dial                           -2.65297
# s2hr                                0.45
# s2hr_dial                           -3.43094
# s2top                               0.55
# s2top_dial                          -0.282813
# SaxsDataVersion                     2.40
# sec                                 0.099
# Size                                4609024
# SumForIntensity1                    5.54513e+10
# Temperature                         60
# Thickness                           0
# ThresholdSetting                    4023.88989258
# usaxs0                              0
# Velocity                            0
# wind                                -102.037
# wind_dial                           -102.009
# x                                   19
# x_dial                              21
# z                                   -0.689926
# z_dial                              -33.6899
# Operation                           Azimuthal average I(q)
# Error_model                         Poisson
# Geometrical_correction              True
# Transmission_correction             True
# Thickness_correction                False
# RasterOrientation_init_value        1
# RasterOrientation                   1
# Psi                                 0.0
# Omega                               -1.17689
# TransmittedFlux                     46209400.0
# MaskInvalidPixels                   True
# DetectorEdge                        3
# MaskFiles                           ['20250613_0_vd_00075-00076_mask.edf']
# PsiMin                              0.0
# PsiMax                              90.0
################################################################################
    q(A-1)                Intensity(a.u.)            Sigma_I(a.u.)            
       0.020171              0.0043393712            0.000538373766           
       0.021394              0.0156876703             0.00056067487           
       0.022616               0.246277376              0.0018775059           
       0.023839                227.386213              0.0377347327           
       0.025061                130.442219              0.0252494811           
       0.026284                192.247234              0.0302860002           
       0.027506                327.922471              0.0382135275           
       0.028729                468.343056              0.0456683082           
       0.029951                507.348292              0.0455507592           
       0.031174                434.818524              0.0421694574           
       0.032396                223.831906              0.0302556508           
       0.033619                75.2223698              0.0165553091           
       0.034841                43.6700587              0.0132298113           
       0.036064                20.7171323             0.00831835932           
       0.037286                  12.67479             0.00673483037           
       0.038509                7.63517102             0.00513626577           
       0.039731                4.93423039             0.00405964483           
       0.040954                3.50263037             0.00344926854           
       0.042176                2.39678817             0.00273957162           
       0.043399                1.92802424             0.00245711866           
       0.044621                1.34932776             0.00197968551           
       0.045844                1.09212766             0.00178105117           
       0.047066               0.939900254             0.00168941117           
       0.048289               0.714739208             0.00140081593           
       0.049511                0.63583929             0.00134926017           
       0.050734               0.514016714             0.00117201026           
       0.051956               0.440523859             0.00107081702           
       0.053179               0.384884026             0.00100748037           
       0.054401               0.330920624            0.000910537701           
       0.055624               0.302214157            0.000881239057           
       0.056846               0.260878055            0.000784324272           
       0.058069               0.237594197            0.000766768927           
       0.059291               0.197936435            0.000663947264           
       0.060514               0.189034843            0.000667661517           
       0.061736                  0.171627            0.000628826676           
       0.062959               0.149980143            0.000571641481           
       0.064181               0.144431134            0.000576865508           
       0.065404               0.125391219            0.000514373545           
       0.066626               0.116398078            0.000493000502           
       0.067849               0.108837205            0.000476723337           
       0.069071               0.100798728            0.000456413258           
       0.070294              0.0974542645            0.000453480359           
       0.071516              0.0863913783            0.000408076682           
       0.072739              0.0854651207            0.000409846388           
       0.073961              0.0770677619            0.000381780506           
       0.075184              0.0739476328            0.000372223828           
       0.076406              0.0734290414            0.000379901805           
       0.077629              0.0658214113            0.000343254115           
       0.078851              0.0662753585            0.000352394461           
       0.080074               0.061746512            0.000330990635           
       0.081296              0.0603310419            0.000324320278           
       0.082519              0.0594156722            0.000321853455           
       0.083741              0.0583675258            0.000316266558           
       0.084964              0.0581612987            0.000317068169           
       0.086186              0.0573566928            0.000310876019           
       0.087409              0.0573295407            0.000308226045           
       0.088631              0.0581816393             0.00030308763           
       0.089854              0.0602784734            0.000314762215           
       0.091076              0.0611799023            0.000312036081           
       0.092299              0.0624457632            0.000310363004           
       0.093521              0.0669295586            0.000327678939           
       0.094743              0.0687104452            0.000323089955           
       0.095966              0.0731951421            0.000333470772           
       0.097188              0.0792825431            0.000345757183           
       0.098411              0.0824406731            0.000344886606           
       0.099633              0.0927186072            0.000375330779           
       0.100856              0.0981157133            0.000372261051           
       0.102078               0.107829762            0.000397316302           
       0.103301               0.116454553            0.000407006091           
       0.104523               0.123823122             0.00040826769           
       0.105746               0.136806891            0.000438054724           
       0.106968               0.137742502            0.000432066519           
       0.108191                0.14504702             0.00044640661           
       0.109413               0.146670523            0.000447373801           
       0.110636               0.144548862            0.000435336081           
       0.111858                0.14204613            0.000435850403           
       0.113081               0.133046202            0.000409709911           
       0.114303               0.127469334            0.000407494542           
       0.115526               0.120318575            0.000392104021           
       0.116748               0.113682017            0.000378736923           
       0.117971               0.104039339            0.000362323235           
       0.119193              0.0942772385            0.000335544767           
       0.120416              0.0901857773            0.000338413697           
       0.121638              0.0818718882            0.000312698619           
       0.122861               0.078212168            0.000310286149           
       0.124083              0.0751720865            0.000295277422           
       0.125306              0.0756243001             0.00030144176           
       0.126528               0.081925122            0.000309158586           
       0.127751              0.0870485953            0.000313266562           
       0.128973              0.0827159796             0.00031156308           
       0.130196              0.0691475203             0.00027921184           
       0.131418              0.0541796922             0.00024855569           
       0.132641              0.0439953384            0.000221480345           
       0.133863              0.0384633466             0.00020538679           
       0.135086              0.0349395181            0.000196834015           
       0.136308              0.0318884588            0.000185005006           
       0.137531              0.0293410229            0.000179885428           
       0.138753              0.0274727586            0.000170812993           
       0.139976              0.0254412552            0.000164815357           
       0.141198              0.0239688545            0.000159553669           
       0.142421              0.0223060602            0.000150383352           
       0.143643              0.0209274717            0.000148699464           
       0.144866              0.0195626279            0.000141193662           
       0.146088              0.0183298671            0.000137727432           
       0.147311              0.0174224484            0.000133250893           
       0.148533              0.0164826307            0.000127366126           
       0.149756              0.0156358595             0.00012528782           
       0.150978               0.015390422            0.000122182868           
       0.152201              0.0145136637            0.000119522862           
       0.153423              0.0138033313            0.000116563267           
       0.154646              0.0127259874            0.000110576994           
       0.155868              0.0124316181            0.000110085425           
       0.157091              0.0110998886            0.000101587333           
       0.158313              0.0104183762            0.000100295868           
       0.159536             0.00924078963            9.20565777e-05           
       0.160758             0.00862871094            9.04138664e-05           
       0.161981             0.00786207474            8.49149736e-05           
       0.163203             0.00735936547            8.12347424e-05           
       0.164426             0.00712854423            8.14192441e-05           
       0.165648             0.00674750556            7.74424043e-05           
       0.166871             0.00649857522            7.70312823e-05           
       0.168093             0.00628663876            7.47536551e-05           
       0.169316             0.00595272386            7.27426485e-05           
       0.170538              0.0057863483             7.1879423e-05           
       0.171761             0.00549882945             6.8711426e-05           
       0.172983             0.00527661239            6.74543191e-05           
       0.174206             0.00519640863            6.69409983e-05           
       0.175428             0.00507124565            6.61311664e-05           
       0.176651             0.00484805078            6.45224548e-05           
       0.177873             0.00466566138            6.17351993e-05           
       0.179096             0.00448182668            6.23068683e-05           
       0.180318             0.00444683817            6.01503517e-05           
       0.181541             0.00430216857            6.01470664e-05           
       0.182763             0.00421890057            5.87097889e-05           
       0.183986             0.00410117529            5.80040515e-05           
       0.185208             0.00397629498            5.68835752e-05           
       0.186431             0.00379515216            5.49110007e-05           
       0.187653             0.00383310438            5.57395566e-05           
       0.188876             0.00368670367            5.41230048e-05           
       0.190098              0.0035550613            5.30443119e-05           
       0.191321             0.00346455066            5.25732039e-05           
       0.192543              0.0033053056            5.05556344e-05           
       0.193766             0.00335022525            5.12952016e-05           
       0.194988             0.00315645104              4.893794e-05           
       0.196211             0.00308282332            4.89218574e-05           
       0.197433             0.00305366322            4.82277001e-05           
       0.198656               0.002998806            4.73473354e-05           
       0.199878             0.00290712634            4.74189928e-05           
       0.201101             0.00288042414            4.61487949e-05           
       0.202323             0.00284385904            4.65455669e-05           
       0.203546             0.00278074754            4.51795041e-05           
       0.204768             0.00266368988            4.43816197e-05           
       0.205991              0.0025987121            4.35191308e-05           
       0.207213             0.00259316149            4.32392659e-05           
       0.208436              0.0025159555            4.30571965e-05           
       0.209658             0.00251400864            4.20519398e-05           
       0.210881              0.0024816998            4.26092647e-05           
       0.212103             0.00244459055            4.17622943e-05           
       0.213326              0.0023675187            4.05988644e-05           
       0.214548             0.00238324476            4.14580235e-05           
       0.215771             0.00219606559            3.87690948e-05           
       0.216993             0.00224936782            4.00638569e-05           
       0.218216             0.00218233555            3.85840006e-05           
       0.219438              0.0021266535            3.84164647e-05           
       0.220661             0.00223118301            3.86245181e-05           
       0.221883             0.00215424485            3.84683115e-05           
       0.223106             0.00219682274            3.90479701e-05           
       0.224328             0.00209767189            3.79617079e-05           
       0.225551              0.0020678708            3.81504995e-05           
       0.226773             0.00216343988            3.82293335e-05           
       0.227996             0.00210676665            3.77897027e-05           
       0.229218             0.00211741795            3.84734791e-05           
       0.230441             0.00202522629            3.66843507e-05           
       0.231663             0.00205006037            3.76628582e-05           
       0.232886             0.00195619084            3.59961746e-05           
       0.234108             0.00195311279            3.61475762e-05           
       0.235331             0.00195948238             3.5677959e-05           
       0.236553             0.00190589948            3.55332356e-05           
       0.237776             0.00192237626            3.57462735e-05           
       0.238998             0.00195665278             3.5597621e-05           
       0.240221             0.00192924261             3.5635962e-05           
       0.241443              0.0020153821             3.5842849e-05           
       0.242666              0.0019388071            3.53809118e-05           
       0.243888             0.00203713754            3.60948816e-05           
       0.245111             0.00209465351            3.63716695e-05           
       0.246333             0.00225403139            3.82132526e-05           
       0.247556             0.00240407688            3.86063335e-05           
       0.248778             0.00287998343            4.25851361e-05           
       0.250001             0.00335229134            4.55210383e-05           
       0.251223             0.00389928498            4.92472647e-05           
       0.252446             0.00464657539            5.40960631e-05           
       0.253668             0.00541678076            5.73439804e-05           
       0.254891             0.00613367412            6.16761355e-05           
       0.256113             0.00575831489            5.88621422e-05           
       0.257336             0.00468600578            5.33403073e-05           
       0.258558              0.0034809051            4.58361806e-05           
       0.259781             0.00261974819            3.97059269e-05           
       0.261003             0.00225616489            3.70149164e-05           
       0.262226             0.00208952146            3.48946113e-05           
       0.263448             0.00195135258            3.41189161e-05           
       0.264671              0.0019297951             3.3731909e-05           
       0.265893             0.00195159768            3.38241596e-05           
       0.267116              0.0018610549            3.31761719e-05           
       0.268338             0.00184549327            3.25178345e-05           
       0.269561             0.00187207552            3.29872928e-05           
       0.270783             0.00184480678            3.21504495e-05           
       0.272006             0.00190351733            3.34098971e-05           
       0.273228             0.00189519766            3.28635572e-05           
       0.274451             0.00195616302            3.34836831e-05           
       0.275673             0.00192617702            3.31330683e-05           
       0.276896             0.00202406716            3.35418975e-05           
       0.278118             0.00190759048            3.26535886e-05           
       0.279341             0.00185570251            3.20744279e-05           
       0.280563             0.00190078115             3.2642519e-05           
       0.281786             0.00182461483            3.18503805e-05           
       0.283008             0.00187387019            3.19285154e-05           
       0.284230             0.00179427252            3.18062301e-05           
       0.285453             0.00182216011            3.11527822e-05           
       0.286675              0.0017044371            3.07451618e-05           
       0.287898             0.00162841199            2.96481135e-05           
       0.289120             0.00158645324            2.91479222e-05           
       0.290343              0.0016002894            2.92369497e-05           
       0.291565             0.00153898124            2.87485139e-05           
       0.292788             0.00150780536             2.8494671e-05           
       0.294010             0.00156291329            2.88581494e-05           
       0.295233              0.0014789775            2.77459625e-05           
       0.296455             0.00153956864            2.84566096e-05           
       0.297678             0.00152838414            2.82438758e-05           
       0.298900             0.00157425529            2.87772871e-05           
       0.300123             0.00157081176            2.84156802e-05           
       0.301345             0.00150106142            2.81756686e-05           
       0.302568             0.00151357534            2.77541491e-05           
       0.303790             0.00152671482            2.80883571e-05           
       0.305013              0.0015062779            2.75850025e-05           
       0.306235              0.0015445114            2.81815216e-05           
       0.307458             0.00146384582            2.73671106e-05           
       0.308680             0.00149037124            2.73394214e-05           
       0.309903             0.00146824727            2.71030717e-05           
       0.311125             0.00150782524            2.75009419e-05           
       0.312348             0.00147946605            2.72758927e-05           
       0.313570             0.00153477114            2.77474946e-05           
       0.314793             0.00146379669            2.68342225e-05           
       0.316015             0.00146937576            2.71181753e-05           
       0.317238             0.00144236133            2.63206118e-05           
       0.318460             0.00142002949             2.6497349e-05           
       0.319683             0.00139539398            2.58596728e-05           
       0.320905             0.00146011074            2.69365444e-05           
       0.322128             0.00140085115            2.61296405e-05           
       0.323350             0.00142565944            2.61413877e-05           
       0.324573             0.00140778687            2.60707805e-05           
       0.325795              0.0013862326            2.56579239e-05           
       0.327018             0.00132710998            2.51945888e-05           
       0.328240             0.00136809552            2.54317441e-05           
       0.329463             0.00140601251            2.57526315e-05           
       0.330685             0.00134665663            2.54122847e-05           
       0.331908             0.00129446539            2.45407562e-05           
       0.333130             0.00131466961            2.50512088e-05           
       0.334353             0.00133816291             2.4783038e-05           
       0.335575             0.00132128089            2.49111883e-05           
       0.336798             0.00124993294            2.38192299e-05           
       0.338020             0.00126643971            2.42225388e-05           
       0.339243             0.00132004555            2.47875819e-05           
       0.340465             0.00129812092            2.44417194e-05           
       0.341688             0.00119371587            2.33860158e-05           
       0.342910             0.00117423119            2.28866581e-05           
       0.344133             0.00117773687            2.32834773e-05           
       0.345355             0.00115468212            2.27221154e-05           
       0.346578             0.00116143193            2.28905919e-05           
       0.347800             0.00114411715            2.28735345e-05           
       0.349023             0.00110238794            2.19868426e-05           
       0.350245             0.00110877336            2.23185864e-05           
       0.351468             0.00105901918            2.15750551e-05           
       0.352690             0.00109044131            2.20861199e-05           
       0.353913             0.00107975426            2.17164027e-05           
       0.355135             0.00104106859            2.13246664e-05           
       0.356358             0.00101046096            2.11008315e-05           
       0.357580            0.000993605819            2.06572267e-05           
       0.358803            0.000999280845            2.10312086e-05           
       0.360025            0.000956046476            2.02005497e-05           
       0.361248            0.000958300086            2.05077301e-05           
       0.362470            0.000970324688            2.02673082e-05           
       0.363693             0.00095239394            2.02283358e-05           
       0.364915            0.000948301805            2.02070629e-05           
       0.366138            0.000932410865            1.99532987e-05           
       0.367360            0.000979050982            2.04470801e-05           
       0.368583             0.00103355389             2.0664227e-05           
       0.369805             0.00106996498            2.13322583e-05           
       0.371028             0.00116736209             2.2282943e-05           
       0.372250             0.00132880204            2.35294843e-05           
       0.373473             0.00155304706            2.57308093e-05           
       0.374695             0.00177223534            2.68199741e-05           
       0.375918             0.00202810879            2.91323585e-05           
       0.377140             0.00211430651            2.92966597e-05           
       0.378363             0.00207395832            2.95845346e-05           
       0.379585             0.00211311088            2.94383811e-05           
       0.380808             0.00240026818            3.13130506e-05           
       0.382030             0.00288771431            3.44513064e-05           
       0.383253             0.00299205886            3.46856547e-05           
       0.384475             0.00266066528            3.30720151e-05           
       0.385698             0.00192536162            2.77715253e-05           
       0.386920             0.00144186502            2.41292882e-05           
       0.388143             0.00114393828            2.14294467e-05           
       0.389365             0.00100457176            1.99840591e-05           
       0.390588            0.000949309147            1.96203798e-05           
       0.391810            0.000859769037            1.84353135e-05           
       0.393033            0.000872185244            1.86780965e-05           
       0.394255            0.000842702919            1.81648858e-05           
       0.395478            0.000819921393            1.79704713e-05           
       0.396700            0.000840704742            1.82685482e-05           
       0.397923            0.000872875611            1.85074918e-05           
       0.399145            0.000908883526            1.89780159e-05           
       0.400368            0.000855375468            1.80291905e-05           
       0.401590            0.000844759337             1.8244661e-05           
       0.402813            0.000852735781            1.80198097e-05           
       0.404035            0.000803212432            1.77404466e-05           
       0.405258            0.000810655866            1.77211124e-05           
       0.406480             0.00084244508            1.79636823e-05           
       0.407703            0.000818878465            1.77448916e-05           
       0.408925            0.000826471281            1.75802762e-05           
       0.410148            0.000836965233            1.80268179e-05           
       0.411370            0.000806353029            1.74146475e-05           
       0.412593            0.000781414713            1.71598924e-05           
       0.413815            0.000740061565            1.67314431e-05           
       0.415038            0.000719301851            1.64348767e-05           
       0.416260            0.000661243119            1.58759745e-05           
       0.417483            0.000638042189            1.52977912e-05           
       0.418705            0.000657616817            1.57020861e-05           
       0.419928            0.000635400881            1.52537851e-05           
       0.421150            0.000632428042            1.53715882e-05           
       0.422373            0.000639170536             1.5341844e-05           
       0.423595             0.00063112035            1.52318747e-05           
       0.424818            0.000612185112            1.50023451e-05           
       0.426040            0.000605735283            1.48569167e-05           
       0.427263            0.000591062398             1.4823133e-05           
       0.428485            0.000605090564             1.4745275e-05           
       0.429708            0.000612828035             1.4959159e-05           
       0.430930            0.000630358755            1.50249684e-05           
       0.432153            0.000635117862            1.51355992e-05           
       0.433375            0.000624303345            1.50202047e-05           
       0.434598            0.000615350235            1.49260646e-05           
       0.435820            0.000616509521             1.4888042e-05           
       0.437043            0.000639510096            1.49672711e-05           
       0.438265            0.000602632912            1.46950789e-05           
       0.439488            0.000628415717            1.48638869e-05           
       0.440710            0.000606350704            1.47288403e-05           
       0.441933            0.000592899664            1.44892068e-05           
       0.443155            0.000637673066            1.49880884e-05           
       0.444378            0.000610846687            1.46701556e-05           
       0.445600            0.000647194936            1.49217479e-05           
       0.446823            0.000607853201            1.46482764e-05           
       0.448045            0.000640801717            1.49377646e-05           
       0.449268            0.000628621132            1.47581205e-05           
       0.450490              0.0005857871            1.43080145e-05           
       0.451713            0.000627999018            1.46531142e-05           
       0.452935            0.000624458804             1.4799594e-05           
       0.454158            0.000619502585            1.44705265e-05           
       0.455380             0.00060867342            1.44888731e-05           
       0.456603            0.000599685926            1.42386498e-05           
       0.457825            0.000612985161            1.45662014e-05           
       0.459048             0.00062297959            1.45140239e-05           
       0.460270            0.000584365235            1.39655558e-05           
       0.461493            0.000591160024            1.42584831e-05           
       0.462715            0.000592297482            1.40385417e-05           
       0.463938            0.000573671429             1.3977021e-05           
       0.465160            0.000567908493            1.36812083e-05           
       0.466383            0.000578605305            1.39803222e-05           
       0.467605            0.000605815559            1.41319025e-05           
       0.468828             0.00059639571            1.41252305e-05           
       0.470050            0.000562580538            1.36972573e-05           
       0.471273            0.000575262499             1.3862812e-05           
       0.472495            0.000590171409             1.3939912e-05           
       0.473717            0.000574475988            1.36338092e-05           
       0.474940            0.000582851262            1.38994973e-05           
       0.476162            0.000586222346            1.38397978e-05           
       0.477385             0.00057727795             1.3800832e-05           
       0.478607            0.000589885342            1.37748553e-05           
       0.479830             0.00057634604            1.37249086e-05           
       0.481052            0.000582365746             1.3797132e-05           
       0.482275            0.000571242952            1.35469648e-05           
       0.483497            0.000566658992            1.35251148e-05           
       0.484720            0.000586883703             1.3743443e-05           
       0.485942             0.00056576231            1.34945965e-05           
       0.487165            0.000573960298             1.3550207e-05           
       0.488387            0.000532292576            1.31010691e-05           
       0.489610            0.000559642678            1.33192932e-05           
       0.490832             0.00058799852            1.36532985e-05           
       0.492055            0.000604464388            1.39195225e-05           
       0.493277            0.000601929582            1.37203566e-05           
       0.494500            0.000610391099            1.39455512e-05           
       0.495722            0.000632542716            1.39919111e-05           
       0.496945             0.00069995573            1.48432838e-05           
       0.498167            0.000747663077            1.53416362e-05           
       0.499390            0.000805224945            1.59221314e-05           
       0.500612            0.000834509136            1.61727478e-05           
       0.501835              0.0008513506            1.60799192e-05           
       0.503057            0.000814667464            1.59567442e-05           
       0.504280            0.000772537569             1.5445645e-05           
       0.505502            0.000723373633            1.49581964e-05           
       0.506725            0.000775709422            1.54211105e-05           
       0.507947            0.000902211665            1.66320153e-05           
       0.509170             0.00110197825            1.84375824e-05           
       0.510392             0.00117052392            1.88901512e-05           
       0.511615             0.00108502676            1.82972933e-05           
       0.512837            0.000928391439            1.66650166e-05           
       0.514060             0.00077456166            1.54149485e-05           
       0.515282            0.000644880902            1.39010147e-05           
       0.516505            0.000606236787             1.3498575e-05           
       0.517727            0.000593832439             1.3409707e-05           
       0.518950            0.000571929292            1.30934179e-05           
       0.520172            0.000568386704            1.31498939e-05           
       0.521395            0.000583858318            1.31732197e-05           
       0.522617            0.000573425065             1.3112804e-05           
       0.523840            0.000574267259            1.30097368e-05           
       0.525062            0.000572806075            1.31360503e-05           
       0.526285            0.000559395284            1.28141254e-05           
       0.527507            0.000547107515            1.27556149e-05           
       0.528730            0.000582552298            1.30688729e-05           
       0.529952            0.000553896777            1.27623643e-05           
       0.531175            0.000554775352            1.29125279e-05           
       0.532397            0.000552928037            1.25828357e-05           
       0.533620            0.000570155964            1.29598976e-05           
       0.534842            0.000565282581             1.2724156e-05           
       0.536065            0.000567973212            1.28997061e-05           
       0.537287             0.00055324501            1.26691069e-05           
       0.538510            0.000565912561             1.2850392e-05           
       0.539732            0.000533951718            1.23608684e-05           
       0.540955            0.000528131601            1.23111945e-05           
       0.542177            0.000497090314            1.21147915e-05           
       0.543400            0.000495803198            1.18312793e-05           
       0.544622            0.000501022235            1.20099937e-05           
       0.545845            0.000487554608            1.17500078e-05           
       0.547067            0.000502481832            1.19954336e-05           
       0.548290            0.000472850624            1.16370839e-05           
       0.549512            0.000486248513            1.17525791e-05           
       0.550735            0.000507478656             1.1949594e-05           
       0.551957             0.00045620136            1.13305062e-05           
       0.553180            0.000465264537            1.15542283e-05           
       0.554402            0.000468245846             1.1410581e-05           
       0.555625            0.000468226442            1.15362785e-05           
       0.556847            0.000488826032            1.16209457e-05           
       0.558070            0.000466803183            1.14182514e-05           
       0.559292            0.000488898408            1.17258733e-05           
       0.560515            0.000470233852            1.13999368e-05           
       0.561737            0.000460582822            1.13440423e-05           
       0.562960            0.000463768315            1.13379173e-05           
       0.564182            0.000469076539            1.14263946e-05           
       0.565405            0.000466114748            1.12998512e-05           
       0.566627             0.00045242861            1.11408278e-05           
       0.567850             0.00045720892            1.11928007e-05           
       0.569072            0.000477786016            1.14578508e-05           
       0.570295            0.000456707744            1.11437767e-05           
       0.571517              0.0004682323            1.13215722e-05           
       0.572740            0.000461955272            1.12312603e-05           
       0.573962            0.000435756537            1.08515668e-05           
       0.575185            0.000468989815            1.13479589e-05           
       0.576407             0.00045812108             1.1084537e-05           
       0.577630             0.00045451789            1.11212951e-05           
       0.578852            0.000464817215            1.11234395e-05           
       0.580075            0.000444100476             1.0980073e-05           
       0.581297            0.000437808399            1.08317809e-05           
       0.582520            0.000451601325            1.09946679e-05           
       0.583742            0.000456479596            1.10474594e-05           
       0.584965            0.000456952058            1.10754042e-05           
       0.586187            0.000463788699            1.11226218e-05           
       0.587410            0.000447138754             1.0858992e-05           
       0.588632            0.000451674602            1.09707645e-05           
       0.589855            0.000452876272            1.08540012e-05           
       0.591077            0.000425031113            1.06920111e-05           
       0.592300            0.000440019936             1.0653442e-05           
       0.593522            0.000470591252            1.11866975e-05           
       0.594745            0.000446194783            1.07832717e-05           
       0.595967            0.000440534333            1.07560837e-05           
       0.597190            0.000464068662            1.09916764e-05           
       0.598412            0.000433133625            1.05864757e-05           
       0.599635            0.000460326531             1.1039363e-05           
       0.600857            0.000458275883            1.08502403e-05           
       0.602080            0.000456840703            1.09293005e-05           
       0.603302            0.000447679297            1.06530613e-05           
       0.604525            0.000444293746            1.07660448e-05           
       0.605747            0.000458952767            1.09018321e-05           
       0.606970            0.000452440994             1.0764566e-05           
       0.608192            0.000464799012            1.09045942e-05           
       0.609415             0.00055301636            1.18806423e-05           
       0.610637            0.000664268912            1.31520605e-05           
       0.611860            0.000875514232            1.48504482e-05           
       0.613082            0.000667037367            1.30992119e-05           
       0.614305            0.000576469361            1.20372839e-05           
       0.615527            0.000489060885            1.11832551e-05           
       0.616750             0.00050929086            1.13020523e-05           
       0.617972            0.000496868574            1.11844422e-05           
       0.619195            0.000533476547            1.15410299e-05           
       0.620417            0.000573455271            1.20833775e-05           
       0.621640            0.000637680285            1.26808652e-05           
       0.622862              0.0006367854            1.25439546e-05           
       0.624085            0.000726840493            1.35485105e-05           
       0.625307            0.000718622702            1.33195843e-05           
       0.626530            0.000701218678            1.33256469e-05           
       0.627752            0.000708015089            1.31603165e-05           
       0.628975             0.00063617595            1.25949279e-05           
       0.630197            0.000592854117            1.20870497e-05           
       0.631420            0.000569398753            1.19459762e-05           
       0.632642            0.000616264419            1.22887276e-05           
       0.633865             0.00069612293            1.31003004e-05           
       0.635087            0.000805133342            1.41655555e-05           
       0.636310            0.000931397224            1.50486622e-05           
       0.637532             0.00101803791            1.57989631e-05           
       0.638755            0.000952924475            1.51530307e-05           
       0.639977            0.000849168707             1.4465469e-05           
       0.641200            0.000708107531            1.30717525e-05           
       0.642422            0.000621172381            1.23011629e-05           
       0.643645            0.000579642683            1.18010767e-05           
       0.644867            0.000540405936            1.14887259e-05           
       0.646090            0.000522410236            1.12179083e-05           
       0.647312            0.000530777668            1.13082068e-05           
       0.648535            0.000526768742             1.1272763e-05           
       0.649757            0.000533624588            1.12879992e-05           
       0.650980            0.000512574516            1.11668426e-05           
       0.652202            0.000500989462            1.08891329e-05           
       0.653425            0.000488744583            1.08488824e-05           
       0.654647            0.000494978689            1.08067918e-05           
       0.655870            0.000502283464            1.09492185e-05           
       0.657092            0.000489787809            1.08067692e-05           
       0.658315            0.000502274686            1.08762341e-05           
       0.659537            0.000525949628            1.11178826e-05           
       0.660759            0.000510214356               1.10071e-05           
       0.661982            0.000515690153            1.10167508e-05           
       0.663204            0.000510534439             1.0937692e-05           
       0.664427            0.000524985686            1.11235289e-05           
       0.665649             0.00051713346            1.09851337e-05           
       0.666872             0.00050663005            1.09351422e-05           
       0.668094            0.000502113908            1.07422651e-05           
       0.669317            0.000483679244            1.07410005e-05           
       0.670539            0.000488209864            1.05592421e-05           
       0.671762            0.000477205882            1.05801831e-05           
       0.672984            0.000465302231            1.03669565e-05           
       0.674207            0.000464950205            1.03983791e-05           
       0.675429               0.000494259            1.06862777e-05           
       0.676652            0.000468639235            1.03493372e-05           
       0.677874            0.000458810897             1.0331847e-05           
       0.679097            0.000450078473            1.01052379e-05           
       0.680319            0.000490868085            1.06234588e-05           
       0.681542             0.00047917779            1.04227321e-05           
       0.682764             0.00047889361            1.05411719e-05           
       0.683987            0.000478097001            1.03343988e-05           
       0.685209            0.000475519196            1.04997558e-05           
       0.686432            0.000477473943            1.03347704e-05           
       0.687654            0.000486131125            1.05595293e-05           
       0.688877            0.000489825343            1.05256373e-05           
       0.690099            0.000482167237            1.04269438e-05           
       0.691322            0.000476624785            1.04182864e-05           
       0.692544             0.00047159314            1.03024725e-05           
       0.693767            0.000475391531            1.03502496e-05           
       0.694989              0.0004861406            1.04059996e-05           
       0.696212            0.000496912374            1.06236809e-05           
       0.697434            0.000495368558            1.04504964e-05           
       0.698657            0.000488135757            1.04576268e-05           
       0.699879            0.000465550418            1.01433631e-05           
       0.701102            0.000474123745             1.0330178e-05           
       0.702324            0.000478423004            1.02734223e-05           
       0.703547            0.000472593267            1.02438434e-05           
       0.704769            0.000476595677            1.02608056e-05           
       0.705992            0.000496534099            1.04962069e-05           
       0.707214            0.000489373945            1.03718077e-05           
       0.708437            0.000469279882            1.01574446e-05           
       0.709659            0.000484269487            1.03737235e-05           
       0.710882            0.000473860575             1.0197831e-05           
       0.712104             0.00049731941            1.04535091e-05           
       0.713327            0.000467932797            1.00465346e-05           
       0.714549            0.000471323041            1.02050066e-05           
       0.715772            0.000474020102             1.0066845e-05           
       0.716994            0.000468229354            1.01305346e-05           
       0.718217            0.000467867739            1.00336158e-05           
       0.719439            0.000479202822            1.02341982e-05           
       0.720662            0.000494683845            1.03082607e-05           
       0.721884            0.000465699703            1.00644595e-05           
       0.723107            0.000479027703            1.01610649e-05           
       0.724329            0.000476498906            1.01716067e-05           
       0.725552            0.000489941892            1.02307242e-05           
       0.726774            0.000474055708            1.00592069e-05           
       0.727997            0.000490576749             1.0393315e-05           
       0.729219            0.000474773082            1.00026575e-05           
       0.730442            0.000483579015            1.01933238e-05           
       0.731664            0.000481426238            1.00792087e-05           
       0.732887            0.000458909072            9.93662092e-06           
       0.734109            0.000488808171             1.0122389e-05           
       0.735332            0.000493687589            1.02608679e-05           
       0.736554            0.000474689304            1.00167651e-05           
       0.737777            0.000488003639            1.02188526e-05           
       0.738999            0.000494265376            1.01217954e-05           
       0.740222            0.000493131584            1.02326019e-05           
       0.741444            0.000502175013            1.03061002e-05           
       0.742667            0.000492724576            1.01435303e-05           
       0.743889            0.000511075633            1.03727638e-05           
       0.745112            0.000535764757            1.06159346e-05           
       0.746334            0.000549182871            1.07543137e-05           
       0.747557            0.000549384824            1.05841492e-05           
       0.748779            0.000559608541            1.08469184e-05           
       0.750002            0.000588099149             1.1032891e-05           
       0.751224            0.000589867657            1.10721539e-05           
       0.752447            0.000542327783            1.05707437e-05           
       0.753669            0.000559523037            1.08281803e-05           
       0.754892            0.000526549539             1.0402371e-05           
       0.756114            0.000522726599            1.03553446e-05           
       0.757337            0.000515594265             1.0315451e-05           
       0.758559            0.000527432348            1.04854558e-05           
       0.759782            0.000527652622             1.0341557e-05           
       0.761004            0.000578057074            1.09252262e-05           
       0.762227              0.0006207479            1.12948639e-05           
       0.763449            0.000668679188             1.1639221e-05           
       0.764672            0.000714405228             1.2048983e-05           
       0.765894            0.000736404819            1.22755277e-05           
       0.767117            0.000711528022            1.20967486e-05           
       0.768339              0.0006927478            1.17610566e-05           
       0.769562            0.000699727239            1.19864385e-05           
       0.770784            0.000741344189            1.21859647e-05           
       0.772007            0.000826268762             1.2958508e-05           
       0.773229            0.000967485773            1.39366817e-05           
       0.774452             0.00101799107            1.44137714e-05           
       0.775674             0.00173305767            1.85246763e-05           
       0.776897             0.00163148413            1.81284691e-05           
       0.778119              0.0030373003             2.4643645e-05           
       0.779342             0.00329153994            2.57417876e-05           
       0.780564             0.00573807668            3.37509598e-05           
       0.781787              0.0319048846            7.98167905e-05           
       0.783009               0.100981989            0.000141811945           
       0.784232              0.0953843693            0.000137837582           
       0.785454              0.0977290671            0.000138689133           
       0.786677              0.0475205169            9.75830708e-05           
       0.787899              0.0213034947            6.49753453e-05           
       0.789122             0.00289418416             2.3873099e-05           
       0.790344             0.00150099889            1.73394065e-05           
       0.791567            0.000979873513            1.38612318e-05           
       0.792789            0.000808120695            1.25890758e-05           
       0.794012            0.000664567376            1.14015237e-05           
       0.795234            0.000652049365            1.13260027e-05           
       0.796457            0.000579779037            1.06073954e-05           
       0.797679            0.000531113115            1.02236972e-05           
       0.798902            0.000495350085            9.80644661e-06           
       0.800124            0.000483095081            9.75233928e-06           
       0.801347            0.000497215553            9.79093014e-06           
       0.802569            0.000493081539            9.84983616e-06           
       0.803792            0.000488918559            9.71505631e-06           
       0.805014            0.000476302497            9.59848583e-06           
       0.806237            0.000499297247            9.82387617e-06           
       0.807459              0.0004840313              9.677806e-06           
       0.808682            0.000483677456            9.60548536e-06           
       0.809904            0.000476783755            9.62876133e-06           
       0.811127            0.000484838879            9.64040305e-06           
       0.812349             0.00049292711            9.73014141e-06           
       0.813572            0.000484414712            9.64229416e-06           
       0.814794            0.000480437605            9.57763639e-06           
       0.816017            0.000471963344            9.56687311e-06           
       0.817239            0.000489500868            9.60918694e-06           
       0.818462             0.00047654326            9.58878508e-06           
       0.819684            0.000487803518            9.57310798e-06           
       0.820907            0.000489241062            9.66078119e-06           
       0.822129            0.000500516596            9.69885264e-06           
       0.823352            0.000493482729            9.73053839e-06           
       0.824574            0.000475602435            9.41883475e-06           
       0.825797            0.000504627502            9.81516491e-06           
       0.827019              0.0004941422            9.64472942e-06           
       0.828242            0.000475231783            9.46762407e-06           
       0.829464            0.000485828084            9.54399822e-06           
       0.830687            0.000470220559            9.44022423e-06           
       0.831909            0.000498008671            9.58502726e-06           
       0.833132            0.000482426989            9.53838972e-06           
       0.834354            0.000495112423            9.57963741e-06           
       0.835577            0.000479607948            9.48716344e-06           
       0.836799             0.00047101071            9.36159184e-06           
       0.838022            0.000482600885            9.48937322e-06           
       0.839244            0.000480989554            9.44968888e-06           
       0.840467            0.000487382702            9.54641334e-06           
       0.841689            0.000497605084            9.55950752e-06           
       0.842912            0.000486274266            9.54990284e-06           
       0.844134            0.000485033436            9.41151425e-06           
       0.845357            0.000486480258            9.47920631e-06           
       0.846579              0.0004840267            9.47254758e-06           
       0.847802            0.000474562166            9.30806222e-06           
       0.849024             0.00050195999            9.62329523e-06           
       0.850246            0.000493495444            9.53040582e-06           
       0.851469             0.00049894785            9.54696303e-06           
       0.852691            0.000487634342            9.43498887e-06           
       0.853914            0.000510285584            9.69814364e-06           
       0.855136            0.000483889646            9.33703921e-06           
       0.856359            0.000508724982            9.63965915e-06           
       0.857581            0.000492806986            9.49666045e-06           
       0.858804            0.000493577716            9.44869074e-06           
       0.860026             0.00051301333            9.59748824e-06           
       0.861249            0.000496290052            9.56978612e-06           
       0.862471            0.000495750522            9.38939619e-06           
       0.863694            0.000488856314            9.43496378e-06           
       0.864916            0.000529439508            9.77832378e-06           
       0.866139            0.000522029948            9.71878945e-06           
       0.867361            0.000529063839            9.72370755e-06           
       0.868584             0.00053757372            9.83537318e-06           
       0.869806            0.000554745285            9.92997552e-06           
       0.871029            0.000578082628            1.01841683e-05           
       0.872251            0.000599400754            1.03367885e-05           
       0.873474            0.000597956475            1.03945818e-05           
       0.874696            0.000596963319             1.0275233e-05           
       0.875919            0.000583458598            1.02482982e-05           
       0.877141            0.000580329674            1.01372434e-05           
       0.878364            0.000556922499            9.94398076e-06           
       0.879586            0.000550059635            9.81486048e-06           
       0.880809            0.000542466126            9.82821428e-06           
       0.882031            0.000544664126            9.80454698e-06           
       0.883254            0.000547842827            9.86652297e-06           
       0.884476            0.000552370819            9.85544556e-06           
       0.885699            0.000573003884            1.00470428e-05           
       0.886921            0.000584904692            1.01352859e-05           
       0.888144            0.000604754076             1.0340651e-05           
       0.889366            0.000654960353            1.07010871e-05           
       0.890589            0.000698225783            1.10634728e-05           
       0.891811            0.000731181583            1.12632906e-05           
       0.893034             0.00072848525             1.1302949e-05           
       0.894256            0.000694122194            1.10118826e-05           
       0.895479            0.000656448249            1.06883257e-05           
       0.896701            0.000597868689            1.01808018e-05           
       0.897924            0.000579449868            1.00561556e-05           
       0.899146            0.000547650427            9.73800875e-06           
       0.900369            0.000543077439            9.72560806e-06           
       0.901591            0.000533007786            9.57438331e-06           
       0.902814            0.000539670596            9.63502695e-06           
       0.904036            0.000522327057            9.47237107e-06           
       0.905259             0.00053743751            9.69067511e-06           
       0.906481            0.000539423592            9.58248172e-06           
       0.907704             0.00052295093            9.52269446e-06           
       0.908926            0.000550858728            9.75493253e-06           
       0.910149            0.000543501719            9.59893236e-06           
       0.911371            0.000524335714            9.47008467e-06           
       0.912594            0.000549327883            9.72497149e-06           
       0.913816            0.000542100001            9.58200897e-06           
       0.915039            0.000554216824            9.75078459e-06           
       0.916261            0.000556737758            9.71633206e-06           
       0.917484            0.000554504736            9.69783506e-06           
       0.918706            0.000567657399            9.84798803e-06           
       0.919929             0.00056263766            9.75544715e-06           
       0.921151            0.000543268963            9.57585066e-06           
       0.922374            0.000550216423             9.6416508e-06           
       0.923596            0.000539199285            9.51599221e-06           
       0.924819            0.000548115043            9.64406392e-06           
       0.926041            0.000553169624            9.65547941e-06           
       0.927264            0.000546088081            9.60195022e-06           
       0.928486            0.000546153987            9.58489456e-06           
       0.929709            0.000550464211            9.64236954e-06           
       0.930931            0.000543008667            9.48596008e-06           
       0.932154            0.000543174682            9.54694014e-06           
       0.933376            0.000548878039            9.56839259e-06           
       0.934599            0.000555990265            9.62750546e-06           
       0.935821             0.00053790351            9.46698814e-06           
       0.937044             0.00056820983            9.71987622e-06           
       0.938266            0.000548307811            9.54549914e-06           
       0.939489            0.000558295423            9.64784148e-06           
       0.940711            0.000551348023            9.54479819e-06           
       0.941934            0.000565378153            9.69604675e-06           
       0.943156            0.000550311506            9.50897979e-06           
       0.944379            0.000552191472            9.55153197e-06           
       0.945601            0.000554957018            9.57281182e-06           
       0.946824            0.000565527511            9.66458487e-06           
       0.948046            0.000562118531            9.59284665e-06           
       0.949269            0.000557069701              9.579573e-06           
       0.950491            0.000565088481            9.64201681e-06           
       0.951714            0.000560093157            9.58585778e-06           
       0.952936            0.000578529274             9.7250955e-06           
       0.954159            0.000561235932            9.56175082e-06           
       0.955381            0.000547196008            9.43184727e-06           
       0.956604            0.000565762245            9.66761104e-06           
       0.957826            0.000572355374             9.6089731e-06           
       0.959049            0.000562018771             9.5869267e-06           
       0.960271            0.000557182702            9.49336802e-06           
       0.961494            0.000576818893            9.65310025e-06           
       0.962716            0.000583792839            9.74124863e-06           
       0.963939            0.000594601719            9.81746608e-06           
       0.965161            0.000583376505            9.68949575e-06           
       0.966384            0.000572877685            9.64932735e-06           
       0.967606            0.000583247246            9.68340812e-06           
       0.968829            0.000574827648            9.65349136e-06           
       0.970051            0.000584953861            9.67833941e-06           
       0.971274            0.000593198503            9.72956973e-06           
       0.972496            0.000585812852            9.68049672e-06           
       0.973719            0.000599466272            9.85525236e-06           
       0.974941            0.000607862626            9.82370086e-06           
       0.976164            0.000599686642            9.85924325e-06           
       0.977386            0.000624156172             9.8816354e-06           
       0.978609            0.000591582089            9.78370427e-06           
       0.979831            0.000602664983            9.76117869e-06           
       0.981054            0.000614318919            9.88481656e-06           
       0.982276            0.000600418684            9.72759602e-06           
       0.983499            0.000610291242            9.89056851e-06           
       0.984721            0.000602234202            9.75148869e-06           
       0.985944            0.000627989691            1.00132301e-05           
       0.987166            0.000629423595            9.92147424e-06           
       0.988389            0.000623572201            9.95122407e-06           
       0.989611            0.000632888337            9.95809337e-06           
       0.990834            0.000635177864            1.00202821e-05           
       0.992056            0.000636042365            9.97443942e-06           
       0.993279            0.000631591188            9.97266302e-06           
       0.994501            0.000659593677            1.01416586e-05           
       0.995724            0.000671723228            1.03352854e-05           
       0.996946            0.000688255108            1.02891335e-05           
       0.998169            0.000680589964             1.0342137e-05           
       0.999391            0.000701165087            1.04351922e-05           
       1.000614            0.000692837204            1.04110999e-05           
       1.001836            0.000683802402            1.03589324e-05           
       1.003059            0.000677452409            1.02282257e-05           
       1.004281            0.000651696994            1.00578306e-05           
       1.005504            0.000673849527            1.02357486e-05           
       1.006726            0.000657584754            1.00664531e-05           
       1.007949            0.000682471016            1.02888432e-05           
       1.009171            0.000672940923            1.01892237e-05           
       1.010394            0.000696965769            1.03670742e-05           
       1.011616            0.000703948438            1.04789825e-05           
       1.012839            0.000703985972            1.03707999e-05           
       1.014061            0.000729966887            1.08200393e-05           
       1.015284            0.000746044384            1.09318504e-05           
       1.016506            0.000784620997            1.13239486e-05           
       1.017729            0.000799665553             1.1403754e-05           
       1.018951            0.000830930878            1.17346551e-05           
       1.020174             0.00085647651             1.1915053e-05           
       1.021396            0.000835629848            1.18600285e-05           
       1.022619            0.000844011513             1.1790958e-05           
       1.023841            0.000818190338            1.18152774e-05           
       1.025064            0.000800083991            1.15345101e-05           
       1.026286             0.00082604862            1.19722788e-05           
       1.027509            0.000833768877            1.18177142e-05           
       1.028731            0.000870188301            1.22715892e-05           
       1.029954            0.000887569099            1.23275433e-05           
       1.031176            0.000893740551            1.24151708e-05           
       1.032399            0.000925945491            1.26482387e-05           
       1.033621            0.000887291038            1.24217902e-05           
       1.034844            0.000895359339            1.25091661e-05           
       1.036066            0.000885297559              1.244507e-05           
       1.037289             0.00090528241            1.25663752e-05           
       1.038511            0.000921173774            1.27431878e-05           
       1.039733            0.000907724117            1.26161806e-05           
       1.040956            0.000911839591            1.26713837e-05           
       1.042178            0.000909724704              1.273952e-05           
       1.043401            0.000903595836            1.25869725e-05           
       1.044623            0.000964467231            1.31842489e-05           
       1.045846            0.000937608263            1.28964093e-05           
       1.047068            0.000948029653            1.30692159e-05           
       1.048291            0.000960839506            1.30792817e-05           
       1.049513            0.000951694257            1.31242899e-05           
       1.050736            0.000955246726             1.3102293e-05           
       1.051958            0.000988021998            1.34030163e-05           
       1.053181             0.00102828403            1.36526481e-05           
       1.054403             0.00107026924            1.39132202e-05           
       1.055626             0.00107730588            1.39040294e-05           
       1.056848             0.00108893536            1.41065772e-05           
       1.058071             0.00110496905            1.41478673e-05           
       1.059293             0.00115439967            1.45399061e-05           
       1.060516              0.0011505449            1.44994454e-05           
       1.061738             0.00118484175            1.47097125e-05           
       1.062961             0.00123565508            1.51740011e-05           
       1.064183             0.00126304461            1.51537682e-05           
       1.065406              0.0012614283            1.53415938e-05           
       1.066628             0.00129787069            1.54345719e-05           
       1.067851              0.0013192384            1.57128034e-05           
       1.069073             0.00135660346            1.57319567e-05           
       1.070296             0.00139893005            1.61843966e-05           
       1.071518             0.00141281005            1.61514242e-05           
       1.072741             0.00146981575            1.65656007e-05           
       1.073963             0.00145928641            1.64736983e-05           
       1.075186             0.00146009039            1.65844111e-05           
       1.076408             0.00149982499            1.66288883e-05           
       1.077631             0.00148148146            1.67663662e-05           
       1.078853             0.00143003165            1.63021675e-05           
       1.080076              0.0014307739            1.64182467e-05           
       1.081298             0.00139454241            1.61973578e-05           
       1.082521             0.00135053259              1.602979e-05           
       1.083743             0.00131671345            1.57162932e-05           
       1.084966             0.00127887414            1.55037914e-05           
       1.086188             0.00126634979            1.55081281e-05           
       1.087411             0.00122538879            1.51544198e-05           
       1.088633              0.0011843301            1.51043437e-05           
       1.089856             0.00118154127            1.49158354e-05           
       1.091078              0.0011148581            1.46456759e-05           
       1.092301             0.00109802063            1.44007899e-05           
       1.093523             0.00106808579            1.43449243e-05           
       1.094746              0.0010161443            1.39039933e-05           
       1.095968             0.00103076233            1.40472788e-05           
       1.097191             0.00101518056            1.39843744e-05           
       1.098413            0.000948714177            1.33886863e-05           
       1.099636            0.000975638719            1.37246018e-05           
       1.100858            0.000937128533            1.33495362e-05           
       1.102081            0.000936530349            1.34967329e-05           
       1.103303              0.0009432491            1.34135334e-05           
       1.104526              0.0009121626            1.33640184e-05           
       1.105748            0.000929841081            1.33439536e-05           
       1.106971            0.000938731621            1.35488603e-05           
       1.108193            0.000910493397            1.33393928e-05           
       1.109416            0.000891363962            1.32348241e-05           
       1.110638            0.000899106662            1.32017175e-05           
       1.111861            0.000898260438            1.33302422e-05           
       1.113083            0.000894646505            1.32410867e-05           
       1.114306             0.00088068416            1.31909442e-05           
       1.115528            0.000889221196            1.32974075e-05           
       1.116751            0.000882892045            1.31703677e-05           
       1.117973             0.00089620161            1.33706843e-05           
       1.119196            0.000897983001            1.33443042e-05           
       1.120418            0.000904509602            1.34419238e-05           
       1.121641             0.00091572852            1.34789684e-05           
       1.122863            0.000893239372            1.33851472e-05           
       1.124086            0.000903298785            1.33378022e-05           
       1.125308            0.000870992936            1.32090699e-05           
       1.126531            0.000870295535            1.31067422e-05           
       1.127753            0.000861887862            1.31374144e-05           
       1.128976             0.00084712725            1.30030146e-05           
       1.130198            0.000858744878            1.30819903e-05           
       1.131421            0.000871288328            1.31095345e-05           
       1.132643            0.000844360137            1.29810734e-05           
       1.133866            0.000853058434            1.29977975e-05           
       1.135088            0.000877462298            1.31610337e-05           
       1.136311            0.000843120696            1.29651394e-05           
       1.137533            0.000848199955            1.29487596e-05           
       1.138756            0.000877183225            1.32337463e-05           
       1.139978            0.000881422168            1.31061855e-05           
       1.141201            0.000891610814            1.33811912e-05           
       1.142423            0.000907962317            1.33924826e-05           
       1.143646            0.000893417577             1.3380431e-05           
       1.144868            0.000947099533            1.37418624e-05           
       1.146091            0.000940526848            1.36959022e-05           
       1.147313            0.000938908012            1.37527725e-05           
       1.148536             0.00091557707             1.3498734e-05           
       1.149758            0.000904373419            1.35191074e-05           
       1.150981            0.000862791392            1.30728513e-05           
       1.152203            0.000856001486              1.310935e-05           
       1.153426            0.000859132015            1.30944718e-05           
       1.154648            0.000868076374            1.31991485e-05           
       1.155871            0.000849723456             1.3060608e-05           
       1.157093             0.00086098782            1.31428279e-05           
       1.158316            0.000860321993            1.32335088e-05           
       1.159538            0.000836317058            1.28883568e-05           
       1.160761            0.000863172388            1.33369965e-05           
       1.161983            0.000838246952            1.29349984e-05           
       1.163206            0.000848343606            1.31955354e-05           
       1.164428            0.000856606361            1.30621576e-05           
       1.165651            0.000858571187            1.31775216e-05           
       1.166873            0.000852990269            1.31247031e-05           
       1.168096            0.000862901268            1.31791081e-05           
       1.169318            0.000868966454            1.33458553e-05           
       1.170541            0.000892750295            1.33850283e-05           
       1.171763            0.000867132865            1.33594762e-05           
       1.172986            0.000876183227            1.32931868e-05           
       1.174208            0.000876499513            1.33806843e-05           
       1.175431            0.000885766677            1.33871209e-05           
       1.176653            0.000875253657            1.37241996e-05           
       1.177876            0.000861011764            1.36010783e-05           
       1.179098              0.0008780966             1.4003998e-05           
       1.180321            0.000889072794            1.41208713e-05           
       1.181543            0.000869336298            1.40623837e-05           
       1.182766            0.000841700796            1.39507763e-05           
       1.183988            0.000874992536            1.42331572e-05           
       1.185211            0.000851349797            1.41642341e-05           
       1.186433            0.000862347105            1.42869191e-05           
       1.187656            0.000871565304            1.44629052e-05           
       1.188878            0.000873860581            1.45917132e-05           
       1.190101            0.000882566849            1.46976384e-05           
       1.191323            0.000860155373            1.46139769e-05           
       1.192546             0.00087823055            1.47287923e-05           
       1.193768            0.000854167366            1.47035112e-05           
       1.194991            0.000882577547            1.49480863e-05           
       1.196213            0.000879121398            1.48961364e-05           
       1.197436            0.000890685296            1.52157726e-05           
       1.198658             0.00088027646            1.49763144e-05           
       1.199881            0.000889351457            1.54203152e-05           
       1.201103            0.000898203663            1.51745385e-05           
       1.202326            0.000886839998            1.55395592e-05           
       1.203548            0.000885791749            1.52017252e-05           
       1.204771            0.000896035721            1.57179878e-05           
       1.205993            0.000887389094            1.53513543e-05           
       1.207216            0.000905933242            1.58567409e-05           
       1.208438            0.000904813518            1.56978306e-05           
       1.209661            0.000898142554            1.57737398e-05           
       1.210883            0.000922867844            1.60792417e-05           
       1.212106            0.000882206368            1.57040654e-05           
       1.213328            0.000923794325            1.62919644e-05           
       1.214551            0.000907607682            1.59621871e-05           
       1.215773             0.00090631934            1.61315909e-05           
       1.216996            0.000938737631            1.65025765e-05           
       1.218218            0.000940860551            1.65339966e-05           
       1.219441            0.000896036511            1.62823286e-05           
       1.220663            0.000918585808            1.64144828e-05           
       1.221886            0.000931001199            1.66769396e-05           
       1.223108            0.000946151563            1.67493303e-05           
       1.224331            0.000916850576            1.65222659e-05           
       1.225553            0.000906227384            1.66563952e-05           
       1.226775            0.000938546509            1.67975802e-05           
       1.227998            0.000947145852             1.7170669e-05           
       1.229220            0.000952694937            1.69729038e-05           
       1.230443            0.000950391725            1.73940364e-05           
       1.231665            0.000932293746            1.68838266e-05           
       1.232888            0.000906462537            1.70038892e-05           
       1.234110            0.000940782614            1.72066685e-05           
       1.235333            0.000926065744             1.7109066e-05           
       1.236555            0.000953607387            1.75822173e-05           
       1.237778            0.000944972551            1.74195173e-05           
       1.239000            0.000959946323            1.78089312e-05           
       1.240223            0.000972250466            1.77111883e-05           
       1.241445            0.000942025935            1.76596362e-05           
       1.242668            0.000973229691             1.7990997e-05           
       1.243890             0.00096048833             1.7798773e-05           
       1.245113             0.00102639368            1.87252607e-05           
       1.246335            0.000981260982            1.80729009e-05           
       1.247558            0.000969362319            1.83525513e-05           
       1.248780             0.00101369366            1.84408983e-05           
       1.250003            0.000984869519             1.8421355e-05           
       1.251225             0.00100793032            1.87787048e-05           
       1.252448             0.00101335222            1.86496663e-05           
       1.253670            0.000958406124            1.85855234e-05           
       1.254893            0.000999836177            1.86131469e-05           
       1.256115              0.0010202067            1.92710813e-05           
       1.257338             0.00102612787            1.89755637e-05           
       1.258560            0.000982894588            1.88178282e-05           
       1.259783            0.000987901731            1.90316638e-05           
       1.261005             0.00101471427            1.90959494e-05           
       1.262228             0.00102533312            1.96284979e-05           
       1.263450             0.00101458946            1.92499147e-05           
       1.264673             0.00103446649            1.96264711e-05           
       1.265895             0.00101708188            1.95579571e-05           
       1.267118             0.00103898618            1.96750829e-05           
       1.268340             0.00102710557            1.98699878e-05           
       1.269563             0.00101557489            1.95997287e-05           
       1.270785             0.00106559608            2.04486371e-05           
       1.272008             0.00106073747            2.00857229e-05           
       1.273230             0.00107654547            2.05077106e-05           
       1.274453             0.00107737135            2.06051943e-05           
       1.275675             0.00107330968            2.04657611e-05           
       1.276898             0.00104840508            2.06312225e-05           
       1.278120             0.00108193656            2.05711563e-05           
       1.279343             0.00106174718            2.08960657e-05           
       1.280565             0.00105192494            2.05148211e-05           
       1.281788             0.00102230205            2.03671706e-05           
       1.283010               0.001097111            2.13640295e-05           
       1.284233             0.00104246835            2.05020219e-05           
       1.285455             0.00107469113            2.14591708e-05           
       1.286678             0.00108837131            2.11381109e-05           
       1.287900             0.00109826311             2.1522762e-05           
       1.289123             0.00105588786            2.12412179e-05           
       1.290345             0.00108939941            2.14809617e-05           
       1.291568             0.00107216237            2.16697571e-05           
       1.292790             0.00110456535            2.16560748e-05           
       1.294013             0.00113692961            2.24478733e-05           
       1.295235             0.00107221978            2.16396265e-05           
       1.296458             0.00109522056            2.19765596e-05           
       1.297680             0.00107411728            2.19749719e-05           
       1.298903             0.00107418717            2.18742906e-05           
       1.300125             0.00114067381            2.28283523e-05           
       1.301348              0.0010959217            2.22711465e-05           
       1.302570             0.00113359984              2.256728e-05           
       1.303793             0.00114817359            2.33265797e-05           
       1.305015             0.00114295289            2.27543916e-05           
       1.306238              0.0011476924            2.35923736e-05           
       1.307460             0.00112938272            2.27579302e-05           
       1.308683             0.00109030705             2.2676413e-05           
       1.309905             0.00116415812            2.36742671e-05           
       1.311128             0.00114690374             2.3311478e-05           
       1.312350             0.00114555966             2.4039674e-05           
       1.313573             0.00119703959            2.37987838e-05           
       1.314795             0.00116591846            2.39533682e-05           
       1.316018             0.00110918205            2.34900153e-05           
       1.317240             0.00114618036            2.38068784e-05           
       1.318463             0.00116100418            2.44838614e-05           
       1.319685             0.00119053584            2.42451091e-05           
       1.320908             0.00109708925            2.38077351e-05           
       1.322130             0.00114261071            2.41682097e-05           
       1.323353             0.00114329175            2.43113673e-05           
       1.324575             0.00118352245            2.51279182e-05           
       1.325798             0.00115612978            2.42171896e-05           
       1.327020             0.00114020577             2.4671509e-05           
       1.328243             0.00111685072            2.43936928e-05           
       1.329465              0.0012019354            2.52812734e-05           
       1.330688             0.00118968252            2.57728114e-05           
       1.331910             0.00119720113            2.52392138e-05           
       1.333133             0.00121807417            2.59642074e-05           
       1.334355             0.00120651407            2.60591452e-05           
       1.335578             0.00119476776            2.56029407e-05           
       1.336800             0.00121743895            2.65024327e-05           
       1.338023             0.00122798692            2.62398957e-05           
       1.339245             0.00123733257            2.66614922e-05           
       1.340468             0.00122661249              2.645375e-05           
       1.341690              0.0012545714            2.68225086e-05           
       1.342913             0.00115531616            2.64918364e-05           
       1.344135              0.0012012342            2.62543156e-05           
       1.345358             0.00119824332            2.67490579e-05           
       1.346580             0.00123155854            2.72602696e-05           
       1.347803             0.00125807767            2.75565611e-05           
       1.349025             0.00124589778            2.81905909e-05           
       1.350248             0.00122372095            2.68467468e-05           
       1.351470             0.00123658304            2.78701165e-05           
       1.352693             0.00124213786            2.81613573e-05           
       1.353915             0.00124548999            2.75453057e-05           
       1.355138             0.00123303456            2.86104391e-05           
       1.356360             0.00121919608            2.75816942e-05           
       1.357583             0.00132520723            2.92640899e-05           
       1.358805             0.00128089368            2.91742875e-05           
       1.360028             0.00125412931            2.85942739e-05           
       1.361250             0.00128665961            2.99254824e-05           
       1.362473             0.00129169614            2.88317271e-05           
       1.363695             0.00126928213            2.93486353e-05           
       1.364918             0.00130284671            3.03953431e-05           
       1.366140             0.00125050693            2.87734348e-05           
       1.367363             0.00127384251            2.98874686e-05           
       1.368585             0.00128268479            3.00399781e-05           
       1.369808             0.00131886352            3.04207854e-05           
       1.371030             0.00125981329            3.06518318e-05           
       1.372253             0.00125440123            2.96774464e-05           
       1.373475             0.00126799559            3.04767664e-05           
       1.374698             0.00133386125            3.15549796e-05           
       1.375920             0.00135436623            3.14115508e-05           
       1.377143             0.00134387104            3.24531119e-05           
       1.378365             0.00134029258            3.13536484e-05           
       1.379588             0.00129422762            3.11515481e-05           
       1.380810             0.00133143209            3.29173093e-05           
       1.382033             0.00125869417            3.08762811e-05           
       1.383255             0.00132670066            3.26481025e-05           
       1.384478             0.00133126882            3.27644695e-05           
       1.385700              0.0013385308              3.258595e-05           
       1.386923             0.00129458851            3.28787035e-05           
       1.388145             0.00139289436            3.31423516e-05           
       1.389368             0.00132110989            3.32247711e-05           
       1.390590             0.00136383647            3.42438003e-05           
       1.391813             0.00133098232            3.33015066e-05           
       1.393035             0.00130090332            3.41349572e-05           
       1.394258             0.00138245903            3.43096129e-05           
       1.395480              0.0013018698            3.34787124e-05           
       1.396703             0.00140957586            3.58859196e-05           
       1.397925              0.0013830451            3.49592702e-05           
       1.399148             0.00140491489            3.58383146e-05           
       1.400370             0.00139357709            3.58357432e-05           
       1.401593             0.00141705441            3.60733007e-05           
       1.402815             0.00146387205            3.77673841e-05           
       1.404038             0.00143566925            3.66017824e-05           
       1.405260             0.00143660765            3.70532713e-05           
       1.406483             0.00140214144            3.72074614e-05           
       1.407705             0.00141732541            3.71866728e-05           
       1.408928             0.00147171511            3.86910354e-05           
       1.410150             0.00140892175            3.74696945e-05           
       1.411373             0.00131373242            3.68012448e-05           
       1.412595              0.0014138129            3.85141458e-05           
       1.413818             0.00140884711            3.81228043e-05           
       1.415040             0.00143360898            3.93999944e-05           
       1.416262             0.00147116669            3.96535309e-05           
       1.417485             0.00146410379            4.01921863e-05           
       1.418707             0.00145894368            4.03124291e-05           
       1.419930             0.00147276263            4.02325802e-05           
       1.421152             0.00143145151            4.09968034e-05           
       1.422375             0.00142010011            4.03538772e-05           
       1.423597             0.00145220407            4.10092042e-05           
       1.424820             0.00143066898            4.16167136e-05           
       1.426042             0.00155077865            4.28039926e-05           
       1.427265              0.0014288631            4.26851844e-05           
       1.428487              0.0015477189              4.341606e-05           
       1.429710             0.00148752482            4.31158076e-05           
       1.430932             0.00149733943            4.43049454e-05           
       1.432155             0.00149104494            4.38649095e-05           
       1.433377             0.00147130553            4.44156576e-05           
       1.434600               0.001519944            4.50272273e-05           
       1.435822              0.0015506164            4.58666409e-05           
       1.437045             0.00143716174             4.4794326e-05           
       1.438267             0.00151953879            4.63350899e-05           
       1.439490             0.00149079315            4.67246432e-05           
       1.440712             0.00158488972             4.7897153e-05           
       1.441935             0.00152777393            4.77501539e-05           
       1.443157             0.00156476379            4.90916904e-05           
       1.444380             0.00165347604            5.01562626e-05           
       1.445602             0.00156846507             5.0127455e-05           
       1.446825             0.00159488647            5.02271537e-05           
       1.448047             0.00157273954              5.105967e-05           
       1.449270             0.00160543075            5.19509881e-05           
       1.450492             0.00166829975            5.26060223e-05           
       1.451715             0.00167067426            5.45402344e-05           
       1.452937             0.00162324964            5.30016039e-05           
       1.454160              0.0016012289            5.42102873e-05           
       1.455382             0.00166083352            5.52194942e-05           
       1.456605             0.00166023616            5.62872277e-05           
       1.457827             0.00162113047            5.62934404e-05           
       1.459050             0.00176032309            5.86705312e-05           
       1.460272             0.00167848501            5.87271368e-05           
       1.461495             0.00177690063            6.04347272e-05           
       1.462717             0.00174568445            6.12116387e-05           
       1.463940             0.00183282381            6.32892049e-05           
       1.465162             0.00167485678            6.13379046e-05           
       1.466385             0.00186816005            6.60146415e-05           
       1.467607             0.00171606843             6.2982226e-05           
       1.468830             0.00177807527            6.66869284e-05           
       1.470052             0.00184120118            6.68565922e-05           
       1.471275             0.00177698769            6.80939936e-05           
       1.472497             0.00208366823            7.41444545e-05           
       1.473720             0.00190237484            7.32604407e-05           
       1.474942             0.00187488537            7.44739374e-05           
       1.476165             0.00204944831            7.98248043e-05           
       1.477387             0.00204980937            8.48235591e-05           
       1.478610              0.0018334354            8.20123281e-05           
       1.479832             0.00207339009              8.995577e-05           
       1.481055             0.00193343316            8.75797465e-05           
       1.482277             0.00204101904            9.22590968e-05           
       1.483500             0.00235100502            0.000101653051           
       1.484722             0.00194085232            9.32137921e-05           
       1.485945             0.00216306603            0.000104274616           
       1.487167             0.00212248122            0.000103309923           
       1.488390             0.00222847669            0.000114359613           
       1.489612             0.00212976836            0.000110509612           
       1.490835             0.00261208624            0.000128530669           
       1.492057             0.00224036858            0.000120612133           
       1.493280              0.0023970905            0.000133901783           
       1.494502             0.00263932291            0.000144991418           
       1.495725             0.00251145579            0.000148846281           
       1.496947             0.00243601366            0.000155167275           
       1.498170             0.00282891885            0.000174363049           
       1.499392             0.00248593797            0.000179867583           
       1.500615              0.0024998553            0.000190718971           
       1.501837             0.00267645678            0.000217497153           
       1.503060             0.00331784048            0.000261609435           
       1.504282             0.00298712291            0.000325062304           
       1.505505             0.00358403974            0.000356124472           
       1.506727             0.00369996402            0.000552829599           
