# Supplementary material for: One-dimensional CsPbBr3 superlattices with polarized and amplified spontaneous circularly polarized emissions
Source: Nat Commun. 2026 May 23;17:6768. doi: 10.1038/s41467-026-73513-2 (PMC13385850; doi:10.1038/s41467-026-73513-2)
Supplement: Supplementary file 4 — Supplementary Data 1 (Unprocessed data) [file 41467_2026_73513_MOESM4_ESM.zip › Supplementary Data 1/Raw Data/SI-Raw Data/Fig 10/Fig 10b-saxs.txt]

Q	Intensity
0.02017	0.00434
0.02139	0.01569
0.02262	0.24628
0.02384	227.38621
0.02506	130.44222
0.02628	192.24723
0.02751	327.92247
0.02873	468.34306
0.02995	507.34829
0.03117	434.81852
0.0324	223.83191
0.03362	75.22237
0.03484	43.67006
0.03606	20.71713
0.03729	12.67479
0.03851	7.63517
0.03973	4.93423
0.04095	3.50263
0.04218	2.39679
0.0434	1.92802
0.04462	1.34933
0.04584	1.09213
0.04707	0.9399
0.04829	0.71474
0.04951	0.63584
0.05073	0.51402
0.05196	0.44052
0.05318	0.38488
0.0544	0.33092
0.05562	0.30221
0.05685	0.26088
0.05807	0.23759
0.05929	0.19794
0.06051	0.18903
0.06174	0.17163
0.06296	0.14998
0.06418	0.14443
0.0654	0.12539
0.06663	0.1164
0.06785	0.10884
0.06907	0.1008
0.07029	0.09745
0.07152	0.08639
0.07274	0.08547
0.07396	0.07707
0.07518	0.07395
0.07641	0.07343
0.07763	0.06582
0.07885	0.06628
0.08007	0.06175
0.0813	0.06033
0.08252	0.05942
0.08374	0.05837
0.08496	0.05816
0.08619	0.05736
0.08741	0.05733
0.08863	0.05818
0.08985	0.06028
0.09108	0.06118
0.0923	0.06245
0.09352	0.06693
0.09474	0.06871
0.09597	0.0732
0.09719	0.07928
0.09841	0.08244
0.09963	0.09272
0.10086	0.09812
0.10208	0.10783
0.1033	0.11645
0.10452	0.12382
0.10575	0.13681
0.10697	0.13774
0.10819	0.14505
0.10941	0.14667
0.11064	0.14455
0.11186	0.14205
0.11308	0.13305
0.1143	0.12747
0.11553	0.12032
0.11675	0.11368
0.11797	0.10404
0.11919	0.09428
0.12042	0.09019
0.12164	0.08187
0.12286	0.07821
0.12408	0.07517
0.12531	0.07562
0.12653	0.08193
0.12775	0.08705
0.12897	0.08272
0.1302	0.06915
0.13142	0.05418
0.13264	0.044
0.13386	0.03846
0.13509	0.03494
0.13631	0.03189
0.13753	0.02934
0.13875	0.02747
0.13998	0.02544
0.1412	0.02397
0.14242	0.02231
0.14364	0.02093
0.14487	0.01956
0.14609	0.01833
0.14731	0.01742
0.14853	0.01648
0.14976	0.01564
0.15098	0.01539
0.1522	0.01451
0.15342	0.0138
0.15465	0.01273
0.15587	0.01243
0.15709	0.0111
0.15831	0.01042
0.15954	0.00924
0.16076	0.00863
0.16198	0.00786
0.1632	0.00736
0.16443	0.00713
0.16565	0.00675
0.16687	0.0065
0.16809	0.00629
0.16932	0.00595
0.17054	0.00579
0.17176	0.0055
0.17298	0.00528
0.17421	0.0052
0.17543	0.00507
0.17665	0.00485
0.17787	0.00467
0.1791	0.00448
0.18032	0.00445
0.18154	0.0043
0.18276	0.00422
0.18399	0.0041
0.18521	0.00398
0.18643	0.0038
0.18765	0.00383
0.18888	0.00369
0.1901	0.00356
0.19132	0.00346
0.19254	0.00331
0.19377	0.00335
0.19499	0.00316
0.19621	0.00308
0.19743	0.00305
0.19866	0.003
0.19988	0.00291
0.2011	0.00288
0.20232	0.00284
0.20355	0.00278
0.20477	0.00266
0.20599	0.0026
0.20721	0.00259
0.20844	0.00252
0.20966	0.00251
0.21088	0.00248
0.2121	0.00244
0.21333	0.00237
0.21455	0.00238
0.21577	0.0022
0.21699	0.00225
0.21822	0.00218
0.21944	0.00213
0.22066	0.00223
0.22188	0.00215
0.22311	0.0022
0.22433	0.0021
0.22555	0.00207
0.22677	0.00216
0.228	0.00211
0.22922	0.00212
0.23044	0.00203
0.23166	0.00205
0.23289	0.00196
0.23411	0.00195
0.23533	0.00196
0.23655	0.00191
0.23778	0.00192
0.239	0.00196
0.24022	0.00193
0.24144	0.00202
0.24267	0.00194
0.24389	0.00204
0.24511	0.00209
0.24633	0.00225
0.24756	0.0024
0.24878	0.00288
0.25	0.00335
0.25122	0.0039
0.25245	0.00465
0.25367	0.00542
0.25489	0.00613
0.25611	0.00576
0.25734	0.00469
0.25856	0.00348
0.25978	0.00262
0.261	0.00226
0.26223	0.00209
0.26345	0.00195
0.26467	0.00193
0.26589	0.00195
0.26712	0.00186
0.26834	0.00185
0.26956	0.00187
0.27078	0.00184
0.27201	0.0019
0.27323	0.0019
0.27445	0.00196
0.27567	0.00193
0.2769	0.00202
0.27812	0.00191
0.27934	0.00186
0.28056	0.0019
0.28179	0.00182
0.28301	0.00187
0.28423	0.00179
0.28545	0.00182
0.28668	0.0017
0.2879	0.00163
0.28912	0.00159
0.29034	0.0016
0.29157	0.00154
0.29279	0.00151
0.29401	0.00156
0.29523	0.00148
0.29646	0.00154
0.29768	0.00153
0.2989	0.00157
0.30012	0.00157
0.30135	0.0015
0.30257	0.00151
0.30379	0.00153
0.30501	0.00151
0.30624	0.00154
0.30746	0.00146
0.30868	0.00149
0.3099	0.00147
0.31113	0.00151
0.31235	0.00148
0.31357	0.00153
0.31479	0.00146
0.31602	0.00147
0.31724	0.00144
0.31846	0.00142
0.31968	0.0014
0.32091	0.00146
0.32213	0.0014
0.32335	0.00143
0.32457	0.00141
0.3258	0.00139
0.32702	0.00133
0.32824	0.00137
0.32946	0.00141
0.33069	0.00135
0.33191	0.00129
0.33313	0.00131
0.33435	0.00134
0.33558	0.00132
0.3368	0.00125
0.33802	0.00127
0.33924	0.00132
0.34047	0.0013
0.34169	0.00119
0.34291	0.00117
0.34413	0.00118
0.34536	0.00115
0.34658	0.00116
0.3478	0.00114
0.34902	0.0011
0.35025	0.00111
0.35147	0.00106
0.35269	0.00109
0.35391	0.00108
0.35514	0.00104
0.35636	0.00101
0.35758	9.93606E-4
0.3588	9.99281E-4
0.36003	9.56046E-4
0.36125	9.583E-4
0.36247	9.70325E-4
0.36369	9.52394E-4
0.36492	9.48302E-4
0.36614	9.32411E-4
0.36736	9.79051E-4
0.36858	0.00103
0.36981	0.00107
0.37103	0.00117
0.37225	0.00133
0.37347	0.00155
0.3747	0.00177
0.37592	0.00203
0.37714	0.00211
0.37836	0.00207
0.37959	0.00211
0.38081	0.0024
0.38203	0.00289
0.38325	0.00299
0.38448	0.00266
0.3857	0.00193
0.38692	0.00144
0.38814	0.00114
0.38937	0.001
0.39059	9.49309E-4
0.39181	8.59769E-4
0.39303	8.72185E-4
0.39426	8.42703E-4
0.39548	8.19921E-4
0.3967	8.40705E-4
0.39792	8.72876E-4
0.39915	9.08884E-4
0.40037	8.55375E-4
0.40159	8.44759E-4
0.40281	8.52736E-4
0.40404	8.03212E-4
0.40526	8.10656E-4
0.40648	8.42445E-4
0.4077	8.18878E-4
0.40893	8.26471E-4
0.41015	8.36965E-4
0.41137	8.06353E-4
0.41259	7.81415E-4
0.41382	7.40062E-4
0.41504	7.19302E-4
0.41626	6.61243E-4
0.41748	6.38042E-4
0.41871	6.57617E-4
0.41993	6.35401E-4
0.42115	6.32428E-4
0.42237	6.39171E-4
0.4236	6.3112E-4
0.42482	6.12185E-4
0.42604	6.05735E-4
0.42726	5.91062E-4
0.42849	6.05091E-4
0.42971	6.12828E-4
0.43093	6.30359E-4
0.43215	6.35118E-4
0.43338	6.24303E-4
0.4346	6.1535E-4
0.43582	6.1651E-4
0.43704	6.3951E-4
0.43827	6.02633E-4
0.43949	6.28416E-4
0.44071	6.06351E-4
0.44193	5.929E-4
0.44316	6.37673E-4
0.44438	6.10847E-4
0.4456	6.47195E-4
0.44682	6.07853E-4
0.44805	6.40802E-4
0.44927	6.28621E-4
0.45049	5.85787E-4
0.45171	6.27999E-4
0.45294	6.24459E-4
0.45416	6.19503E-4
0.45538	6.08673E-4
0.4566	5.99686E-4
0.45783	6.12985E-4
0.45905	6.2298E-4
0.46027	5.84365E-4
0.46149	5.9116E-4
0.46272	5.92297E-4
0.46394	5.73671E-4
0.46516	5.67908E-4
0.46638	5.78605E-4
0.46761	6.05816E-4
0.46883	5.96396E-4
0.47005	5.62581E-4
0.47127	5.75262E-4
0.4725	5.90171E-4
0.47372	5.74476E-4
0.47494	5.82851E-4
0.47616	5.86222E-4
0.47739	5.77278E-4
0.47861	5.89885E-4
0.47983	5.76346E-4
0.48105	5.82366E-4
0.48228	5.71243E-4
0.4835	5.66659E-4
0.48472	5.86884E-4
0.48594	5.65762E-4
0.48717	5.7396E-4
0.48839	5.32293E-4
0.48961	5.59643E-4
0.49083	5.87999E-4
0.49206	6.04464E-4
0.49328	6.0193E-4
0.4945	6.10391E-4
0.49572	6.32543E-4
0.49695	6.99956E-4
0.49817	7.47663E-4
0.49939	8.05225E-4
0.50061	8.34509E-4
0.50184	8.51351E-4
0.50306	8.14667E-4
0.50428	7.72538E-4
0.5055	7.23374E-4
0.50673	7.75709E-4
0.50795	9.02212E-4
0.50917	0.0011
0.51039	0.00117
0.51162	0.00109
0.51284	9.28391E-4
0.51406	7.74562E-4
0.51528	6.44881E-4
0.51651	6.06237E-4
0.51773	5.93832E-4
0.51895	5.71929E-4
0.52017	5.68387E-4
0.5214	5.83858E-4
0.52262	5.73425E-4
0.52384	5.74267E-4
0.52506	5.72806E-4
0.52629	5.59395E-4
0.52751	5.47108E-4
0.52873	5.82552E-4
0.52995	5.53897E-4
0.53118	5.54775E-4
0.5324	5.52928E-4
0.53362	5.70156E-4
0.53484	5.65283E-4
0.53607	5.67973E-4
0.53729	5.53245E-4
0.53851	5.65913E-4
0.53973	5.33952E-4
0.54096	5.28132E-4
0.54218	4.9709E-4
0.5434	4.95803E-4
0.54462	5.01022E-4
0.54585	4.87555E-4
0.54707	5.02482E-4
0.54829	4.72851E-4
0.54951	4.86249E-4
0.55074	5.07479E-4
0.55196	4.56201E-4
0.55318	4.65265E-4
0.5544	4.68246E-4
0.55563	4.68226E-4
0.55685	4.88826E-4
0.55807	4.66803E-4
0.55929	4.88898E-4
0.56052	4.70234E-4
0.56174	4.60583E-4
0.56296	4.63768E-4
0.56418	4.69077E-4
0.56541	4.66115E-4
0.56663	4.52429E-4
0.56785	4.57209E-4
0.56907	4.77786E-4
0.5703	4.56708E-4
0.57152	4.68232E-4
0.57274	4.61955E-4
0.57396	4.35757E-4
0.57519	4.6899E-4
0.57641	4.58121E-4
0.57763	4.54518E-4
0.57885	4.64817E-4
0.58008	4.441E-4
0.5813	4.37808E-4
0.58252	4.51601E-4
0.58374	4.5648E-4
0.58497	4.56952E-4
0.58619	4.63789E-4
0.58741	4.47139E-4
0.58863	4.51675E-4
0.58986	4.52876E-4
0.59108	4.25031E-4
0.5923	4.4002E-4
0.59352	4.70591E-4
0.59475	4.46195E-4
0.59597	4.40534E-4
0.59719	4.64069E-4
0.59841	4.33134E-4
0.59964	4.60327E-4
0.60086	4.58276E-4
0.60208	4.56841E-4
0.6033	4.47679E-4
0.60453	4.44294E-4
0.60575	4.58953E-4
0.60697	4.52441E-4
0.60819	4.64799E-4
0.60942	5.53016E-4
0.61064	6.64269E-4
0.61186	8.75514E-4
0.61308	6.67037E-4
0.61431	5.76469E-4
0.61553	4.89061E-4
0.61675	5.09291E-4
0.61797	4.96869E-4
0.6192	5.33477E-4
0.62042	5.73455E-4
0.62164	6.3768E-4
0.62286	6.36785E-4
0.62409	7.2684E-4
0.62531	7.18623E-4
0.62653	7.01219E-4
0.62775	7.08015E-4
0.62898	6.36176E-4
0.6302	5.92854E-4
0.63142	5.69399E-4
0.63264	6.16264E-4
0.63387	6.96123E-4
0.63509	8.05133E-4
0.63631	9.31397E-4
0.63753	0.00102
0.63876	9.52924E-4
0.63998	8.49169E-4
0.6412	7.08108E-4
0.64242	6.21172E-4
0.64365	5.79643E-4
0.64487	5.40406E-4
0.64609	5.2241E-4
0.64731	5.30778E-4
0.64854	5.26769E-4
0.64976	5.33625E-4
0.65098	5.12575E-4
0.6522	5.00989E-4
0.65343	4.88745E-4
0.65465	4.94979E-4
0.65587	5.02283E-4
0.65709	4.89788E-4
0.65832	5.02275E-4
0.65954	5.2595E-4
0.66076	5.10214E-4
0.66198	5.1569E-4
0.6632	5.10534E-4
0.66443	5.24986E-4
0.66565	5.17133E-4
0.66687	5.0663E-4
0.66809	5.02114E-4
0.66932	4.83679E-4
0.67054	4.8821E-4
0.67176	4.77206E-4
0.67298	4.65302E-4
0.67421	4.6495E-4
0.67543	4.94259E-4
0.67665	4.68639E-4
0.67787	4.58811E-4
0.6791	4.50078E-4
0.68032	4.90868E-4
0.68154	4.79178E-4
0.68276	4.78894E-4
0.68399	4.78097E-4
0.68521	4.75519E-4
0.68643	4.77474E-4
0.68765	4.86131E-4
0.68888	4.89825E-4
0.6901	4.82167E-4
0.69132	4.76625E-4
0.69254	4.71593E-4
0.69377	4.75392E-4
0.69499	4.86141E-4
0.69621	4.96912E-4
0.69743	4.95369E-4
0.69866	4.88136E-4
0.69988	4.6555E-4
0.7011	4.74124E-4
0.70232	4.78423E-4
0.70355	4.72593E-4
0.70477	4.76596E-4
0.70599	4.96534E-4
0.70721	4.89374E-4
0.70844	4.6928E-4
0.70966	4.84269E-4
0.71088	4.73861E-4
0.7121	4.97319E-4
0.71333	4.67933E-4
0.71455	4.71323E-4
0.71577	4.7402E-4
0.71699	4.68229E-4
0.71822	4.67868E-4
0.71944	4.79203E-4
0.72066	4.94684E-4
0.72188	4.657E-4
0.72311	4.79028E-4
0.72433	4.76499E-4
0.72555	4.89942E-4
0.72677	4.74056E-4
0.728	4.90577E-4
0.72922	4.74773E-4
0.73044	4.83579E-4
0.73166	4.81426E-4
0.73289	4.58909E-4
0.73411	4.88808E-4
0.73533	4.93688E-4
0.73655	4.74689E-4
0.73778	4.88004E-4
0.739	4.94265E-4
0.74022	4.93132E-4
0.74144	5.02175E-4
0.74267	4.92725E-4
0.74389	5.11076E-4
0.74511	5.35765E-4
0.74633	5.49183E-4
0.74756	5.49385E-4
0.74878	5.59609E-4
0.75	5.88099E-4
0.75122	5.89868E-4
0.75245	5.42328E-4
0.75367	5.59523E-4
0.75489	5.2655E-4
0.75611	5.22727E-4
0.75734	5.15594E-4
0.75856	5.27432E-4
0.75978	5.27653E-4
0.761	5.78057E-4
0.76223	6.20748E-4
0.76345	6.68679E-4
0.76467	7.14405E-4
0.76589	7.36405E-4
0.76712	7.11528E-4
0.76834	6.92748E-4
0.76956	6.99727E-4
0.77078	7.41344E-4
0.77201	8.26269E-4
0.77323	9.67486E-4
0.77445	0.00102
0.77567	0.00173
0.7769	0.00163
0.77812	0.00304
0.77934	0.00329
0.78056	0.00574
0.78179	0.0319
0.78301	0.10098
0.78423	0.09538
0.78545	0.09773
0.78668	0.04752
0.7879	0.0213
0.78912	0.00289
0.79034	0.0015
0.79157	9.79874E-4
0.79279	8.08121E-4
0.79401	6.64567E-4
0.79523	6.52049E-4
0.79646	5.79779E-4
0.79768	5.31113E-4
0.7989	4.9535E-4
0.80012	4.83095E-4
0.80135	4.97216E-4
0.80257	4.93082E-4
0.80379	4.88919E-4
0.80501	4.76302E-4
0.80624	4.99297E-4
0.80746	4.84031E-4
0.80868	4.83677E-4
0.8099	4.76784E-4
0.81113	4.84839E-4
0.81235	4.92927E-4
0.81357	4.84415E-4
0.81479	4.80438E-4
0.81602	4.71963E-4
0.81724	4.89501E-4
0.81846	4.76543E-4
0.81968	4.87804E-4
0.82091	4.89241E-4
0.82213	5.00517E-4
0.82335	4.93483E-4
0.82457	4.75602E-4
0.8258	5.04628E-4
0.82702	4.94142E-4
0.82824	4.75232E-4
0.82946	4.85828E-4
0.83069	4.70221E-4
0.83191	4.98009E-4
0.83313	4.82427E-4
0.83435	4.95112E-4
0.83558	4.79608E-4
0.8368	4.71011E-4
0.83802	4.82601E-4
0.83924	4.8099E-4
0.84047	4.87383E-4
0.84169	4.97605E-4
0.84291	4.86274E-4
0.84413	4.85033E-4
0.84536	4.8648E-4
0.84658	4.84027E-4
0.8478	4.74562E-4
0.84902	5.0196E-4
0.85025	4.93495E-4
0.85147	4.98948E-4
0.85269	4.87634E-4
0.85391	5.10286E-4
0.85514	4.8389E-4
0.85636	5.08725E-4
0.85758	4.92807E-4
0.8588	4.93578E-4
0.86003	5.13013E-4
0.86125	4.9629E-4
0.86247	4.95751E-4
0.86369	4.88856E-4
0.86492	5.2944E-4
0.86614	5.2203E-4
0.86736	5.29064E-4
0.86858	5.37574E-4
0.86981	5.54745E-4
0.87103	5.78083E-4
0.87225	5.99401E-4
0.87347	5.97956E-4
0.8747	5.96963E-4
0.87592	5.83459E-4
0.87714	5.8033E-4
0.87836	5.56922E-4
0.87959	5.5006E-4
0.88081	5.42466E-4
0.88203	5.44664E-4
0.88325	5.47843E-4
0.88448	5.52371E-4
0.8857	5.73004E-4
0.88692	5.84905E-4
0.88814	6.04754E-4
0.88937	6.5496E-4
0.89059	6.98226E-4
0.89181	7.31182E-4
0.89303	7.28485E-4
0.89426	6.94122E-4
0.89548	6.56448E-4
0.8967	5.97869E-4
0.89792	5.7945E-4
0.89915	5.4765E-4
0.90037	5.43077E-4
0.90159	5.33008E-4
0.90281	5.39671E-4
0.90404	5.22327E-4
0.90526	5.37438E-4
0.90648	5.39424E-4
0.9077	5.22951E-4
0.90893	5.50859E-4
0.91015	5.43502E-4
0.91137	5.24336E-4
0.91259	5.49328E-4
0.91382	5.421E-4
0.91504	5.54217E-4
0.91626	5.56738E-4
0.91748	5.54505E-4
0.91871	5.67657E-4
0.91993	5.62638E-4
0.92115	5.43269E-4
0.92237	5.50216E-4
0.9236	5.39199E-4
0.92482	5.48115E-4
0.92604	5.5317E-4
0.92726	5.46088E-4
0.92849	5.46154E-4
0.92971	5.50464E-4
0.93093	5.43009E-4
0.93215	5.43175E-4
0.93338	5.48878E-4
0.9346	5.5599E-4
0.93582	5.37904E-4
0.93704	5.6821E-4
0.93827	5.48308E-4
0.93949	5.58295E-4
0.94071	5.51348E-4
0.94193	5.65378E-4
0.94316	5.50312E-4
0.94438	5.52191E-4
0.9456	5.54957E-4
0.94682	5.65528E-4
0.94805	5.62119E-4
0.94927	5.5707E-4
0.95049	5.65088E-4
0.95171	5.60093E-4
0.95294	5.78529E-4
0.95416	5.61236E-4
0.95538	5.47196E-4
0.9566	5.65762E-4
0.95783	5.72355E-4
0.95905	5.62019E-4
0.96027	5.57183E-4
0.96149	5.76819E-4
0.96272	5.83793E-4
0.96394	5.94602E-4
0.96516	5.83377E-4
0.96638	5.72878E-4
0.96761	5.83247E-4
0.96883	5.74828E-4
0.97005	5.84954E-4
0.97127	5.93199E-4
0.9725	5.85813E-4
0.97372	5.99466E-4
0.97494	6.07863E-4
0.97616	5.99687E-4
0.97739	6.24156E-4
0.97861	5.91582E-4
0.97983	6.02665E-4
0.98105	6.14319E-4
0.98228	6.00419E-4
0.9835	6.10291E-4
0.98472	6.02234E-4
0.98594	6.2799E-4
0.98717	6.29424E-4
0.98839	6.23572E-4
0.98961	6.32888E-4
0.99083	6.35178E-4
0.99206	6.36042E-4
0.99328	6.31591E-4
0.9945	6.59594E-4
0.99572	6.71723E-4
0.99695	6.88255E-4
0.99817	6.8059E-4
0.99939	7.01165E-4
1.00061	6.92837E-4
1.00184	6.83802E-4
1.00306	6.77452E-4
1.00428	6.51697E-4
1.0055	6.7385E-4
1.00673	6.57585E-4
1.00795	6.82471E-4
1.00917	6.72941E-4
1.01039	6.96966E-4
1.01162	7.03948E-4
1.01284	7.03986E-4
1.01406	7.29967E-4
1.01528	7.46044E-4
1.01651	7.84621E-4
1.01773	7.99666E-4
1.01895	8.30931E-4
1.02017	8.56477E-4
1.0214	8.3563E-4
1.02262	8.44012E-4
1.02384	8.1819E-4
1.02506	8.00084E-4
1.02629	8.26049E-4
1.02751	8.33769E-4
1.02873	8.70188E-4
1.02995	8.87569E-4
1.03118	8.93741E-4
1.0324	9.25945E-4
1.03362	8.87291E-4
1.03484	8.95359E-4
1.03607	8.85298E-4
1.03729	9.05282E-4
1.03851	9.21174E-4
1.03973	9.07724E-4
1.04096	9.1184E-4
1.04218	9.09725E-4
1.0434	9.03596E-4
1.04462	9.64467E-4
1.04585	9.37608E-4
1.04707	9.4803E-4
1.04829	9.6084E-4
1.04951	9.51694E-4
1.05074	9.55247E-4
1.05196	9.88022E-4
1.05318	0.00103
1.0544	0.00107
1.05563	0.00108
1.05685	0.00109
1.05807	0.0011
1.05929	0.00115
1.06052	0.00115
1.06174	0.00118
1.06296	0.00124
1.06418	0.00126
1.06541	0.00126
1.06663	0.0013
1.06785	0.00132
1.06907	0.00136
1.0703	0.0014
1.07152	0.00141
1.07274	0.00147
1.07396	0.00146
1.07519	0.00146
1.07641	0.0015
1.07763	0.00148
1.07885	0.00143
1.08008	0.00143
1.0813	0.00139
1.08252	0.00135
1.08374	0.00132
1.08497	0.00128
1.08619	0.00127
1.08741	0.00123
1.08863	0.00118
1.08986	0.00118
1.09108	0.00111
1.0923	0.0011
1.09352	0.00107
1.09475	0.00102
1.09597	0.00103
1.09719	0.00102
1.09841	9.48714E-4
1.09964	9.75639E-4
1.10086	9.37129E-4
1.10208	9.3653E-4
1.1033	9.43249E-4
1.10453	9.12163E-4
1.10575	9.29841E-4
1.10697	9.38732E-4
1.10819	9.10493E-4
1.10942	8.91364E-4
1.11064	8.99107E-4
1.11186	8.9826E-4
1.11308	8.94647E-4
1.11431	8.80684E-4
1.11553	8.89221E-4
1.11675	8.82892E-4
1.11797	8.96202E-4
1.1192	8.97983E-4
1.12042	9.0451E-4
1.12164	9.15729E-4
1.12286	8.93239E-4
1.12409	9.03299E-4
1.12531	8.70993E-4
1.12653	8.70296E-4
1.12775	8.61888E-4
1.12898	8.47127E-4
1.1302	8.58745E-4
1.13142	8.71288E-4
1.13264	8.4436E-4
1.13387	8.53058E-4
1.13509	8.77462E-4
1.13631	8.43121E-4
1.13753	8.482E-4
1.13876	8.77183E-4
1.13998	8.81422E-4
1.1412	8.91611E-4
1.14242	9.07962E-4
1.14365	8.93418E-4
1.14487	9.471E-4
1.14609	9.40527E-4
1.14731	9.38908E-4
1.14854	9.15577E-4
1.14976	9.04373E-4
1.15098	8.62791E-4
1.1522	8.56001E-4
1.15343	8.59132E-4
1.15465	8.68076E-4
1.15587	8.49723E-4
1.15709	8.60988E-4
1.15832	8.60322E-4
1.15954	8.36317E-4
1.16076	8.63172E-4
1.16198	8.38247E-4
1.16321	8.48344E-4
1.16443	8.56606E-4
1.16565	8.58571E-4
1.16687	8.5299E-4
1.1681	8.62901E-4
1.16932	8.68966E-4
1.17054	8.9275E-4
1.17176	8.67133E-4
1.17299	8.76183E-4
1.17421	8.765E-4
1.17543	8.85767E-4
1.17665	8.75254E-4
1.17788	8.61012E-4
1.1791	8.78097E-4
1.18032	8.89073E-4
1.18154	8.69336E-4
1.18277	8.41701E-4
1.18399	8.74993E-4
1.18521	8.5135E-4
1.18643	8.62347E-4
1.18766	8.71565E-4
1.18888	8.73861E-4
1.1901	8.82567E-4
1.19132	8.60155E-4
1.19255	8.78231E-4
1.19377	8.54167E-4
1.19499	8.82578E-4
1.19621	8.79121E-4
1.19744	8.90685E-4
1.19866	8.80276E-4
1.19988	8.89351E-4
1.2011	8.98204E-4
1.20233	8.8684E-4
1.20355	8.85792E-4
1.20477	8.96036E-4
1.20599	8.87389E-4
1.20722	9.05933E-4
1.20844	9.04814E-4
1.20966	8.98143E-4
1.21088	9.22868E-4
1.21211	8.82206E-4
1.21333	9.23794E-4
1.21455	9.07608E-4
1.21577	9.06319E-4
1.217	9.38738E-4
1.21822	9.40861E-4
1.21944	8.96037E-4
1.22066	9.18586E-4
1.22189	9.31001E-4
1.22311	9.46152E-4
1.22433	9.16851E-4
1.22555	9.06227E-4
1.22678	9.38547E-4
1.228	9.47146E-4
1.22922	9.52695E-4
1.23044	9.50392E-4
1.23167	9.32294E-4
1.23289	9.06463E-4
1.23411	9.40783E-4
1.23533	9.26066E-4
1.23656	9.53607E-4
1.23778	9.44973E-4
1.239	9.59946E-4
1.24022	9.7225E-4
1.24145	9.42026E-4
1.24267	9.7323E-4
1.24389	9.60488E-4
1.24511	0.00103
1.24634	9.81261E-4
1.24756	9.69362E-4
1.24878	0.00101
1.25	9.8487E-4
1.25123	0.00101
1.25245	0.00101
1.25367	9.58406E-4
1.25489	9.99836E-4
1.25612	0.00102
1.25734	0.00103
1.25856	9.82895E-4
1.25978	9.87902E-4
1.26101	0.00101
1.26223	0.00103
1.26345	0.00101
1.26467	0.00103
1.2659	0.00102
1.26712	0.00104
1.26834	0.00103
1.26956	0.00102
1.27079	0.00107
1.27201	0.00106
1.27323	0.00108
1.27445	0.00108
1.27568	0.00107
1.2769	0.00105
1.27812	0.00108
1.27934	0.00106
1.28057	0.00105
1.28179	0.00102
1.28301	0.0011
1.28423	0.00104
1.28546	0.00107
1.28668	0.00109
1.2879	0.0011
1.28912	0.00106
1.29035	0.00109
1.29157	0.00107
1.29279	0.0011
1.29401	0.00114
1.29524	0.00107
1.29646	0.0011
1.29768	0.00107
1.2989	0.00107
1.30013	0.00114
1.30135	0.0011
1.30257	0.00113
1.30379	0.00115
1.30502	0.00114
1.30624	0.00115
1.30746	0.00113
1.30868	0.00109
1.30991	0.00116
1.31113	0.00115
1.31235	0.00115
1.31357	0.0012
1.3148	0.00117
1.31602	0.00111
1.31724	0.00115
1.31846	0.00116
1.31969	0.00119
1.32091	0.0011
1.32213	0.00114
1.32335	0.00114
1.32458	0.00118
1.3258	0.00116
1.32702	0.00114
1.32824	0.00112
1.32947	0.0012
1.33069	0.00119
1.33191	0.0012
1.33313	0.00122
1.33436	0.00121
1.33558	0.00119
1.3368	0.00122
1.33802	0.00123
1.33925	0.00124
1.34047	0.00123
1.34169	0.00125
1.34291	0.00116
1.34414	0.0012
1.34536	0.0012
1.34658	0.00123
1.3478	0.00126
1.34903	0.00125
1.35025	0.00122
1.35147	0.00124
1.35269	0.00124
1.35392	0.00125
1.35514	0.00123
1.35636	0.00122
1.35758	0.00133
1.35881	0.00128
1.36003	0.00125
1.36125	0.00129
1.36247	0.00129
1.3637	0.00127
1.36492	0.0013
1.36614	0.00125
1.36736	0.00127
1.36859	0.00128
1.36981	0.00132
1.37103	0.00126
1.37225	0.00125
1.37348	0.00127
1.3747	0.00133
1.37592	0.00135
1.37714	0.00134
1.37837	0.00134
1.37959	0.00129
1.38081	0.00133
1.38203	0.00126
1.38326	0.00133
1.38448	0.00133
1.3857	0.00134
1.38692	0.00129
1.38815	0.00139
1.38937	0.00132
1.39059	0.00136
1.39181	0.00133
1.39304	0.0013
1.39426	0.00138
1.39548	0.0013
1.3967	0.00141
1.39793	0.00138
1.39915	0.0014
1.40037	0.00139
1.40159	0.00142
1.40282	0.00146
1.40404	0.00144
1.40526	0.00144
1.40648	0.0014
1.40771	0.00142
1.40893	0.00147
1.41015	0.00141
1.41137	0.00131
1.4126	0.00141
1.41382	0.00141
1.41504	0.00143
1.41626	0.00147
1.41749	0.00146
1.41871	0.00146
1.41993	0.00147
1.42115	0.00143
1.42238	0.00142
1.4236	0.00145
1.42482	0.00143
1.42604	0.00155
1.42727	0.00143
1.42849	0.00155
1.42971	0.00149
1.43093	0.0015
1.43216	0.00149
1.43338	0.00147
1.4346	0.00152
1.43582	0.00155
1.43705	0.00144
1.43827	0.00152
1.43949	0.00149
1.44071	0.00158
1.44194	0.00153
1.44316	0.00156
1.44438	0.00165
1.4456	0.00157
1.44683	0.00159
1.44805	0.00157
1.44927	0.00161
1.45049	0.00167
1.45172	0.00167
1.45294	0.00162
1.45416	0.0016
1.45538	0.00166
1.45661	0.00166
1.45783	0.00162
1.45905	0.00176
1.46027	0.00168
1.4615	0.00178
1.46272	0.00175
1.46394	0.00183
1.46516	0.00167
1.46639	0.00187
1.46761	0.00172
1.46883	0.00178
1.47005	0.00184
1.47128	0.00178
1.4725	0.00208
1.47372	0.0019
1.47494	0.00187
1.47617	0.00205
1.47739	0.00205
1.47861	0.00183
1.47983	0.00207
1.48106	0.00193
1.48228	0.00204
1.4835	0.00235
1.48472	0.00194
1.48595	0.00216
1.48717	0.00212
1.48839	0.00223
1.48961	0.00213
1.49084	0.00261
1.49206	0.00224
1.49328	0.0024
1.4945	0.00264
1.49573	0.00251
1.49695	0.00244
1.49817	0.00283
1.49939	0.00249
1.50062	0.0025
1.50184	0.00268
1.50306	0.00332
1.50428	0.00299
1.50551	0.00358
1.50673	0.0037
