# Supplementary material for: One-dimensional CsPbBr3 superlattices with polarized and amplified spontaneous circularly polarized emissions
Source: Nat Commun. 2026 May 23;17:6768. doi: 10.1038/s41467-026-73513-2 (PMC13385850; doi:10.1038/s41467-026-73513-2)
Supplement: Supplementary file 4 — Supplementary Data 1 (Unprocessed data) [file 41467_2026_73513_MOESM4_ESM.zip › Supplementary Data 1/Raw Data/SI-Raw Data/Fig 10/Fig 10c-size.txt]

Counts	d
1	3.61
2	3.64
3	4.95
4	3.98
5	5.5
6	4.63
7	4.2
8	4.31
9	5.82
10	4.52
11	3.51
12	3.64
13	4.18
14	3.23
15	5.17
16	5.49
17	2.97
18	4.84
19	3.3
20	3.7
21	3.54
22	4.06
23	4.05
24	3.79
25	3.64
