# Supplementary material for: One-dimensional CsPbBr3 superlattices with polarized and amplified spontaneous circularly polarized emissions
Source: Nat Commun. 2026 May 23;17:6768. doi: 10.1038/s41467-026-73513-2 (PMC13385850; doi:10.1038/s41467-026-73513-2)
Supplement: Supplementary file 4 — Supplementary Data 1 (Unprocessed data) [file 41467_2026_73513_MOESM4_ESM.zip › Supplementary Data 1/Raw Data/SI-Raw Data/Fig 10/Fig 10d-size.txt]

Counts	d
1	4.14
2	4.21
3	2.62
4	4.05
5	3.58
6	3.81
7	2.91
8	3.82
9	3.68
10	4.19
11	4.16
12	4.16
13	3.27
14	3.83
15	3.25
16	3.36
17	2.78
18	4.19
19	3.98
20	4.34
21	3.94
22	3.81
23	3.03
24	2.78
25	4.22
