# Supplementary material for: One-dimensional CsPbBr3 superlattices with polarized and amplified spontaneous circularly polarized emissions
Source: Nat Commun. 2026 May 23;17:6768. doi: 10.1038/s41467-026-73513-2 (PMC13385850; doi:10.1038/s41467-026-73513-2)
Supplement: Supplementary file 4 — Supplementary Data 1 (Unprocessed data) [file 41467_2026_73513_MOESM4_ESM.zip › Supplementary Data 1/Raw Data/SI-Raw Data/Fig 13/Fig 13c-abs.txt]

Wavelength	abs
600	0.00181
598	0.00227
596	0.00621
594	7.69464E-4
592	0.00113
590	0
588	0.00523
586	0.00474
584	0.00237
582	0.00277
580	0.00173
578	0.00512
576	0.00385
574	0.00405
572	0.00307
570	0.00474
568	0.0036
566	0.00136
564	0.00591
562	0.00808
560	0.00654
558	0.00283
556	0.00736
554	0.00878
552	0.00809
550	0.00858
548	0.0083
546	0.00935
544	0.01075
542	0.00924
540	0.00714
538	0.00523
536	0.00659
534	0.01004
532	0.01243
530	0.01038
528	0.0077
526	0.00904
524	0.01251
522	0.00986
520	0.01032
518	0.01025
516	0.01114
514	0.01288
512	0.01347
510	0.01109
508	0.01499
506	0.01473
504	0.01085
502	0.01573
500	0.01431
498	0.01521
496	0.01749
494	0.0204
492	0.02093
490	0.02167
488	0.02465
486	0.02883
484	0.03339
482	0.04167
480	0.05328
478	0.07376
476	0.0985
474	0.12297
472	0.15162
470	0.18825
468	0.22835
466	0.27644
464	0.33192
462	0.39055
460	0.4588
458	0.52689
456	0.58663
454	0.62963
452	0.65161
450	0.65498
448	0.6399
446	0.62065
444	0.59322
442	0.56406
440	0.53655
438	0.51429
436	0.49229
434	0.47577
432	0.46251
430	0.45431
428	0.45314
426	0.45347
424	0.4609
422	0.46891
420	0.47574
418	0.48768
416	0.50258
414	0.51696
412	0.53285
410	0.55463
408	0.57748
406	0.59849
404	0.61337
402	0.63139
400	0.64824
398	0.66521
396	0.6715
394	0.68107
392	0.69223
390	0.70145
388	0.70328
386	0.71049
384	0.71866
382	0.72455
380	0.72405
378	0.73532
376	0.73945
374	0.74292
372	0.74649
370	0.75076
368	0.75777
366	0.7601
364	0.76341
362	0.77215
360	0.77446
358	0.779
356	0.78589
354	0.79639
352	0.80379
350	0.80889
348	0.81687
346	0.82711
344	0.83339
342	0.84168
340	0.8534
338	0.85887
336	0.86473
334	0.87585
332	0.87877
330	0.88331
328	0.88886
326	0.89763
324	0.89926
322	0.91003
320	0.91119
318	0.91857
316	0.92746
314	0.93564
312	0.9385
310	0.95452
308	0.95914
306	0.97277
304	0.97711
302	0.98832
300	1
