# Supplementary material for: One-dimensional CsPbBr3 superlattices with polarized and amplified spontaneous circularly polarized emissions
Source: Nat Commun. 2026 May 23;17:6768. doi: 10.1038/s41467-026-73513-2 (PMC13385850; doi:10.1038/s41467-026-73513-2)
Supplement: Supplementary file 4 — Supplementary Data 1 (Unprocessed data) [file 41467_2026_73513_MOESM4_ESM.zip › Supplementary Data 1/Raw Data/SI-Raw Data/Fig 13/Fig 13c-cd.txt]

Wavelength	CD
600	-0.0702
598	-0.0555
596	-0.06303
594	-0.06001
592	-0.04679
590	-0.05344
588	-0.06035
586	-0.05271
584	-0.06235
582	-0.05794
580	-0.06155
578	-0.05671
576	-0.05671
574	-0.05151
572	-0.0579
570	-0.04932
568	-0.05388
566	-0.05348
564	-0.04701
562	-0.05795
560	-0.04862
558	-0.04608
556	-0.0352
554	-0.03734
552	-0.03156
550	-0.03847
548	-0.03984
546	-0.03861
544	-0.02676
542	-0.04123
540	-0.04334
538	-0.02148
536	-0.03513
534	-0.03027
532	-0.01638
530	-0.02211
528	-0.02299
526	0
524	-0.0279
522	-0.03214
520	-0.0224
518	-0.03037
516	-0.0158
514	-0.03037
512	-0.03588
510	-0.03731
508	-0.02559
506	-0.0694
504	-0.07983
502	-0.07762
500	-0.09338
498	-0.10672
496	-0.11411
494	-0.1107
492	-0.09625
490	-0.10917
488	-0.11882
486	-0.12037
484	-0.09121
482	-0.10818
480	-0.1084
478	-0.09732
476	-0.09685
474	-0.09468
472	-0.09918
470	-0.08894
468	-0.08671
466	-0.08497
464	-0.09505
462	-0.11282
460	-0.11184
458	-0.10911
456	-0.1356
454	-0.1617
452	-0.14443
450	-0.14193
448	-0.13916
446	-0.12648
444	-0.13391
442	-0.13469
440	-0.1318
438	-0.13228
436	-0.11089
434	-0.13339
432	-0.14418
430	-0.13448
428	-0.14795
426	-0.15665
424	-0.1861
422	-0.15561
420	-0.17702
418	-0.18246
416	-0.21586
414	-0.20484
412	-0.19615
410	-0.23049
408	-0.25054
406	-0.27337
404	-0.30186
402	-0.2848
400	-0.34057
398	-0.32966
396	-0.35323
394	-0.37446
392	-0.37755
390	-0.40327
388	-0.42203
386	-0.43667
384	-0.46335
382	-0.45262
380	-0.46146
378	-0.47999
376	-0.50522
374	-0.4994
372	-0.50586
370	-0.52778
368	-0.54647
366	-0.53799
364	-0.5748
362	-0.57311
360	-0.56296
358	-0.56621
356	-0.59396
354	-0.60376
352	-0.63369
350	-0.63772
348	-0.63201
346	-0.65335
344	-0.67861
342	-0.71668
340	-0.76485
338	-0.73908
336	-0.72285
334	-0.76593
332	-0.77357
330	-0.79216
328	-0.82534
326	-0.81468
324	-0.81173
322	-0.84041
320	-0.86333
318	-0.86938
316	-0.87144
314	-0.86767
312	-0.91194
310	-0.93052
308	-0.93578
306	-0.97163
304	-1
302	-0.94445
300	-0.98612
