# Supplementary material for: One-dimensional CsPbBr3 superlattices with polarized and amplified spontaneous circularly polarized emissions
Source: Nat Commun. 2026 May 23;17:6768. doi: 10.1038/s41467-026-73513-2 (PMC13385850; doi:10.1038/s41467-026-73513-2)
Supplement: Supplementary file 4 — Supplementary Data 1 (Unprocessed data) [file 41467_2026_73513_MOESM4_ESM.zip › Supplementary Data 1/Raw Data/SI-Raw Data/Fig 13/Fig 13d-abs.txt]

Wavelength	abs
600	0.00214
598	8.61258E-4
596	0.00375
594	7.30984E-4
592	0
590	6.80321E-4
588	0.00366
586	0.00145
584	0.00169
582	0.00378
580	0.00136
578	0.00206
576	0.00388
574	0.00259
572	0.00191
570	0.00278
568	0.0013
566	0.0036
564	0.00324
562	0.00267
560	5.35572E-4
558	0.00245
556	6.15184E-4
554	0.00199
552	0.00289
550	0.00234
548	0.0018
546	0.00306
544	0.00326
542	0.00523
540	0.00477
538	0.00389
536	0.00377
534	0.00598
532	0.00459
530	0.00489
528	0.00758
526	0.0062
524	0.00525
522	0.00563
520	0.00609
518	0.00755
516	0.00663
514	0.00735
512	0.00807
510	0.01096
508	0.01079
506	0.01047
504	0.01153
502	0.01348
500	0.01668
498	0.01948
496	0.0215
494	0.02384
492	0.03113
490	0.03858
488	0.04544
486	0.05694
484	0.06927
482	0.08382
480	0.09814
478	0.11816
476	0.13676
474	0.15645
472	0.17375
470	0.1914
468	0.20861
466	0.22815
464	0.2463
462	0.26161
460	0.27019
458	0.27074
456	0.26499
454	0.25349
452	0.23763
450	0.22186
448	0.20536
446	0.19274
444	0.18473
442	0.17916
440	0.17729
438	0.17582
436	0.17892
434	0.18445
432	0.18809
430	0.19446
428	0.20144
426	0.20742
424	0.21678
422	0.22393
420	0.2331
418	0.24038
416	0.25096
414	0.26001
412	0.26704
410	0.27892
408	0.28851
406	0.29849
404	0.30919
402	0.32013
400	0.33122
398	0.33942
396	0.34859
394	0.35603
392	0.35899
390	0.36497
388	0.37158
386	0.37549
384	0.38062
382	0.38363
380	0.38757
378	0.39112
376	0.39679
374	0.40136
372	0.4065
370	0.41283
368	0.42015
366	0.42874
364	0.43565
362	0.44477
360	0.45411
358	0.46581
356	0.47318
354	0.48548
352	0.49505
350	0.50793
348	0.51902
346	0.5308
344	0.54161
342	0.55216
340	0.5634
338	0.57466
336	0.58372
334	0.59547
332	0.60481
330	0.61394
328	0.62435
326	0.63697
324	0.65043
322	0.6666
320	0.68288
318	0.70181
316	0.72354
314	0.74487
312	0.77538
310	0.80394
308	0.8378
306	0.87306
304	0.9154
302	0.95616
300	1
