# Supplementary material for: One-dimensional CsPbBr3 superlattices with polarized and amplified spontaneous circularly polarized emissions
Source: Nat Commun. 2026 May 23;17:6768. doi: 10.1038/s41467-026-73513-2 (PMC13385850; doi:10.1038/s41467-026-73513-2)
Supplement: Supplementary file 4 — Supplementary Data 1 (Unprocessed data) [file 41467_2026_73513_MOESM4_ESM.zip › Supplementary Data 1/Raw Data/SI-Raw Data/Fig 13/Fig 13d-cd.txt]

Wavelength	CD
600	-5.20E-04
599	0
598	-5.60E-04
597	-5.90E-04
596	-8.20E-04
595	-0.0013
594	-0.00144
593	-0.00173
592	-0.00212
591	-0.00235
590	-0.00201
589	-0.00207
588	-0.00245
587	-0.00286
586	-0.00312
585	-0.00403
584	-0.00455
583	-0.00475
582	-0.0043
581	-0.0039
580	-0.00418
579	-0.0043
578	-0.00448
577	-0.00508
576	-0.00544
575	-0.00551
574	-0.00567
573	-0.00568
572	-0.00641
571	-0.00692
570	-0.00706
569	-0.00702
568	-0.00696
567	-0.00686
566	-0.00696
565	-0.00708
564	-0.00752
563	-0.00755
562	-0.0078
561	-0.00779
560	-0.00794
559	-0.00826
558	-0.00878
557	-0.00916
556	-0.00974
555	-0.01008
554	-0.01077
553	-0.01094
552	-0.01112
551	-0.01094
550	-0.01147
549	-0.0117
548	-0.01213
547	-0.01249
546	-0.01265
545	-0.01281
544	-0.01314
543	-0.01343
542	-0.01436
541	-0.01478
540	-0.01527
539	-0.01525
538	-0.01485
537	-0.01497
536	-0.01537
535	-0.01615
534	-0.01693
533	-0.01752
532	-0.01827
531	-0.01854
530	-0.01842
529	-0.01867
528	-0.01927
527	-0.01967
526	-0.02027
525	-0.02095
524	-0.02167
523	-0.02228
522	-0.02289
521	-0.02361
520	-0.02432
519	-0.02488
518	-0.02559
517	-0.02618
516	-0.02643
515	-0.02664
514	-0.02721
513	-0.02763
512	-0.02803
511	-0.02877
510	-0.02973
509	-0.0306
508	-0.03122
507	-0.03178
506	-0.03267
505	-0.0334
504	-0.03442
503	-0.03549
502	-0.0364
501	-0.03722
500	-0.03823
499	-0.03917
498	-0.0404
497	-0.04164
496	-0.0429
495	-0.04411
494	-0.04563
493	-0.04696
492	-0.04834
491	-0.04996
490	-0.05193
489	-0.05365
488	-0.05535
487	-0.05747
486	-0.06017
485	-0.06262
484	-0.06549
483	-0.0692
482	-0.07326
481	-0.07805
480	-0.08389
479	-0.09079
478	-0.09899
477	-0.10897
476	-0.12058
475	-0.13379
474	-0.1493
473	-0.16699
472	-0.1868
471	-0.20834
470	-0.23195
469	-0.25653
468	-0.28222
467	-0.30864
466	-0.33706
465	-0.36627
464	-0.39742
463	-0.42935
462	-0.46241
461	-0.49467
460	-0.52837
459	-0.56127
458	-0.59354
457	-0.62489
456	-0.65436
455	-0.68112
454	-0.70318
453	-0.71926
452	-0.72907
451	-0.72981
450	-0.71827
449	-0.69593
448	-0.66053
447	-0.61398
446	-0.55731
445	-0.49435
444	-0.4284
443	-0.36494
442	-0.30607
441	-0.25635
440	-0.21632
439	-0.18606
438	-0.16488
437	-0.15079
436	-0.1413
435	-0.13664
434	-0.13554
433	-0.13713
432	-0.14207
431	-0.1482
430	-0.15574
429	-0.16356
428	-0.1721
427	-0.18149
426	-0.19133
425	-0.20153
424	-0.21238
423	-0.22285
422	-0.23347
421	-0.2442
420	-0.25536
419	-0.2669
418	-0.27776
417	-0.28849
416	-0.29984
415	-0.31119
414	-0.32351
413	-0.33605
412	-0.34953
411	-0.36315
410	-0.37703
409	-0.39184
408	-0.40829
407	-0.42571
406	-0.44521
405	-0.46533
404	-0.48752
403	-0.5096
402	-0.53242
401	-0.55556
400	-0.57841
399	-0.60113
398	-0.62264
397	-0.64345
396	-0.66343
395	-0.68227
394	-0.7003
393	-0.7177
392	-0.73364
391	-0.74944
390	-0.76402
389	-0.77796
388	-0.79096
387	-0.80403
386	-0.8169
385	-0.82952
384	-0.84225
383	-0.85536
382	-0.8673
381	-0.87781
380	-0.88776
379	-0.89665
378	-0.90435
377	-0.91154
376	-0.9184
375	-0.9254
374	-0.93135
373	-0.9375
372	-0.94409
371	-0.9504
370	-0.9559
369	-0.96113
368	-0.96608
367	-0.97038
366	-0.9733
365	-0.977
364	-0.98
363	-0.98346
362	-0.9861
361	-0.98883
360	-0.99257
359	-0.99541
358	-0.99731
357	-0.99974
356	-1
355	-0.99975
354	-0.99752
353	-0.99388
352	-0.98913
351	-0.98208
350	-0.97272
349	-0.96104
348	-0.94637
347	-0.92905
346	-0.90859
345	-0.88597
344	-0.85988
343	-0.83321
342	-0.80462
341	-0.77435
340	-0.74437
339	-0.71397
338	-0.68101
337	-0.64799
336	-0.61261
335	-0.57821
334	-0.54297
333	-0.50868
332	-0.47796
331	-0.44858
330	-0.41921
329	-0.3934
328	-0.37097
327	-0.35254
326	-0.33722
325	-0.32527
324	-0.31616
323	-0.3069
322	-0.2978
321	-0.29033
320	-0.28527
319	-0.27976
318	-0.27403
317	-0.26922
316	-0.26299
315	-0.25742
314	-0.25085
313	-0.246
312	-0.24091
311	-0.23469
310	-0.22835
309	-0.22223
308	-0.21263
307	-0.20436
306	-0.19422
305	-0.17825
304	-0.16371
303	-0.14786
302	-0.12991
301	-0.13126
300	-0.10358
