# Supplementary material for: One-dimensional CsPbBr3 superlattices with polarized and amplified spontaneous circularly polarized emissions
Source: Nat Commun. 2026 May 23;17:6768. doi: 10.1038/s41467-026-73513-2 (PMC13385850; doi:10.1038/s41467-026-73513-2)
Supplement: Supplementary file 4 — Supplementary Data 1 (Unprocessed data) [file 41467_2026_73513_MOESM4_ESM.zip › Supplementary Data 1/Raw Data/SI-Raw Data/Fig 14/Fig 14a-abs.txt]

Wavelength	Abs
600	0.05115
598.3	0.05074
596.6	0.0521
594.9	0.05234
593.2	0.05218
591.5	0.05151
589.8	0.05481
588.1	0.05529
586.4	0.05385
584.7	0.04853
583	0.05129
581.3	0.05272
579.6	0.05408
577.9	0.05456
576.2	0.05296
574.5	0.05523
572.8	0.05444
571.1	0.05502
569.4	0.05546
567.7	0.05657
566	0.05457
564.3	0.05457
562.6	0.05373
560.9	0.05629
559.2	0.0568
557.5	0.05628
555.8	0.05574
554.1	0.0577
552.4	0.05945
550.7	0.05728
549	0.05772
547.3	0.05886
545.6	0.05837
543.9	0.05777
542.2	0.05636
540.5	0.05656
538.8	0.05911
537.1	0.05902
535.4	0.05928
533.7	0.05915
532	0.05965
530.3	0.0607
528.6	0.0607
526.9	0.06102
525.2	0.06346
523.5	0.06492
521.8	0.06078
520.1	0.06389
518.4	0.0672
516.7	0.06963
515	0.07168
513.3	0.0733
511.6	0.07844
509.9	0.0811
508.2	0.08582
506.5	0.09209
504.8	0.0967
503.1	0.1027
501.4	0.1128
499.7	0.12173
498	0.13075
496.3	0.13552
494.6	0.14419
492.9	0.15051
491.2	0.15582
489.5	0.16131
487.8	0.16201
486.1	0.16456
484.4	0.16136
482.7	0.15954
481	0.1585
479.3	0.15451
477.6	0.1484
475.9	0.14574
474.2	0.14209
472.5	0.13919
470.8	0.13683
469.1	0.13753
467.4	0.14219
465.7	0.14507
464	0.14714
462.3	0.14687
460.6	0.15226
458.9	0.15332
457.2	0.15457
455.5	0.15768
453.8	0.16046
452.1	0.1668
450.4	0.16963
448.7	0.17106
447	0.17272
445.3	0.17605
443.6	0.17656
441.9	0.17961
440.2	0.18247
438.5	0.18501
436.8	0.18461
435.1	0.18597
433.4	0.18938
431.7	0.18897
430	0.19071
428.3	0.19386
426.6	0.19078
424.9	0.19943
423.2	0.20303
421.5	0.20462
419.8	0.2071
418.1	0.20961
416.4	0.21226
414.7	0.21514
413	0.2176
411.3	0.22256
409.6	0.2249
407.9	0.22663
406.2	0.22858
404.5	0.22906
402.8	0.23012
401.1	0.23548
399.4	0.23713
397.7	0.23886
396	0.24248
394.3	0.24229
392.6	0.24595
390.9	0.24943
389.2	0.25018
387.5	0.25297
385.8	0.25345
384.1	0.25611
382.4	0.25881
380.7	0.26381
379	0.26796
377.3	0.26983
375.6	0.2762
373.9	0.28261
372.2	0.28579
370.5	0.2919
368.8	0.29983
367.1	0.30406
365.4	0.30986
363.7	0.31716
362	0.32197
360.3	0.33042
358.6	0.33749
356.9	0.34081
355.2	0.34585
353.5	0.34901
351.8	0.35446
350.1	0.361
348.4	0.36432
346.7	0.36887
345	0.37295
343.3	0.3785
341.6	0.38508
339.9	0.39419
338.2	0.40252
336.5	0.41037
334.8	0.41781
333.1	0.42376
331.4	0.43476
329.7	0.4448
328	0.45578
326.3	0.4655
324.6	0.48012
322.9	0.49237
321.2	0.50527
319.5	0.51818
317.8	0.53434
316.1	0.55372
314.4	0.57078
312.7	0.59197
311	0.61707
309.3	0.64316
307.6	0.67003
305.9	0.70328
304.2	0.73748
302.5	0.77345
300.8	0.81569
