# Supplementary material for: One-dimensional CsPbBr3 superlattices with polarized and amplified spontaneous circularly polarized emissions
Source: Nat Commun. 2026 May 23;17:6768. doi: 10.1038/s41467-026-73513-2 (PMC13385850; doi:10.1038/s41467-026-73513-2)
Supplement: Supplementary file 4 — Supplementary Data 1 (Unprocessed data) [file 41467_2026_73513_MOESM4_ESM.zip › Supplementary Data 1/Raw Data/SI-Raw Data/Fig 14/Fig 14a-g.txt]

Wavelength	g
600	-0.66122
598	-0.62653
596	-0.59923
594	-0.66449
592	-0.64422
590	-0.72229
588	-0.61214
586	-0.66213
584	-0.73503
582	-0.63559
580	-0.66223
578	-0.67832
576	-0.57616
574	-0.48514
572	-0.58383
570	-0.49027
568	-0.60215
566	-0.54828
564	-0.55087
562	-0.57105
560	-0.62595
558	-0.57428
556	-0.54434
554	-0.52515
552	-0.46476
550	-0.45566
548	-0.49878
546	-0.39765
544	-0.44537
542	-0.47538
540	-0.43161
538	-0.42854
536	-0.40328
534	-0.46787
532	-0.35267
530	-0.28704
528	-0.30566
526	-0.17068
524	-0.15029
522	-0.11228
520	-0.04171
518	0.10629
516	0.19875
514	0.24266
512	0.44975
510	0.71763
508	0.92155
506	1.06723
504	1.31816
502	1.58602
500	1.8047
498	1.94136
496	2.14746
494	2.08156
492	1.96868
490	1.81309
488	1.56995
486	1.27834
484	1.06725
482	0.90043
480	0.82186
478	0.76731
476	0.7414
474	0.73347
472	0.75727
470	0.80022
468	0.86579
466	0.92462
464	1.01907
462	1.12251
460	1.19202
458	1.28844
456	1.35543
454	1.44202
452	1.49542
450	1.52125
448	1.50959
446	1.46642
444	1.46569
442	1.45591
440	1.45644
438	1.45449
436	1.49664
434	1.49407
432	1.5439
430	1.54239
428	1.54553
426	1.5676
424	1.59446
422	1.62206
420	1.63564
418	1.66406
416	1.66431
414	1.68875
412	1.70492
410	1.75351
408	1.80246
406	1.83893
404	1.87994
402	1.94264
400	1.97981
398	2.08259
396	2.07787
394	2.13456
392	2.2012
390	2.27056
388	2.32874
386	2.41614
384	2.50263
382	2.57348
380	2.69113
378	2.82893
376	3.01823
374	3.26467
372	3.55734
370	3.85406
368	4.06475
366	4.28077
364	4.38169
362	4.39979
360	4.3782
358	4.28082
356	4.14554
354	4.042
352	3.94778
350	3.87956
348	3.81588
346	3.75399
344	3.60504
342	3.51151
340	3.45545
338	3.28443
336	3.15495
334	3.07581
332	2.95584
330	2.83345
328	2.74888
326	2.67624
324	2.59276
322	2.52015
320	2.43583
318	2.3784
316	2.322
314	2.27665
312	2.24322
310	2.18121
308	2.13368
306	2.11177
304	2.09848
302	2.05507
300	2.05833
