# Supplementary material for: One-dimensional CsPbBr3 superlattices with polarized and amplified spontaneous circularly polarized emissions
Source: Nat Commun. 2026 May 23;17:6768. doi: 10.1038/s41467-026-73513-2 (PMC13385850; doi:10.1038/s41467-026-73513-2)
Supplement: Supplementary file 4 — Supplementary Data 1 (Unprocessed data) [file 41467_2026_73513_MOESM4_ESM.zip › Supplementary Data 1/Raw Data/SI-Raw Data/Fig 14/Fig 14b-cd.txt]

Wavelength	CD
600	-0.14055
598.3	-0.15235
596.6	-0.14895
594.9	-0.1376
593.2	-0.15556
591.5	-0.14229
589.8	-0.15318
588.1	-0.15311
586.4	-0.15248
584.7	-0.14668
583	-0.16735
581.3	-0.15425
579.6	-0.14278
577.9	-0.14931
576.2	-0.15324
574.5	-0.14979
572.8	-0.16243
571.1	-0.18022
569.4	-0.1574
567.7	-0.15724
566	-0.17496
564.3	-0.17941
562.6	-0.17935
560.9	-0.18544
559.2	-0.18774
557.5	-0.18008
555.8	-0.19291
554.1	-0.20276
552.4	-0.21061
550.7	-0.20585
549	-0.21028
547.3	-0.21063
545.6	-0.20713
543.9	-0.20223
542.2	-0.21692
540.5	-0.21795
538.8	-0.21825
537.1	-0.22497
535.4	-0.23862
533.7	-0.22103
532	-0.24426
530.3	-0.23302
528.6	-0.25159
526.9	-0.25434
525.2	-0.24525
523.5	-0.27049
521.8	-0.29003
520.1	-0.28983
518.4	-0.32817
516.7	-0.32218
515	-0.34346
513.3	-0.38798
511.6	-0.42869
509.9	-0.47665
508.2	-0.52184
506.5	-0.5782
504.8	-0.64704
503.1	-0.71653
501.4	-0.80055
499.7	-0.87906
498	-0.94548
496.3	-0.98547
494.6	-1.0254
492.9	-1.03516
491.2	-1.05298
489.5	-0.99466
487.8	-0.96138
486.1	-0.91014
484.4	-0.85623
482.7	-0.82436
481	-0.78328
479.3	-0.77006
477.6	-0.7514
475.9	-0.76341
474.2	-0.76707
472.5	-0.80075
470.8	-0.80733
469.1	-0.83615
467.4	-0.865
465.7	-0.89399
464	-0.9287
462.3	-0.97203
460.6	-0.98813
458.9	-1.04042
457.2	-1.05934
455.5	-1.09562
453.8	-1.10662
452.1	-1.12646
450.4	-1.13984
448.7	-1.14178
447	-1.15521
445.3	-1.155
443.6	-1.15951
441.9	-1.1626
440.2	-1.18527
438.5	-1.18605
436.8	-1.2
435.1	-1.21926
433.4	-1.24099
431.7	-1.25541
430	-1.27647
428.3	-1.30361
426.6	-1.31813
424.9	-1.35309
423.2	-1.39036
421.5	-1.40957
419.8	-1.42368
418.1	-1.45033
416.4	-1.47658
414.7	-1.49781
413	-1.52322
411.3	-1.54397
409.6	-1.58795
407.9	-1.62696
406.2	-1.66546
404.5	-1.71803
402.8	-1.74984
401.1	-1.80619
399.4	-1.85444
397.7	-1.92496
396	-2.00487
394.3	-2.05541
392.6	-2.12741
390.9	-2.20467
389.2	-2.28273
387.5	-2.35115
385.8	-2.45119
384.1	-2.5419
382.4	-2.64991
380.7	-2.78166
379	-2.92254
377.3	-3.10684
375.6	-3.28417
373.9	-3.49753
372.2	-3.78111
370.5	-4.02867
368.8	-4.23639
367.1	-4.4292
365.4	-4.54241
363.7	-4.56084
362	-4.5557
360.3	-4.4638
358.6	-4.39338
356.9	-4.27902
355.2	-4.1656
353.5	-4.08287
351.8	-4.00051
350.1	-3.93389
348.4	-3.82662
346.7	-3.77348
345	-3.69341
343.3	-3.59164
341.6	-3.52893
339.9	-3.43304
338.2	-3.35146
336.5	-3.28975
334.8	-3.22358
333.1	-3.15921
331.4	-3.10278
329.7	-3.05483
328	-3.01181
326.3	-2.94485
324.6	-2.89662
322.9	-2.85919
321.2	-2.82358
319.5	-2.79349
317.8	-2.75374
316.1	-2.72045
314.4	-2.71139
312.7	-2.65654
311	-2.59792
309.3	-2.60024
307.6	-2.57069
305.9	-2.57271
304.2	-2.557
302.5	-2.53974
300.8	-2.52546
