# Supplementary material for: One-dimensional CsPbBr3 superlattices with polarized and amplified spontaneous circularly polarized emissions
Source: Nat Commun. 2026 May 23;17:6768. doi: 10.1038/s41467-026-73513-2 (PMC13385850; doi:10.1038/s41467-026-73513-2)
Supplement: Supplementary file 4 — Supplementary Data 1 (Unprocessed data) [file 41467_2026_73513_MOESM4_ESM.zip › Supplementary Data 1/Raw Data/SI-Raw Data/Fig 14/Fig 14b-g.txt]

Wavelength	g
600	-0.87379
598.3	-0.86811
596.6	-0.86341
594.9	-0.85969
593.2	-0.85696
591.5	-0.85521
589.8	-0.85444
588.1	-0.85465
586.4	-0.85585
584.7	-0.85803
583	-0.86119
581.3	-0.86533
579.6	-0.87045
577.9	-0.87635
576.2	-0.88401
574.5	-0.89123
572.8	-0.8954
571.1	-0.90708
569.4	-0.91623
567.7	-0.92836
566	-0.94097
564.3	-0.95541
562.6	-0.96838
560.9	-0.98951
559.2	-1.00994
557.5	-1.02254
555.8	-1.03247
554.1	-1.05004
552.4	-1.05671
550.7	-1.07209
549	-1.08791
547.3	-1.0961
545.6	-1.10606
543.9	-1.11628
542.2	-1.1194
540.5	-1.13135
538.8	-1.13935
537.1	-1.15484
535.4	-1.16645
533.7	-1.17678
532	-1.19064
530.3	-1.20442
528.6	-1.22358
526.9	-1.24857
525.2	-1.27394
523.5	-1.30307
521.8	-1.33789
520.1	-1.38552
518.4	-1.44153
516.7	-1.49994
515	-1.56694
513.3	-1.64348
511.6	-1.71493
509.9	-1.79785
508.2	-1.87037
506.5	-1.94269
504.8	-2.00437
503.1	-2.04475
501.4	-2.07454
499.7	-2.09657
498	-2.09631
496.3	-2.08378
494.6	-2.04945
492.9	-1.99861
491.2	-1.94503
489.5	-1.88533
487.8	-1.82966
486.1	-1.77518
484.4	-1.72277
482.7	-1.67737
481	-1.64792
479.3	-1.62591
477.6	-1.61804
475.9	-1.62299
474.2	-1.64456
472.5	-1.67978
470.8	-1.7234
469.1	-1.77622
467.4	-1.82579
465.7	-1.87762
464	-1.92292
462.3	-1.96365
460.6	-1.99692
458.9	-2.02081
457.2	-2.03551
455.5	-2.04243
453.8	-2.04467
452.1	-2.04101
450.4	-2.03745
448.7	-2.0321
447	-2.02422
445.3	-2.01667
443.6	-2.00706
441.9	-1.9979
440.2	-1.99456
438.5	-1.9885
436.8	-1.98839
435.1	-1.99196
433.4	-1.99983
431.7	-2.01116
430	-2.02033
428.3	-2.0295
426.6	-2.03895
424.9	-2.04847
423.2	-2.05777
421.5	-2.06959
419.8	-2.08035
418.1	-2.09094
416.4	-2.1004
414.7	-2.11234
413	-2.12781
411.3	-2.14556
409.6	-2.16625
407.9	-2.19201
406.2	-2.21944
404.5	-2.25502
402.8	-2.29246
401.1	-2.33541
399.4	-2.38306
397.7	-2.43115
396	-2.48604
394.3	-2.54613
392.6	-2.60589
390.9	-2.67287
389.2	-2.74892
387.5	-2.83426
385.8	-2.9336
384.1	-3.04937
382.4	-3.17781
380.7	-3.31852
379	-3.46108
377.3	-3.60067
375.6	-3.73489
373.9	-3.85635
372.2	-3.96311
370.5	-4.0507
368.8	-4.11672
367.1	-4.15905
365.4	-4.17537
363.7	-4.17005
362	-4.13888
360.3	-4.08503
358.6	-4.00712
356.9	-3.90605
355.2	-3.7892
353.5	-3.65533
351.8	-3.51115
350.1	-3.36839
348.4	-3.22867
346.7	-3.09341
345	-2.97012
343.3	-2.85624
341.6	-2.74761
339.9	-2.6465
338.2	-2.54644
336.5	-2.44924
334.8	-2.35376
333.1	-2.26042
331.4	-2.17184
329.7	-2.08475
328	-2.00024
326.3	-1.91757
324.6	-1.8394
322.9	-1.76502
321.2	-1.69268
319.5	-1.61943
317.8	-1.54827
316.1	-1.4792
314.4	-1.41221
312.7	-1.34731
311	-1.2845
309.3	-1.22378
307.6	-1.16514
305.9	-1.10859
304.2	-1.05412
302.5	-1.00175
300.8	-0.95146
