# Supplementary material for: One-dimensional CsPbBr3 superlattices with polarized and amplified spontaneous circularly polarized emissions
Source: Nat Commun. 2026 May 23;17:6768. doi: 10.1038/s41467-026-73513-2 (PMC13385850; doi:10.1038/s41467-026-73513-2)
Supplement: Supplementary file 4 — Supplementary Data 1 (Unprocessed data) [file 41467_2026_73513_MOESM4_ESM.zip › Supplementary Data 1/Raw Data/SI-Raw Data/Fig 14/Fig 14c-abs.txt]

Wavelength	Abs
600	0.07372
599	0.0741
598	0.07553
597	0.07551
596	0.07433
595	0.07584
594	0.0771
593	0.07584
592	0.0789
591	0.07729
590	0.07741
589	0.07769
588	0.07989
587	0.08018
586	0.08096
585	0.0776
584	0.0793
583	0.0793
582	0.07975
581	0.07785
580	0.08169
579	0.08035
578	0.07967
577	0.07691
576	0.07718
575	0.07877
574	0.08086
573	0.08024
572	0.08083
571	0.07991
570	0.07774
569	0.07909
568	0.08058
567	0.08074
566	0.08286
565	0.08485
564	0.08361
563	0.08307
562	0.08245
561	0.08084
560	0.08237
559	0.0837
558	0.08649
557	0.08757
556	0.08696
555	0.08461
554	0.08543
553	0.08834
552	0.08816
551	0.09022
550	0.08874
549	0.08826
548	0.09146
547	0.09086
546	0.08972
545	0.09115
544	0.09295
543	0.09059
542	0.09156
541	0.09017
540	0.09251
539	0.0937
538	0.09353
537	0.09468
536	0.09589
535	0.09774
534	0.0979
533	0.09628
532	0.09823
531	0.10025
530	0.10194
529	0.10305
528	0.10608
527	0.10514
526	0.10966
525	0.11331
524	0.11692
523	0.11587
522	0.11754
521	0.11845
520	0.12569
519	0.13125
518	0.13294
517	0.13742
516	0.1407
515	0.14233
514	0.14843
513	0.15265
512	0.15654
511	0.16381
510	0.16827
509	0.17608
508	0.18009
507	0.18652
506	0.19543
505	0.20014
504	0.20829
503	0.21588
502	0.22154
501	0.2295
500	0.23476
499	0.24345
498	0.24541
497	0.25014
496	0.25301
495	0.2585
494	0.26185
493	0.26571
492	0.26876
491	0.26975
490	0.27061
489	0.27195
488	0.26996
487	0.27048
486	0.27294
485	0.27103
484	0.27318
483	0.27286
482	0.26949
481	0.26683
480	0.26891
479	0.26638
478	0.26452
477	0.26568
476	0.26626
475	0.26585
474	0.26623
473	0.26373
472	0.26687
471	0.26506
470	0.26779
469	0.26701
468	0.26989
467	0.27168
466	0.27285
465	0.27453
464	0.27389
463	0.2757
462	0.27806
461	0.2788
460	0.28069
459	0.28386
458	0.28453
457	0.28374
456	0.28588
455	0.28501
454	0.28735
453	0.28983
452	0.29113
451	0.29423
450	0.29498
449	0.29893
448	0.2981
447	0.30023
446	0.30393
445	0.3044
444	0.30356
443	0.30329
442	0.31033
441	0.31391
440	0.31524
439	0.31631
438	0.31783
437	0.32139
436	0.32046
435	0.32444
434	0.32413
433	0.32618
432	0.33043
431	0.33277
430	0.33458
429	0.33663
428	0.33937
427	0.34332
426	0.34505
425	0.34508
424	0.34752
423	0.3494
422	0.35115
421	0.35481
420	0.35959
419	0.35931
418	0.36199
417	0.36636
416	0.37139
415	0.37197
414	0.3742
413	0.37792
412	0.38164
411	0.38691
410	0.38958
409	0.39482
408	0.40148
407	0.40398
406	0.40828
405	0.41271
404	0.41928
403	0.4224
402	0.42579
401	0.43169
400	0.43714
399	0.44069
398	0.44173
397	0.44511
396	0.44736
395	0.45104
394	0.4567
393	0.45708
392	0.45879
391	0.46233
390	0.46545
389	0.46778
388	0.47062
387	0.47066
386	0.47608
385	0.47969
384	0.48347
383	0.48738
382	0.48902
381	0.49382
380	0.49605
379	0.50218
378	0.50677
377	0.5113
376	0.51601
375	0.52178
374	0.52506
373	0.52912
372	0.53578
371	0.54187
370	0.5487
369	0.55254
368	0.55904
367	0.56492
366	0.571
365	0.57601
364	0.57972
363	0.58344
362	0.58659
361	0.59208
360	0.59649
359	0.59846
358	0.60255
357	0.60565
356	0.60957
355	0.61236
354	0.61206
353	0.61645
352	0.61976
351	0.62306
350	0.62705
349	0.63105
348	0.63419
347	0.63843
346	0.64096
345	0.64889
344	0.65539
343	0.66167
342	0.66852
341	0.67532
340	0.68504
339	0.69163
338	0.6998
337	0.70695
336	0.71536
335	0.72314
334	0.7312
333	0.7394
332	0.74417
331	0.75386
330	0.75962
329	0.76331
328	0.77337
327	0.78335
326	0.7903
325	0.79751
324	0.809
323	0.81846
322	0.82587
321	0.83569
320	0.84684
319	0.86068
318	0.86996
317	0.88397
316	0.90027
315	0.9163
314	0.93436
313	0.94951
312	0.97228
311	0.99073
310	1.01006
309	1.03613
308	1.05903
307	1.08951
306	1.11669
305	1.14617
304	1.17798
303	1.21401
302	1.24687
301	1.28212
300	1.31811
