# Supplementary material for: One-dimensional CsPbBr3 superlattices with polarized and amplified spontaneous circularly polarized emissions
Source: Nat Commun. 2026 May 23;17:6768. doi: 10.1038/s41467-026-73513-2 (PMC13385850; doi:10.1038/s41467-026-73513-2)
Supplement: Supplementary file 4 — Supplementary Data 1 (Unprocessed data) [file 41467_2026_73513_MOESM4_ESM.zip › Supplementary Data 1/Raw Data/SI-Raw Data/Fig 14/Fig 14c-g.txt]

Wavelength	g
600	-0.22329
598.3	-0.21014
596.6	-0.19788
594.9	-0.18651
593.2	-0.17602
591.5	-0.16643
589.8	-0.15772
588.1	-0.1499
586.4	-0.14298
584.7	-0.13694
583	-0.13178
581.3	-0.12696
579.6	-0.12713
577.9	-0.12304
576.2	-0.12832
574.5	-0.12868
572.8	-0.12351
571.1	-0.11973
569.4	-0.1163
567.7	-0.10756
566	-0.09815
564.3	-0.0919
562.6	-0.08424
560.9	-0.07743
559.2	-0.06551
557.5	-0.05834
555.8	-0.05538
554.1	-0.04633
552.4	-0.04121
550.7	-0.0321
549	-0.02937
547.3	-0.02409
545.6	-0.01849
543.9	-0.00796
542.2	8.13937E-5
540.5	0.01052
538.8	0.02783
537.1	0.04708
535.4	0.06315
533.7	0.08636
532	0.10496
530.3	0.11691
528.6	0.13929
526.9	0.16776
525.2	0.19485
523.5	0.22335
521.8	0.25871
520.1	0.30563
518.4	0.35594
516.7	0.41871
515	0.48766
513.3	0.56581
511.6	0.65492
509.9	0.75178
508.2	0.85546
506.5	0.96935
504.8	1.09133
503.1	1.21576
501.4	1.34387
499.7	1.46515
498	1.57512
496.3	1.66737
494.6	1.7447
492.9	1.79851
491.2	1.82464
489.5	1.82372
487.8	1.79761
486.1	1.75046
484.4	1.68418
482.7	1.60433
481	1.51277
479.3	1.4193
477.6	1.333
475.9	1.25549
474.2	1.19253
472.5	1.15281
470.8	1.13496
469.1	1.14069
467.4	1.16736
465.7	1.20653
464	1.2621
462.3	1.32409
460.6	1.39538
458.9	1.47134
457.2	1.54793
455.5	1.6246
453.8	1.69901
452.1	1.76988
450.4	1.83551
448.7	1.89698
447	1.95457
445.3	2.00582
443.6	2.05289
441.9	2.09065
440.2	2.12384
438.5	2.1505
436.8	2.17645
435.1	2.20184
433.4	2.22726
431.7	2.24974
430	2.27537
428.3	2.30301
426.6	2.33847
424.9	2.37534
423.2	2.4131
421.5	2.44877
419.8	2.48128
418.1	2.51083
416.4	2.53662
414.7	2.55586
413	2.56611
411.3	2.56843
409.6	2.56152
407.9	2.54577
406.2	2.52493
404.5	2.4982
402.8	2.4716
401.1	2.44678
399.4	2.41962
397.7	2.39478
396	2.37636
394.3	2.36283
392.6	2.35403
390.9	2.34674
389.2	2.34336
387.5	2.34119
385.8	2.3386
384.1	2.33459
382.4	2.32782
380.7	2.31218
379	2.28857
377.3	2.25513
375.6	2.20677
373.9	2.14433
372.2	2.06901
370.5	1.98336
368.8	1.89235
367.1	1.79791
365.4	1.70368
363.7	1.61887
362	1.545
360.3	1.48521
358.6	1.44361
356.9	1.4224
355.2	1.42056
353.5	1.43479
351.8	1.46148
350.1	1.50123
348.4	1.54951
346.7	1.59904
345	1.64707
343.3	1.68966
341.6	1.72202
339.9	1.74626
338.2	1.7615
336.5	1.76953
334.8	1.77472
333.1	1.77665
331.4	1.78238
329.7	1.79263
328	1.80737
326.3	1.8282
324.6	1.85565
322.9	1.88808
321.2	1.92119
319.5	1.94879
317.8	1.97048
316.1	1.96398
314.4	1.95014
312.7	1.92897
311	1.90046
309.3	1.86461
307.6	1.82143
305.9	1.77091
304.2	1.71306
302.5	1.64787
300.8	1.57534
