# Supplementary material for: One-dimensional CsPbBr3 superlattices with polarized and amplified spontaneous circularly polarized emissions
Source: Nat Commun. 2026 May 23;17:6768. doi: 10.1038/s41467-026-73513-2 (PMC13385850; doi:10.1038/s41467-026-73513-2)
Supplement: Supplementary file 4 — Supplementary Data 1 (Unprocessed data) [file 41467_2026_73513_MOESM4_ESM.zip › Supplementary Data 1/Raw Data/SI-Raw Data/Fig 14/Fig 14d-abs.txt]

Wavelength	Abs
600	0.02791
599	0.02923
598	0.02884
597	0.02679
596	0.02601
595	0.02592
594	0.02614
593	0.02663
592	0.02626
591	0.02639
590	0.02751
589	0.02787
588	0.02759
587	0.02731
586	0.02706
585	0.027
584	0.02744
583	0.02704
582	0.02676
581	0.02724
580	0.02726
579	0.02755
578	0.02794
577	0.02864
576	0.02919
575	0.02941
574	0.02848
573	0.02765
572	0.02721
571	0.02766
570	0.02855
569	0.0296
568	0.02983
567	0.02893
566	0.02799
565	0.0279
564	0.02834
563	0.029
562	0.02846
561	0.02724
560	0.02703
559	0.02859
558	0.03011
557	0.03057
556	0.03026
555	0.02916
554	0.0285
553	0.02844
552	0.02969
551	0.02963
550	0.03014
549	0.03013
548	0.02986
547	0.02934
546	0.02928
545	0.02858
544	0.02797
543	0.02814
542	0.02853
541	0.02845
540	0.02933
539	0.03099
538	0.03188
537	0.03238
536	0.03153
535	0.02985
534	0.02831
533	0.02774
532	0.02827
531	0.02952
530	0.03028
529	0.03053
528	0.03029
527	0.0304
526	0.03077
525	0.03088
524	0.03027
523	0.0293
522	0.029
521	0.02946
520	0.03056
519	0.03171
518	0.03232
517	0.03226
516	0.03233
515	0.03262
514	0.03409
513	0.03572
512	0.03596
511	0.03597
510	0.03742
509	0.03943
508	0.04174
507	0.04355
506	0.04427
505	0.04508
504	0.04702
503	0.04999
502	0.05258
501	0.05497
500	0.05723
499	0.05966
498	0.0617
497	0.0642
496	0.06604
495	0.06775
494	0.07042
493	0.07407
492	0.07776
491	0.08072
490	0.08305
489	0.08498
488	0.08654
487	0.0895
486	0.09197
485	0.09365
484	0.09565
483	0.09801
482	0.09938
481	0.10209
480	0.1038
479	0.10554
478	0.10689
477	0.1091
476	0.11105
475	0.11426
474	0.11573
473	0.11631
472	0.11579
471	0.11451
470	0.11206
469	0.11089
468	0.10844
467	0.10674
466	0.10452
465	0.10235
464	0.09968
463	0.09808
462	0.09709
461	0.09674
460	0.09614
459	0.09607
458	0.09562
457	0.09541
456	0.09473
455	0.09398
454	0.09376
453	0.0943
452	0.09456
451	0.09563
450	0.0967
449	0.09742
448	0.09777
447	0.09858
446	0.09937
445	0.10003
444	0.10134
443	0.10273
442	0.10404
441	0.10506
440	0.10582
439	0.10648
438	0.10831
437	0.11144
436	0.11397
435	0.11575
434	0.11683
433	0.11798
432	0.12061
431	0.12307
430	0.12452
429	0.1259
428	0.12754
427	0.1283
426	0.13056
425	0.13297
424	0.13463
423	0.13636
422	0.13807
421	0.13836
420	0.13973
419	0.14059
418	0.14101
417	0.14175
416	0.14212
415	0.14265
414	0.1445
413	0.14572
412	0.1475
411	0.14904
410	0.15005
409	0.15111
408	0.15245
407	0.15408
406	0.15666
405	0.15869
404	0.16028
403	0.16229
402	0.16332
401	0.16504
400	0.16685
399	0.16799
398	0.16875
397	0.17066
396	0.17073
395	0.1713
394	0.1712
393	0.17169
392	0.17259
391	0.17424
390	0.17531
389	0.17639
388	0.17716
387	0.17798
386	0.17915
385	0.18003
384	0.181
383	0.18103
382	0.1809
381	0.18116
380	0.18298
379	0.18468
378	0.18791
377	0.19071
376	0.19333
375	0.1963
374	0.19976
373	0.20268
372	0.20669
371	0.21177
370	0.21677
369	0.22181
368	0.22719
367	0.23189
366	0.23686
365	0.24328
364	0.25062
363	0.25901
362	0.2685
361	0.27669
360	0.28633
359	0.29756
358	0.3096
357	0.32277
356	0.33501
355	0.34436
354	0.35254
353	0.35847
352	0.36173
351	0.36272
350	0.36165
349	0.3589
348	0.35543
347	0.35204
346	0.3499
345	0.34739
344	0.34447
343	0.34122
342	0.33815
341	0.3374
340	0.33784
339	0.33961
338	0.34172
337	0.3456
336	0.34984
335	0.35447
334	0.35741
333	0.3584
332	0.35801
331	0.35795
330	0.35756
329	0.35796
328	0.35877
327	0.35948
326	0.36088
325	0.36294
324	0.36454
323	0.36586
322	0.36607
321	0.36529
320	0.36465
319	0.36434
318	0.36277
317	0.36103
316	0.35877
315	0.35474
314	0.35143
313	0.34728
312	0.34316
311	0.33947
310	0.33762
309	0.33573
308	0.3364
307	0.33612
306	0.33569
305	0.33519
304	0.33594
303	0.33727
302	0.34064
301	0.3427
300	0.34289
