# Supplementary material for: One-dimensional CsPbBr3 superlattices with polarized and amplified spontaneous circularly polarized emissions
Source: Nat Commun. 2026 May 23;17:6768. doi: 10.1038/s41467-026-73513-2 (PMC13385850; doi:10.1038/s41467-026-73513-2)
Supplement: Supplementary file 4 — Supplementary Data 1 (Unprocessed data) [file 41467_2026_73513_MOESM4_ESM.zip › Supplementary Data 1/Raw Data/SI-Raw Data/Fig 14/Fig 14d-g.txt]

Wavelength	g
600	-0.11171
598.3	-0.08238
596.6	-0.05506
594.9	-0.02973
593.2	-0.00639
591.5	0.01495
589.8	0.0343
588.1	0.05165
586.4	0.06701
584.7	0.08038
583	0.09174
581.3	0.10173
579.6	0.10658
577.9	0.10158
576.2	0.10635
574.5	0.09159
572.8	0.10411
571.1	0.10633
569.4	0.09883
567.7	0.0954
566	0.09116
564.3	0.07856
562.6	0.06001
560.9	0.06241
559.2	0.06763
557.5	0.05703
555.8	0.05747
554.1	0.03394
552.4	0.03151
550.7	0.01853
549	0.01219
547.3	0.01012
545.6	-0.00392
543.9	-0.01661
542.2	-0.02982
540.5	-0.04073
538.8	-0.035
537.1	-0.04399
535.4	-0.04322
533.7	-0.05413
532	-0.07029
530.3	-0.07388
528.6	-0.08265
526.9	-0.08381
525.2	-0.09326
523.5	-0.12157
521.8	-0.14924
520.1	-0.18374
518.4	-0.22478
516.7	-0.29786
515	-0.37864
513.3	-0.48756
511.6	-0.60698
509.9	-0.75013
508.2	-0.90584
506.5	-1.08061
504.8	-1.26286
503.1	-1.45626
501.4	-1.62886
499.7	-1.80226
498	-1.94453
496.3	-2.04768
494.6	-2.1253
492.9	-2.16156
491.2	-2.15434
489.5	-2.09806
487.8	-1.99784
486.1	-1.87501
484.4	-1.72935
482.7	-1.56987
481	-1.40305
479.3	-1.24376
477.6	-1.10355
475.9	-0.99355
474.2	-0.90791
472.5	-0.86263
470.8	-0.8485
469.1	-0.87062
467.4	-0.91862
465.7	-0.99579
464	-1.09252
462.3	-1.206
460.6	-1.33202
458.9	-1.46054
457.2	-1.58949
455.5	-1.71865
453.8	-1.84267
452.1	-1.95957
450.4	-2.06072
448.7	-2.15479
447	-2.23705
445.3	-2.30149
443.6	-2.35731
441.9	-2.39454
440.2	-2.41741
438.5	-2.42709
436.8	-2.43336
435.1	-2.43241
433.4	-2.42822
431.7	-2.42854
430	-2.42982
428.3	-2.44417
426.6	-2.4653
424.9	-2.49118
423.2	-2.52511
421.5	-2.56479
419.8	-2.60573
418.1	-2.64439
416.4	-2.68045
414.7	-2.71293
413	-2.73358
411.3	-2.74221
409.6	-2.74426
407.9	-2.73475
406.2	-2.71614
404.5	-2.69247
402.8	-2.67062
401.1	-2.64459
399.4	-2.61832
397.7	-2.60129
396	-2.58776
394.3	-2.5907
392.6	-2.59725
390.9	-2.6128
389.2	-2.63137
387.5	-2.64859
385.8	-2.66679
384.1	-2.67635
382.4	-2.67357
380.7	-2.65385
379	-2.61363
377.3	-2.55162
375.6	-2.46792
373.9	-2.36293
372.2	-2.23825
370.5	-2.09207
368.8	-1.93356
367.1	-1.76424
365.4	-1.59604
363.7	-1.44041
362	-1.30247
360.3	-1.19277
358.6	-1.1042
356.9	-1.04991
355.2	-1.02397
353.5	-1.02903
351.8	-1.06269
350.1	-1.11005
348.4	-1.17341
346.7	-1.24352
345	-1.31317
343.3	-1.38208
341.6	-1.44699
339.9	-1.50218
338.2	-1.54655
336.5	-1.57998
334.8	-1.60733
333.1	-1.6323
331.4	-1.65689
329.7	-1.68885
328	-1.73185
326.3	-1.79129
324.6	-1.86592
322.9	-1.95894
321.2	-2.06505
319.5	-2.18011
317.8	-2.29592
316.1	-2.35321
314.4	-2.40383
312.7	-2.44779
311	-2.48507
309.3	-2.51569
307.6	-2.53964
305.9	-2.55692
304.2	-2.56753
302.5	-2.57148
300.8	-2.56876
