# Supplementary material for: One-dimensional CsPbBr3 superlattices with polarized and amplified spontaneous circularly polarized emissions
Source: Nat Commun. 2026 May 23;17:6768. doi: 10.1038/s41467-026-73513-2 (PMC13385850; doi:10.1038/s41467-026-73513-2)
Supplement: Supplementary file 4 — Supplementary Data 1 (Unprocessed data) [file 41467_2026_73513_MOESM4_ESM.zip › Supplementary Data 1/Raw Data/SI-Raw Data/Fig 15/Fig 15a-abs.txt]

Wavelength	Abs
600	0.01823
599	0.01791
598	0.01852
597	0.01851
596	0.01812
595	0.01849
594	0.01903
593	0.01852
592	0.01935
591	0.01944
590	0.01902
589	0.01924
588	0.01927
587	0.01928
586	0.01957
585	0.01937
584	0.01936
583	0.01903
582	0.01956
581	0.01944
580	0.01936
579	0.01958
578	0.01997
577	0.01914
576	0.01958
575	0.01984
574	0.01979
573	0.0197
572	0.02039
571	0.02031
570	0.01993
569	0.01988
568	0.02067
567	0.02062
566	0.02106
565	0.02028
564	0.02026
563	0.02041
562	0.02158
561	0.02124
560	0.02132
559	0.0209
558	0.02136
557	0.0216
556	0.02185
555	0.02095
554	0.02123
553	0.02158
552	0.02226
551	0.02285
550	0.02268
549	0.02288
548	0.02281
547	0.02266
546	0.02291
545	0.02317
544	0.02384
543	0.0229
542	0.02311
541	0.02307
540	0.02366
539	0.02303
538	0.02375
537	0.0238
536	0.02468
535	0.02493
534	0.02527
533	0.02428
532	0.02522
531	0.02589
530	0.02656
529	0.02713
528	0.02763
527	0.02837
526	0.02991
525	0.03085
524	0.03277
523	0.03346
522	0.03453
521	0.03581
520	0.03781
519	0.03954
518	0.04102
517	0.04261
516	0.04378
515	0.04501
514	0.04728
513	0.04783
512	0.04868
511	0.04992
510	0.05111
509	0.0517
508	0.05241
507	0.05254
506	0.05289
505	0.05223
504	0.05273
503	0.053
502	0.05321
501	0.05407
500	0.05399
499	0.05472
498	0.05394
497	0.05467
496	0.05436
495	0.05495
494	0.05563
493	0.05615
492	0.05696
491	0.05756
490	0.05852
489	0.05921
488	0.06008
487	0.06128
486	0.06329
485	0.06449
484	0.06654
483	0.0682
482	0.06986
481	0.07211
480	0.07509
479	0.07789
478	0.08165
477	0.08553
476	0.08985
475	0.09543
474	0.10113
473	0.10765
472	0.11408
471	0.12179
470	0.12837
469	0.13548
468	0.14232
467	0.14903
466	0.15502
465	0.16112
464	0.16496
463	0.16773
462	0.16883
461	0.16856
460	0.16657
459	0.1641
458	0.16108
457	0.15652
456	0.15282
455	0.14759
454	0.14364
453	0.13936
452	0.13541
451	0.13231
450	0.12991
449	0.12752
448	0.12515
447	0.12292
446	0.12172
445	0.11962
444	0.11835
443	0.11702
442	0.11719
441	0.11736
440	0.1171
439	0.11684
438	0.11692
437	0.1178
436	0.11838
435	0.11943
434	0.11989
433	0.12069
432	0.12191
431	0.12337
430	0.12472
429	0.12686
428	0.12831
427	0.12938
426	0.13137
425	0.13361
424	0.13554
423	0.1371
422	0.13901
421	0.14186
420	0.14513
419	0.14709
418	0.14931
417	0.15139
416	0.15444
415	0.15693
414	0.1596
413	0.16168
412	0.16316
411	0.16519
410	0.16676
409	0.1686
408	0.17043
407	0.17146
406	0.17214
405	0.17266
404	0.17364
403	0.17431
402	0.17499
401	0.17663
400	0.17716
399	0.17746
398	0.17819
397	0.17936
396	0.18046
395	0.18157
394	0.1836
393	0.18479
392	0.18515
391	0.18658
390	0.18788
389	0.18981
388	0.19111
387	0.19213
386	0.19373
385	0.19582
384	0.19769
383	0.19866
382	0.20063
381	0.20242
380	0.20381
379	0.20569
378	0.2074
377	0.20909
376	0.21055
375	0.2124
374	0.21457
373	0.21631
372	0.21929
371	0.22176
370	0.22501
369	0.22725
368	0.23051
367	0.23334
366	0.23675
365	0.23808
364	0.24036
363	0.24226
362	0.24326
361	0.24554
360	0.24741
359	0.24834
358	0.24929
357	0.25062
356	0.25158
355	0.25251
354	0.25315
353	0.25446
352	0.25698
351	0.25895
350	0.26093
349	0.26334
348	0.26597
347	0.26895
346	0.27257
345	0.27647
344	0.28036
343	0.28529
342	0.29043
341	0.29451
340	0.30006
339	0.30532
338	0.31123
337	0.31665
336	0.32223
335	0.32776
334	0.33292
333	0.33833
332	0.34277
331	0.34721
330	0.35144
329	0.35449
328	0.35797
327	0.36204
326	0.36449
325	0.36711
324	0.37057
323	0.37368
322	0.3765
321	0.37931
320	0.38222
319	0.3858
318	0.38844
317	0.39118
316	0.39543
315	0.39893
314	0.4028
313	0.40725
312	0.41234
311	0.41587
310	0.42091
309	0.42711
308	0.433
307	0.43967
306	0.44606
305	0.45377
304	0.46165
303	0.47047
302	0.4788
301	0.48773
300	0.4961
