# Supplementary material for: One-dimensional CsPbBr3 superlattices with polarized and amplified spontaneous circularly polarized emissions
Source: Nat Commun. 2026 May 23;17:6768. doi: 10.1038/s41467-026-73513-2 (PMC13385850; doi:10.1038/s41467-026-73513-2)
Supplement: Supplementary file 4 — Supplementary Data 1 (Unprocessed data) [file 41467_2026_73513_MOESM4_ESM.zip › Supplementary Data 1/Raw Data/SI-Raw Data/Fig 15/Fig 15a-cd.txt]

Wavelength	CD
600	-0.02696
599	-0.0157
598	-0.00296
597	0.00895
596	-0.03725
595	-0.00613
594	-0.02102
593	0.00842
592	-0.00958
591	-0.0016
590	0.00443
589	0.02932
588	0.00769
587	0.01937
586	0.02602
585	0.0101
584	0.02069
583	-0.00799
582	0.04354
581	0.02465
580	0.0357
579	-0.00981
578	0.02863
577	0.05677
576	0.04568
575	0.02515
574	0.04112
573	0.0299
572	0.01642
571	0.04729
570	0.06279
569	0.01485
568	0.05383
567	0.0265
566	0.05772
565	0.06417
564	0.02376
563	0.04766
562	0.03909
561	0.05833
560	0.07086
559	0.05584
558	0.05543
557	0.0631
556	0.06661
555	0.0545
554	0.06375
553	0.07284
552	0.06988
551	0.07625
550	0.08788
549	0.08505
548	0.10267
547	0.13328
546	0.11504
545	0.08503
544	0.1024
543	0.13127
542	0.0984
541	0.07142
540	0.13394
539	0.11636
538	0.08737
537	0.14094
536	0.15017
535	0.1446
534	0.15068
533	0.09787
532	0.11712
531	0.15196
530	0.16946
529	0.16138
528	0.15003
527	0.17973
526	0.18645
525	0.19515
524	0.19168
523	0.18303
522	0.21901
521	0.18639
520	0.20344
519	0.21236
518	0.20873
517	0.20401
516	0.23501
515	0.22175
514	0.24237
513	0.24715
512	0.23994
511	0.26157
510	0.24866
509	0.25986
508	0.29343
507	0.28951
506	0.27669
505	0.29859
504	0.30579
503	0.33214
502	0.34261
501	0.32542
500	0.34924
499	0.36936
498	0.36462
497	0.37735
496	0.36781
495	0.38533
494	0.39594
493	0.39077
492	0.40806
491	0.43493
490	0.44617
489	0.42748
488	0.45769
487	0.46743
486	0.5163
485	0.52134
484	0.54335
483	0.55828
482	0.59488
481	0.62644
480	0.67176
479	0.73241
478	0.80152
477	0.86296
476	0.95409
475	1.03967
474	1.14903
473	1.25106
472	1.37496
471	1.51525
470	1.62055
469	1.81142
468	2.03592
467	2.28022
466	2.49601
465	2.80948
464	3.11682
463	3.46635
462	3.81346
461	4.32875
460	4.73625
459	5.22401
458	5.66035
457	6.24637
456	6.77718
455	7.48358
454	8.18699
453	8.91295
452	9.6412
451	10.4641
450	11.0578
449	11.8719
448	12.454
447	13.0304
446	13.3527
445	13.5753
444	13.569
443	13.4114
442	13.1698
441	12.7802
440	12.4114
439	11.9193
438	11.4136
437	10.9331
436	10.2927
435	9.69324
434	9.18227
433	8.61188
432	8.09951
431	7.66465
430	7.13356
429	6.82091
428	6.49502
427	6.28887
426	6.13614
425	5.98277
424	5.98416
423	5.93803
422	5.93905
421	6.00599
420	6.08009
419	6.22477
418	6.31649
417	6.49566
416	6.66494
415	6.85759
414	7.01101
413	7.17517
412	7.38309
411	7.54886
410	7.79782
409	8.00547
408	8.2144
407	8.49925
406	8.77075
405	9.06026
404	9.34824
403	9.62562
402	9.97332
401	10.2551
400	10.507
399	10.8457
398	11.1348
397	11.4617
396	11.8392
395	12.1959
394	12.6083
393	12.9466
392	13.3352
391	13.6809
390	14.1585
389	14.4432
388	14.7941
387	15.1231
386	15.4231
385	15.8193
384	16.1221
383	16.3104
382	16.7641
381	17.143
380	17.4515
379	17.8494
378	18.2239
377	18.6541
376	18.9656
375	19.3759
374	19.8581
373	20.3142
372	20.7387
371	21.1604
370	21.5832
369	22.0469
368	22.4938
367	22.8237
366	23.2389
365	23.6046
364	23.9383
363	24.2932
362	24.6032
361	24.8294
360	25.0397
359	25.3287
358	25.5609
357	25.6518
356	25.8515
355	25.9223
354	25.9799
353	25.8635
352	25.8106
351	25.7259
350	25.6198
349	25.4468
348	25.4007
347	25.2015
346	25.1014
345	24.8426
344	24.7179
343	24.5511
342	24.332
341	24.2141
340	24.1564
339	23.9846
338	23.9689
337	23.991
336	24.1644
335	24.2528
334	24.5111
333	24.7241
332	24.9463
331	24.9634
330	25.4023
329	25.5455
328	25.6728
327	25.6542
326	25.8153
325	25.7768
324	25.8335
323	25.886
322	26.0241
321	26.0177
320	26.0167
319	26.1984
318	25.9499
317	26.2368
316	26.1738
315	26.0031
314	26.1797
313	25.8558
312	25.6544
311	25.4998
310	25.5495
309	25.2908
308	25.1469
307	25.1862
306	24.9394
305	25.0165
304	24.8184
303	24.7852
302	24.4625
301	24.2096
300	24.5616
