# Supplementary material for: One-dimensional CsPbBr3 superlattices with polarized and amplified spontaneous circularly polarized emissions
Source: Nat Commun. 2026 May 23;17:6768. doi: 10.1038/s41467-026-73513-2 (PMC13385850; doi:10.1038/s41467-026-73513-2)
Supplement: Supplementary file 4 — Supplementary Data 1 (Unprocessed data) [file 41467_2026_73513_MOESM4_ESM.zip › Supplementary Data 1/Raw Data/SI-Raw Data/Fig 15/Fig 15a-g.txt]

Wavelength	g
600	-0.03335
599	-0.02914
598	-0.02496
597	-0.02078
596	-0.01662
595	-0.01248
594	-0.00835
593	-0.00424
592	-1.41E-04
591	0.00394
590	0.00801
589	0.01476
588	0.0172
587	0.01872
586	0.02483
585	0.02739
584	0.03078
583	0.03291
582	0.03877
581	0.03854
580	0.03747
579	0.04171
578	0.04449
577	0.04776
576	0.04891
575	0.0509
574	0.05532
573	0.05755
572	0.05654
571	0.0588
570	0.05877
569	0.06211
568	0.05971
567	0.05976
566	0.0637
565	0.06831
564	0.0698
563	0.07251
562	0.0748
561	0.07455
560	0.0765
559	0.0819
558	0.08098
557	0.08232
556	0.08407
555	0.09201
554	0.1
553	0.10102
552	0.10761
551	0.11411
550	0.11632
549	0.12199
548	0.12884
547	0.13012
546	0.13238
545	0.13602
544	0.13828
543	0.14441
542	0.14831
541	0.14819
540	0.14719
539	0.14829
538	0.14964
537	0.15051
536	0.15583
535	0.16044
534	0.16302
533	0.16671
532	0.17173
531	0.17588
530	0.17497
529	0.17826
528	0.18021
527	0.17784
526	0.1777
525	0.1788
524	0.17868
523	0.17881
522	0.1742
521	0.16856
520	0.16562
519	0.1635
518	0.15975
517	0.15545
516	0.15418
515	0.15263
514	0.15248
513	0.15175
512	0.15116
511	0.15483
510	0.15628
509	0.15855
508	0.16193
507	0.16532
506	0.16881
505	0.17352
504	0.17758
503	0.18262
502	0.18747
501	0.1911
500	0.19545
499	0.19961
498	0.20265
497	0.20667
496	0.20938
495	0.21149
494	0.21417
493	0.21678
492	0.21971
491	0.22302
490	0.22509
489	0.2275
488	0.23052
487	0.23406
486	0.23802
485	0.24238
484	0.24762
483	0.25401
482	0.26046
481	0.26783
480	0.27707
479	0.28643
478	0.29458
477	0.30347
476	0.31305
475	0.32383
474	0.33499
473	0.34678
472	0.35947
471	0.37252
470	0.38793
469	0.40593
468	0.42876
467	0.45519
466	0.4878
465	0.52555
464	0.57105
463	0.62597
462	0.69176
461	0.7697
460	0.86485
459	0.97281
458	1.0983
457	1.24061
456	1.4033
455	1.58119
454	1.77533
453	1.98105
452	2.1949
451	2.40985
450	2.61796
449	2.81233
448	2.98689
447	3.13452
446	3.25373
445	3.33767
444	3.38451
443	3.39447
442	3.36852
441	3.30828
440	3.22052
439	3.10287
438	2.96599
437	2.81291
436	2.6533
435	2.49019
434	2.32991
433	2.1758
432	2.03154
431	1.89728
430	1.77391
429	1.66408
428	1.56935
427	1.48928
426	1.42482
425	1.37277
424	1.33261
423	1.3052
422	1.28692
421	1.2774
420	1.27466
419	1.27573
418	1.2813
417	1.28876
416	1.29947
415	1.31259
414	1.32735
413	1.34579
412	1.36637
411	1.39059
410	1.41766
409	1.44569
408	1.47731
407	1.51113
406	1.54766
405	1.5863
404	1.62749
403	1.6702
402	1.71317
401	1.75844
400	1.80308
399	1.85063
398	1.89811
397	1.94471
396	1.99198
395	2.03885
394	2.08612
393	2.1332
392	2.17781
391	2.22172
390	2.26358
389	2.30291
388	2.34109
387	2.37687
386	2.41137
385	2.44467
384	2.47652
383	2.50716
382	2.53797
381	2.56989
380	2.60232
379	2.63588
378	2.66903
377	2.70316
376	2.73761
375	2.76998
374	2.80197
373	2.83188
372	2.85848
371	2.88532
370	2.91108
369	2.93369
368	2.95431
367	2.97419
366	2.99257
365	3.00944
364	3.02503
363	3.04145
362	3.05864
361	3.074
360	3.08725
359	3.09751
358	3.1045
357	3.10804
356	3.10599
355	3.09884
354	3.0863
353	3.06795
352	3.04433
351	3.01469
350	2.97803
349	2.93528
348	2.88796
347	2.83661
346	2.78035
345	2.72289
344	2.66401
343	2.6066
342	2.54995
341	2.49597
340	2.44349
339	2.39529
338	2.35164
337	2.31509
336	2.28277
335	2.25654
334	2.23436
333	2.21676
332	2.20177
331	2.18888
330	2.17865
329	2.16926
328	2.16096
327	2.15054
326	2.14041
325	2.1308
324	2.11885
323	2.10814
322	2.09687
321	2.08425
320	2.06811
319	2.05292
318	2.03661
317	2.0182
316	1.99754
315	1.97503
314	1.9508
313	1.92422
312	1.89637
311	1.8675
310	1.83459
309	1.80384
308	1.77194
307	1.73891
306	1.70475
305	1.66944
304	1.633
303	1.59542
302	1.5567
301	1.51685
300	1.47586
