# Supplementary material for: One-dimensional CsPbBr3 superlattices with polarized and amplified spontaneous circularly polarized emissions
Source: Nat Commun. 2026 May 23;17:6768. doi: 10.1038/s41467-026-73513-2 (PMC13385850; doi:10.1038/s41467-026-73513-2)
Supplement: Supplementary file 4 — Supplementary Data 1 (Unprocessed data) [file 41467_2026_73513_MOESM4_ESM.zip › Supplementary Data 1/Raw Data/SI-Raw Data/Fig 15/Fig 15b-g.txt]

Wavelength	g
600	-0.39321
599	-0.34995
598	-0.36307
597	-0.37438
596	-0.39913
595	-0.3626
594	-0.35666
593	-0.3527
592	-0.32753
591	-0.30132
590	-0.33183
589	-0.35458
588	-0.37114
587	-0.31836
586	-0.30876
585	-0.35587
584	-0.34272
583	-0.37454
582	-0.35622
581	-0.3583
580	-0.40375
579	-0.32664
578	-0.3481
577	-0.32631
576	-0.3548
575	-0.36928
574	-0.36596
573	-0.37947
572	-0.34747
571	-0.36679
570	-0.39896
569	-0.36083
568	-0.3947
567	-0.36539
566	-0.42856
565	-0.39594
564	-0.40819
563	-0.42092
562	-0.35942
561	-0.35608
560	-0.40776
559	-0.40685
558	-0.37197
557	-0.38076
556	-0.36451
555	-0.35844
554	-0.40475
553	-0.36171
552	-0.38464
551	-0.33395
550	-0.35755
549	-0.3638
548	-0.35619
547	-0.32215
546	-0.34868
545	-0.35061
544	-0.32016
543	-0.33089
542	-0.34292
541	-0.30681
540	-0.33842
539	-0.33904
538	-0.33113
537	-0.32954
536	-0.26818
535	-0.3126
534	-0.29059
533	-0.31811
532	-0.29898
531	-0.29845
530	-0.31497
529	-0.29712
528	-0.28494
527	-0.26878
526	-0.24587
525	-0.24812
524	-0.2445
523	-0.25452
522	-0.2359
521	-0.24058
520	-0.20534
519	-0.21358
518	-0.19347
517	-0.1922
516	-0.18126
515	-0.17103
514	-0.18185
513	-0.17993
512	-0.18088
511	-0.17391
510	-0.17804
509	-0.1652
508	-0.16785
507	-0.16054
506	-0.16766
505	-0.16036
504	-0.1625
503	-0.17011
502	-0.1657
501	-0.16453
500	-0.14352
499	-0.16844
498	-0.16818
497	-0.1635
496	-0.16154
495	-0.17211
494	-0.1519
493	-0.18044
492	-0.17094
491	-0.17196
490	-0.18524
489	-0.16931
488	-0.1786
487	-0.17367
486	-0.16412
485	-0.16181
484	-0.16377
483	-0.16425
482	-0.17387
481	-0.17878
480	-0.1836
479	-0.19578
478	-0.20732
477	-0.20076
476	-0.22439
475	-0.23782
474	-0.25034
473	-0.27102
472	-0.29202
471	-0.31778
470	-0.32595
469	-0.34932
468	-0.37262
467	-0.39494
466	-0.41911
465	-0.44053
464	-0.47351
463	-0.50474
462	-0.53996
461	-0.59263
460	-0.62015
459	-0.6642
458	-0.69121
457	-0.73253
456	-0.77716
455	-0.81728
454	-0.84621
453	-0.87495
452	-0.89666
451	-0.91485
450	-0.89662
449	-0.89689
448	-0.88236
447	-0.86437
446	-0.82115
445	-0.79197
444	-0.76241
443	-0.73109
442	-0.7047
441	-0.65616
440	-0.63566
439	-0.62889
438	-0.60379
437	-0.58365
436	-0.56813
435	-0.56029
434	-0.54188
433	-0.54456
432	-0.52028
431	-0.52465
430	-0.51652
429	-0.50408
428	-0.50316
427	-0.51225
426	-0.49763
425	-0.49703
424	-0.49898
423	-0.50329
422	-0.50384
421	-0.51193
420	-0.50455
419	-0.51075
418	-0.50159
417	-0.49908
416	-0.50645
415	-0.5102
414	-0.51433
413	-0.50762
412	-0.52007
411	-0.52793
410	-0.53654
409	-0.5442
408	-0.54415
407	-0.56503
406	-0.56424
405	-0.57802
404	-0.5986
403	-0.60725
402	-0.62933
401	-0.63148
400	-0.64826
399	-0.65256
398	-0.67271
397	-0.67826
396	-0.69255
395	-0.70597
394	-0.7094
393	-0.71291
392	-0.72118
391	-0.74048
390	-0.75145
389	-0.75606
388	-0.77239
387	-0.7744
386	-0.79356
385	-0.81245
384	-0.81375
383	-0.82112
382	-0.83465
381	-0.83505
380	-0.8472
379	-0.8538
378	-0.87012
377	-0.86921
376	-0.90455
375	-0.89991
374	-0.8971
373	-0.92136
372	-0.91839
371	-0.93406
370	-0.92934
369	-0.95058
368	-0.96249
367	-0.9646
366	-0.97903
365	-0.9831
364	-0.97943
363	-0.98448
362	-1.00947
361	-1.01667
360	-1.02776
359	-1.05155
358	-1.05081
357	-1.07494
356	-1.09068
355	-1.09989
354	-1.0982
353	-1.12549
352	-1.12997
351	-1.14587
350	-1.13973
349	-1.15166
348	-1.1434
347	-1.12278
346	-1.12748
345	-1.0907
344	-1.07224
343	-1.0708
342	-1.03425
341	-1.00474
340	-0.98572
339	-0.92952
338	-0.91201
337	-0.85489
336	-0.81752
335	-0.7796
334	-0.75045
333	-0.72166
332	-0.67161
331	-0.64405
330	-0.61514
329	-0.59896
328	-0.58297
327	-0.54963
326	-0.55096
325	-0.53596
324	-0.52463
323	-0.49776
322	-0.50215
321	-0.48364
320	-0.46986
319	-0.47548
318	-0.46333
317	-0.46361
316	-0.43558
315	-0.42531
314	-0.46714
313	-0.42265
312	-0.45131
311	-0.43252
310	-0.44461
309	-0.39995
308	-0.43232
307	-0.43352
306	-0.4117
305	-0.41562
304	-0.41818
303	-0.37839
302	-0.34001
301	-0.37099
300	-0.2933
