# Supplementary material for: One-dimensional CsPbBr3 superlattices with polarized and amplified spontaneous circularly polarized emissions
Source: Nat Commun. 2026 May 23;17:6768. doi: 10.1038/s41467-026-73513-2 (PMC13385850; doi:10.1038/s41467-026-73513-2)
Supplement: Supplementary file 4 — Supplementary Data 1 (Unprocessed data) [file 41467_2026_73513_MOESM4_ESM.zip › Supplementary Data 1/Raw Data/SI-Raw Data/Fig 15/Fig 15c-abs.txt]

Wavelength	Abs
600	0.03047
599	0.03023
598	0.03035
597	0.02997
596	0.0289
595	0.03068
594	0.03101
593	0.03133
592	0.02976
591	0.03051
590	0.03073
589	0.03117
588	0.03098
587	0.03179
586	0.02823
585	0.02893
584	0.03045
583	0.0312
582	0.03087
581	0.03083
580	0.03167
579	0.03079
578	0.03055
577	0.03199
576	0.03075
575	0.03144
574	0.03104
573	0.03157
572	0.03117
571	0.03216
570	0.03318
569	0.03077
568	0.0315
567	0.03149
566	0.03147
565	0.03186
564	0.03241
563	0.03169
562	0.03215
561	0.03192
560	0.03341
559	0.03269
558	0.03213
557	0.03165
556	0.03126
555	0.03228
554	0.03291
553	0.03272
552	0.03194
551	0.03264
550	0.03319
549	0.03317
548	0.03324
547	0.0328
546	0.03359
545	0.03383
544	0.03322
543	0.03298
542	0.03273
541	0.033
540	0.03374
539	0.03454
538	0.03448
537	0.0339
536	0.0335
535	0.03419
534	0.03469
533	0.03378
532	0.03291
531	0.03447
530	0.03684
529	0.03507
528	0.03535
527	0.03517
526	0.03444
525	0.03522
524	0.03566
523	0.03604
522	0.03493
521	0.0358
520	0.03596
519	0.03572
518	0.03542
517	0.03509
516	0.03634
515	0.03803
514	0.03766
513	0.03712
512	0.03684
511	0.03781
510	0.03735
509	0.03834
508	0.03895
507	0.03737
506	0.03861
505	0.03906
504	0.03924
503	0.03883
502	0.03852
501	0.03956
500	0.04157
499	0.04226
498	0.04248
497	0.04135
496	0.04068
495	0.04108
494	0.04193
493	0.04222
492	0.04312
491	0.04441
490	0.04577
489	0.04569
488	0.04663
487	0.04741
486	0.04894
485	0.04944
484	0.05146
483	0.05212
482	0.05515
481	0.05754
480	0.06146
479	0.06509
478	0.06857
477	0.07454
476	0.08144
475	0.09052
474	0.09991
473	0.11105
472	0.12102
471	0.13673
470	0.14775
469	0.16309
468	0.17813
467	0.19399
466	0.20691
465	0.22158
464	0.23471
463	0.24501
462	0.25394
461	0.26071
460	0.26383
459	0.26328
458	0.26068
457	0.2546
456	0.24706
455	0.23904
454	0.23143
453	0.22292
452	0.21536
451	0.2074
450	0.20041
449	0.19385
448	0.18838
447	0.18281
446	0.17798
445	0.17296
444	0.16906
443	0.16639
442	0.16237
441	0.16025
440	0.15941
439	0.1575
438	0.15572
437	0.15523
436	0.1547
435	0.15475
434	0.15404
433	0.15507
432	0.15554
431	0.15628
430	0.15657
429	0.15811
428	0.15929
427	0.16125
426	0.1632
425	0.16564
424	0.167
423	0.16935
422	0.17271
421	0.17598
420	0.17811
419	0.18218
418	0.1863
417	0.19007
416	0.19411
415	0.19784
414	0.20232
413	0.20649
412	0.20937
411	0.2154
410	0.2188
409	0.21951
408	0.22119
407	0.2235
406	0.2255
405	0.22675
404	0.22849
403	0.22802
402	0.22881
401	0.22988
400	0.23096
399	0.23121
398	0.2325
397	0.23293
396	0.23446
395	0.23513
394	0.23585
393	0.23597
392	0.23744
391	0.23877
390	0.24245
389	0.24326
388	0.24518
387	0.24607
386	0.24681
385	0.25028
384	0.2535
383	0.25418
382	0.25658
381	0.25788
380	0.25907
379	0.25879
378	0.26003
377	0.26197
376	0.26145
375	0.26312
374	0.2652
373	0.26611
372	0.26772
371	0.26954
370	0.27137
369	0.27335
368	0.27615
367	0.27744
366	0.2798
365	0.28298
364	0.28497
363	0.2875
362	0.29061
361	0.29281
360	0.29422
359	0.29586
358	0.29928
357	0.30104
356	0.30261
355	0.30433
354	0.30698
353	0.30936
352	0.31094
351	0.31358
350	0.31526
349	0.31676
348	0.31995
347	0.32368
346	0.32677
345	0.33065
344	0.335
343	0.3399
342	0.34329
341	0.34765
340	0.35384
339	0.3587
338	0.36382
337	0.36759
336	0.37318
335	0.37778
334	0.38418
333	0.38808
332	0.39354
331	0.39741
330	0.40295
329	0.40885
328	0.41129
327	0.41573
326	0.42191
325	0.426
324	0.43053
323	0.43647
322	0.44034
321	0.44513
320	0.44889
319	0.45276
318	0.45794
317	0.46365
316	0.46876
315	0.47514
314	0.4816
313	0.48923
312	0.49575
311	0.50131
310	0.51107
309	0.51891
308	0.52798
307	0.53618
306	0.54573
305	0.55762
304	0.56961
303	0.58038
302	0.59186
301	0.60539
300	0.62026
