# Supplementary material for: One-dimensional CsPbBr3 superlattices with polarized and amplified spontaneous circularly polarized emissions
Source: Nat Commun. 2026 May 23;17:6768. doi: 10.1038/s41467-026-73513-2 (PMC13385850; doi:10.1038/s41467-026-73513-2)
Supplement: Supplementary file 4 — Supplementary Data 1 (Unprocessed data) [file 41467_2026_73513_MOESM4_ESM.zip › Supplementary Data 1/Raw Data/SI-Raw Data/Fig 15/Fig 15c-g.txt]

Wavelength	g
600	-0.03119
599	-0.02854
598	-0.02598
597	-0.02349
596	-0.02109
595	-0.01877
594	-0.01654
593	-0.01438
592	-0.01231
591	-0.01031
590	-0.0084
589	-0.00658
588	-0.00483
587	-0.00369
586	8.92507E-4
585	0.00151
584	0.00213
583	0.00243
582	0.0035
581	0.00452
580	0.00531
579	0.00845
578	0.0094
577	0.01074
576	0.0096
575	0.01349
574	0.01544
573	0.01443
572	0.0152
571	0.01422
570	0.01389
569	0.01257
568	0.01151
567	0.00897
566	0.00935
565	0.01069
564	0.01285
563	0.0108
562	0.01177
561	0.01176
560	0.01402
559	0.01606
558	0.02022
557	0.02393
556	0.02676
555	0.02864
554	0.03133
553	0.0311
552	0.03201
551	0.03573
550	0.03662
549	0.0386
548	0.04083
547	0.04039
546	0.04049
545	0.04088
544	0.04224
543	0.04104
542	0.04339
541	0.04536
540	0.04585
539	0.04714
538	0.04819
537	0.05184
536	0.05452
535	0.0562
534	0.05886
533	0.05897
532	0.06005
531	0.05971
530	0.06073
529	0.06006
528	0.06233
527	0.06602
526	0.06944
525	0.07065
524	0.07163
523	0.07393
522	0.07604
521	0.07969
520	0.08067
519	0.0812
518	0.08467
517	0.08831
516	0.09022
515	0.09433
514	0.09524
513	0.09901
512	0.10049
511	0.10222
510	0.10359
509	0.10525
508	0.10662
507	0.10994
506	0.11281
505	0.11681
504	0.1228
503	0.12836
502	0.13196
501	0.13473
500	0.13966
499	0.14454
498	0.14804
497	0.1526
496	0.15584
495	0.16
494	0.16506
493	0.16941
492	0.17455
491	0.18043
490	0.18389
489	0.19078
488	0.19815
487	0.20773
486	0.21961
485	0.23443
484	0.25147
483	0.27323
482	0.29676
481	0.32369
480	0.35423
479	0.38568
478	0.41879
477	0.45397
476	0.49193
475	0.52891
474	0.56769
473	0.60625
472	0.64431
471	0.68091
470	0.71674
469	0.75166
468	0.78549
467	0.81814
466	0.84978
465	0.88234
464	0.91501
463	0.94959
462	0.98483
461	1.02192
460	1.06151
459	1.10248
458	1.144
457	1.18547
456	1.2251
455	1.26248
454	1.29528
453	1.32317
452	1.34479
451	1.35952
450	1.36718
449	1.3674
448	1.3618
447	1.34933
446	1.33121
445	1.30844
444	1.28234
443	1.25338
442	1.22324
441	1.19304
440	1.16407
439	1.13832
438	1.1156
437	1.09635
436	1.08042
435	1.06908
434	1.06133
433	1.05615
432	1.05287
431	1.05163
430	1.05052
429	1.05024
428	1.05005
427	1.0501
426	1.05041
425	1.05118
424	1.0514
423	1.05191
422	1.05207
421	1.05166
420	1.05035
419	1.04878
418	1.04791
417	1.0469
416	1.04636
415	1.04651
414	1.04717
413	1.04927
412	1.05403
411	1.06177
410	1.07095
409	1.08269
408	1.0973
407	1.11441
406	1.13372
405	1.15454
404	1.17785
403	1.20304
402	1.22997
401	1.25727
400	1.28568
399	1.31427
398	1.3424
397	1.37041
396	1.39868
395	1.42659
394	1.45316
393	1.47869
392	1.50345
391	1.52712
390	1.55144
389	1.57589
388	1.59919
387	1.62226
386	1.64609
385	1.66993
384	1.69367
383	1.71686
382	1.73995
381	1.76263
380	1.78636
379	1.8092
378	1.83164
377	1.85386
376	1.87564
375	1.89695
374	1.91831
373	1.93905
372	1.95908
371	1.97791
370	1.99729
369	2.01666
368	2.03615
367	2.05572
366	2.07673
365	2.09745
364	2.1175
363	2.13917
362	2.16051
361	2.18131
360	2.2022
359	2.22273
358	2.24221
357	2.26059
356	2.27772
355	2.29121
354	2.30248
353	2.31121
352	2.31539
351	2.31583
350	2.31157
349	2.3014
348	2.28662
347	2.26731
346	2.24505
345	2.21703
344	2.18622
343	2.15197
342	2.11632
341	2.07943
340	2.04123
339	2.00305
338	1.96476
337	1.9284
336	1.89314
335	1.86005
334	1.82806
333	1.79852
332	1.77094
331	1.74432
330	1.71968
329	1.69756
328	1.67577
327	1.6555
326	1.63632
325	1.61569
324	1.59571
323	1.57613
322	1.55678
321	1.53498
320	1.51357
319	1.49066
318	1.46876
317	1.44686
316	1.42274
315	1.39913
314	1.37434
313	1.34752
312	1.31944
311	1.29093
310	1.26151
309	1.23118
308	1.19994
307	1.1678
306	1.13474
305	1.10078
304	1.06592
303	1.03014
302	0.99345
301	0.95586
300	0.91736
