# Supplementary material for: One-dimensional CsPbBr3 superlattices with polarized and amplified spontaneous circularly polarized emissions
Source: Nat Commun. 2026 May 23;17:6768. doi: 10.1038/s41467-026-73513-2 (PMC13385850; doi:10.1038/s41467-026-73513-2)
Supplement: Supplementary file 4 — Supplementary Data 1 (Unprocessed data) [file 41467_2026_73513_MOESM4_ESM.zip › Supplementary Data 1/Raw Data/SI-Raw Data/Fig 15/Fig 15d-g.txt]

Wavelength	g
600	-0.1723
599	-0.16842
598	-0.17339
597	-0.17583
596	-0.1848
595	-0.17885
594	-0.17829
593	-0.17931
592	-0.19278
591	-0.19026
590	-0.18554
589	-0.18348
588	-0.18841
587	-0.18744
586	-0.21388
585	-0.21823
584	-0.21255
583	-0.20948
582	-0.20723
581	-0.20349
580	-0.20077
579	-0.20773
578	-0.21114
577	-0.20738
576	-0.21924
575	-0.2152
574	-0.21948
573	-0.21588
572	-0.22582
571	-0.22365
570	-0.21804
569	-0.23476
568	-0.22871
567	-0.22779
566	-0.22888
565	-0.22723
564	-0.22751
563	-0.23301
562	-0.23197
561	-0.23352
560	-0.22453
559	-0.23244
558	-0.24136
557	-0.24871
556	-0.25737
555	-0.25252
554	-0.25406
553	-0.25707
552	-0.26503
551	-0.25774
550	-0.2583
549	-0.26057
548	-0.26393
547	-0.27083
546	-0.26589
545	-0.2654
544	-0.27338
543	-0.27793
542	-0.28872
541	-0.29027
540	-0.28824
539	-0.28141
538	-0.27839
537	-0.28414
536	-0.29126
535	-0.29226
534	-0.29483
533	-0.30812
532	-0.32318
531	-0.31095
530	-0.2899
529	-0.30674
528	-0.30951
527	-0.31454
526	-0.32647
525	-0.32511
524	-0.3272
523	-0.32887
522	-0.34466
521	-0.34234
520	-0.34685
519	-0.35395
518	-0.36308
517	-0.37153
516	-0.36092
515	-0.34642
514	-0.35451
513	-0.36302
512	-0.36912
511	-0.36559
510	-0.37786
509	-0.37505
508	-0.37399
507	-0.39437
506	-0.38864
505	-0.3899
504	-0.39593
503	-0.40856
502	-0.41897
501	-0.41424
500	-0.40164
499	-0.40184
498	-0.40848
497	-0.4288
496	-0.44515
495	-0.44986
494	-0.4517
493	-0.45811
492	-0.45834
491	-0.45602
490	-0.45565
489	-0.46787
488	-0.46949
487	-0.47528
486	-0.47718
485	-0.48744
484	-0.48523
483	-0.5007
482	-0.49552
481	-0.50017
480	-0.49713
479	-0.50149
478	-0.5124
477	-0.512
476	-0.51187
475	-0.50478
474	-0.50446
473	-0.5022
472	-0.51054
471	-0.49967
470	-0.51093
469	-0.5086
468	-0.50944
467	-0.5091
466	-0.519
465	-0.52463
464	-0.53557
463	-0.5526
462	-0.57268
461	-0.59537
460	-0.62709
459	-0.66634
458	-0.71055
457	-0.76491
456	-0.82445
455	-0.88607
454	-0.94414
453	-1.00207
452	-1.05109
451	-1.09249
450	-1.1131
449	-1.11582
448	-1.09116
447	-1.04713
446	-0.97891
445	-0.89689
444	-0.79918
443	-0.69626
442	-0.60346
441	-0.51729
440	-0.44378
439	-0.39084
438	-0.35406
437	-0.3276
436	-0.31012
435	-0.30088
434	-0.3001
433	-0.30121
432	-0.30995
431	-0.32038
430	-0.3344
429	-0.34615
428	-0.35986
427	-0.37317
426	-0.38701
425	-0.40001
424	-0.41645
423	-0.42944
422	-0.43974
421	-0.45007
420	-0.46371
419	-0.47257
418	-0.47981
417	-0.48743
416	-0.49503
415	-0.5031
414	-0.51044
413	-0.51857
412	-0.53098
411	-0.5353
410	-0.54623
409	-0.56494
408	-0.58324
407	-0.60086
406	-0.62178
405	-0.64528
404	-0.66984
403	-0.70059
402	-0.72844
401	-0.7556
400	-0.78208
399	-0.81109
398	-0.83468
397	-0.86024
396	-0.88046
395	-0.90229
394	-0.92273
393	-0.94466
392	-0.95918
391	-0.97391
390	-0.97738
389	-0.99152
388	-0.99984
387	-1.01234
386	-1.02515
385	-1.02624
384	-1.02843
383	-1.04133
382	-1.04573
381	-1.05282
380	-1.05964
379	-1.0712
378	-1.07509
377	-1.07547
376	-1.08554
375	-1.08675
374	-1.08503
373	-1.08832
372	-1.08927
371	-1.08901
370	-1.08779
369	-1.08575
368	-1.08017
367	-1.07984
366	-1.07389
365	-1.06582
364	-1.06156
363	-1.05587
362	-1.04733
361	-1.0423
360	-1.04116
359	-1.03831
358	-1.02835
357	-1.02481
356	-1.01973
355	-1.01373
354	-1.00276
353	-0.99148
352	-0.98182
351	-0.96672
350	-0.95256
349	-0.93684
348	-0.91361
347	-0.88685
346	-0.85944
345	-0.8286
344	-0.7942
343	-0.75895
342	-0.72618
341	-0.69064
340	-0.65285
339	-0.61827
338	-0.58209
337	-0.54886
336	-0.51186
335	-0.47798
334	-0.44218
333	-0.41092
332	-0.38153
331	-0.35538
330	-0.32837
329	-0.30447
328	-0.28612
327	-0.2696
326	-0.25464
325	-0.24368
324	-0.2347
323	-0.22506
322	-0.21681
321	-0.20939
320	-0.20421
319	-0.19878
318	-0.19273
317	-0.18721
316	-0.18113
315	-0.17514
314	-0.16865
313	-0.16301
312	-0.15775
311	-0.15224
310	-0.14557
309	-0.13978
308	-0.13187
307	-0.12517
306	-0.11734
305	-0.10615
304	-0.09617
303	-0.08609
302	-0.07522
301	-0.07421
300	-0.05889
