# Supplementary material for: One-dimensional CsPbBr3 superlattices with polarized and amplified spontaneous circularly polarized emissions
Source: Nat Commun. 2026 May 23;17:6768. doi: 10.1038/s41467-026-73513-2 (PMC13385850; doi:10.1038/s41467-026-73513-2)
Supplement: Supplementary file 4 — Supplementary Data 1 (Unprocessed data) [file 41467_2026_73513_MOESM4_ESM.zip › Supplementary Data 1/Raw Data/SI-Raw Data/Fig 16/Fig 16g-10mg-ml.txt]

Wavelength	Abs
600	0.05516
598.3	0.05389
596.6	0.056
594.9	0.05492
593.2	0.05356
591.5	0.05408
589.8	0.05593
588.1	0.05511
586.4	0.0558
584.7	0.05685
583	0.05675
581.3	0.05655
579.6	0.05625
577.9	0.05472
576.2	0.05744
574.5	0.05718
572.8	0.05862
571.1	0.05751
569.4	0.0575
567.7	0.05581
566	0.05811
564.3	0.0581
562.6	0.05649
560.9	0.0585
559.2	0.05798
557.5	0.05701
555.8	0.05955
554.1	0.05935
552.4	0.05847
550.7	0.05807
549	0.05939
547.3	0.05911
545.6	0.06056
543.9	0.06231
542.2	0.06259
540.5	0.06173
538.8	0.06232
537.1	0.06193
535.4	0.06214
533.7	0.06481
532	0.06469
530.3	0.06529
528.6	0.0657
526.9	0.06411
525.2	0.0664
523.5	0.06675
521.8	0.06849
520.1	0.06803
518.4	0.06657
516.7	0.06693
515	0.0691
513.3	0.0698
511.6	0.06717
509.9	0.06882
508.2	0.06873
506.5	0.06923
504.8	0.07027
503.1	0.07065
501.4	0.07046
499.7	0.07016
498	0.06971
496.3	0.06942
494.6	0.07227
492.9	0.07267
491.2	0.07301
489.5	0.07386
487.8	0.07374
486.1	0.07395
484.4	0.07447
482.7	0.07558
481	0.07861
479.3	0.08035
477.6	0.08245
475.9	0.08749
474.2	0.09114
472.5	0.09629
470.8	0.10456
469.1	0.11132
467.4	0.12296
465.7	0.13577
464	0.14862
462.3	0.16493
460.6	0.18554
458.9	0.20446
457.2	0.22402
455.5	0.24529
453.8	0.26444
452.1	0.27892
450.4	0.29295
448.7	0.30524
447	0.30995
445.3	0.31196
443.6	0.30715
441.9	0.2972
440.2	0.28464
438.5	0.27143
436.8	0.25642
435.1	0.23822
433.4	0.22299
431.7	0.21309
430	0.2049
428.3	0.19845
426.6	0.19636
424.9	0.19264
423.2	0.19403
421.5	0.19576
419.8	0.19993
418.1	0.2038
416.4	0.20596
414.7	0.2109
413	0.21804
411.3	0.22283
409.6	0.227
407.9	0.23206
406.2	0.23781
404.5	0.24644
402.8	0.25243
401.1	0.25925
399.4	0.26746
397.7	0.27546
396	0.28623
394.3	0.29467
392.6	0.30225
390.9	0.3107
389.2	0.31844
387.5	0.32809
385.8	0.33503
384.1	0.34271
382.4	0.35058
380.7	0.35787
379	0.36392
377.3	0.36982
375.6	0.37618
373.9	0.38252
372.2	0.38672
370.5	0.39208
368.8	0.39838
367.1	0.40223
365.4	0.40687
363.7	0.41208
362	0.41602
360.3	0.42224
358.6	0.42591
356.9	0.42947
355.2	0.4339
353.5	0.43732
351.8	0.44163
350.1	0.44577
348.4	0.45114
346.7	0.45415
345	0.45774
343.3	0.46169
341.6	0.46823
339.9	0.47473
338.2	0.48009
336.5	0.48523
334.8	0.4904
333.1	0.49994
331.4	0.5065
329.7	0.51512
328	0.52403
326.3	0.53465
324.6	0.54387
322.9	0.55281
321.2	0.56391
319.5	0.57405
317.8	0.58561
316.1	0.59446
314.4	0.60843
312.7	0.6226
311	0.63788
309.3	0.65424
307.6	0.67459
305.9	0.69333
304.2	0.71753
302.5	0.74163
300.8	0.77025
