# Supplementary material for: One-dimensional CsPbBr3 superlattices with polarized and amplified spontaneous circularly polarized emissions
Source: Nat Commun. 2026 May 23;17:6768. doi: 10.1038/s41467-026-73513-2 (PMC13385850; doi:10.1038/s41467-026-73513-2)
Supplement: Supplementary file 4 — Supplementary Data 1 (Unprocessed data) [file 41467_2026_73513_MOESM4_ESM.zip › Supplementary Data 1/Raw Data/SI-Raw Data/Fig 16/Fig 16g-20mg-ml.txt]

Wavelength	Abs
600	0.03042
598.3	0.02957
596.6	0.03096
594.9	0.03083
593.2	0.02998
591.5	0.03066
589.8	0.03083
588.1	0.02982
586.4	0.03088
584.7	0.032
583	0.03101
581.3	0.03118
579.6	0.03161
577.9	0.03141
576.2	0.03266
574.5	0.03222
572.8	0.03218
571.1	0.03253
569.4	0.03143
567.7	0.0304
566	0.03214
564.3	0.03154
562.6	0.03161
560.9	0.03184
559.2	0.03217
557.5	0.03136
555.8	0.0328
554.1	0.03289
552.4	0.03271
550.7	0.03305
549	0.03422
547.3	0.03304
545.6	0.03365
543.9	0.03385
542.2	0.0342
540.5	0.03291
538.8	0.03394
537.1	0.03438
535.4	0.03335
533.7	0.03389
532	0.03402
530.3	0.0346
528.6	0.03469
526.9	0.03405
525.2	0.03496
523.5	0.03539
521.8	0.03576
520.1	0.03648
518.4	0.03646
516.7	0.03604
515	0.03709
513.3	0.03723
511.6	0.03645
509.9	0.03718
508.2	0.03746
506.5	0.03738
504.8	0.03724
503.1	0.03752
501.4	0.0371
499.7	0.03754
498	0.0379
496.3	0.03728
494.6	0.03888
492.9	0.03951
491.2	0.03852
489.5	0.0392
487.8	0.03983
486.1	0.04056
484.4	0.03996
482.7	0.04091
481	0.04269
479.3	0.04484
477.6	0.04509
475.9	0.0469
474.2	0.04943
472.5	0.05126
470.8	0.0558
469.1	0.05895
467.4	0.06529
465.7	0.07246
464	0.07982
462.3	0.08849
460.6	0.10046
458.9	0.11001
457.2	0.12025
455.5	0.13197
453.8	0.14115
452.1	0.14904
450.4	0.15559
448.7	0.16078
447	0.16204
445.3	0.16093
443.6	0.15736
441.9	0.15084
440.2	0.14429
438.5	0.13551
436.8	0.12887
435.1	0.1207
433.4	0.11396
431.7	0.10947
430	0.10551
428.3	0.10337
426.6	0.10277
424.9	0.1021
423.2	0.1021
421.5	0.10466
419.8	0.10599
418.1	0.1084
416.4	0.10899
414.7	0.11437
413	0.11671
411.3	0.11971
409.6	0.12151
407.9	0.12511
406.2	0.12876
404.5	0.13328
402.8	0.13653
401.1	0.14124
399.4	0.14476
397.7	0.14954
396	0.15485
394.3	0.15978
392.6	0.16295
390.9	0.16632
389.2	0.17059
387.5	0.17435
385.8	0.17656
384.1	0.18047
382.4	0.18413
380.7	0.18701
379	0.18973
377.3	0.19074
375.6	0.19328
373.9	0.19537
372.2	0.19677
370.5	0.19822
368.8	0.20074
367.1	0.20137
365.4	0.2048
363.7	0.20638
362	0.20892
360.3	0.21043
358.6	0.21316
356.9	0.21529
355.2	0.21888
353.5	0.22148
351.8	0.22365
350.1	0.22763
348.4	0.23023
346.7	0.23275
345	0.23451
343.3	0.23767
341.6	0.24208
339.9	0.24523
338.2	0.24823
336.5	0.25136
334.8	0.25438
333.1	0.26039
331.4	0.26337
329.7	0.26875
328	0.27586
326.3	0.28274
324.6	0.28948
322.9	0.29633
321.2	0.30586
319.5	0.31458
317.8	0.32507
316.1	0.33379
314.4	0.34774
312.7	0.36018
311	0.37462
309.3	0.39127
307.6	0.40765
305.9	0.4266
304.2	0.44741
302.5	0.46934
300.8	0.4932
