# Supplementary material for: One-dimensional CsPbBr3 superlattices with polarized and amplified spontaneous circularly polarized emissions
Source: Nat Commun. 2026 May 23;17:6768. doi: 10.1038/s41467-026-73513-2 (PMC13385850; doi:10.1038/s41467-026-73513-2)
Supplement: Supplementary file 4 — Supplementary Data 1 (Unprocessed data) [file 41467_2026_73513_MOESM4_ESM.zip › Supplementary Data 1/Raw Data/SI-Raw Data/Fig 16/Fig 16g-5mg-ml.txt]

Wavelength	Abs
600	0.10551
598.5	0.1083
597	0.11104
595.5	0.10979
594	0.1088
592.5	0.10917
591	0.11044
589.5	0.10786
588	0.10433
586.5	0.11204
585	0.10866
583.5	0.10894
582	0.1091
580.5	0.10596
579	0.10554
577.5	0.10629
576	0.11029
574.5	0.11303
573	0.11262
571.5	0.11255
570	0.11032
568.5	0.10837
567	0.10996
565.5	0.1098
564	0.11014
562.5	0.10902
561	0.11098
559.5	0.11505
558	0.11289
556.5	0.1105
555	0.11079
553.5	0.11105
552	0.11426
550.5	0.11253
549	0.1124
547.5	0.11375
546	0.1146
544.5	0.1133
543	0.11239
541.5	0.1131
540	0.11265
538.5	0.11695
537	0.11573
535.5	0.11581
534	0.11644
532.5	0.11456
531	0.11574
529.5	0.11566
528	0.11601
526.5	0.11541
525	0.11669
523.5	0.11638
522	0.11657
520.5	0.11651
519	0.11405
517.5	0.11668
516	0.11835
514.5	0.11948
513	0.11821
511.5	0.11531
510	0.11694
508.5	0.11804
507	0.11851
505.5	0.12127
504	0.11975
502.5	0.12054
501	0.11965
499.5	0.11863
498	0.11995
496.5	0.1185
495	0.11876
493.5	0.11913
492	0.11923
490.5	0.12346
489	0.12508
487.5	0.12156
486	0.12311
484.5	0.12303
483	0.12306
481.5	0.12672
480	0.12767
478.5	0.12847
477	0.12891
475.5	0.12834
474	0.13263
472.5	0.13363
471	0.13834
469.5	0.14152
468	0.14282
466.5	0.14941
465	0.15768
463.5	0.16546
462	0.17136
460.5	0.18382
459	0.19744
457.5	0.2105
456	0.22477
454.5	0.24546
453	0.26493
451.5	0.28263
450	0.29986
448.5	0.31476
447	0.32779
445.5	0.3375
444	0.34323
442.5	0.34556
441	0.34887
439.5	0.34314
438	0.33636
436.5	0.32547
435	0.31542
433.5	0.30699
432	0.2958
430.5	0.28497
429	0.27518
427.5	0.26697
426	0.26111
424.5	0.25808
423	0.25833
421.5	0.25281
420	0.25468
418.5	0.25599
417	0.25923
415.5	0.26452
414	0.26778
412.5	0.27644
411	0.2802
409.5	0.2905
408	0.29962
406.5	0.31145
405	0.32539
403.5	0.34682
402	0.36378
400.5	0.38163
399	0.39874
397.5	0.41734
396	0.43577
394.5	0.45209
393	0.46362
391.5	0.47408
390	0.48114
388.5	0.48621
387	0.49222
385.5	0.49411
384	0.49497
382.5	0.49682
381	0.49993
379.5	0.50535
378	0.5103
376.5	0.51812
375	0.52617
373.5	0.53156
372	0.53838
370.5	0.54848
369	0.55376
367.5	0.55976
366	0.56488
364.5	0.57004
363	0.57311
361.5	0.5797
360	0.58236
358.5	0.58307
357	0.5827
355.5	0.58578
354	0.5863
352.5	0.58528
351	0.58567
349.5	0.5861
348	0.58606
346.5	0.58605
345	0.58521
343.5	0.58821
342	0.59192
340.5	0.59753
339	0.60272
337.5	0.60916
336	0.61789
334.5	0.62732
333	0.63725
331.5	0.64955
330	0.66435
328.5	0.68047
327	0.69815
325.5	0.71564
324	0.73742
322.5	0.75624
321	0.77977
319.5	0.80416
318	0.82854
316.5	0.85185
315	0.8749
313.5	0.89837
312	0.92679
310.5	0.94658
309	0.97735
307.5	1.01166
306	1.04401
304.5	1.08376
303	1.12154
301.5	1.16361
300	1.20912
