# Supplementary material for: One-dimensional CsPbBr3 superlattices with polarized and amplified spontaneous circularly polarized emissions
Source: Nat Commun. 2026 May 23;17:6768. doi: 10.1038/s41467-026-73513-2 (PMC13385850; doi:10.1038/s41467-026-73513-2)
Supplement: Supplementary file 4 — Supplementary Data 1 (Unprocessed data) [file 41467_2026_73513_MOESM4_ESM.zip › Supplementary Data 1/Raw Data/SI-Raw Data/Fig 16/Fig 16h-10mg-ml.txt]

Wavelength	CD
600	-0.1612
598.3	-0.13319
596.6	-0.14266
594.9	-0.14756
593.2	-0.16185
591.5	-0.13972
589.8	-0.14746
588.1	-0.15173
586.4	-0.1455
584.7	-0.14801
583	-0.14881
581.3	-0.17633
579.6	-0.19473
577.9	-0.17308
576.2	-0.13168
574.5	-0.16643
572.8	-0.18388
571.1	-0.19895
569.4	-0.17927
567.7	-0.19006
566	-0.16118
564.3	-0.17185
562.6	-0.17951
560.9	-0.20774
559.2	-0.21235
557.5	-0.22341
555.8	-0.20789
554.1	-0.22111
552.4	-0.20522
550.7	-0.20887
549	-0.24459
547.3	-0.25606
545.6	-0.23116
543.9	-0.25639
542.2	-0.24721
540.5	-0.25013
538.8	-0.25036
537.1	-0.29136
535.4	-0.26756
533.7	-0.27737
532	-0.27338
530.3	-0.29113
528.6	-0.30525
526.9	-0.32867
525.2	-0.30819
523.5	-0.31928
521.8	-0.31529
520.1	-0.33453
518.4	-0.34435
516.7	-0.3455
515	-0.33917
513.3	-0.34672
511.6	-0.3545
509.9	-0.35281
508.2	-0.39084
506.5	-0.37783
504.8	-0.39245
503.1	-0.38874
501.4	-0.44964
499.7	-0.43211
498	-0.46044
496.3	-0.47704
494.6	-0.49487
492.9	-0.52144
491.2	-0.54945
489.5	-0.59268
487.8	-0.62453
486.1	-0.64784
484.4	-0.71891
482.7	-0.75938
481	-0.82216
479.3	-0.94338
477.6	-1.04159
475.9	-1.19444
474.2	-1.39935
472.5	-1.62472
470.8	-1.90487
469.1	-2.2486
467.4	-2.64686
465.7	-3.02967
464	-3.52363
462.3	-4.03496
460.6	-4.59001
458.9	-5.11394
457.2	-5.55999
455.5	-6.02204
453.8	-6.37289
452.1	-6.61364
450.4	-6.77342
448.7	-6.73767
447	-6.56877
445.3	-6.14575
443.6	-5.59138
441.9	-4.93295
440.2	-4.19831
438.5	-3.56826
436.8	-2.9975
435.1	-2.54741
433.4	-2.32843
431.7	-2.15222
430	-2.12043
428.3	-2.16762
426.6	-2.23497
424.9	-2.36674
423.2	-2.51835
421.5	-2.65472
419.8	-2.87116
418.1	-3.0494
416.4	-3.26506
414.7	-3.46606
413	-3.69595
411.3	-3.88901
409.6	-4.13831
407.9	-4.36334
406.2	-4.6476
404.5	-4.94244
402.8	-5.23261
401.1	-5.59908
399.4	-5.90473
397.7	-6.29404
396	-6.68358
394.3	-7.13297
392.6	-7.54311
390.9	-8.02141
389.2	-8.46663
387.5	-8.9307
385.8	-9.40258
384.1	-9.94596
382.4	-10.4668
380.7	-11.0497
379	-11.5845
377.3	-12.0814
375.6	-12.6165
373.9	-13.3001
372.2	-13.7414
370.5	-14.3228
368.8	-14.8909
367.1	-15.393
365.4	-15.9086
363.7	-16.5025
362	-16.9103
360.3	-17.4769
358.6	-17.8424
356.9	-18.1838
355.2	-18.53
353.5	-18.7554
351.8	-19.1369
350.1	-19.2307
348.4	-19.3236
346.7	-19.5102
345	-19.5028
343.3	-19.5218
341.6	-19.7601
339.9	-19.8373
338.2	-19.9674
336.5	-20.0941
334.8	-20.2516
333.1	-20.4335
331.4	-20.6394
329.7	-20.8427
328	-21.0686
326.3	-21.2008
324.6	-21.3265
322.9	-21.3634
321.2	-21.3196
319.5	-21.3653
317.8	-21.4094
316.1	-21.4013
314.4	-21.3276
312.7	-21.453
311	-21.4817
309.3	-21.4795
307.6	-21.6581
305.9	-21.7337
304.2	-21.8058
302.5	-21.8282
300.8	-21.8931
