# Supplementary material for: One-dimensional CsPbBr3 superlattices with polarized and amplified spontaneous circularly polarized emissions
Source: Nat Commun. 2026 May 23;17:6768. doi: 10.1038/s41467-026-73513-2 (PMC13385850; doi:10.1038/s41467-026-73513-2)
Supplement: Supplementary file 4 — Supplementary Data 1 (Unprocessed data) [file 41467_2026_73513_MOESM4_ESM.zip › Supplementary Data 1/Raw Data/SI-Raw Data/Fig 16/Fig 16h-20mg-ml.txt]

Wavelength	CD
600	-0.01571
598.3	-0.01678
596.6	-0.02861
594.9	-0.04395
593.2	-0.0247
591.5	-0.01149
589.8	-0.02091
588.1	-0.02346
586.4	-0.0169
584.7	-0.02
583	-0.02711
581.3	-0.036
579.6	-0.01067
577.9	-0.02811
576.2	-0.03244
574.5	-0.00192
572.8	-0.03279
571.1	-0.0195
569.4	-0.01423
567.7	-0.04086
566	-0.01283
564.3	-0.00773
562.6	-0.02487
560.9	-0.01259
559.2	-0.0294
557.5	-0.02377
555.8	-0.03083
554.1	-0.02831
552.4	-0.02215
550.7	-0.01157
549	-0.02345
547.3	-0.01235
545.6	-0.03853
543.9	-0.04389
542.2	-0.04769
540.5	-0.04899
538.8	-0.04545
537.1	-0.02538
535.4	-0.03156
533.7	-0.01055
532	-0.04796
530.3	-0.0424
528.6	-0.02646
526.9	-0.04689
525.2	-0.04168
523.5	-0.02628
521.8	-0.04818
520.1	-0.02843
518.4	-0.0605
516.7	-0.04672
515	-0.05909
513.3	-0.03067
511.6	-0.02048
509.9	-0.04403
508.2	-0.05931
506.5	-0.04555
504.8	-0.04144
503.1	-0.03595
501.4	-0.0576
499.7	-0.05374
498	-0.05863
496.3	-0.07963
494.6	-0.08183
492.9	-0.08707
491.2	-0.08839
489.5	-0.09422
487.8	-0.10292
486.1	-0.11955
484.4	-0.13243
482.7	-0.13197
481	-0.16372
479.3	-0.19026
477.6	-0.22905
475.9	-0.28773
474.2	-0.36035
472.5	-0.4232
470.8	-0.53497
469.1	-0.6312
467.4	-0.76954
465.7	-0.86995
464	-0.99184
462.3	-1.10933
460.6	-1.18573
458.9	-1.23538
457.2	-1.23537
455.5	-1.2284
453.8	-1.1286
452.1	-0.99645
450.4	-0.86853
448.7	-0.6487
447	-0.45955
445.3	-0.31508
443.6	-0.18758
441.9	-0.1348
440.2	-0.15996
438.5	-0.17027
436.8	-0.23091
435.1	-0.30297
433.4	-0.36172
431.7	-0.41385
430	-0.47243
428.3	-0.5646
426.6	-0.5789
424.9	-0.64526
423.2	-0.6563
421.5	-0.70595
419.8	-0.7448
418.1	-0.78894
416.4	-0.86326
414.7	-0.85886
413	-0.92029
411.3	-0.98829
409.6	-0.98381
407.9	-1.04483
406.2	-1.08951
404.5	-1.16005
402.8	-1.2009
401.1	-1.25215
399.4	-1.2756
397.7	-1.3139
396	-1.32761
394.3	-1.31447
392.6	-1.35059
390.9	-1.36387
389.2	-1.35179
387.5	-1.3092
385.8	-1.30728
384.1	-1.31693
382.4	-1.26886
380.7	-1.31154
379	-1.26137
377.3	-1.26837
375.6	-1.21531
373.9	-1.23238
372.2	-1.18459
370.5	-1.17901
368.8	-1.14667
367.1	-1.16163
365.4	-1.11198
363.7	-1.03053
362	-0.97324
360.3	-0.92181
358.6	-0.9153
356.9	-0.79807
355.2	-0.69842
353.5	-0.59896
351.8	-0.48675
350.1	-0.34493
348.4	-0.19624
346.7	-0.09796
345	0.0614
343.3	0.22005
341.6	0.33903
339.9	0.49991
338.2	0.72873
336.5	0.78342
334.8	0.95316
333.1	0.99021
331.4	1.10455
329.7	1.20328
328	1.27134
326.3	1.39846
324.6	1.49727
322.9	1.63442
321.2	1.70199
319.5	1.8475
317.8	1.94951
316.1	2.09146
314.4	2.23311
312.7	2.38741
311	2.5876
309.3	2.7618
307.6	3.05626
305.9	3.23746
304.2	3.50227
302.5	3.85243
300.8	4.17824
