# Supplementary material for: One-dimensional CsPbBr3 superlattices with polarized and amplified spontaneous circularly polarized emissions
Source: Nat Commun. 2026 May 23;17:6768. doi: 10.1038/s41467-026-73513-2 (PMC13385850; doi:10.1038/s41467-026-73513-2)
Supplement: Supplementary file 4 — Supplementary Data 1 (Unprocessed data) [file 41467_2026_73513_MOESM4_ESM.zip › Supplementary Data 1/Raw Data/SI-Raw Data/Fig 16/Fig 16h-5mg-ml.txt]

Wavelength	CD
600	-0.06245
598.3	-0.07262
596.6	-0.04912
594.9	-0.0649
593.2	-0.07718
591.5	-0.05275
589.8	-0.06579
588.1	-0.07613
586.4	-0.08392
584.7	-0.07116
583	-0.05247
581.3	-0.06751
579.6	-0.06186
577.9	-0.0674
576.2	-0.07028
574.5	-0.06541
572.8	-0.08805
571.1	-0.06472
569.4	-0.06638
567.7	-0.07324
566	-0.08804
564.3	-0.07173
562.6	-0.07287
560.9	-0.07309
559.2	-0.08296
557.5	-0.07354
555.8	-0.05618
554.1	-0.07171
552.4	-0.05588
550.7	-0.07992
549	-0.093
547.3	-0.06093
545.6	-0.06134
543.9	-0.08503
542.2	-0.08698
540.5	-0.08814
538.8	-0.08071
537.1	-0.08136
535.4	-0.07857
533.7	-0.09048
532	-0.08561
530.3	-0.07343
528.6	-0.0792
526.9	-0.08868
525.2	-0.09552
523.5	-0.07626
521.8	-0.08095
520.1	-0.06895
518.4	-0.07528
516.7	-0.08947
515	-0.07732
513.3	-0.0973
511.6	-0.07178
509.9	-0.08199
508.2	-0.09925
506.5	-0.10104
504.8	-0.09183
503.1	-0.07983
501.4	-0.10979
499.7	-0.10905
498	-0.13218
496.3	-0.12506
494.6	-0.13967
492.9	-0.15976
491.2	-0.14463
489.5	-0.15098
487.8	-0.17341
486.1	-0.20135
484.4	-0.21171
482.7	-0.25197
481	-0.30357
479.3	-0.36441
477.6	-0.43956
475.9	-0.5428
474.2	-0.70158
472.5	-0.90539
470.8	-1.17282
469.1	-1.46622
467.4	-1.79853
465.7	-2.1676
464	-2.55639
462.3	-2.93897
460.6	-3.26787
458.9	-3.5432
457.2	-3.68007
455.5	-3.74174
453.8	-3.65541
452.1	-3.52364
450.4	-3.29092
448.7	-2.95255
447	-2.57596
445.3	-2.09486
443.6	-1.65904
441.9	-1.1727
440.2	-0.80518
438.5	-0.55742
436.8	-0.41577
435.1	-0.32067
433.4	-0.29137
431.7	-0.32357
430	-0.40131
428.3	-0.51501
426.6	-0.61585
424.9	-0.73692
423.2	-0.86962
421.5	-0.9722
419.8	-1.06944
418.1	-1.15992
416.4	-1.29432
414.7	-1.38923
413	-1.52262
411.3	-1.62332
409.6	-1.67531
407.9	-1.79763
406.2	-1.913
404.5	-2.04013
402.8	-2.15647
401.1	-2.27334
399.4	-2.41427
397.7	-2.49855
396	-2.68075
394.3	-2.76485
392.6	-2.9224
390.9	-2.97708
389.2	-3.08341
387.5	-3.18337
385.8	-3.31275
384.1	-3.35496
382.4	-3.43086
380.7	-3.51704
379	-3.5694
377.3	-3.68811
375.6	-3.7235
373.9	-3.79192
372.2	-3.82689
370.5	-3.80854
368.8	-3.86048
367.1	-3.88053
365.4	-3.87757
363.7	-3.85754
362	-3.87056
360.3	-3.83046
358.6	-3.77599
356.9	-3.72217
355.2	-3.65555
353.5	-3.60957
351.8	-3.59688
350.1	-3.56208
348.4	-3.53103
346.7	-3.47378
345	-3.47835
343.3	-3.49773
341.6	-3.52675
339.9	-3.57123
338.2	-3.56844
336.5	-3.69617
334.8	-3.75719
333.1	-3.92472
331.4	-4.02043
329.7	-4.17949
328	-4.26155
326.3	-4.4163
324.6	-4.60747
322.9	-4.76196
321.2	-4.98349
319.5	-5.18823
317.8	-5.34761
316.1	-5.61543
314.4	-5.85481
312.7	-6.112
311	-6.49691
309.3	-6.77811
307.6	-7.24466
305.9	-7.68075
304.2	-8.25879
302.5	-8.91144
300.8	-9.65046
