# Supplementary material for: One-dimensional CsPbBr3 superlattices with polarized and amplified spontaneous circularly polarized emissions
Source: Nat Commun. 2026 May 23;17:6768. doi: 10.1038/s41467-026-73513-2 (PMC13385850; doi:10.1038/s41467-026-73513-2)
Supplement: Supplementary file 4 — Supplementary Data 1 (Unprocessed data) [file 41467_2026_73513_MOESM4_ESM.zip › Supplementary Data 1/Raw Data/SI-Raw Data/Fig 18/Fig 18b-R.txt]

Wavelength	CD
600	-0.02969
599	-0.00106
598	-0.04389
597	-0.03672
596	-0.0291
595	-0.0088
594	-0.04275
593	-0.00991
592	0.00916
591	-0.02569
590	0.00718
589	-0.00429
588	0.00904
587	0.01866
586	-0.02031
585	-0.01005
584	-0.00912
583	9.32705E-4
582	0.00863
581	-0.00912
580	0.00719
579	0.01087
578	0.02217
577	0.03551
576	-0.01697
575	0.02445
574	-0.00256
573	0.01833
572	0.01742
571	0.02503
570	0.03862
569	-0.0037
568	0.02242
567	0.00131
566	-0.00708
565	0.01172
564	0.05022
563	-0.02509
562	0.01461
561	0.02441
560	-0.00551
559	0.01687
558	0.01052
557	0.03778
556	0.0153
555	0.06245
554	0.0242
553	0.02201
552	0.02836
551	0.05613
550	0.05555
549	0.05414
548	0.03876
547	0.04731
546	0.01932
545	0.04706
544	0.01887
543	0.06287
542	0.02694
541	0.06494
540	0.06761
539	0.0705
538	0.04133
537	0.04842
536	0.05069
535	0.0638
534	0.07349
533	0.05485
532	0.06111
531	0.09137
530	0.0917
529	0.05765
528	0.07705
527	0.06266
526	0.09877
525	0.05797
524	0.07837
523	0.08548
522	0.07421
521	0.09088
520	0.10041
519	0.09566
518	0.11958
517	0.12146
516	0.11495
515	0.09855
514	0.10857
513	0.1221
512	0.13506
511	0.11321
510	0.12672
509	0.10678
508	0.14398
507	0.16177
506	0.14806
505	0.15182
504	0.16052
503	0.12777
502	0.17571
501	0.16952
500	0.18213
499	0.20045
498	0.22567
497	0.20905
496	0.23652
495	0.21707
494	0.23402
493	0.25304
492	0.23158
491	0.2424
490	0.27293
489	0.31276
488	0.29382
487	0.33249
486	0.36522
485	0.37484
484	0.4057
483	0.44838
482	0.52555
481	0.5993
480	0.67921
479	0.78061
478	0.94776
477	1.11064
476	1.33559
475	1.57735
474	1.88009
473	2.26595
472	2.62666
471	3.10457
470	3.54095
469	4.07392
468	4.61521
467	5.23605
466	5.79248
465	6.42589
464	7.02301
463	7.64934
462	8.1045
461	8.67945
460	9.03489
459	9.36799
458	9.59346
457	9.74328
456	9.84404
455	9.83681
454	9.85462
453	9.80789
452	9.74396
451	9.51127
450	9.31799
449	9.02148
448	8.67674
447	8.30528
446	7.88751
445	7.44933
444	7.08843
443	6.6866
442	6.37918
441	6.10404
440	5.9485
439	5.76766
438	5.67849
437	5.58814
436	5.47942
435	5.45125
434	5.40978
433	5.39532
432	5.36097
431	5.42334
430	5.40243
429	5.46158
428	5.53332
427	5.565
426	5.61157
425	5.74627
424	5.86984
423	5.87218
422	5.97887
421	6.09086
420	6.17887
419	6.30208
418	6.43706
417	6.5864
416	6.71269
415	6.83617
414	6.94972
413	7.11807
412	7.29643
411	7.43428
410	7.60485
409	7.7552
408	7.96621
407	8.13364
406	8.32614
405	8.53851
404	8.78881
403	9.03894
402	9.3301
401	9.57355
400	9.79507
