# Supplementary material for: One-dimensional CsPbBr3 superlattices with polarized and amplified spontaneous circularly polarized emissions
Source: Nat Commun. 2026 May 23;17:6768. doi: 10.1038/s41467-026-73513-2 (PMC13385850; doi:10.1038/s41467-026-73513-2)
Supplement: Supplementary file 4 — Supplementary Data 1 (Unprocessed data) [file 41467_2026_73513_MOESM4_ESM.zip › Supplementary Data 1/Raw Data/SI-Raw Data/Fig 18/Fig 18c-S.txt]

Wavelength	CD
600	-0.14055
598.3	-0.15235
596.6	-0.14895
594.9	-0.1376
593.2	-0.15556
591.5	-0.14229
589.8	-0.15318
588.1	-0.15311
586.4	-0.15248
584.7	-0.14668
583	-0.16735
581.3	-0.15425
579.6	-0.14278
577.9	-0.14931
576.2	-0.15324
574.5	-0.14979
572.8	-0.16243
571.1	-0.18022
569.4	-0.1574
567.7	-0.15724
566	-0.17496
564.3	-0.17941
562.6	-0.17935
560.9	-0.18544
559.2	-0.18774
557.5	-0.18008
555.8	-0.19291
554.1	-0.20276
552.4	-0.21061
550.7	-0.20585
549	-0.21028
547.3	-0.21063
545.6	-0.20713
543.9	-0.20223
542.2	-0.21692
540.5	-0.21795
538.8	-0.21825
537.1	-0.22497
535.4	-0.23862
533.7	-0.22103
532	-0.24426
530.3	-0.23302
528.6	-0.25159
526.9	-0.25434
525.2	-0.24525
523.5	-0.27049
521.8	-0.29003
520.1	-0.28983
518.4	-0.32817
516.7	-0.32218
515	-0.34346
513.3	-0.38798
511.6	-0.42869
509.9	-0.47665
508.2	-0.52184
506.5	-0.5782
504.8	-0.64704
503.1	-0.71653
501.4	-0.80055
499.7	-0.87906
498	-0.94548
496.3	-0.98547
494.6	-1.0254
492.9	-1.03516
491.2	-1.05298
489.5	-0.99466
487.8	-0.96138
486.1	-0.91014
484.4	-0.85623
482.7	-0.82436
481	-0.78328
479.3	-0.77006
477.6	-0.7514
475.9	-0.76341
474.2	-0.76707
472.5	-0.80075
470.8	-0.80733
469.1	-0.83615
467.4	-0.865
465.7	-0.89399
464	-0.9287
462.3	-0.97203
460.6	-0.98813
458.9	-1.04042
457.2	-1.05934
455.5	-1.09562
453.8	-1.10662
452.1	-1.12646
450.4	-1.13984
448.7	-1.14178
447	-1.15521
445.3	-1.155
443.6	-1.15951
441.9	-1.1626
440.2	-1.18527
438.5	-1.18605
436.8	-1.2
435.1	-1.21926
433.4	-1.24099
431.7	-1.25541
430	-1.27647
428.3	-1.30361
426.6	-1.31813
424.9	-1.35309
423.2	-1.39036
421.5	-1.40957
419.8	-1.42368
418.1	-1.45033
416.4	-1.47658
414.7	-1.49781
413	-1.52322
411.3	-1.54397
409.6	-1.58795
407.9	-1.62696
406.2	-1.66546
404.5	-1.71803
402.8	-1.74984
401.1	-1.80619
