# Supplementary material for: One-dimensional CsPbBr3 superlattices with polarized and amplified spontaneous circularly polarized emissions
Source: Nat Commun. 2026 May 23;17:6768. doi: 10.1038/s41467-026-73513-2 (PMC13385850; doi:10.1038/s41467-026-73513-2)
Supplement: Supplementary file 4 — Supplementary Data 1 (Unprocessed data) [file 41467_2026_73513_MOESM4_ESM.zip › Supplementary Data 1/Raw Data/SI-Raw Data/Fig 18/Fig 18d-R.txt]

Wavelength	CD
600	-0.0529
598.3	-0.04732
596.6	-0.0491
594.9	-0.06684
593.2	-0.03955
591.5	-0.02342
589.8	-0.05104
588.1	-0.03962
586.4	-0.04037
584.7	-0.04055
583	-0.02719
581.3	-0.02754
579.6	-0.04872
577.9	-0.0264
576.2	-0.02862
574.5	-0.03364
572.8	-0.02747
571.1	-0.03497
569.4	-0.02068
567.7	-0.04323
566	-0.03627
564.3	-0.03702
562.6	-0.01132
560.9	-0.02784
559.2	-0.01848
557.5	-0.00802
555.8	0.00167
554.1	-0.01506
552.4	0.00149
550.7	-0.01792
549	-0.02737
547.3	0.00121
545.6	0.00577
543.9	-0.01348
542.2	-0.01673
540.5	0.00126
538.8	0.02105
537.1	0.00965
535.4	0.02295
533.7	0.03144
532	0.04302
530.3	0.04575
528.6	0.04685
526.9	0.06956
525.2	0.07653
523.5	0.09132
521.8	0.08765
520.1	0.12283
518.4	0.15339
516.7	0.17218
515	0.21552
513.3	0.29276
511.6	0.34913
509.9	0.42124
508.2	0.51112
506.5	0.60221
504.8	0.7343
503.1	0.83672
501.4	0.98331
499.7	1.10427
498	1.26343
496.3	1.39554
494.6	1.52672
492.9	1.61649
491.2	1.73221
489.5	1.74087
487.8	1.72672
486.1	1.65479
484.4	1.53429
482.7	1.44148
481	1.29534
479.3	1.19734
477.6	1.10038
475.9	1.02045
474.2	0.97876
472.5	0.96913
470.8	0.96955
469.1	0.99195
467.4	1.03234
465.7	1.09188
464	1.14059
462.3	1.23678
460.6	1.30427
458.9	1.38889
457.2	1.44996
455.5	1.54528
453.8	1.62812
452.1	1.71615
450.4	1.78132
448.7	1.88051
447	1.94374
445.3	2.04326
443.6	2.09853
441.9	2.16435
440.2	2.21863
438.5	2.26687
436.8	2.30821
435.1	2.36013
433.4	2.4045
431.7	2.44437
430	2.49249
428.3	2.54879
426.6	2.59702
424.9	2.69208
423.2	2.75439
421.5	2.86164
419.8	2.95587
418.1	3.02722
416.4	3.12053
414.7	3.21668
413	3.27704
411.3	3.34334
409.6	3.3652
407.9	3.39275
406.2	3.3935
404.5	3.42194
402.8	3.44245
401.1	3.4362
