# Supplementary material for: One-dimensional CsPbBr3 superlattices with polarized and amplified spontaneous circularly polarized emissions
Source: Nat Commun. 2026 May 23;17:6768. doi: 10.1038/s41467-026-73513-2 (PMC13385850; doi:10.1038/s41467-026-73513-2)
Supplement: Supplementary file 4 — Supplementary Data 1 (Unprocessed data) [file 41467_2026_73513_MOESM4_ESM.zip › Supplementary Data 1/Raw Data/SI-Raw Data/Fig 19/Fig 19b-S.txt]

Wavelength	CPL
600	-4.1135
599	-4.0755
598	-4.0565
597	-4.0185
596	-3.9615
595	-3.838
594	-3.9805
593	-3.7905
592	-3.9235
591	-4.009
590	-4.0755
589	-3.952
588	-4.123
587	-3.857
586	-3.9615
585	-3.952
584	-3.9045
583	-3.819
582	-3.724
581	-3.629
580	-3.553
579	-3.5055
578	-3.4865
577	-3.4865
576	-3.5055
575	-3.553
574	-3.6195
573	-3.7145
572	-3.8285
571	-3.971
570	-4.1325
569	-3.9045
568	-3.724
567	-3.876
566	-4.0755
565	-4.256
564	-4.427
563	-4.6645
562	-5.13
561	-5.7665
560	-6.6405
559	-7.7805
558	-9.063
557	-10.8015
556	-12.749
555	-14.6395
554	-16.359
553	-17.9835
552	-19.5415
551	-21.0235
550	-22.6005
549	-24.2915
548	-25.8685
547	-27.607
546	-29.3645
545	-31.236
544	-33.1075
543	-34.9505
542	-37.0025
541	-39.4345
540	-41.7145
539	-44.3555
538	-47.557
537	-50.9485
536	-54.1785
535	-57.0855
534	-60.3155
533	-64.0395
532	-68.305
531	-72.922
530	-77.843
529	-83.7425
528	-90.4115
527	-97.527
526	-104.842
525	-112.575
524	-120.65
523	-129.599
522	-139.232
521	-149.6725
520	-161.0155
519	-172.9095
518	-184.832
517	-197.619
516	-211.0235
515	-224.9695
514	-239.6755
513	-255.2365
512	-271.225
511	-287.812
510	-304.4845
509	-321.5275
508	-338.2665
507	-354.5875
506	-371.412
505	-389.006
504	-407.6355
503	-427.139
502	-446.9275
501	-467.5235
500	-488.6705
499	-510.53
498	-532.323
497	-554.667
496	-577.0585
495	-599.868
494	-622.915
493	-646.4845
492	-670.2535
491	-693.975
490	-717.7345
489	-741.247
488	-763.857
487	-786.182
486	-806.9775
485	-827.0035
484	-845.576
483	-862.6095
482	-877.9425
481	-891.4515
480	-903.6495
479	-913.7575
478	-922.545
477	-930.62
476	-937.859
475	-943.198
474	-946.9885
473	-949.7245
472	-950.779
471	-950.2945
470	-947.207
469	-942.3905
468	-936.1205
467	-928.5205
466	-918.6405
465	-907.6395
464	-895.185
463	-881.7615
462	-867.065
461	-850.6205
460	-833.3305
459	-814.1595
458	-793.117
457	-770.526
456	-745.655
455	-719.682
454	-691.695
453	-662.967
452	-633.232
451	-602.5945
450	-571.8715
449	-540.322
448	-509.143
447	-477.7835
446	-445.9585
445	-414.276
444	-383.534
443	-353.267
442	-323.38
441	-293.987
440	-265.43
439	-238.5735
438	-213.0755
437	-188.8125
436	-166.0505
435	-145.2265
434	-126.2455
433	-109.3165
432	-93.8695
431	-80.142
430	-68.419
429	-57.817
428	-48.6115
427	-40.3655
426	-32.908
425	-26.752
424	-21.4415
423	-17.176
422	-13.623
421	-10.8965
420	-8.7685
419	-7.125
418	-5.9375
417	-4.864
416	-3.952
415	-3.344
414	-2.8025
413	-2.375
412	-2.185
411	-1.995
410	-1.843
409	-1.7955
408	-1.748
407	-1.691
406	-1.7575
405	-1.7765
404	-1.9095
403	-1.995
402	-2.0235
401	-2.0235
400	-2.0615
399	-2.071
398	-2.09
397	-2.052
396	-1.9095
395	-1.805
394	-1.691
393	-1.577
392	-1.539
391	-1.5105
390	-1.4535
389	-1.444
388	-1.4535
387	-1.482
386	-1.501
385	-1.501
384	-1.52
383	-1.6055
382	-1.6815
381	-1.7575
380	-1.805
379	-1.881
378	-1.938
377	-1.9855
376	-2.0425
375	-2.109
374	-2.109
373	-2.109
372	-2.0995
371	-2.0805
370	-2.0615
369	-2.033
368	-2.0045
367	-1.9665
366	-1.919
365	-1.8715
364	-1.8145
363	-1.7575
362	-1.691
361	-1.6245
360	-1.539
