# Supplementary material for: One-dimensional CsPbBr3 superlattices with polarized and amplified spontaneous circularly polarized emissions
Source: Nat Commun. 2026 May 23;17:6768. doi: 10.1038/s41467-026-73513-2 (PMC13385850; doi:10.1038/s41467-026-73513-2)
Supplement: Supplementary file 4 — Supplementary Data 1 (Unprocessed data) [file 41467_2026_73513_MOESM4_ESM.zip › Supplementary Data 1/Raw Data/SI-Raw Data/Fig 20/Fig 20a-R.txt]

Wavelegth	glum
600	-0.00256
599	-0.00312
598	-0.00492
597	-0.01095
596	-0.0086
595	-0.0065
594	-0.00734
593	-0.00401
592	-0.003
591	-5.48E-04
590	4.52786E-4
589	-0.00179
588	-0.00273
587	-0.00396
586	-0.00425
585	-0.00435
584	-0.00397
583	-0.00394
582	-0.00254
581	-0.00197
580	-0.00181
579	-9.62E-04
578	-8.37E-04
577	8.03013E-4
576	0.00195
575	0.00253
574	9.13989E-4
573	0.00227
572	0.00372
571	0.00203
570	-4.58E-06
569	-7.22E-04
568	0.00119
567	5.51124E-5
566	7.07454E-4
565	0.00186
564	0.00354
563	0.00389
562	0.00325
561	0.00352
560	0.00355
559	0.0035
558	0.00377
557	0.00371
556	0.00341
555	0.00338
554	0.00396
553	0.00416
552	0.00442
551	0.00415
550	0.00332
549	0.00435
548	0.00423
547	0.00424
546	0.00345
545	0.00316
544	0.00374
543	0.00418
542	0.0044
541	0.00504
540	0.00524
539	0.00558
538	0.00502
537	0.00504
536	0.00537
535	0.00512
534	0.00469
533	0.00453
532	0.00491
531	0.00538
530	0.0056
529	0.00529
528	0.00515
527	0.00526
526	0.00497
525	0.00508
524	0.00465
523	0.00462
522	0.00471
521	0.0044
520	0.00435
519	0.00417
518	0.00369
517	0.00367
516	0.00366
515	0.00335
514	0.00335
513	0.0029
512	0.00286
511	0.00251
510	0.00223
509	0.00213
508	0.00172
507	0.00138
506	0.00123
505	0.00112
504	0.00114
503	9.73771E-4
502	9.42824E-4
501	9.02292E-4
500	0.00116
499	0.00105
498	6.87372E-4
497	5.80838E-4
496	4.21513E-4
495	3.12066E-4
494	7.17063E-5
493	-6.81E-06
492	-1.46E-05
491	-3.08E-05
490	-2.95E-04
489	-5.61E-04
488	-6.78E-04
487	-5.52E-04
486	-9.40E-04
485	-8.93E-04
484	-6.67E-04
483	-7.42E-04
482	-7.31E-04
481	-7.56E-04
480	-0.00117
479	-0.00131
478	-0.00168
477	-0.00193
476	-0.00227
475	-0.0025
474	-0.00277
473	-0.00287
472	-0.00294
471	-0.00319
470	-0.00323
469	-0.00325
468	-0.00329
467	-0.00362
466	-0.00422
465	-0.00445
464	-0.00462
463	-0.00471
462	-0.00501
461	-0.00526
460	-0.00487
459	-0.00442
458	-0.00421
457	-0.00417
456	-0.00426
455	-0.00397
454	-0.00409
453	-0.00417
452	-0.00412
451	-0.00433
450	-0.00431
449	-0.00443
448	-0.00422
447	-0.00331
446	-0.00288
445	-0.00331
444	-0.00362
443	-0.00298
442	-0.00258
441	-0.0034
440	-0.0039
439	-0.00348
438	-0.00185
437	-0.00338
436	-0.00312
435	-0.00202
434	-0.00291
433	-0.0044
432	-0.00731
431	-0.0081
430	-0.00717
429	-0.00845
428	-0.01154
427	-0.01309
426	-0.01281
425	-0.01545
424	-0.01805
423	-0.02833
422	-0.0225
421	-0.0198
420	-0.03255
419	-0.02062
418	-0.0173
417	-0.00915
416	-0.00992
415	-0.02073
414	-0.02526
413	-0.03051
412	-0.02953
411	-0.04264
410	-0.04483
409	-0.04056
408	-0.03416
407	-0.03374
406	-0.04018
405	-0.03356
404	-0.01793
403	-0.03
402	-0.02849
401	-0.03076
400	-0.0248
399	-0.02949
398	-0.03276
397	-0.04405
396	-0.03956
395	-0.04442
394	-0.04654
393	-0.05061
392	-0.04413
391	-0.04457
390	-0.04139
389	-0.03612
388	-0.03248
387	-0.02722
386	-0.02801
385	-0.0351
384	-0.03022
383	-0.03504
382	-0.04653
381	-0.04512
380	-0.03442
379	-0.04112
378	-0.04107
377	-0.03744
376	-0.02624
375	-0.02725
374	-0.02638
373	-0.02903
372	-0.02515
371	-0.02383
370	-0.03246
369	-0.04413
368	-0.04311
367	-0.04602
366	-0.04252
365	-0.04091
364	-0.03297
363	-0.03832
362	-0.02338
361	-0.03149
360	-0.03074
