# Supplementary material for: One-dimensional CsPbBr3 superlattices with polarized and amplified spontaneous circularly polarized emissions
Source: Nat Commun. 2026 May 23;17:6768. doi: 10.1038/s41467-026-73513-2 (PMC13385850; doi:10.1038/s41467-026-73513-2)
Supplement: Supplementary file 4 — Supplementary Data 1 (Unprocessed data) [file 41467_2026_73513_MOESM4_ESM.zip › Supplementary Data 1/Raw Data/SI-Raw Data/Fig 20/Fig 20a-S.txt]

Wavelegth	glum
600	-0.00832
599	-0.00954
598	-0.0117
597	-0.00864
596	-0.00505
595	-0.00197
594	-0.00752
593	-0.00644
592	-0.0036
591	-0.00164
590	-0.00425
589	-0.00444
588	-0.00247
587	2.9023E-4
586	0.00218
585	-6.57E-04
584	-0.00363
583	-0.00104
582	-0.00429
581	-0.00268
580	-0.00216
579	-0.00349
578	-0.00333
577	-0.00332
576	-0.00148
575	-0.0032
574	-0.004
573	-0.00524
572	-0.00313
571	-0.003
570	-0.00242
569	-0.00266
568	-0.003
567	-0.00333
566	-0.00568
565	-0.00468
564	-0.00349
563	-0.00595
562	-0.00638
561	-0.00759
560	-0.00865
559	-0.00931
558	-0.00872
557	-0.00822
556	-0.00637
555	-0.00659
554	-0.00553
553	-0.00436
552	-0.00552
551	-0.00644
550	-0.00773
549	-0.00821
548	-0.00738
547	-0.00763
546	-0.00695
545	-0.00674
544	-0.00741
543	-0.00735
542	-0.00668
541	-0.00697
540	-0.00747
539	-0.00751
538	-0.00823
537	-0.00877
536	-0.00742
535	-0.00781
534	-0.00855
533	-0.00767
532	-0.00783
531	-0.00749
530	-0.00763
529	-0.00853
528	-0.00891
527	-0.00862
526	-0.00936
525	-0.00845
524	-0.00818
523	-0.00847
522	-0.00847
521	-0.00882
520	-0.00882
519	-0.00856
518	-0.00881
517	-0.00903
516	-0.00868
515	-0.0087
514	-0.00867
513	-0.0084
512	-0.00798
511	-0.0079
510	-0.00732
509	-0.00631
508	-0.00584
507	-0.00541
506	-0.00515
505	-0.00476
504	-0.00484
503	-0.00554
502	-0.00561
501	-0.00583
500	-0.00606
499	-0.00577
498	-0.00574
497	-0.00541
496	-0.00513
495	-0.00482
494	-0.00477
493	-0.00448
492	-0.00448
491	-0.00428
490	-0.00456
489	-0.00438
488	-0.00413
487	-0.00379
486	-0.00393
485	-0.0039
484	-0.00382
483	-0.00377
482	-0.00431
481	-0.0042
480	-0.00431
479	-0.00371
478	-0.00311
477	-0.00307
476	-0.00245
475	-0.00195
474	-0.00162
473	-0.00189
472	-0.00183
471	-0.00194
470	-0.00175
469	-0.00199
468	-0.0018
467	-0.0013
466	-0.00114
465	-0.00118
464	-0.00123
463	-7.23E-04
462	-1.17E-04
461	1.19239E-4
460	2.32285E-4
459	3.67234E-4
458	7.2988E-4
457	0.00114
456	4.84278E-4
455	8.91989E-4
454	9.41792E-4
453	0.00123
452	0.00146
451	0.00177
450	0.00191
449	0.0019
448	0.00153
447	0.00159
446	0.00146
445	4.48705E-4
444	9.69309E-4
443	0.00106
442	3.15682E-4
441	0.00135
440	-1.06E-04
439	4.98594E-4
438	0.00111
437	-0.0016
436	-5.78E-04
435	-0.0034
434	-0.00307
433	2.39532E-4
432	7.33775E-4
431	0.00278
430	0.00426
429	0.00462
428	0.00792
427	0.00898
426	0.00264
425	-8.72E-04
424	-0.00364
423	-0.00135
422	-5.29E-04
421	-0.00548
420	-0.00918
419	-0.01184
418	-0.00452
417	-0.00553
416	-0.01039
415	-0.00977
414	-0.00225
413	-0.0034
412	-9.87E-05
411	-0.0082
410	-0.00902
409	-0.00692
408	-0.00797
407	-0.01271
406	-0.01385
405	-0.01816
404	-0.01545
403	-0.02579
402	-0.03818
401	-0.02782
400	-0.0278
399	-0.0287
398	-0.02524
397	-0.02389
396	-0.01728
395	-0.01728
394	-0.01642
393	-0.01207
392	-0.01577
391	-0.01641
390	-0.01174
389	-0.00543
388	-0.00965
387	-0.02485
386	-0.02257
385	-0.01225
384	-0.01695
383	-0.02517
382	-0.0241
381	-0.0132
380	-0.02089
379	-0.01869
378	-0.02224
377	-0.01849
376	-0.02284
375	-0.02635
374	-0.02349
373	-0.01279
372	-0.02107
371	-0.01296
370	-0.02494
369	-0.01735
368	-0.01509
367	-0.02513
366	-0.02483
365	-0.02162
364	-0.03044
363	-0.0258
362	-0.03001
361	-0.02664
360	-0.02952
