# Supplementary material for: One-dimensional CsPbBr3 superlattices with polarized and amplified spontaneous circularly polarized emissions
Source: Nat Commun. 2026 May 23;17:6768. doi: 10.1038/s41467-026-73513-2 (PMC13385850; doi:10.1038/s41467-026-73513-2)
Supplement: Supplementary file 4 — Supplementary Data 1 (Unprocessed data) [file 41467_2026_73513_MOESM4_ESM.zip › Supplementary Data 1/Raw Data/SI-Raw Data/Fig 20/Fig 20b-R.txt]

Wavelegth	glum
600	-7.94E-04
599	-4.89E-04
598	0.0014
597	0.00429
596	0.00313
595	0.00571
594	0.00628
593	0.00338
592	0.00249
591	-9.85E-04
590	-8.01E-04
589	-8.82E-04
588	-0.00109
587	-0.00243
586	-7.11E-04
585	0.00131
584	0.00251
583	0.00225
582	0.00496
581	0.0048
580	0.00609
579	0.00532
578	0.00486
577	0.00287
576	0.00369
575	0.00389
574	0.00304
573	0.00194
572	0.00218
571	0.00275
570	0.00272
569	0.00181
568	0.00181
567	0.00419
566	0.00543
565	0.00521
564	0.00474
563	0.00401
562	0.00539
561	0.00341
560	0.00228
559	0.00275
558	0.00328
557	0.0038
556	0.00347
555	0.00343
554	0.00416
553	0.00381
552	0.00348
551	0.0037
550	0.00296
549	0.00404
548	0.00382
547	0.00382
546	0.00411
545	0.00377
544	0.00405
543	0.00456
542	0.00416
541	0.0045
540	0.00467
539	0.00409
538	0.0039
537	0.00311
536	0.00279
535	0.00313
534	0.00288
533	0.00267
532	0.00321
531	0.00353
530	0.00352
529	0.00421
528	0.0044
527	0.00498
526	0.00482
525	0.00465
524	0.00513
523	0.00499
522	0.00438
521	0.00466
520	0.00405
519	0.00415
518	0.00387
517	0.00381
516	0.00376
515	0.00359
514	0.00377
513	0.00393
512	0.00404
511	0.00434
510	0.00398
509	0.0039
508	0.00381
507	0.00344
506	0.00328
505	0.00293
504	0.00327
503	0.00351
502	0.00347
501	0.00363
500	0.0037
499	0.00402
498	0.00412
497	0.00385
496	0.00337
495	0.00352
494	0.00308
493	0.00303
492	0.00282
491	0.00273
490	0.00273
489	0.00288
488	0.0028
487	0.00284
486	0.00265
485	0.00232
484	0.00238
483	0.00254
482	0.0026
481	0.00259
480	0.00206
479	0.00212
478	0.00213
477	0.00221
476	0.00208
475	0.00175
474	0.00101
473	0.00132
472	0.00128
471	0.00105
470	6.29857E-4
469	7.9638E-4
468	5.92289E-4
467	6.68564E-4
466	3.17419E-4
465	4.28371E-4
464	8.42506E-4
463	8.93671E-4
462	0.00141
461	0.00143
460	0.00137
459	0.00129
458	9.17245E-4
457	6.0984E-4
456	2.94945E-4
455	1.97155E-4
454	3.58483E-5
453	6.03008E-5
452	-3.19E-05
451	7.85607E-4
450	-1.87E-04
449	-5.40E-04
448	-9.11E-04
447	-8.36E-04
446	-0.00127
445	-0.00101
444	-0.00127
443	8.22851E-5
442	4.05442E-4
441	9.35777E-4
440	0.00107
439	0.00186
438	0.00236
437	0.00161
436	8.37821E-4
435	3.76846E-4
434	7.25638E-4
433	5.27812E-4
432	-0.00123
431	-0.00221
430	-7.44E-04
429	0.00131
428	-0.001
427	0.00155
426	0.00136
425	0.00178
424	0.00124
423	-0.00119
422	-0.00351
421	-0.01252
420	-0.01727
419	-0.01869
418	-0.02925
417	-0.02518
416	-0.0334
415	-0.03535
414	-0.02099
413	-0.01182
412	-0.01103
411	-0.01941
410	-0.01879
409	-0.02397
408	-0.02586
407	-0.02644
406	-0.03432
405	-0.03976
404	-0.03279
403	-0.03434
402	-0.02741
401	-0.03851
400	-0.03379
399	-0.0243
398	-0.02936
397	-0.02938
396	-0.03239
395	-0.02889
394	-0.01968
393	-0.02697
392	-0.03347
391	-0.02881
390	-0.02849
389	-0.0286
388	-0.04406
387	-0.05862
386	-0.0379
385	-0.03666
384	-0.05316
383	-0.04303
382	-0.04346
381	-0.01495
380	-0.01627
379	-0.02422
378	-0.01502
377	-0.02215
376	-0.02217
375	-0.03409
374	-0.05008
373	-0.03797
372	-0.05213
371	-0.06156
370	-0.04182
369	-0.03371
368	-0.03327
367	-0.03417
366	-0.04566
365	-0.0454
364	-0.03485
363	-0.03944
362	-0.03534
361	-0.02855
360	-0.01827
