# Supplementary material for: One-dimensional CsPbBr3 superlattices with polarized and amplified spontaneous circularly polarized emissions
Source: Nat Commun. 2026 May 23;17:6768. doi: 10.1038/s41467-026-73513-2 (PMC13385850; doi:10.1038/s41467-026-73513-2)
Supplement: Supplementary file 4 — Supplementary Data 1 (Unprocessed data) [file 41467_2026_73513_MOESM4_ESM.zip › Supplementary Data 1/Raw Data/SI-Raw Data/Fig 20/Fig 20b-S.txt]

Wavelegth	glum
610	-0.00808
609	-0.00881
608	-0.00822
607	-0.00767
606	-0.00698
605	-0.00622
604	-0.00676
603	-0.00799
602	-0.00892
601	-0.0094
600	-0.00939
599	-0.00593
598	-0.00636
597	-0.00475
596	-0.00416
595	-0.00185
594	-0.00138
593	-0.0019
592	-0.00362
591	-0.00443
590	-0.0037
589	-0.00329
588	-0.00415
587	-0.0033
586	-0.00302
585	-0.00191
584	-0.00234
583	-0.00345
582	-0.00379
581	-0.00388
580	-0.0048
579	-0.006
578	-0.00677
577	-0.0053
576	-0.00543
575	-0.00605
574	-0.00685
573	-0.00748
572	-0.00753
571	-0.0079
570	-0.00804
569	-0.00807
568	-0.00789
567	-0.00674
566	-0.00595
565	-0.00615
564	-0.0064
563	-0.00662
562	-0.00697
561	-0.00775
560	-0.00809
559	-0.00809
558	-0.00873
557	-0.00898
556	-0.00924
555	-0.00935
554	-0.00944
553	-0.0099
552	-0.01007
551	-0.00974
550	-0.01042
549	-0.01043
548	-0.01014
547	-0.01047
546	-0.01082
545	-0.01195
544	-0.01237
543	-0.01271
542	-0.013
541	-0.0135
540	-0.01431
539	-0.01428
538	-0.01443
537	-0.01486
536	-0.01527
535	-0.01548
534	-0.01601
533	-0.01601
532	-0.01611
531	-0.01609
530	-0.01613
529	-0.01636
528	-0.01695
527	-0.01706
526	-0.01728
525	-0.01758
524	-0.01765
523	-0.01754
522	-0.0178
521	-0.01786
520	-0.01804
519	-0.01835
518	-0.0189
517	-0.01946
516	-0.01967
515	-0.01973
514	-0.01991
513	-0.01992
512	-0.0202
511	-0.02016
510	-0.02029
509	-0.02048
508	-0.02072
507	-0.02067
506	-0.02097
505	-0.02114
504	-0.02126
503	-0.02135
502	-0.0213
501	-0.02131
500	-0.0211
499	-0.02084
498	-0.02083
497	-0.02073
496	-0.02094
495	-0.0208
494	-0.02099
493	-0.02106
492	-0.02103
491	-0.02128
490	-0.02109
489	-0.02129
488	-0.02122
487	-0.02104
486	-0.02097
485	-0.0212
484	-0.0211
483	-0.02079
482	-0.02056
481	-0.02046
480	-0.02071
479	-0.02065
478	-0.02048
477	-0.02034
476	-0.02046
475	-0.02034
474	-0.02038
473	-0.01996
472	-0.01981
471	-0.01988
470	-0.01924
469	-0.0189
468	-0.0182
467	-0.01758
466	-0.01755
465	-0.01703
464	-0.01691
463	-0.01636
462	-0.01624
461	-0.01579
460	-0.01526
459	-0.01478
458	-0.01369
457	-0.01289
456	-0.01269
455	-0.01179
454	-0.01129
453	-0.01152
452	-0.01067
451	-0.01043
450	-0.0104
449	-0.01022
448	-0.01012
447	-0.0113
446	-0.0106
445	-0.01186
444	-0.01054
443	-0.00946
442	-0.00915
441	-0.00947
440	-0.00981
439	-0.01169
438	-0.01113
437	-0.00685
436	-0.01056
435	-0.01082
434	-0.01509
433	-0.0257
432	-0.02349
431	-0.02839
430	-0.04656
429	-0.0561
428	-0.05225
427	-0.04602
426	-0.05328
425	-0.0481
424	-0.05001
423	-0.04189
422	-0.03563
421	-0.02452
420	-0.02819
419	-0.01778
418	-0.02371
417	-0.02636
416	-0.02921
415	-0.03903
414	-0.03776
413	-0.03268
412	-0.03285
411	-0.03565
410	-0.02701
409	-0.02926
408	-0.02755
407	-0.03456
406	-0.04838
405	-0.04632
404	-0.04084
403	-0.04201
402	-0.03201
401	-0.02944
400	-0.03675
399	-0.03246
398	-0.03207
397	-0.03253
396	-0.04194
395	-0.05559
394	-0.05412
393	-0.04775
392	-0.04726
391	-0.04771
390	-0.04831
389	-0.03763
388	-0.03136
387	-0.03414
386	-0.023
385	-0.01935
384	-0.01621
383	-0.01218
382	-0.01199
381	-0.01814
380	-0.02601
379	-0.02139
378	-0.02618
377	-0.03076
376	-0.03152
375	-0.02598
374	-0.01558
373	-0.02171
372	-0.02033
371	-0.01131
370	-0.00831
