# Supplementary material for: One-dimensional CsPbBr3 superlattices with polarized and amplified spontaneous circularly polarized emissions
Source: Nat Commun. 2026 May 23;17:6768. doi: 10.1038/s41467-026-73513-2 (PMC13385850; doi:10.1038/s41467-026-73513-2)
Supplement: Supplementary file 4 — Supplementary Data 1 (Unprocessed data) [file 41467_2026_73513_MOESM4_ESM.zip › Supplementary Data 1/Raw Data/SI-Raw Data/Fig 20/Fig 20c-R.txt]

Wavelegth	glum
600	0.01617
599	0.01658
598	0.01705
597	0.01756
596	0.01823
595	0.01859
594	0.01586
593	0.01385
592	0.01429
591	0.01604
590	0.01281
589	0.01068
588	0.01086
587	0.01408
586	0.0142
585	0.0145
584	0.01344
583	0.01543
582	0.01523
581	0.01527
580	0.01244
579	0.01186
578	0.01351
577	0.01452
576	0.01494
575	0.01568
574	0.01606
573	0.01607
572	0.01523
571	0.01504
570	0.01493
569	0.01483
568	0.01483
567	0.01536
566	0.01574
565	0.01528
564	0.01561
563	0.0162
562	0.01644
561	0.01643
560	0.0157
559	0.01528
558	0.01627
557	0.01633
556	0.01632
555	0.01705
554	0.01823
553	0.01899
552	0.01977
551	0.0199
550	0.02035
549	0.02058
548	0.02069
547	0.02025
546	0.02069
545	0.02053
544	0.02092
543	0.02062
542	0.02069
541	0.02133
540	0.02235
539	0.02359
538	0.02392
537	0.0246
536	0.02497
535	0.02612
534	0.02625
533	0.02665
532	0.02636
531	0.02658
530	0.02713
529	0.02759
528	0.02814
527	0.02871
526	0.02894
525	0.02943
524	0.03007
523	0.0306
522	0.03122
521	0.03167
520	0.03209
519	0.03276
518	0.03326
517	0.03329
516	0.03391
515	0.0343
514	0.03433
513	0.03484
512	0.03553
511	0.03609
510	0.03648
509	0.03658
508	0.03695
507	0.03738
506	0.03754
505	0.03784
504	0.03807
503	0.03826
502	0.03894
501	0.03939
500	0.03998
499	0.03997
498	0.04041
497	0.0406
496	0.04062
495	0.04086
494	0.04129
493	0.04148
492	0.042
491	0.04214
490	0.0425
489	0.04287
488	0.04293
487	0.04271
486	0.04275
485	0.0426
484	0.04271
483	0.04263
482	0.0425
481	0.0427
480	0.04254
479	0.04287
478	0.04306
477	0.04289
476	0.04288
475	0.04283
474	0.04283
473	0.04287
472	0.04284
471	0.04259
470	0.04272
469	0.04298
468	0.04262
467	0.04271
466	0.04314
465	0.04321
464	0.0434
463	0.0436
462	0.04341
461	0.04365
460	0.04356
459	0.0431
458	0.04319
457	0.043
456	0.04253
455	0.04221
454	0.04197
453	0.04192
452	0.04185
451	0.04173
450	0.04137
449	0.04122
448	0.04077
447	0.04032
446	0.03991
445	0.03915
444	0.03768
443	0.03734
442	0.03653
441	0.03592
440	0.03534
439	0.03465
438	0.03486
437	0.03576
436	0.03591
435	0.03485
434	0.0352
433	0.0354
432	0.03499
431	0.03402
430	0.03176
429	0.02971
428	0.03232
427	0.03152
426	0.03148
425	0.02977
424	0.02871
423	0.02939
422	0.03227
421	0.02288
420	0.02886
419	0.025
418	0.02202
417	0.02681
416	0.02792
415	0.02569
414	0.02329
413	0.01743
412	0.00833
411	-5.07E-04
410	-0.0148
409	-0.02837
408	-0.04144
407	-0.04406
406	-0.05997
405	-0.06833
404	-0.08217
403	-0.08488
402	-0.07326
401	-0.07832
400	-0.08278
399	-0.0766
398	-0.07356
397	-0.06747
396	-0.06261
395	-0.07462
394	-0.05925
393	-0.04935
392	-0.05554
391	-0.04791
390	-0.04552
389	-0.04303
388	-0.04814
387	-0.04705
386	-0.05421
385	-0.04923
384	-0.0485
383	-0.0581
382	-0.05068
381	-0.04824
380	-0.04172
379	-0.03574
378	-0.02781
377	-0.042
376	-0.03752
375	-0.03045
374	-0.03992
373	-0.03707
372	-0.04146
371	-0.04555
370	-0.04083
369	-0.0408
368	-0.03231
367	-0.05458
366	-0.07292
365	-0.07495
364	-0.08131
363	-0.084
362	-0.08805
361	-0.08296
360	-0.08249
