# Supplementary material for: One-dimensional CsPbBr3 superlattices with polarized and amplified spontaneous circularly polarized emissions
Source: Nat Commun. 2026 May 23;17:6768. doi: 10.1038/s41467-026-73513-2 (PMC13385850; doi:10.1038/s41467-026-73513-2)
Supplement: Supplementary file 4 — Supplementary Data 1 (Unprocessed data) [file 41467_2026_73513_MOESM4_ESM.zip › Supplementary Data 1/Raw Data/SI-Raw Data/Fig 20/Fig 20c-S.txt]

Wavelegth	glum
600	-0.00898
599	-0.00579
598	-0.00405
597	-0.00313
596	-0.00392
595	-0.00236
594	-0.0029
593	-0.00308
592	-0.00228
591	-2.28E-04
590	-0.00249
589	-0.00374
588	-0.00329
587	-0.00139
586	-0.00107
585	-0.00312
584	-0.0031
583	-0.0011
582	-0.00109
581	1.5494E-4
580	-4.81E-04
579	-9.72E-04
578	-9.27E-04
577	-0.00214
576	-0.00489
575	-0.00416
574	-0.00553
573	-0.00608
572	-0.00655
571	-0.00564
570	-0.00579
569	-0.00525
568	-0.00656
567	-0.00721
566	-0.0074
565	-0.00806
564	-0.00752
563	-0.00717
562	-0.00693
561	-0.00736
560	-0.00799
559	-0.00777
558	-0.00818
557	-0.00805
556	-0.00823
555	-0.00824
554	-0.00754
553	-0.00689
552	-0.00773
551	-0.00853
550	-0.00933
549	-0.00954
548	-0.00927
547	-0.00906
546	-0.00977
545	-0.00878
544	-0.00976
543	-0.00931
542	-0.00968
541	-0.01085
540	-0.01154
539	-0.0125
538	-0.01316
537	-0.01355
536	-0.01425
535	-0.01471
534	-0.01487
533	-0.01503
532	-0.01472
531	-0.01524
530	-0.01526
529	-0.0157
528	-0.01576
527	-0.0174
526	-0.01848
525	-0.01902
524	-0.02003
523	-0.0217
522	-0.02284
521	-0.02358
520	-0.02442
519	-0.02532
518	-0.02621
517	-0.02757
516	-0.02831
515	-0.02943
514	-0.0305
513	-0.0312
512	-0.03238
511	-0.03376
510	-0.03452
509	-0.03524
508	-0.03654
507	-0.03742
506	-0.03829
505	-0.03941
504	-0.04039
503	-0.04168
502	-0.04303
501	-0.04375
500	-0.04512
499	-0.04613
498	-0.04619
497	-0.04751
496	-0.04829
495	-0.0491
494	-0.04968
493	-0.05101
492	-0.05211
491	-0.05326
490	-0.05408
489	-0.05486
488	-0.05502
487	-0.05572
486	-0.05589
485	-0.05599
484	-0.05619
483	-0.05657
482	-0.05731
481	-0.05762
480	-0.05885
479	-0.05906
478	-0.05937
477	-0.05956
476	-0.05989
475	-0.06003
474	-0.06018
473	-0.06034
472	-0.0606
471	-0.06106
470	-0.06135
469	-0.06145
468	-0.06183
467	-0.06117
466	-0.06125
465	-0.06167
464	-0.06164
463	-0.06166
462	-0.06168
461	-0.06164
460	-0.0619
459	-0.06162
458	-0.06114
457	-0.06098
456	-0.0604
455	-0.06004
454	-0.05932
453	-0.05834
452	-0.05759
451	-0.05698
450	-0.05571
449	-0.05456
448	-0.0536
447	-0.05165
446	-0.05112
445	-0.04991
444	-0.04845
443	-0.04658
442	-0.0438
441	-0.04079
440	-0.03954
439	-0.03717
438	-0.03553
437	-0.03222
436	-0.03179
435	-0.02942
434	-0.02984
433	-0.02886
432	-0.0256
431	-0.02559
430	-0.02693
429	-0.02693
428	-0.02258
427	-0.02105
426	-0.01796
425	-0.01439
424	-0.01444
423	-0.00823
422	4.40921E-4
421	-0.00232
420	-0.00493
419	0.00461
418	0.00142
417	0.00461
416	8.57701E-4
415	-0.00353
414	0.00172
413	0.00275
412	-2.36E-04
411	-0.0031
410	-0.0023
409	-4.70E-06
408	3.27818E-4
407	-0.00572
406	-0.00713
405	-0.01186
404	-0.00906
403	-0.00654
402	-0.00257
401	6.64463E-4
400	0.00524
399	0.01394
398	0.01636
397	0.01787
396	0.01647
395	0.00899
394	0.00345
393	0.00628
392	0.00708
391	0.00574
390	9.2827E-4
389	0.00104
388	0.0052
387	0.00467
386	0.00346
385	-6.69E-04
384	-0.00333
383	-6.39E-04
382	-0.00261
381	-1.54E-04
380	-0.00209
379	-0.0044
378	-0.00593
377	-0.00328
376	-0.00338
375	-0.00133
374	-0.00287
373	-0.00171
372	0.00185
371	9.71702E-4
370	0.00765
369	0.01274
368	0.00821
367	0.01032
366	0.01087
365	0.0119
364	0.01576
363	0.01131
362	0.00971
361	0.0149
360	0.01274
