# Supplementary material for: One-dimensional CsPbBr3 superlattices with polarized and amplified spontaneous circularly polarized emissions
Source: Nat Commun. 2026 May 23;17:6768. doi: 10.1038/s41467-026-73513-2 (PMC13385850; doi:10.1038/s41467-026-73513-2)
Supplement: Supplementary file 4 — Supplementary Data 1 (Unprocessed data) [file 41467_2026_73513_MOESM4_ESM.zip › Supplementary Data 1/Raw Data/SI-Raw Data/Fig 20/Fig 20d-R.txt]

Wavelegth	glum
700	-0.03329
699	-0.03297
698	-0.03178
697	-0.03504
696	-0.03853
695	-0.03193
694	-0.03325
693	-0.03251
692	-0.05061
691	-0.04365
690	-0.03147
689	-0.0286
688	-0.01826
687	-0.02058
686	-0.01682
685	-0.0151
684	-0.01341
683	-0.00946
682	-0.01781
681	-0.01244
680	-0.0148
679	-0.01004
678	-0.01549
677	-0.01974
676	-0.02154
675	-0.02323
674	-0.01944
673	-0.02296
672	-0.02361
671	-0.02861
670	-0.01868
669	-0.01791
668	-0.01336
667	-0.01788
666	-0.01992
665	-0.02027
664	-0.02854
663	-0.03569
662	-0.03571
661	-0.03667
660	-0.03697
659	-0.03309
658	-0.01926
657	-0.01083
656	-0.01097
655	-0.00846
654	-0.00649
653	-0.00384
652	-0.0022
651	5.06285E-4
650	-3.30E-04
649	-0.00227
648	-6.74E-04
647	-0.00198
646	-0.00485
645	-0.006
644	-0.01099
643	-0.01115
642	-0.00897
641	-0.00518
640	-0.00445
639	-0.00531
638	-0.00378
637	-0.00361
636	-0.0017
635	-0.00227
634	0.00155
633	-0.00274
632	3.43026E-5
631	-0.00216
630	-0.00556
629	-0.00547
628	-0.00949
627	-0.00964
626	-0.00876
625	-0.01082
624	-0.00914
623	-0.00506
622	-0.00445
621	-0.00346
620	-0.00421
619	-0.00398
618	-0.00418
617	-0.00513
616	-0.00531
615	-0.00848
614	-0.00611
613	-0.00208
612	-0.00139
611	-0.00173
610	-6.29E-04
609	2.58371E-4
608	0.00284
607	3.32534E-4
606	-9.69E-04
605	-5.59E-04
604	0.00178
603	-0.0011
602	-3.55E-04
601	-7.09E-04
600	-1.84E-04
599	7.01971E-5
598	7.40442E-4
597	0.00158
596	0.00165
595	0.00302
594	0.00612
593	0.00508
592	0.00527
591	0.00454
590	0.00394
589	0.00452
588	0.00307
587	0.00358
586	0.00421
585	0.00404
584	0.00393
583	0.00334
582	0.00379
581	0.00292
580	0.0026
579	0.00157
578	-1.60E-04
577	0.00264
576	0.00284
575	0.00306
574	0.00438
573	0.00436
572	0.00542
571	0.00653
570	0.0069
569	0.00655
568	0.00683
567	0.00815
566	0.00835
565	0.01017
564	0.00813
563	0.00841
562	0.00672
561	0.00714
560	0.00622
559	0.00639
558	0.00486
557	0.00571
556	0.00825
555	0.00896
554	0.01005
553	0.00961
552	0.01011
551	0.00997
550	0.00931
549	0.01019
548	0.01113
547	0.01147
546	0.01142
545	0.01182
544	0.01275
543	0.01229
542	0.01222
541	0.01124
540	0.01102
539	0.01141
538	0.01038
537	0.01043
536	0.01072
535	0.01065
534	0.01031
533	0.01094
532	0.01097
531	0.01212
530	0.0115
529	0.01169
528	0.01209
527	0.01203
526	0.01173
525	0.01132
524	0.01116
523	0.01159
522	0.0123
521	0.01288
520	0.01335
519	0.01358
518	0.01381
517	0.01345
516	0.01327
515	0.01362
514	0.01378
513	0.01419
512	0.01336
511	0.01335
510	0.01334
509	0.01293
508	0.01304
507	0.01284
506	0.01283
505	0.01343
504	0.01351
503	0.01404
502	0.01417
501	0.01425
500	0.01466
499	0.01484
498	0.01525
497	0.01516
496	0.01528
495	0.01522
494	0.01556
493	0.01564
492	0.01565
491	0.01604
490	0.01644
489	0.01681
488	0.01721
487	0.01765
486	0.01814
485	0.01845
484	0.0188
483	0.01913
482	0.0199
481	0.02033
480	0.0207
479	0.02124
478	0.02168
477	0.02228
476	0.02277
475	0.02327
474	0.02384
473	0.02448
472	0.02508
471	0.02581
470	0.02622
469	0.02675
468	0.02742
467	0.02803
466	0.0287
465	0.02925
464	0.03081
463	0.03273
462	0.03441
461	0.03598
460	0.03734
459	0.03892
458	0.04047
457	0.04093
456	0.04136
455	0.04178
454	0.04226
453	0.04275
452	0.04327
451	0.04376
450	0.04427
449	0.0447
448	0.0453
447	0.04632
446	0.04694
445	0.04759
444	0.04819
443	0.04859
442	0.04925
441	0.04907
440	0.04938
439	0.04984
438	0.04946
437	0.04906
436	0.0482
435	0.04713
434	0.04488
433	0.04012
432	0.03567
431	0.03047
430	0.02383
429	0.01656
428	0.01057
427	0.00626
426	0.00325
425	0.0011
424	-9.70E-04
423	-0.00241
422	-0.00321
421	-0.00352
420	-0.00392
419	-0.00453
418	-0.00499
417	-0.00519
416	-0.00525
415	-0.00544
414	-0.00574
413	-0.00593
412	-0.00602
411	-0.00616
410	-0.0063
409	-0.00658
408	-0.00666
407	-0.00682
406	-0.00634
405	-0.00663
404	-0.00845
403	-0.00714
402	-0.00518
401	-0.00492
400	-0.00478
