# Supplementary material for: One-dimensional CsPbBr3 superlattices with polarized and amplified spontaneous circularly polarized emissions
Source: Nat Commun. 2026 May 23;17:6768. doi: 10.1038/s41467-026-73513-2 (PMC13385850; doi:10.1038/s41467-026-73513-2)
Supplement: Supplementary file 4 — Supplementary Data 1 (Unprocessed data) [file 41467_2026_73513_MOESM4_ESM.zip › Supplementary Data 1/Raw Data/SI-Raw Data/Fig 20/Fig 20d-S.txt]

Wavelegth	glum
600	-0.03557
599	-0.03735
598	-0.03652
597	-0.0375
596	-0.03572
595	-0.03755
594	-0.03797
593	-0.03961
592	-0.03435
591	-0.03359
590	-0.0374
589	-0.03872
588	-0.03824
587	-0.0343
586	-0.03439
585	-0.03848
584	-0.03724
583	-0.03669
582	-0.03451
581	-0.03467
580	-0.03251
579	-0.03297
578	-0.02944
577	-0.02916
576	-0.03055
575	-0.03187
574	-0.0324
573	-0.0303
572	-0.03265
571	-0.032
570	-0.03301
569	-0.0317
568	-0.03273
567	-0.03319
566	-0.0323
565	-0.03545
564	-0.0373
563	-0.03675
562	-0.0375
561	-0.03641
560	-0.03737
559	-0.0384
558	-0.03824
557	-0.03732
556	-0.03918
555	-0.0379
554	-0.03916
553	-0.04029
552	-0.0408
551	-0.04171
550	-0.0428
549	-0.04602
548	-0.04839
547	-0.04979
546	-0.05021
545	-0.04954
544	-0.05089
543	-0.05214
542	-0.05325
541	-0.05508
540	-0.05582
539	-0.05726
538	-0.05863
537	-0.05961
536	-0.06111
535	-0.06235
534	-0.06349
533	-0.06455
532	-0.06568
531	-0.0671
530	-0.06803
529	-0.0696
528	-0.07034
527	-0.07221
526	-0.07394
525	-0.07511
524	-0.0758
523	-0.07668
522	-0.07814
521	-0.0791
520	-0.07985
519	-0.08078
518	-0.08287
517	-0.08374
516	-0.08504
515	-0.08535
514	-0.08633
513	-0.08733
512	-0.08745
511	-0.08821
510	-0.08928
509	-0.08984
508	-0.09046
507	-0.09093
506	-0.09211
505	-0.09232
504	-0.09318
503	-0.09365
502	-0.09411
501	-0.09506
500	-0.09534
499	-0.09557
498	-0.09623
497	-0.09624
496	-0.09668
495	-0.09739
494	-0.09755
493	-0.09841
492	-0.09891
491	-0.09923
490	-0.0998
489	-0.1
488	-0.09986
487	-0.10017
486	-0.10023
485	-0.10084
484	-0.10115
483	-0.10168
482	-0.10211
481	-0.10256
480	-0.10289
479	-0.10345
478	-0.10337
477	-0.1041
476	-0.10441
475	-0.10461
474	-0.105
473	-0.10542
472	-0.10576
471	-0.1061
470	-0.10627
469	-0.10662
468	-0.10703
467	-0.10723
466	-0.10728
465	-0.1073
464	-0.10702
463	-0.10702
462	-0.10721
461	-0.1069
460	-0.10689
459	-0.10664
458	-0.10628
457	-0.10725
456	-0.10681
455	-0.10702
454	-0.10788
453	-0.10834
452	-0.1084
451	-0.10874
450	-0.1085
449	-0.10887
448	-0.10896
447	-0.10861
446	-0.10781
445	-0.10754
444	-0.10672
443	-0.10674
442	-0.10612
441	-0.10472
440	-0.10374
439	-0.10422
438	-0.10383
437	-0.10357
436	-0.10117
435	-0.09848
434	-0.09807
433	-0.09499
432	-0.09163
431	-0.0876
430	-0.08413
429	-0.08005
428	-0.07494
427	-0.06906
426	-0.06648
425	-0.0616
424	-0.05636
423	-0.05123
422	-0.05303
421	-0.04734
420	-0.04561
419	-0.03934
418	-0.04013
417	-0.02875
416	-0.02523
415	-0.01986
414	-0.01771
413	-0.01086
412	-0.00512
411	-0.00434
410	-0.00274
409	0.00476
408	0.00842
407	0.00682
406	0.01463
405	0.02033
404	0.02235
403	0.01598
402	0.01922
401	0.02
400	0.01901
399	0.01684
398	0.01514
397	0.02276
396	0.03002
395	0.02769
394	0.0285
393	0.04026
392	0.03723
391	0.03713
390	0.03997
389	0.03827
388	0.03788
387	0.03537
386	0.03123
385	0.02985
384	0.03086
383	0.03211
382	0.0273
381	0.02975
380	0.0308
379	0.02663
378	0.03401
377	0.03041
376	0.03524
375	0.02922
374	0.03004
373	0.03052
372	0.02914
371	0.03642
370	0.03753
369	0.03284
368	0.03433
367	0.03713
366	0.03224
365	0.03235
364	0.0283
363	0.03018
362	0.03305
361	0.03318
360	0.03913
