# Supplementary material for: One-dimensional CsPbBr3 superlattices with polarized and amplified spontaneous circularly polarized emissions
Source: Nat Commun. 2026 May 23;17:6768. doi: 10.1038/s41467-026-73513-2 (PMC13385850; doi:10.1038/s41467-026-73513-2)
Supplement: Supplementary file 4 — Supplementary Data 1 (Unprocessed data) [file 41467_2026_73513_MOESM4_ESM.zip › Supplementary Data 1/Raw Data/SI-Raw Data/Fig 22/Fig 22b.xls]

## Sheet: Sheet1
Counts	Sign of CD	Sign of CD
1	1	--
2	1	--
3	1	--
4	--	-1
5	--	-1
6	--	-1
7	1	--
8	--	-1
9	--	-1
10	1	--
11	1	--
12	1	--
13	1	--
14	1	--
15	--	-1
16	--	-1
17	1	--
18	1	--
19	1	--
20	1	--
21	--	-1
22	1	--
23	1	--
24	--	-1
25	--	-1
26	1	--
27	1	--
28	--	-1
29	1	--
30	1	--
31	1	--
32	--	-1
33	--	-1
34	1	--
35	1	--
36	1	--
37	1	--
38	--	-1
39	--	-1
40	--	-1
41	--	-1
42	--	-1
43	--	-1
44	1	--
45	1	--
46	--	-1
47	1	--
48	--	-1
49	1	--
50	1	--
