# Supplementary material for: One-dimensional CsPbBr3 superlattices with polarized and amplified spontaneous circularly polarized emissions
Source: Nat Commun. 2026 May 23;17:6768. doi: 10.1038/s41467-026-73513-2 (PMC13385850; doi:10.1038/s41467-026-73513-2)
Supplement: Supplementary file 4 — Supplementary Data 1 (Unprocessed data) [file 41467_2026_73513_MOESM4_ESM.zip › Supplementary Data 1/Raw Data/SI-Raw Data/Fig 22/Fig 22c.xls]

## Sheet: Sheet1
Counts	Sign of CD	Sign of CD
1	--	-1
2	--	-1
3	--	-1
4	--	-1
5	--	-1
6	--	-1
7	--	-1
8	1
9	--	-1
10	1	--
11	1	--
12	--	-1
13	1	--
14	1	--
15	1	--
16	--	-1
17	1	--
18	1	--
19	1	--
20	--	-1
21	1	--
22	--	-1
23	1	--
24	--	-1
25	--	-1
26	--	-1
27	--	-1
28	1	--
29	--	-1
30	1	--
31	1	--
32	1	--
33	--	-1
34	--	-1
35	--	-1
36	1	--
37	--	-1
38	1
39	--	-1
40	--	-1
41	1	--
42	--	-1
43	--	-1
44	--	-1
45	--	-1
46	1	--
47	1	--
48	1	--
49	1	--
50	1	--
