# Supplementary material for: One-dimensional CsPbBr3 superlattices with polarized and amplified spontaneous circularly polarized emissions
Source: Nat Commun. 2026 May 23;17:6768. doi: 10.1038/s41467-026-73513-2 (PMC13385850; doi:10.1038/s41467-026-73513-2)
Supplement: Supplementary file 4 — Supplementary Data 1 (Unprocessed data) [file 41467_2026_73513_MOESM4_ESM.zip › Supplementary Data 1/Raw Data/SI-Raw Data/Fig 22/Fig 22d.xls]

## Sheet: Sheet1
Counts	Sign of CD	Sign of CD
1	1	--
2	1	--
3	--	-1
4	--	-1
5	1	--
6	1	--
7	1	--
8	1	--
9	--	-1
10	1	--
11	--	-1
12	--	-1
13	--	-1
14	1	--
15	1	--
16	1	--
17	1	--
18	1	--
19	1	--
20	--	-1
21	--	-1
22	--	-1
23	--	-1
24	--	-1
25	1	--
26	1	--
27	--	-1
28	1	--
29	1	--
30	--	-1
31	--	-1
32	--	-1
33	1	--
34	1	--
35	--	-1
36	--	-1
37	--	-1
38	--	-1
39	1	--
40	1	--
41	--	-1
42	1	--
43	1	--
44	1	--
45	--	-1
46	--	-1
47	--	-1
48	1	--
49	1	--
50	1	--
