# Supplementary material for: One-dimensional CsPbBr3 superlattices with polarized and amplified spontaneous circularly polarized emissions
Source: Nat Commun. 2026 May 23;17:6768. doi: 10.1038/s41467-026-73513-2 (PMC13385850; doi:10.1038/s41467-026-73513-2)
Supplement: Supplementary file 4 — Supplementary Data 1 (Unprocessed data) [file 41467_2026_73513_MOESM4_ESM.zip › Supplementary Data 1/Raw Data/SI-Raw Data/Fig 23/Fig 23b.xls]

## Sheet: Sheet1
Counts	Sign of CD
1	-1
2	-1
3	-1
4	-1
5	-1
6	-1
7	-1
8	-1
9	-1
10	-1
11	-1
12	-1
13	-1
14	-1
15	-1
16	-1
17	-1
18	-1
19	-1
20	-1
21	-1
22	-1
23	-1
24	-1
25	-1
26	-1
27	-1
28	-1
29	-1
30	-1
31	-1
32	-1
33	-1
34	-1
35	-1
36	-1
37	-1
38	-1
39	-1
40	-1
41	-1
42	-1
43	-1
44	-1
45	-1
46	-1
47	-1
48	-1
49	-1
50	-1
