# Supplementary material for: One-dimensional CsPbBr3 superlattices with polarized and amplified spontaneous circularly polarized emissions
Source: Nat Commun. 2026 May 23;17:6768. doi: 10.1038/s41467-026-73513-2 (PMC13385850; doi:10.1038/s41467-026-73513-2)
Supplement: Supplementary file 4 — Supplementary Data 1 (Unprocessed data) [file 41467_2026_73513_MOESM4_ESM.zip › Supplementary Data 1/Raw Data/SI-Raw Data/Fig 26/Fig 26.txt]

Wavelength	Intensity
370	7.90531E-5
371	6.74766E-5
372	5.03584E-5
373	4.19831E-5
374	3.59289E-5
375	2.49906E-5
376	2.13929E-5
377	2.20989E-5
378	2.7776E-5
379	3.45072E-5
380	4.45266E-5
381	6.02328E-5
382	8.20319E-5
383	9.76607E-5
384	1.21413E-4
385	1.43435E-4
386	1.6122E-4
387	1.80167E-4
388	1.92439E-4
389	2.02517E-4
390	2.11289E-4
391	2.16289E-4
392	2.1832E-4
393	2.06347E-4
394	1.89876E-4
395	1.81791E-4
396	1.56617E-4
397	1.35166E-4
398	1.1475E-4
399	9.24189E-5
400	6.8966E-5
401	5.54262E-5
402	3.70991E-5
403	2.14026E-5
404	1.27854E-5
405	6.17996E-6
406	1.8859E-6
407	0
408	1.36365E-6
409	1.1122E-6
410	7.45657E-6
411	1.48744E-5
412	2.42943E-5
413	3.16832E-5
414	4.70508E-5
415	5.95461E-5
416	7.30086E-5
417	9.66549E-5
418	1.27951E-4
419	1.57797E-4
420	1.95679E-4
421	2.60167E-4
422	3.17702E-4
423	4.15827E-4
424	5.51844E-4
425	6.77261E-4
426	8.94082E-4
427	0.0012
428	0.00153
429	0.00207
430	0.00285
431	0.0037
432	0.00508
433	0.00694
434	0.00896
435	0.0123
436	0.01672
437	0.02148
438	0.02932
439	0.03971
440	0.05018
441	0.06477
442	0.08493
443	0.10576
444	0.13378
445	0.17208
446	0.20753
447	0.25285
448	0.31025
449	0.35734
450	0.42335
451	0.49758
452	0.56014
453	0.63768
454	0.7167
455	0.77767
456	0.83934
457	0.9002
458	0.9406
459	0.97583
460	0.9948
461	1
462	0.99004
463	0.96765
464	0.93621
465	0.89187
466	0.83526
467	0.78667
468	0.72172
469	0.65584
470	0.60415
471	0.54488
472	0.48755
473	0.4426
474	0.39686
475	0.35048
476	0.31795
477	0.28274
478	0.25264
479	0.22955
480	0.2056
481	0.18377
482	0.16745
483	0.14986
484	0.13468
485	0.1241
486	0.11221
487	0.10115
488	0.09336
489	0.08452
490	0.07677
491	0.07091
492	0.06454
493	0.05937
494	0.05519
495	0.05051
496	0.0466
497	0.04343
498	0.04007
499	0.03728
500	0.03511
501	0.03262
502	0.03055
503	0.02891
504	0.02705
505	0.02558
506	0.02438
507	0.02316
508	0.0222
509	0.02143
510	0.02064
511	0.01998
512	0.01946
513	0.01884
514	0.01835
515	0.01794
516	0.01748
517	0.01696
518	0.01641
519	0.01577
520	0.01515
521	0.01452
522	0.01372
523	0.01302
524	0.0123
525	0.01139
526	0.0107
527	0.00992
528	0.00911
529	0.00847
530	0.00786
531	0.00717
532	0.00669
533	0.00619
534	0.00567
535	0.00529
536	0.00491
537	0.00455
538	0.00426
539	0.00395
540	0.00367
541	0.00347
542	0.00322
543	0.003
544	0.00284
545	0.00265
546	0.00249
547	0.00236
548	0.00222
549	0.0021
550	0.00199
551	0.00187
552	0.00177
553	0.00168
554	0.00159
555	0.00151
556	0.00143
557	0.00135
558	0.00128
559	0.00122
560	0.00116
561	0.00111
562	0.00106
563	0.001
564	9.60901E-4
565	9.112E-4
566	8.72399E-4
567	8.37147E-4
568	8.05609E-4
569	7.55811E-4
570	7.32349E-4
571	6.91362E-4
572	6.56091E-4
573	6.38789E-4
574	6.08527E-4
575	5.76709E-4
576	5.65858E-4
577	5.38362E-4
578	5.14842E-4
579	4.92965E-4
580	4.68874E-4
581	4.47974E-4
582	4.39628E-4
583	4.28274E-4
584	4.06697E-4
585	3.92906E-4
586	3.75256E-4
587	3.5867E-4
588	3.55227E-4
589	3.43727E-4
590	3.25845E-4
591	3.29723E-4
592	3.07741E-4
593	3.0012E-4
594	2.89027E-4
595	2.74877E-4
596	2.66995E-4
597	2.54829E-4
598	2.43707E-4
599	2.24306E-4
600	2.17227E-4
601	2.11937E-4
602	1.94741E-4
603	1.84209E-4
604	1.77236E-4
605	1.71569E-4
606	1.5859E-4
607	1.57042E-4
608	1.49895E-4
609	1.43831E-4
610	1.44334E-4
611	1.30069E-4
612	1.26916E-4
613	1.23396E-4
614	1.24586E-4
615	1.16307E-4
616	1.07487E-4
617	1.11965E-4
618	1.03154E-4
619	1.04808E-4
620	1.01684E-4
621	1.03318E-4
622	9.7622E-5
623	9.45272E-5
624	9.67806E-5
625	9.1326E-5
626	8.14323E-5
627	8.14613E-5
628	7.60937E-5
629	7.44883E-5
630	7.3173E-5
631	6.49234E-5
632	6.21864E-5
633	5.48749E-5
634	5.11901E-5
635	4.75441E-5
636	4.59E-5
637	4.59E-5
638	3.98554E-5
639	3.91397E-5
640	3.19926E-5
641	2.86851E-5
642	2.95942E-5
643	3.23311E-5
644	1.99422E-5
645	1.81917E-5
646	1.98068E-5
647	1.93329E-5
648	1.43909E-5
649	1.79112E-5
650	1.82884E-5
