# Supplementary material for: One-dimensional CsPbBr3 superlattices with polarized and amplified spontaneous circularly polarized emissions
Source: Nat Commun. 2026 May 23;17:6768. doi: 10.1038/s41467-026-73513-2 (PMC13385850; doi:10.1038/s41467-026-73513-2)
Supplement: Supplementary file 4 — Supplementary Data 1 (Unprocessed data) [file 41467_2026_73513_MOESM4_ESM.zip › Supplementary Data 1/Raw Data/SI-Raw Data/Fig 3/NRs-DDDAm-1.txt]

θ	Intensity
10	2265.1025
10.01	2380.545
10.02	2312.995
10.03	2285.5025
10.04	2138.405
10.05	2218.0875
10.06	2334.725
10.07	2364.48
10.08	2540.38
10.09	2364.06
10.1	2376.7375
10.11	2296.5525
10.12	2297.7925
10.13	2155.45
10.14	2133.3325
10.15	2436.71
10.16	2367.795
10.17	2248.935
10.18	2435.4025
10.19	2452.2375
10.2	2363.45
10.21	2263.4775
10.22	2293.2475
10.23	2472.9425
10.24	2500
10.25	1981.4925
10.26	1971.9925
10.27	2026.515
10.28	2263.5675
10.29	2285.615
10.3	2067.6225
10.31	2033.3325
10.32	2392.625
10.33	2306.3275
10.34	2297.695
10.35	2300
10.36	2500.95
10.37	2719.87
10.38	2534.835
10.39	2026.7875
10.4	2079.0175
10.41	2329.2875
10.42	2309.3625
10.43	2242.715
10.44	2233.3325
10.45	2390.7625
10.46	2502.51
10.47	2430.8525
10.48	2073.5225
10.49	2102.425
10.5	2088.09
10.51	2197.6
10.52	2316.6175
10.53	1976.4875
10.54	2102.165
10.55	2233.1825
10.56	2335.5575
10.57	2606.5825
10.58	2521.7525
10.59	2343.3075
10.6	2387.8675
10.61	2371.53
10.62	2281.285
10.63	2280.8925
10.64	2269.1125
10.65	2209.805
10.66	2157.37
10.67	2192.615
10.68	2114.7975
10.69	1958.0475
10.7	2217.14
10.71	2394.335
10.72	2402.4875
10.73	2173.1975
10.74	2161.6725
10.75	2393.3075
10.76	2334.215
10.77	2429.905
10.78	2308.5025
10.79	2184.3225
10.8	2407.035
10.81	2365.195
10.82	2321.7425
10.83	2344.915
10.84	2392.355
10.85	2400
10.86	2371.785
10.87	2338.46
10.88	2333.3325
10.89	2460.165
10.9	2314.29
10.91	2269.2525
10.92	2210.36
10.93	2256.285
10.94	2393.2575
10.95	2318.245
10.96	2426.495
10.97	2351.6525
10.98	2263.1125
10.99	2179.805
11	2447.335
11.01	2345.6925
11.02	2569.0725
11.03	2532.565
11.04	2474.6325
11.05	2452.66
11.06	2520.0025
11.07	2267.4275
11.08	2202.6775
11.09	2213.985
11.1	2398.3875
11.11	2405.3875
11.12	2232.3925
11.13	2241.885
11.14	2333.7375
11.15	2336.05
11.16	2486.7275
11.17	2293.64
11.18	2584.405
11.19	2691.7825
11.2	2574.7
11.21	2536.0825
11.22	2561.155
11.23	2288.565
11.24	2247.2325
11.25	2486.19
11.26	2491.67
11.27	2497.215
11.28	2527.7525
11.29	2574.945
11.3	2708.115
11.31	2636.3225
11.32	2436.5775
11.33	2580.0125
11.34	2464.4125
11.35	2433.3325
11.36	2336.5275
11.37	2289.02
11.38	2255.6975
11.39	2236.1875
11.4	2329.9725
11.41	2267.2
11.42	2484.495
11.43	2671.2125
11.44	2755.1275
11.45	2560.03
11.46	2585.515
11.47	2421.07
11.48	2369.575
11.49	2476.68
11.5	2417.5275
11.51	2290.085
11.52	2404
11.53	2543.1525
11.54	2470.6175
11.55	2436.285
11.56	2433.3325
11.57	2351.1175
11.58	2251.155
11.59	2288.095
11.6	2436.8425
11.61	2288.8525
11.62	2318.3575
11.63	2469.9875
11.64	2390.725
11.65	2093.6075
11.66	2156.155
11.67	2196.975
11.68	2322.7075
11.69	2322.745
11.7	2330.2875
11.71	2455.87
11.72	2088.6775
11.73	2054.41
11.74	2216.2225
11.75	2236.41
11.76	2369.165
11.77	2481.46
11.78	2445.7175
11.79	2162.055
11.8	2357.5925
11.81	2321.81
11.82	2381.2675
11.83	2413.5375
11.84	2362.54
11.85	2214.75
11.86	2142.7775
11.87	2146.845
11.88	2122.99
11.89	2170.6625
11.9	2304.765
11.91	2387.275
11.92	2197.8125
11.93	2244.3075
11.94	2401.325
11.95	2271.8225
11.96	2233.3325
11.97	2166.105
11.98	2230.635
11.99	2115.675
12	2204.165
12.01	2206.495
12.02	1985.4025
12.03	2040.5775
12.04	2281.0475
12.05	2306.55
12.06	2112.605
12.07	1973.0175
12.08	2217.435
12.09	2323.4275
12.1	2173.035
12.11	2119.9825
12.12	2210.0775
12.13	2073.2825
12.14	1966.68
12.15	2136.5325
12.16	2076.7975
12.17	2036.69
12.18	1847.09
12.19	1893.0725
12.2	2155.87
12.21	1924.46
12.22	2102.23
12.23	2166.6675
12.24	1914.7025
12.25	2048.8125
12.26	2060.2575
12.27	2050
12.28	2102.9325
12.29	1891.825
12.3	1820.115
12.31	2014.845
12.32	1961.0275
12.33	1893.74
12.34	1949.285
12.35	1913.9325
12.36	1965.8825
12.37	1917.4875
12.38	2084.2675
12.39	2120.1775
12.4	1998.3375
12.41	2045.51
12.42	2106.065
12.43	2103.54
12.44	2034.4075
12.45	2226.45
12.46	2139.1875
12.47	2008.3225
12.48	2088.05
12.49	2103.585
12.5	2230.75
12.51	1992.2475
12.52	1890.545
12.53	1961.65
12.54	2048.56
12.55	2066.6675
12.56	2053.635
12.57	2141.165
12.58	1945.395
12.59	1909.35
12.6	2124.685
12.61	1949.4475
12.62	2013.195
12.63	1881.275
12.64	2079.7875
12.65	2072.2175
12.66	2024.0875
12.67	1887.18
12.68	2057.06
12.69	1987.33
12.7	1950
12.71	1975.8375
12.72	1867.135
12.73	1859.14
12.74	2047.2075
12.75	1880.9
12.76	1623.4575
12.77	1746.8875
12.78	1954.3825
12.79	2025.715
12.8	2084.7325
12.81	2048.63
12.82	1930.6575
12.83	1810.2125
12.84	1949.9825
12.85	1846.2625
12.86	1889.625
12.87	2121.4
12.88	1978.7225
12.89	1916.6675
12.9	2172.1175
12.91	2135.1175
12.92	2048.9725
12.93	2097.08
12.94	1976.5125
12.95	1933.3325
12.96	1958.785
12.97	2055.69
12.98	2070.6225
12.99	2206.3875
13	2402.3275
13.01	2361.1975
13.02	2016.38
13.03	1777.295
13.04	1986.5775
13.05	2054.0125
13.06	1885.5975
13.07	1909.1625
13.08	1958.595
13.09	2055.0225
13.1	2259.9325
13.11	2467.94
13.12	2226.91
13.13	2208.875
13.14	2283.6625
13.15	2237.13
13.16	2392.5875
13.17	2525.3475
13.18	2449.6025
13.19	2278.71
13.2	2195.7325
13.21	2308.585
13.22	2412.585
13.23	2358.28
13.24	2070.82
13.25	2208.1975
13.26	2395.6925
13.27	2508.19
13.28	2533.3325
13.29	2570.7125
13.3	2545.98
13.31	2632.8775
13.32	2542.32
13.33	2437.8675
13.34	2317.32
13.35	2258.5125
13.36	2336.81
13.37	2490.6
13.38	2483.795
13.39	2380.03
13.4	2263.4225
13.41	2492.8875
13.42	2583.3325
13.43	2311.7875
13.44	2352.3475
13.45	2400
13.46	2276.8225
13.47	2147.1675
13.48	2239.675
13.49	2529.18
13.5	2297.2875
13.51	2134.2325
13.52	2411.07
13.53	2553.4425
13.54	2395.17
13.55	2394.54
13.56	2331.0375
13.57	2177.7575
13.58	2157.765
13.59	2215.495
13.6	2306.5225
13.61	2296.765
13.62	2344.24
13.63	2293.6325
13.64	2242.34
13.65	2172.5575
13.66	2150
13.67	2295.655
13.68	2301.4825
13.69	2271.2125
13.7	2315.115
13.71	2297.025
13.72	2138.2
13.73	2107.505
13.74	2128.7425
13.75	2241.9475
13.76	2162.74
13.77	2128.7175
13.78	2109.25
13.79	2100
13.8	1991.7825
13.81	1998.0625
13.82	2196.765
13.83	2362.6475
13.84	2268.1225
13.85	2312.505
13.86	2242.26
13.87	2271.7725
13.88	2311.9525
13.89	2436.11
13.9	2411.72
13.91	2359.48
13.92	2326.165
13.93	2292.85
13.94	2271.435
13.95	2373.6825
13.96	2594.89
13.97	2512.3225
13.98	2414.41
13.99	2459.2725
14	2483.3325
14.01	2483.3325
14.02	2719.88
14.03	2804.8475
14.04	2929.9025
14.05	3148.535
14.06	3228.4575
14.07	3103.7325
14.08	3191.2725
14.09	3449.9825
14.1	3462.8075
14.11	3421.5875
14.12	3440.14
14.13	3508.635
14.14	3556.77
14.15	3601.7925
14.16	3885.7525
14.17	4011.69
14.18	4110.115
14.19	4406.7775
14.2	4458.355
14.21	4176.9625
14.22	4194.75
14.23	4296.5375
14.24	4409.67
14.25	4624.24
14.26	4549.1125
14.27	4552.9175
14.28	4525.3925
14.29	4615.7875
14.3	4423.71
14.31	4247.3075
14.32	4239.7675
14.33	4088.4225
14.34	4235.77
14.35	3907.005
14.36	3808.77
14.37	4068.5675
14.38	4074.715
14.39	4377.87
14.4	4510.3825
14.41	4190.4275
14.42	4072.9125
14.43	4094.78
14.44	4225.8075
14.45	4237.6225
14.46	4262.34
14.47	4408.8275
14.48	4911.2275
14.49	5185.0025
14.5	5250.8075
14.51	5300.7775
14.52	5430.2725
14.53	5687.6525
14.54	5998.82
14.55	5930.0225
14.56	6065.1225
14.57	6494.73
14.58	6853.4525
14.59	6904.8275
14.6	6951.035
14.61	7445.5625
14.62	8263.6675
14.63	8831.3625
14.64	8966.6675
14.65	9079.0175
14.66	9178.235
14.67	9839.285
14.68	10643.0525
14.69	11174.43
14.7	11551.5775
14.71	11689.02
14.72	11700
14.73	11923.135
14.74	12267.42
14.75	12505.8425
14.76	13456.85
14.77	13588.7125
14.78	13622.1625
14.79	13638.9825
14.8	13799.58
14.81	13933.2325
14.82	14160.2925
14.83	14355.1325
14.84	14433.145
14.85	14483.115
14.86	14290.4625
14.87	14095.1875
14.88	14094.0325
14.89	13885.7
14.9	13898.5275
14.91	14186.235
14.92	14135.475
14.93	13951.375
14.94	13965.69
14.95	14678.175
14.96	15033.3325
14.97	15240.7775
14.98	15480.8975
14.99	15800.655
15	15802.6775
15.01	15755.09
15.02	15918.815
15.03	15945.7125
15.04	16426.4975
15.05	16483.2525
15.06	16095.9875
15.07	15668.7575
15.08	14954.71
15.09	14574.4225
15.1	14188.165
15.11	13579.725
15.12	12887.06
15.13	12084.785
15.14	11332.0175
15.15	10793.4775
15.16	10107.8025
15.17	9227.35
15.18	8354.065
15.19	7761.255
15.2	7386.32
15.21	7181.2775
15.22	6621.49
15.23	6067.0075
15.24	5884.7375
15.25	5483.9
15.26	5394.1325
15.27	5477.2775
15.28	5366.72
15.29	5088.18
15.3	4871.4425
15.31	4467.8525
15.32	4182.19
15.33	4164.9825
15.34	4099.0225
15.35	3902.6025
15.36	3827.185
15.37	3591.66
15.38	3607.455
15.39	3720.9725
15.4	3743.81
15.41	3708.1375
15.42	3578.7825
15.43	3328.665
15.44	3352.31
15.45	3443.7575
15.46	3450
15.47	3439.5975
15.48	3246.28
15.49	3195.62
15.5	3295.5575
15.51	3167.5725
15.52	2973.5225
15.53	3020.055
15.54	3155.63
15.55	3117.46
15.56	3056.36
15.57	3080.89
15.58	2914.86
15.59	2748.625
15.6	2839.8375
15.61	2916.6675
15.62	2834.725
15.63	2875.4225
15.64	3117.3175
15.65	3182.28
15.66	3180.6
15.67	2924.8925
15.68	2912.855
15.69	3128.51
15.7	3240.6275
15.71	3185.4975
15.72	3184.01
15.73	3176.17
15.74	3271.3625
15.75	3238.87
15.76	3116.2075
15.77	3083.3325
15.78	3194.105
15.79	3156.0125
15.8	2992.8975
15.81	3184.2725
15.82	3329.9475
15.83	3386.7775
15.84	3413.3225
15.85	3380.0125
15.86	3376.65
15.87	3293.585
15.88	3183.5275
15.89	3150
15.9	3120.1825
15.91	3090.0725
15.92	3142.8375
15.93	3054.5525
15.94	2818.2375
15.95	2726.55
15.96	2634.6025
15.97	2566.6675
15.98	2596.22
15.99	2478.9075
16	2108.1225
16.01	2044.3
16.02	2133.3325
16.03	2290.065
16.04	2321.7225
16.05	2090.745
16.06	2074.0525
16.07	2120.7475
16.08	2109.74
16.09	1941.545
16.1	1845.82
16.11	1944.32
16.12	1970.915
16.13	1853.1575
16.14	1754.315
16.15	1646.3775
16.16	1583.3325
16.17	1641.17
16.18	1587.0525
16.19	1603.2175
16.2	1820.3575
16.21	1904.55
16.22	1902.5
16.23	1792.2325
16.24	1719.12
16.25	1580.545
16.26	1628.8125
16.27	1645.2075
16.28	1509.575
16.29	1514.1875
16.3	1701.8825
16.31	1712.3725
16.32	1585.985
16.33	1625.6675
16.34	1711.675
16.35	1780.5125
16.36	1741.2725
16.37	1636.2675
16.38	1505.985
16.39	1555.405
16.4	1668.7575
16.41	1514.725
16.42	1476.89
16.43	1540.655
16.44	1561.3325
16.45	1555.37
16.46	1421.615
16.47	1482.1075
16.48	1627.86
16.49	1631.45
16.5	1588.875
16.51	1557.415
16.52	1513.0375
16.53	1511.02
16.54	1496.4625
16.55	1439.0475
16.56	1563.7775
16.57	1692.515
16.58	1690.83
16.59	1600.8975
16.6	1505.89
16.61	1474.1975
16.62	1475.7925
16.63	1474.22
16.64	1484.87
16.65	1418.1925
16.66	1486.1725
16.67	1536.535
16.68	1465.225
16.69	1585.645
16.7	1709.0325
16.71	1617.45
16.72	1362.1825
16.73	1324.62
16.74	1515.495
16.75	1573.0825
16.76	1594.805
16.77	1570.69
16.78	1534.5425
16.79	1603.5525
16.8	1596.5175
16.81	1532.195
16.82	1409.985
16.83	1316.6675
16.84	1361
16.85	1470.8375
16.86	1480.2775
16.87	1371.5175
16.88	1457.7725
16.89	1618.5625
16.9	1562.0475
16.91	1738.055
16.92	1791.235
16.93	1563.255
16.94	1569.9825
16.95	1545.975
16.96	1361.98
16.97	1292.8025
16.98	1412.3675
16.99	1517.375
17	1498.63
17.01	1432.01
17.02	1477.87
17.03	1627.76
17.04	1605.09
17.05	1533.9
17.06	1429.5425
17.07	1411.18
17.08	1388.46
17.09	1326.1725
17.1	1418.0025
17.11	1449.58
17.12	1493.055
17.13	1550
17.14	1592.5375
17.15	1641.83
17.16	1573.65
17.17	1550.8275
17.18	1532.3275
17.19	1492.0075
17.2	1533.5375
17.21	1608.96
17.22	1607.7925
17.23	1474.415
17.24	1374.84
17.25	1400.245
17.26	1408.19
17.27	1349.9675
17.28	1316.6575
17.29	1441.53
17.3	1558.395
17.31	1558.235
17.32	1591.6225
17.33	1575.17
17.34	1450.83
17.35	1374.755
17.36	1432.9575
17.37	1376.1675
17.38	1275.1175
17.39	1242.0575
17.4	1274
17.41	1357.8675
17.42	1399.665
17.43	1424.82
17.44	1465.8975
17.45	1410.585
17.46	1292.3175
17.47	1307.1875
17.48	1277.175
17.49	1175.7625
17.5	1327.47
17.51	1492.5025
17.52	1458.625
17.53	1425.91
17.54	1432.0675
17.55	1522.7
17.56	1567.3475
17.57	1597.88
17.58	1642.0325
17.59	1514.01
17.6	1303.91
17.61	1248.3875
17.62	1370.425
17.63	1427.1425
17.64	1328.085
17.65	1298.1875
17.66	1388.405
17.67	1410.725
17.68	1429.405
17.69	1554.81
17.7	1530.6775
17.71	1331.8725
17.72	1185.4975
17.73	1297.8125
17.74	1420.065
17.75	1312.385
17.76	1327.4175
17.77	1455.3125
17.78	1438.2675
17.79	1382.075
17.8	1353.8525
17.81	1338.3925
17.82	1368.0025
17.83	1380.6125
17.84	1409.025
17.85	1354.2325
17.86	1315.23
17.87	1416.9625
17.88	1509.0775
17.89	1560.6175
17.9	1542.56
17.91	1297.4
17.92	1133.3325
17.93	1170.965
17.94	1306.83
17.95	1319.155
17.96	1214.975
17.97	1412.74
17.98	1506.47
17.99	1290.4025
18	1387.715
18.01	1607.425
18.02	1498.085
18.03	1364.7975
18.04	1390.72
18.05	1385.255
18.06	1374.0275
18.07	1464.1525
18.08	1507.9925
18.09	1374.7625
18.1	1358.4675
18.11	1426.0375
18.12	1423.95
18.13	1433.3325
18.14	1440.59
18.15	1478.9775
18.16	1437.125
18.17	1326.115
18.18	1345.4875
18.19	1354.565
18.2	1302.3075
18.21	1226.0025
18.22	1250.15
18.23	1404.755
18.24	1383.44
18.25	1266.865
18.26	1285.2175
18.27	1407.0875
18.28	1437.8925
18.29	1445.48
18.3	1402.5675
18.31	1376.2975
18.32	1331.55
18.33	1346.4275
18.34	1377.355
18.35	1334.92
18.36	1460.0175
18.37	1469.2525
18.38	1249.9925
18.39	1174.925
18.4	1281.765
18.41	1336.1875
18.42	1330.4525
18.43	1473.83
18.44	1622.535
18.45	1521.655
18.46	1419.6525
18.47	1345.385
18.48	1314.3625
18.49	1403.735
18.5	1385.8225
18.51	1248.925
18.52	1244.655
18.53	1410.325
18.54	1355.715
18.55	1277.16
18.56	1366.6675
18.57	1286.3275
18.58	1173.3475
18.59	1250.0175
18.6	1363.31
18.61	1403.26
18.62	1426.705
18.63	1449.7425
18.64	1460.3875
18.65	1314.345
18.66	1229.3625
18.67	1385.3075
18.68	1483.9225
18.69	1400.655
18.7	1323.91
18.71	1296.35
18.72	1342.65
18.73	1383.3325
18.74	1396.27
18.75	1403.755
18.76	1383.3325
18.77	1319.045
18.78	1184.59
18.79	1120.53
18.8	1157.4975
18.81	1237.25
18.82	1254.8375
18.83	1342.06
18.84	1434.0125
18.85	1472.4175
18.86	1330.6125
18.87	1235.55
18.88	1329.4775
18.89	1370.6575
18.9	1279.175
18.91	1300
18.92	1306.2275
18.93	1304.24
18.94	1332.935
18.95	1323.865
18.96	1222.225
18.97	1248.91
18.98	1108.7475
18.99	1170.9225
19	1337.7625
19.01	1298.35
19.02	1272.7575
19.03	1271.1775
19.04	1274.26
19.05	1328.77
19.06	1343.9625
19.07	1242.9725
19.08	1143.4375
19.09	1303.9725
19.1	1405.9825
19.11	1404.7275
19.12	1353.5525
19.13	1365.365
19.14	1424.045
19.15	1334.4125
19.16	1254.54
19.17	1132.43
19.18	1259.8375
19.19	1286.9925
19.2	1399.1275
19.21	1384.165
19.22	1439.945
19.23	1425.2775
19.24	1351.4175
19.25	1422.445
19.26	1439.0975
19.27	1432.7475
19.28	1382.79
19.29	1367.17
19.3	1428.5475
19.31	1426.375
19.32	1299.62
19.33	1317.68
19.34	1422.32
19.35	1354.365
19.36	1211.2525
19.37	1244.56
19.38	1300.2625
19.39	1299.6425
19.4	1177.81
19.41	1183.3275
19.42	1166.6325
19.43	1249.77
19.44	1383.0975
19.45	1510.5275
19.46	1523.5625
19.47	1278.1025
19.48	1233.3325
19.49	1287.8025
19.5	1356.535
19.51	1239.57
19.52	1231.98
19.53	1327.9425
19.54	1305.9125
19.55	1299.4225
19.56	1295.8875
19.57	1195.325
19.58	1176.6075
19.59	1233.3325
19.6	1249.215
19.61	1272.775
19.62	1281.595
19.63	1339.4975
19.64	1321.905
19.65	1333.3325
19.66	1286.445
19.67	1162.55
19.68	1204.7575
19.69	1410.335
19.7	1392.1025
19.71	1346.2575
19.72	1475.63
19.73	1477.105
19.74	1248.0475
19.75	1067.5025
19.76	1198.5425
19.77	1253.555
19.78	1315.125
19.79	1319.835
19.8	1295.12
19.81	1409.9975
19.82	1358.5575
19.83	1208.1875
19.84	1271.6225
19.85	1263.5625
19.86	1280.7375
19.87	1413.675
19.88	1317.6625
19.89	1195.115
19.9	1183.3325
19.91	1207.6225
19.92	1295.7275
19.93	1385.985
19.94	1447.78
19.95	1411.3175
19.96	1199.825
19.97	1140.53
19.98	1247.585
19.99	1328.7125
20	1209.6825
20.01	1140.5675
20.02	1158.9825
20.03	1243.23
20.04	1178.66
20.05	1185.3025
20.06	1228.6875
20.07	1207.405
20.08	1197.1825
20.09	1228.7325
20.1	1221.255
20.11	1260.7725
20.12	1319.6575
20.13	1256.065
20.14	1215.045
20.15	1290.9675
20.16	1244.1575
20.17	1156.4075
20.18	1078.86
20.19	1093.42
20.2	1175.555
20.21	1266.4525
20.22	1410.2575
20.23	1282.395
20.24	1268.43
20.25	1375.4125
20.26	1365.135
20.27	1275.355
20.28	1261.035
20.29	1180.205
20.3	1266.6675
20.31	1249.5225
20.32	1229.9025
20.33	1308.1525
20.34	1296.0625
20.35	1320.6475
20.36	1266.4775
20.37	1208.2675
20.38	1191.705
20.39	1179.13
20.4	1062.51
20.41	1099.7025
20.42	1258.255
20.43	1287.445
20.44	1283.6075
20.45	1278.255
20.46	1461.43
20.47	1559.45
20.48	1380.8075
20.49	1248.8725
20.5	1325.9325
20.51	1305.955
20.52	1475.37
20.53	1414.29
20.54	1264.4225
20.55	1173.6325
20.56	1261.7725
20.57	1319.5475
20.58	1383.3325
20.59	1383.3325
20.6	1383.3325
20.61	1417.9925
20.62	1506.4775
20.63	1351.6925
20.64	1179.0225
20.65	1378.845
20.66	1503.1075
20.67	1407.5275
20.68	1410.84
20.69	1381.8775
20.7	1497.925
20.71	1350.01
20.72	1485.1175
20.73	1513.245
20.74	1339.4025
20.75	1219.795
20.76	1379.0525
20.77	1486.95
20.78	1460.375
20.79	1374.0675
20.8	1619.0625
20.81	1721.535
20.82	1531.625
20.83	1269.5975
20.84	1526.405
20.85	1694.0125
20.86	1504.24
20.87	1624.97
20.88	1772.9675
20.89	1740.215
20.9	1725.56
20.91	1580.31
20.92	1660.5
20.93	1736.235
20.94	1616.6675
20.95	1707.16
20.96	2066.6675
20.97	2003.5475
20.98	1733.465
20.99	1650.205
21	1632.4975
21.01	1852.91
21.02	1917.0925
21.03	1843.535
21.04	1842.4125
21.05	1966.0175
21.06	2033.3325
21.07	2055.55
21.08	2140.5225
21.09	2027.6875
21.1	1729.1825
21.11	1761.5325
21.12	1706.9575
21.13	1901.84
21.14	1974.125
21.15	1954.7175
21.16	2004.4025
21.17	1812.1
21.18	1914.8275
21.19	2142.3175
21.2	2147.5725
21.21	1989.2625
21.22	2025.5175
21.23	2075.4725
21.24	2142.95
21.25	2240.5175
21.26	2087.7625
21.27	1935.6225
21.28	1886.69
21.29	2026.0175
21.3	2222.01
21.31	2152.5875
21.32	2100.1375
21.33	2147.12
21.34	1963.895
21.35	1933.4675
21.36	1885.6275
21.37	2093.9225
21.38	2173.7
21.39	1866.6675
21.4	1904.1925
21.41	2086.6725
21.42	2003.415
21.43	1930.6975
21.44	1948.11
21.45	2106.245
21.46	2013.7375
21.47	1839.8425
21.48	2017.8675
21.49	2264.37
21.5	2079.315
21.51	2139.94
21.52	2085.8325
21.53	2085.0925
21.54	1975.305
21.55	1860.3325
21.56	2055.695
21.57	2254.245
21.58	2044.79
21.59	1809.485
21.6	1783.3175
21.61	1876.2425
21.62	1838.03
21.63	1845.6675
21.64	1709.7125
21.65	1666.6675
21.66	1680.3925
21.67	1775.7575
21.68	1842.3625
21.69	1888.7875
21.7	1798.85
21.71	1670.0625
21.72	1620.6775
21.73	1844.8525
21.74	1682.67
21.75	1618.2925
21.76	1936.765
21.77	1707.885
21.78	1527.0175
21.79	1479.1525
21.8	1474.9
21.81	1635.5825
21.82	1539.4675
21.83	1573.1875
21.84	1491.945
21.85	1439.33
21.86	1503.1675
21.87	1646.065
21.88	1622.525
21.89	1660.855
21.9	1589.755
21.91	1394.775
21.92	1479.55
21.93	1421.855
21.94	1200
21.95	1214.765
21.96	1327.8425
21.97	1296.04
21.98	1414.3975
21.99	1540.47
22	1601.77
22.01	1579.8375
22.02	1270.1425
22.03	1312.0625
22.04	1409.835
22.05	1343.23
22.06	1313.52
22.07	1573.3625
22.08	1475.1025
22.09	1403.2625
22.1	1420.41
22.11	1298.4
22.12	1288.0875
22.13	1323.9175
22.14	1251.98
22.15	1424.1025
22.16	1318.1025
22.17	1174.205
22.18	1232.0925
22.19	1047.0475
22.2	1041.51
22.21	1288.4325
22.22	1176.68
22.23	1274.8425
22.24	1186.1325
22.25	1215.2825
22.26	1190.42
22.27	1087.3925
22.28	1134.67
22.29	1148.6775
22.3	1138.56
22.31	1193.5425
22.32	1125.5975
22.33	1224.51
22.34	1109.1975
22.35	1031.4175
22.36	1232.445
22.37	1414.16
22.38	1161.935
22.39	1103.5025
22.4	1139.635
22.41	1009.09
22.42	1142.2975
22.43	1261.14
22.44	1182.245
22.45	1174.185
22.46	1286.51
22.47	1322.905
22.48	1158.4475
22.49	1036.3675
22.5	1071.3775
22.51	882.3525
22.52	883.0725
22.53	1145.2525
22.54	1064.8
22.55	1036.0875
22.56	1086.945
22.57	1155.3225
22.58	1242.1575
22.59	1094.0075
22.6	984.1725
22.61	1003.2975
22.62	1059.385
22.63	919.84
22.64	995
22.65	1228.76
22.66	1129.6
22.67	1045.615
22.68	953.575
22.69	1036.83
22.7	1118.035
22.71	1144.655
22.72	1014.0575
22.73	960.19
22.74	1215.425
22.75	1177.8825
22.76	1036.8725
22.77	1133.9075
22.78	1151.1175
22.79	1180.62
22.8	1099.4725
22.81	1082.31
22.82	1050
22.83	1052.4
22.84	1128.2275
22.85	954.9325
22.86	1132.4675
22.87	1097.915
22.88	1014.66
22.89	938.7325
22.9	1169.255
22.91	1281.5625
22.92	1197.6325
22.93	1080.7525
22.94	950.3075
22.95	965.7925
22.96	918.87
22.97	1052.0775
22.98	1181.6275
22.99	1067.1225
23	1097.665
23.01	919.22
23.02	1132.9725
23.03	1099.175
23.04	1015.9225
23.05	934.5325
23.06	1083.45
23.07	1099.8975
23.08	1083.505
23.09	1116.3175
23.1	1033.605
23.11	1116.4375
23.12	1016.69
23.13	1033.3325
23.14	1033.3325
23.15	1149.825
23.16	1199.8775
23.17	1033.9
23.18	1066.5225
23.19	1016.9325
23.2	1000.105
23.21	1115.825
23.22	1331.565
23.23	1300.305
23.24	1217.505
23.25	887.0075
23.26	998.6025
23.27	934.195
23.28	933.3325
23.29	982.5925
23.3	1098.1575
23.31	1181.9375
23.32	1068.7325
23.33	935.82
23.34	1129.4125
23.35	1182.305
23.36	1183.3325
23.37	1150.75
23.38	1280.21
23.39	941.87
23.4	1095.775
23.41	1035.0875
23.42	952.2725
23.43	982.3925
23.44	1015.695
23.45	1065.16
23.46	1018.22
23.47	952.1375
23.48	998.35
23.49	1096.6025
23.5	1148.255
23.51	1085.725
23.52	1067.28
23.53	1178.9225
23.54	1087.21
23.55	923.2875
23.56	868.7
23.57	882.64
23.58	899.29
23.59	995.645
23.6	1079.6225
23.61	1003.79
23.62	1015.8925
23.63	1032.5425
23.64	922.31
23.65	995.89
23.66	794.23
23.67	909.8325
23.68	837.685
23.69	1038.4775
23.7	923.885
23.71	979.66
23.72	951.87
23.73	934.285
23.74	964.7325
23.75	1076.455
23.76	1083.3325
23.77	1005.075
23.78	1046.9075
23.79	1034.38
23.8	1017.73
23.81	969.905
23.82	1060.095
23.83	1128.8875
23.84	1071.1775
23.85	926.96
23.86	916.6675
23.87	1087.065
23.88	1115.475
23.89	1070.29
23.9	958.57
23.91	934.5725
23.92	979.565
23.93	967.94
23.94	935.91
23.95	1071.59
23.96	1114.025
23.97	886.7225
23.98	897.2925
23.99	1037.675
24	973.595
24.01	966.6675
24.02	951.4175
24.03	919.535
24.04	931.8825
24.05	1009.335
24.06	925.5625
24.07	1022.8425
24.08	1033.3325
24.09	881.9775
24.1	1093.4575
24.11	1086.46
24.12	1083.3325
24.13	1023.05
24.14	896.23
24.15	1018.68
24.16	943.2
24.17	843.2975
24.18	938.2625
24.19	964.9725
24.2	1086.325
24.21	1070.1175
24.22	932.3425
24.23	991.21
24.24	1104.2475
24.25	1131.5425
24.26	1207.6325
24.27	1053.385
24.28	974.0225
24.29	951.855
24.3	1038.77
24.31	1197.7875
24.32	980.4675
24.33	905.7625
24.34	958.92
24.35	848.9575
24.36	1009.7025
24.37	974.61
24.38	966.6675
24.39	864.1275
24.4	850
24.41	820.7675
24.42	772.8675
24.43	941.6675
24.44	1054.07
24.45	993.9125
24.46	925.195
24.47	989.2575
24.48	883.985
24.49	953.58
24.5	1125.83
24.51	933.205
24.52	1001.0575
24.53	944.565
24.54	1034.1625
24.55	1035.6125
24.56	1062.075
24.57	1009.2475
24.58	985.6625
24.59	1069.2675
24.6	1054.7225
24.61	978.5525
24.62	980.94
24.63	954.82
24.64	935.76
24.65	904.885
24.66	942.6225
24.67	992.575
24.68	971.65
24.69	895.8725
24.7	925.76
24.71	919.2075
24.72	930.7775
24.73	989.7075
24.74	957.77
24.75	1006.2425
24.76	932.4025
24.77	804.445
24.78	769.3225
24.79	710.6875
24.8	825.8075
24.81	905.85
24.82	819.045
24.83	869.6475
24.84	938.985
24.85	1005.5875
24.86	1016.6675
24.87	1113.7125
24.88	1244.1125
24.89	1239.005
24.9	970.8575
24.91	1040.85
24.92	1066.6675
24.93	956.545
24.94	823.3425
24.95	896.125
24.96	916.6675
24.97	834.47
24.98	898.765
24.99	944
25	950
25.01	854.565
25.02	833.3325
25.03	860.535
25.04	934.5875
25.05	922.865
25.06	984.4225
25.07	1027.07
25.08	1033.3325
25.09	884.8125
25.1	890.4575
25.11	1021.22
25.12	969.285
25.13	1003.745
25.14	989.8275
25.15	943.125
25.16	879.7875
25.17	853.2975
25.18	876.7075
25.19	829.985
25.2	923.23
25.21	870.175
25.22	836.7125
25.23	912.96
25.24	906.825
25.25	886.7625
25.26	830.4475
25.27	763.8475
25.28	815.9425
25.29	925.5375
25.3	910.5325
25.31	1031.39
25.32	1066.6675
25.33	1001.1375
25.34	1009.5125
25.35	977.4475
25.36	849.16
25.37	868.825
25.38	1013.565
25.39	971.96
25.4	859.07
25.41	976.0425
25.42	1042.58
25.43	933.5375
25.44	977.5425
25.45	1051.63
25.46	989.3225
25.47	825.05
25.48	860.48
25.49	998.9025
25.5	917.9125
25.51	947.3725
25.52	928.2925
25.53	916.6675
25.54	967.7
25.55	970.5925
25.56	966.6675
25.57	1004.7925
25.58	927.825
25.59	861.975
25.6	963.9275
25.61	936.79
25.62	941.9175
25.63	950
25.64	1000.37
25.65	966.365
25.66	962.56
25.67	929.04
25.68	966.77
25.69	983.3325
25.7	808.4375
25.71	812.38
25.72	858.2525
25.73	953.765
25.74	921.2025
25.75	875.18
25.76	941.025
25.77	1003.795
25.78	1016.6675
25.79	1016.6675
25.8	905.73
25.81	780.4975
25.82	799.1725
25.83	939.4325
25.84	946.555
25.85	761.9275
25.86	761.1325
25.87	819.9625
25.88	735.7875
25.89	846.12
25.9	948.64
25.91	942.38
25.92	909.08
25.93	960.55
25.94	959.1475
25.95	974.1525
25.96	923.0325
25.97	875.9125
25.98	1047.0675
25.99	1128.6775
26	1013.4
26.01	942.7125
26.02	1029.0125
26.03	995.0075
26.04	978.5925
26.05	888.0525
26.06	826.2125
26.07	840.42
26.08	838.14
26.09	904.3925
26.1	956.9875
26.11	919.4275
26.12	947.1725
26.13	931.3375
26.14	893.1475
26.15	895.0775
26.16	946.905
26.17	861.28
26.18	898.5175
26.19	898.305
26.2	906.6525
26.21	951.595
26.22	989.92
26.23	965.1725
26.24	996.37
26.25	1051.395
26.26	927.955
26.27	935.9225
26.28	909.0375
26.29	883.3325
26.3	998.2575
26.31	1176.2325
26.32	1049.99
26.33	863.685
26.34	862.37
26.35	940.3775
26.36	978.0575
26.37	960.5825
26.38	927.2825
26.39	950.6925
26.4	1045.9425
26.41	981.5575
26.42	933.3325
26.43	831.86
26.44	839.625
26.45	1001.565
26.46	898.295
26.47	928.745
26.48	972.1425
26.49	933.1425
26.5	927.825
26.51	933.3325
26.52	933.3325
26.53	922.225
26.54	972.12
26.55	1055.37
26.56	1050.1625
26.57	1011.2525
26.58	988.9775
26.59	1038.3675
26.6	1187.5575
26.61	1041.5075
26.62	889.5075
26.63	921.365
26.64	1157.5375
26.65	1135.7925
26.66	968.6625
26.67	916.6675
26.68	1003.515
26.69	984.965
26.7	1004.1125
26.71	1076.555
26.72	916.59
26.73	719.7175
26.74	795.73
26.75	1017.005
26.76	1078.5575
26.77	1109.485
26.78	1026.4525
26.79	913.31
26.8	893.9875
26.81	857.45
26.82	928.9225
26.83	993.9375
26.84	989.4125
26.85	919.91
26.86	914.995
26.87	922.7975
26.88	916.6675
26.89	979.6875
26.9	985.2075
26.91	1019.015
26.92	1050
26.93	987.3825
26.94	981.2575
26.95	1041.61
26.96	1066.6675
26.97	1056.2975
26.98	1060.3525
26.99	1066.6675
27	1004.755
27.01	956.365
27.02	1073.4175
27.03	1047.32
27.04	993.585
27.05	1010.235
27.06	986.015
27.07	895.2625
27.08	819.4475
27.09	891.505
27.1	1071.8025
27.11	1079.065
27.12	942.285
27.13	883.3325
27.14	893.4175
27.15	869.8025
27.16	880.1475
27.17	950.1625
27.18	1003.365
27.19	976.6725
27.2	880.125
27.21	833.3325
27.22	922.8675
27.23	1032.99
27.24	997.265
27.25	880.715
27.26	991.4275
27.27	961.9025
27.28	915.9025
27.29	999.1525
27.3	925.385
27.31	840.2025
27.32	755.095
27.33	865.9725
27.34	1041.81
27.35	1093.0625
27.36	1041.725
27.37	961.2175
27.38	962.37
27.39	983.3325
27.4	1031.56
27.41	1114.8075
27.42	1092.3325
27.43	1002.0275
27.44	1033.71
27.45	987.725
27.46	945.2975
27.47	919.03
27.48	959.415
27.49	1026.16
27.5	910.1375
27.51	863.965
27.52	928.3275
27.53	978.2775
27.54	1009.41
27.55	979.0975
27.56	940.625
27.57	961.41
27.58	1039.3825
27.59	1055.36
27.6	977.485
27.61	961.2075
27.62	1001.8825
27.63	1016.6675
27.64	924.2625
27.65	886.895
27.66	916.6675
27.67	990.185
27.68	1031.655
27.69	1007.51
27.7	1045.6975
27.71	1065.0875
27.72	1068.21
27.73	1083.3325
27.74	1128.6925
27.75	1067.0625
27.76	992.3725
27.77	1081.19
27.78	1168.0075
27.79	1102.4475
27.8	988.48
27.81	941.0475
27.82	960.1425
27.83	1036.8525
27.84	1074.43
27.85	1013.35
27.86	984.405
27.87	1017.705
27.88	1192.3725
27.89	1192.235
27.9	1119.4775
27.91	1087.6025
27.92	928.9875
27.93	946.2625
27.94	1042.0675
27.95	997.695
27.96	923.8975
27.97	952.1025
27.98	1026
27.99	1101.9
28	1080.935
28.01	1008.05
28.02	991.4
28.03	1000.4975
28.04	1042.3625
28.05	1117.9575
28.06	1141.0725
28.07	1082.6075
28.08	1050
28.09	1007.595
28.1	966.6675
28.11	1008.9025
28.12	999.4175
28.13	958.4125
28.14	1000.2525
28.15	1066.8525
28.16	1066.5475
28.17	999.95
28.18	983.325
28.19	975.0625
28.2	983.18
28.21	1041.5025
28.22	942.745
28.23	956.825
28.24	1116.455
28.25	1084.0675
28.26	1025.14
28.27	1065.73
28.28	1100.3475
28.29	1026.33
28.3	1096.69
28.31	1314.4275
28.32	1359.5375
28.33	1195.53
28.34	1123.0775
28.35	1223.5425
28.36	1322.8425
28.37	1343.2925
28.38	1244.06
28.39	1143.4625
28.4	1092.0425
28.41	1083.3325
28.42	1115.0275
28.43	1157.9075
28.44	1198.2275
28.45	1201.84
28.46	1190.235
28.47	1146.1125
28.48	1051.0225
28.49	970.89
28.5	1047.985
28.51	1271.07
28.52	1209.255
28.53	1089.88
28.54	1101.225
28.55	1183.4875
28.56	1307.6875
28.57	1316.6675
28.58	1309.0125
28.59	1330.5475
28.6	1389.525
28.61	1371.05
28.62	1263.565
28.63	1147.0175
28.64	1098.4375
28.65	1229.6975
28.66	1351.63
28.67	1265.82
28.68	1235.725
28.69	1397.08
28.7	1501.765
28.71	1461.0325
28.72	1403.665
28.73	1359.2675
28.74	1394.3
28.75	1457.3675
28.76	1385.8225
28.77	1305.3325
28.78	1260.175
28.79	1290.7475
28.8	1413.59
28.81	1395.7275
28.82	1505.815
28.83	1513.2225
28.84	1378.3575
28.85	1436.3725
28.86	1514.095
28.87	1445.175
28.88	1402.3725
28.89	1397.5925
28.9	1402.44
28.91	1411.72
28.92	1442.92
28.93	1383.895
28.94	1415.3075
28.95	1571.0875
28.96	1578.965
28.97	1536.01
28.98	1558.535
28.99	1602.745
29	1513.8875
29.01	1388.9575
29.02	1377.6425
29.03	1492.5
29.04	1655.015
29.05	1678.4525
29.06	1558.94
29.07	1629.7
29.08	1837.095
29.09	1805.5325
29.1	1696.34
29.11	1619.355
29.12	1610.6775
29.13	1747.075
29.14	1749.585
29.15	1676.765
29.16	1810.11
29.17	1969.9725
29.18	1926.9525
29.19	1796.795
29.2	1819.5225
29.21	1801.1475
29.22	1663.1475
29.23	1775.125
29.24	1929.745
29.25	1956.5225
29.26	2012.2075
29.27	2050.8875
29.28	2019.4175
29.29	2095.1875
29.3	2166.6675
29.31	2173.0875
29.32	2273
29.33	2333.625
29.34	2212.7425
29.35	2322.2925
29.36	2523.7025
29.37	2610.345
29.38	2618.91
29.39	2687.72
29.4	2718.65
29.41	2666.6675
29.42	2629.25
29.43	2659.9575
29.44	2878.6925
29.45	2995.705
29.46	2979.655
29.47	2928.97
29.48	3023.6225
29.49	3137.7625
29.5	3171.58
29.51	3309.26
29.52	3371.1975
29.53	3452.865
29.54	3772.1175
29.55	4028.7
29.56	4038
29.57	4076.5025
29.58	4368.3025
29.59	4705.95
29.6	4799.73
29.61	5174.815
29.62	5683.6225
29.63	5978.435
29.64	6288.9175
29.65	6594.4625
29.66	7219.9075
29.67	8308.2075
29.68	8987.705
29.69	9391.47
29.7	10134.9825
29.71	10978.185
29.72	11522.9875
29.73	12145.2375
29.74	12839.72
29.75	13776.4225
29.76	15001.4825
29.77	16151.485
29.78	17332.18
29.79	18089.9875
29.8	18988.375
29.81	20762.9
29.82	21772.4725
29.83	22438.3975
29.84	23060.9
29.85	23387.0375
29.86	24443.7125
29.87	26345.3575
29.88	28270.3
29.89	28927.075
29.9	28460.475
29.91	28841.365
29.92	29932.07
29.93	30773.11
29.94	30437.8825
29.95	29935.5125
29.96	30335.1
29.97	30582.255
29.98	30227.8425
[truncated: 2,002 more rows]
