# Supplementary material for: One-dimensional CsPbBr3 superlattices with polarized and amplified spontaneous circularly polarized emissions
Source: Nat Commun. 2026 May 23;17:6768. doi: 10.1038/s41467-026-73513-2 (PMC13385850; doi:10.1038/s41467-026-73513-2)
Supplement: Supplementary file 4 — Supplementary Data 1 (Unprocessed data) [file 41467_2026_73513_MOESM4_ESM.zip › Supplementary Data 1/Raw Data/SI-Raw Data/Fig 3/NRs-DDDAm-2.txt]

θ	Intensity
10	2829.5575
10.02	2958.005
10.04	2725.1825
10.06	2801.7875
10.08	2886.19
10.1	2751.5625
10.12	2873.9525
10.14	2945.5675
10.16	2724.46
10.18	2638.3575
10.2	2757.7
10.22	2494.6925
10.24	2544.9175
10.26	2643.195
10.28	2595.6525
10.3	2498.525
10.32	2507.185
10.34	2523.8475
10.36	2478.47
10.38	2412.9775
10.4	2586.595
10.42	2313.32
10.44	2415.6
10.46	2533.4075
10.48	2665.525
10.5	2411.8825
10.52	2360.7225
10.54	2605.82
10.56	2655.925
10.58	2496.0225
10.6	2452.4275
10.62	2635.38
10.64	2487.8425
10.66	2459.5625
10.68	2643.535
10.7	2650.62
10.72	2696.27
10.74	2622.9075
10.76	2593.5475
10.78	2545.4425
10.8	2741.905
10.82	2581.2575
10.84	2605.1475
10.86	2492.9275
10.88	2652.5375
10.9	2674.355
10.92	2590.4575
10.94	2468.0875
10.96	2949.88
10.98	2976.31
11	2836.85
11.02	2978.445
11.04	2715.5625
11.06	2614.9975
11.08	2792.27
11.1	2808.3325
11.12	2532.6275
11.14	2745.66
11.16	2858.5
11.18	3057.9175
11.2	2677.345
11.22	2901.575
11.24	2802.735
11.26	2585.425
11.28	2826.2825
11.3	2651.5475
11.32	2824.08
11.34	3207.7625
11.36	3051.065
11.38	3101.9225
11.4	2986.4425
11.42	3005.46
11.44	2658.175
11.46	3111.985
11.48	2937.7575
11.5	2985.095
11.52	3052.4675
11.54	3233.0625
11.56	2900.68
11.58	2957.7575
11.6	3065.3075
11.62	3082.585
11.64	3106.0775
11.66	2949.1875
11.68	3206.04
11.7	2975.885
11.72	3169.4975
11.74	2987.3925
11.76	3148.165
11.78	2985.245
11.8	2823.1025
11.82	3080.235
11.84	2957.3425
11.86	2888.8425
11.88	2875.79
11.9	2746.825
11.92	3125.2275
11.94	3098.8675
11.96	3038.9575
11.98	2950.5425
12	2798.7275
12.02	3227
12.04	3064.54
12.06	2943.9975
12.08	2662.9875
12.1	2798.47
12.12	2801.66
12.14	2762.5025
12.16	2765.83
12.18	2639.295
12.2	2617.51
12.22	2534.3275
12.24	2794.35
12.26	2720.3025
12.28	2506.51
12.3	2386.205
12.32	2292.8525
12.34	2626.6925
12.36	2524.9125
12.38	2508.3325
12.4	2448.705
12.42	2486.3675
12.44	2290.615
12.46	2437.85
12.48	2272.3575
12.5	2473.0625
12.52	2232.4575
12.54	2266.8525
12.56	2497.73
12.58	2621.4675
12.6	2573.9975
12.62	2618.56
12.64	2573.1325
12.66	2307.465
12.68	2519.265
12.7	2520.4075
12.72	2479.695
12.74	2452.8275
12.76	2479.5475
12.78	2387.355
12.8	2389.7575
12.82	2443.295
12.84	2420.515
12.86	2298.785
12.88	2386.425
12.9	2517.7575
12.92	2533.3325
12.94	2459.8125
12.96	2236.9075
12.98	2399.28
13	2373.62
13.02	2307.9775
13.04	2607.9525
13.06	2481.45
13.08	2700.0325
13.1	2396.6025
13.12	2503.64
13.14	2510.375
13.16	2544.875
13.18	2754.515
13.2	2557.0325
13.22	2729.285
13.24	2860.42
13.26	2889.575
13.28	2979.07
13.3	3035.3425
13.32	3019.84
13.34	3038.48
13.36	3157.94
13.38	3327.52
13.4	3299.19
13.42	3538.32
13.44	3778.0075
13.46	3612.69
13.48	3634.0275
13.5	3742.9925
13.52	3903
13.54	3852.71
13.56	3928.365
13.58	3862.24
13.6	3936.595
13.62	3567.7675
13.64	3508.3325
13.66	3407.4875
13.68	3211.6925
13.7	3600.6225
13.72	3400.6275
13.74	3228.9875
13.76	3114.975
13.78	3178.9475
13.8	3005.1775
13.82	3010.8425
13.84	2959.355
13.86	2921.3625
13.88	2873.7375
13.9	2816.6125
13.92	2751.165
13.94	2948.7725
13.96	2911.9625
13.98	2964.1925
14	3324.275
14.02	3233.74
14.04	3115.7875
14.06	3334.775
14.08	3638.065
14.1	3690.4375
14.12	4174.515
14.14	4336.39
14.16	4690.3925
14.18	4905.9125
14.2	5450.34
14.22	6206.965
14.24	7060.5925
14.26	7545.085
14.28	8364.1475
14.3	8824.715
14.32	9743.96
14.34	10266.58
14.36	11087.1375
14.38	11217.96
14.4	11603.6175
14.42	11949.1975
14.44	12035.13
14.46	11725.7125
14.48	12129.75
14.5	12637.365
14.52	12597.55
14.54	12701.0375
14.56	12718.0025
14.58	13199.1425
14.6	13906.5725
14.62	14883.8725
14.64	15817.5625
14.66	16629.1
14.68	18235.5725
14.7	18831.3825
14.72	19594.4575
14.74	20435.6275
14.76	20978.0125
14.78	21794.35
14.8	22205.335
14.82	23069.5725
14.84	22734.4675
14.86	22508.705
14.88	21736.1075
14.9	21140.8525
14.92	21347.0775
14.94	20883.6475
14.96	20892.2775
14.98	20668.4925
15	21271.0875
15.02	21291.3125
15.04	22965.665
15.06	24754.68
15.08	26912.795
15.1	29415.3625
15.12	31972.13
15.14	33028.07
15.16	34329.3325
15.18	33727.9825
15.2	32570.7175
15.22	29618.495
15.24	25862.43
15.26	23235.99
15.28	20156.5225
15.3	17461.82
15.32	14677.4225
15.34	13083.715
15.36	11319.325
15.38	9997.105
15.4	9143.93
15.42	8803.3675
15.44	8087.59
15.46	7669.3075
15.48	7236.28
15.5	6730.9225
15.52	6261.8625
15.54	5574.365
15.56	5622.1475
15.58	5659.9275
15.6	5355.36
15.62	5350.6075
15.64	4896.125
15.66	4957.965
15.68	4892.62
15.7	4705.725
15.72	4827.4775
15.74	5080.91
15.76	4832.3
15.78	4805.1225
15.8	4823.345
15.82	4811.6525
15.84	4608.2975
15.86	4791.5175
15.88	4656.9475
15.9	4827.8325
15.92	4757.06
15.94	4598.83
15.96	4560.0325
15.98	4419.115
16	4065.385
16.02	3817.875
16.04	3907.255
16.06	3565.0525
16.08	3110.175
16.1	3023.2625
16.12	2820.695
16.14	2832.515
16.16	2771.0475
16.18	2375.3
16.2	2222.455
16.22	2136.1475
16.24	2051.0975
16.26	2052.9875
16.28	2189.2425
16.3	2205.38
16.32	2082.385
16.34	1841.09
16.36	1835.515
16.38	1817.415
16.4	1821.355
16.42	1948.6075
16.44	1983.3325
16.46	1983.3325
16.48	1860.055
16.5	1896.3075
16.52	1858.375
16.54	1809.3125
16.56	1696.555
16.58	1802.315
16.6	1899.75
16.62	1994.04
16.64	1945.805
16.66	1879.9475
16.68	1911.68
16.7	1995.67
16.72	1856.2
16.74	1859.635
16.76	1695.6075
16.78	1622.4625
16.8	1757.36
16.82	1742.4975
16.84	1897.35
16.86	1937.245
16.88	1933.3325
16.9	1806.0225
16.92	1683.9925
16.94	1651.98
16.96	1732.52
16.98	1783.7
17	1652.2825
17.02	1551.365
17.04	1602.895
17.06	1707.13
17.08	1821.6975
17.1	1761.72
17.12	1575.8425
17.14	1587.935
17.16	1740.3725
17.18	1789.615
17.2	1634.7825
17.22	1483.025
17.24	1506.37
17.26	1568.8
17.28	1627.09
17.3	1622.9325
17.32	1572.995
17.34	1471.075
17.36	1566.1975
17.38	1633.215
17.4	1710.0225
17.42	1652.6275
17.44	1562.98
17.46	1585.0375
17.48	1470.02
17.5	1468.2825
17.52	1588.345
17.54	1550.9475
17.56	1469.5175
17.58	1665.5475
17.6	1557.0975
17.62	1448.645
17.64	1335.0975
17.66	1379.735
17.68	1561.515
17.7	1549.335
17.72	1488.3125
17.74	1450.5675
17.76	1508.79
17.78	1539.43
17.8	1541.6675
17.82	1505.1675
17.84	1588.895
17.86	1618.93
17.88	1574.2175
17.9	1449.2925
17.92	1420.435
17.94	1515.675
17.96	1525.845
17.98	1377.925
18	1656.425
18.02	1458.28
18.04	1459.6075
18.06	1568.4
18.08	1405.66
18.1	1339.3275
18.12	1413.515
18.14	1489.515
18.16	1394.8175
18.18	1517.105
18.2	1416.41
18.22	1510.785
18.24	1539.3075
18.26	1453.695
18.28	1383.45
18.3	1325.1625
18.32	1426.785
18.34	1398.0925
18.36	1461.2175
18.38	1535.4175
18.4	1426.175
18.42	1286.6525
18.44	1244.1175
18.46	1288.68
18.48	1490.3075
18.5	1554.94
18.52	1503.145
18.54	1243.47
18.56	1287.76
18.58	1385.0225
18.6	1400
18.62	1324.29
18.64	1285.85
18.66	1347.25
18.68	1380.805
18.7	1389.13
18.72	1391.6675
18.74	1339.6125
18.76	1287.78
18.78	1419.2625
18.8	1471.805
18.82	1420.61
18.84	1279.2425
18.86	1207.77
18.88	1245.895
18.9	1289.5875
18.92	1294.2775
18.94	1428.8675
18.96	1320.3675
18.98	1218.855
19	1447.5825
19.02	1495.7475
19.04	1279.1325
19.06	1344.92
19.08	1388.32
19.1	1312.7125
19.12	1345.545
19.14	1499.275
19.16	1569.6175
19.18	1417.215
19.2	1341.6675
19.22	1313.56
19.24	1204.55
19.26	1169.55
19.28	1298.22
19.3	1263.235
19.32	1272.5375
19.34	1316.74
19.36	1285.9875
19.38	1322.3325
19.4	1366.6775
19.42	1352.79
19.44	1363.85
19.46	1336.2275
19.48	1394.1125
19.5	1267.585
19.52	1205.405
19.54	1321.375
19.56	1347.48
19.58	1267.3675
19.6	1277.255
19.62	1360.315
19.64	1249.2875
19.66	1218.7525
19.68	1427.38
19.7	1486.815
19.72	1379.4975
19.74	1360.5375
19.76	1173.94
19.78	1088.375
19.8	1257.18
19.82	1374.145
19.84	1348.42
19.86	1395.185
19.88	1406.375
19.9	1450.8975
19.92	1322.005
19.94	1303.15
19.96	1239.7625
19.98	1194.045
20	1274.8875
20.02	1273.93
20.04	1303.35
20.06	1391.94
20.08	1329.2275
20.1	1253.745
20.12	1289.425
20.14	1343.1625
20.16	1342.4575
20.18	1338.6175
20.2	1209.7225
20.22	1164.9575
20.24	1257.02
20.26	1263.2075
20.28	1257.415
20.3	1350.535
20.32	1311.0125
20.34	1268.7875
20.36	1201.9175
20.38	1173.9725
20.4	1240.5975
20.42	1254.205
20.44	1293.58
20.46	1350.92
20.48	1268.3075
20.5	1316.8925
20.52	1336.8725
20.54	1246.475
20.56	1208.3325
20.58	1223.755
20.6	1279.5325
20.62	1395.4725
20.64	1439.7625
20.66	1397.555
20.68	1375
20.7	1339.325
20.72	1387.915
20.74	1301.205
20.76	1353.68
20.78	1482.205
20.8	1321.1175
20.82	1311.155
20.84	1459.01
20.86	1488.1825
20.88	1469.97
20.9	1622.38
20.92	1619.67
20.94	1494.91
20.96	1653.3675
20.98	1618.55
21	1583.125
21.02	1623.375
21.04	1701.1775
21.06	1768.26
21.08	1760.13
21.1	1735.1525
21.12	1710.175
21.14	1675.33
21.16	1840.6175
21.18	1858.445
21.2	1778.4225
21.22	1784.8075
21.24	1742.7
21.26	1796.34
21.28	1848.57
21.3	1870.9125
21.32	1862.465
21.34	1778.495
21.36	1791.555
21.38	1843.0225
21.4	1743.59
21.42	1782.57
21.44	1910.0625
21.46	1782.7975
21.48	1700.3125
21.5	1772.9925
21.52	1841.875
21.54	1656.17
21.56	1562.095
21.58	1708.48
21.6	1735.72
21.62	1766.5525
21.64	1588.85
21.66	1497.2225
21.68	1515.755
21.7	1483.3325
21.72	1398.4475
21.74	1413.3725
21.76	1526.7075
21.78	1444.6475
21.8	1453.0775
21.82	1458.49
21.84	1348.6275
21.86	1368.945
21.88	1500.455
21.9	1469.075
21.92	1312.795
21.94	1259.265
21.96	1312.91
21.98	1299.2175
22	1249.115
22.02	1200.255
22.04	1180.4475
22.06	1159.565
22.08	1128.755
22.1	1230.1225
22.12	1225.41
22.14	1168.22
22.16	1215.165
22.18	1223.5075
22.2	1158.4825
22.22	1107.6175
22.24	1149.6825
22.26	1245.7725
22.28	1192.6425
22.3	1031.9475
22.32	1029.465
22.34	1110.2
22.36	1195.915
22.38	1227.6875
22.4	1221.6975
22.42	1162.185
22.44	993.4625
22.46	1019.645
22.48	1164.8125
22.5	1208.8325
22.52	1018.31
22.54	982.47
22.56	1042.4475
22.58	1088.5625
22.6	1157.0725
22.62	1128.965
22.64	1050.86
22.66	1044.28
22.68	1121.7275
22.7	1159.0175
22.72	1097.0625
22.74	1012.035
22.76	1112.1675
22.78	1160.685
22.8	1091.14
22.82	1032.095
22.84	1043.06
22.86	1044.6425
22.88	1000
22.9	1080.9225
22.92	1132.825
22.94	1087.1175
22.96	1075.1375
22.98	1074.8775
23	1134.1825
23.02	1090.4925
23.04	991.74
23.06	1025.175
23.08	1142.1375
23.1	1074.485
23.12	954.2175
23.14	995.83
23.16	1041.565
23.18	1037.7
23.2	1037.2125
23.22	1025.4775
23.24	1036.7875
23.26	1141.2675
23.28	1109.26
23.3	1008.86
23.32	995.465
23.34	1033.0075
23.36	1078.54
23.38	1059.505
23.4	939.295
23.42	980.1525
23.44	1059.55
23.46	1081.26
23.48	1073.4475
23.5	1031.8775
23.52	1079.0125
23.54	1079.3275
23.56	1015.0425
23.58	993.88
23.6	1005.8375
23.62	970.64
23.64	931.3825
23.66	930.8175
23.68	916.2
23.7	849.55
23.72	929.1275
23.74	1000.4825
23.76	964.2475
23.78	952.8775
23.8	932.09
23.82	895.0125
23.84	962.72
23.86	1036.63
23.88	1115.7675
23.9	1122.175
23.92	1099.455
23.94	1066.71
23.96	938.49
23.98	913.515
24	922.9225
24.02	1003.37
24.04	1093.295
24.06	1094.6325
24.08	1024.2425
24.1	1024.9125
24.12	976.935
24.14	956.1875
24.16	1112.555
24.18	1124.6075
24.2	1079.595
24.22	1026.495
24.24	955.4975
24.26	993.6775
24.28	1050.92
24.3	971.39
24.32	979.29
24.34	1092.635
24.36	1002.4975
24.38	947.66
24.4	993.7
24.42	905.6525
24.44	849.4425
24.46	946.17
24.48	1013.04
24.5	1022.8025
24.52	1016.4025
24.54	983.3325
24.56	986.925
24.58	1020.345
24.6	1001.11
24.62	917.8625
24.64	890.5325
24.66	859.5625
24.68	871.2625
24.7	846.965
24.72	831.44
24.74	883.6975
24.76	927.2425
24.78	1029.83
24.8	965.59
24.82	869.3875
24.84	943.9125
24.86	1005.6
24.88	932.565
24.9	959.76
24.92	898.32
24.94	866.245
24.96	897.5675
24.98	865.175
25	830.6375
25.02	804.115
25.04	892.295
25.06	965.3825
25.08	945.9275
25.1	907.1225
25.12	990.2075
25.14	974.6775
25.16	893.3075
25.18	859.965
25.2	831.66
25.22	938.0025
25.24	1043.57
25.26	970.1125
25.28	956.595
25.3	989.6875
25.32	939.705
25.34	860.69
25.36	948.195
25.38	948.565
25.4	917.095
25.42	914.3425
25.44	924.1525
25.46	873.665
25.48	842.2625
25.5	864.7575
25.52	925.6775
25.54	935.085
25.56	947.13
25.58	833.7525
25.6	836.29
25.62	927.905
25.64	891.6675
25.66	932.4825
25.68	934.24
25.7	831.2475
25.72	885.275
25.74	883.7775
25.76	786.2175
25.78	864.2325
25.8	864.28
25.82	827.245
25.84	873.7575
25.86	903.925
25.88	1043.705
25.9	959.8
25.92	939.3975
25.94	983.2575
25.96	1053.7275
25.98	1023.8875
26	960.3175
26.02	1002.3525
26.04	961.85
26.06	908.3325
26.08	899.4375
26.1	912.9
26.12	999.0975
26.14	1096.5525
26.16	1078.72
26.18	907.8975
26.2	868.3475
26.22	886.0375
26.24	1023.185
26.26	1017.54
26.28	927.8825
26.3	921.84
26.32	911.46
26.34	950.4725
26.36	957.7
26.38	933.89
26.4	1005.9825
26.42	1030.24
26.44	1033.885
26.46	1043.705
26.48	950.36
26.5	1010.9475
26.52	955.5825
26.54	983.365
26.56	927.885
26.58	886.09
26.6	908.1525
26.62	971.7975
26.64	1003.295
26.66	985.225
26.68	1047.86
26.7	980.845
26.72	977.215
26.74	1051.62
26.76	1103.5575
26.78	1034.285
26.8	959.36
26.82	969.4025
26.84	1110.5875
26.86	1085.8425
26.88	993.8525
26.9	1006.18
26.92	1051.2775
26.94	1155.7175
26.96	1029.7725
26.98	1008.075
27	1105.16
27.02	1121.81
27.04	1105.1425
27.06	1056.9925
27.08	1068.7525
27.1	1026.8175
27.12	1047.47
27.14	1061.8325
27.16	1027.94
27.18	894.2475
27.2	1016.6675
27.22	1006.7175
27.24	1022.9925
27.26	1091.965
27.28	1077.645
27.3	1163.705
27.32	1126.4475
27.34	1108.5775
27.36	1001.05
27.38	963.975
27.4	911.845
27.42	945.655
27.44	1070.305
27.46	1080.9125
27.48	997.67
27.5	934.395
27.52	1033.05
27.54	1116.6675
27.56	1156.5125
27.58	1232.6425
27.6	1157.3575
27.62	1154.2
27.64	1182.9225
27.66	1137.3825
27.68	1189.3725
27.7	1178.7625
27.72	1157.56
27.74	1119.725
27.76	1092.3725
27.78	1103.16
27.8	1095.82
27.82	1210.7475
27.84	1250.4625
27.86	1100.535
27.88	1136.045
27.9	1131.46
27.92	1035.525
27.94	1120.275
27.96	1300.34
27.98	1163.8325
28	1136.39
28.02	1212.3675
28.04	1217.13
28.06	1245.3375
28.08	1193.955
28.1	1239.8125
28.12	1253.8275
28.14	1154.0725
28.16	1143.845
28.18	1245.8225
28.2	1266.8575
28.22	1131.34
28.24	1139.0825
28.26	1262.43
28.28	1260.72
28.3	1196.35
28.32	1137.38
28.34	1172.1625
28.36	1259.7225
28.38	1266.72
28.4	1154.09
28.42	1303.9625
28.44	1292.9975
28.46	1242.2
28.48	1348.4675
28.5	1465.89
28.52	1528.2675
28.54	1307.11
28.56	1371.785
28.58	1430.06
28.6	1495.955
28.62	1572.355
28.64	1546.3525
28.66	1416.1025
28.68	1498.13
28.7	1515.8825
28.72	1600
28.74	1611.075
28.76	1607.74
28.78	1461.99
28.8	1529.615
28.82	1746.745
28.84	1828.6075
28.86	1854.2325
28.88	1905.36
28.9	1928.5575
28.92	1968.215
28.94	2082.52
28.96	2164.455
28.98	2255.2325
29	2273.265
29.02	2251.1175
29.04	2212.2975
29.06	2274.5575
29.08	2267.9175
29.1	2493.225
29.12	2476.78
29.14	2494.865
29.16	2480.085
29.18	2801.53
29.2	2844.2125
29.22	2525.5925
29.24	2818.62
29.26	2774.5975
29.28	2838.43
29.3	2810.5125
29.32	2737.19
29.34	2681.74
29.36	2751.0475
29.38	3034.0275
29.4	2914.7625
29.42	3172.365
29.44	3296.91
29.46	3581.17
29.48	3600.665
29.5	3697.8475
29.52	4293.9525
29.54	4389.94
29.56	4690.8375
29.58	5193.46
29.6	5880.3125
29.62	6478.755
29.64	7234.63
29.66	8506.8375
29.68	9581.58
29.7	11096.885
29.72	12698.63
29.74	13855.6
29.76	15695.26
29.78	18413.37
29.8	20694.68
29.82	23210.355
29.84	26010.5125
29.86	28673.105
29.88	31902.6875
29.9	34417.9925
29.92	36820.225
29.94	38599.7625
29.96	41273.0775
29.98	42731.86
30	43920.105
30.02	44585.97
30.04	44152.0825
30.06	43384.17
30.08	41755.8025
30.1	41003.24
30.12	39261.55
30.14	37813.83
30.16	35107.445
30.18	32336.02
30.2	31806.955
30.22	29245.875
30.24	27634.4975
30.26	26401.4325
30.28	25342.3575
30.3	24747.7175
30.32	24096.725
30.34	23901.97
30.36	24055.025
30.38	24024.9425
30.4	24368.245
30.42	24971.7625
30.44	25620.615
30.46	26919.4175
30.48	27472.2225
30.5	28880.445
30.52	29283.9575
30.54	31136.4925
30.56	32320.435
30.58	33910.4375
30.6	34879.615
30.62	36556.325
30.64	37748.2125
30.66	38288.1375
30.68	39419.7125
30.7	40225.635
30.72	40771.735
30.74	40797.2725
30.76	40748.5725
30.78	40861.7175
30.8	39925
30.82	39360.0475
30.84	36931.6325
30.86	36478.6625
30.88	35359.8275
30.9	33939.79
30.92	33712.8625
30.94	31880.23
30.96	30617.9775
30.98	29594.8275
31	27605.44
31.02	26096.895
31.04	25272.075
31.06	25429.92
31.08	23848.0075
31.1	22684.975
31.12	22024.3125
31.14	21142.8925
31.16	20567.47
31.18	20575.985
31.2	19801.495
31.22	18838.485
31.24	18261.12
31.26	17492.1075
31.28	17334.67
31.3	16577.2075
31.32	16832.515
31.34	15890.96
31.36	15673.7125
31.38	16007.905
31.4	15154.36
31.42	14195.9725
31.44	12738.565
31.46	12596.8875
31.48	12321.1975
31.5	11620.28
31.52	11315.8525
31.54	10532.0725
31.56	10148.2
31.58	9100.98
31.6	8335.9275
31.62	8285.3425
31.64	7291.8975
31.66	7026.785
31.68	6181.9075
31.7	5631.9475
31.72	5462.7975
31.74	4853.1375
31.76	4550.935
31.78	4323.86
31.8	4059.5525
31.82	3737.24
31.84	3763.6275
31.86	3350.9625
31.88	3117.5325
31.9	3000.9825
31.92	2876.16
31.94	2649.2975
31.96	2758.1575
31.98	2632.385
32	2731.12
32.02	2403.585
32.04	2052.3375
32.06	2115.1025
32.08	2504.48
32.1	2298.3125
32.12	2411.0125
32.14	2302.3575
32.16	2191.6675
32.18	2202.7475
32.2	2418.6775
32.22	2467.0025
32.24	2637.8075
32.26	2562.11
32.28	2636.1225
32.3	2514.1375
32.32	2462.5725
32.34	2551.085
32.36	2378.9525
32.38	2288.81
32.4	2618.5875
32.42	2460.2075
32.44	2511.985
32.46	2607.74
32.48	2593.1075
32.5	2633.6125
32.52	2637.5875
32.54	2510.6
32.56	2330.625
32.58	2508.085
32.6	2491.3825
32.62	2202.0825
32.64	2279.91
32.66	2456.8275
32.68	2392.5475
32.7	2103.9775
32.72	2263.995
32.74	2149.8175
32.76	2144.285
32.78	2264.5025
32.8	2159.9175
32.82	2238.96
32.84	2090.67
32.86	2033.735
32.88	2055.4325
32.9	1869.62
32.92	2072.47
32.94	1884.76
32.96	1999.8125
32.98	1981.7875
33	1833.7225
33.02	1874.4425
33.04	1809.0125
33.06	1898.55
33.08	1674.4975
33.1	1584.2
33.12	1774.3775
33.14	1599.935
33.16	1575.19
33.18	1691.795
33.2	1883.2775
33.22	1608.6775
33.24	1525.185
33.26	1516.6925
33.28	1674.345
33.3	1558.9275
33.32	1301.5625
33.34	1465.4975
33.36	1400.53
33.38	1589.9575
33.4	1550.4125
33.42	1500.5425
33.44	1524.705
33.46	1648.4075
33.48	1617.1225
33.5	1312.8525
33.52	1620.055
33.54	1559.4375
33.56	1566.52
33.58	1623.9225
33.6	1575.97
33.62	1648.4725
33.64	1380.865
33.66	1342.41
33.68	1748.655
33.7	1433.06
33.72	1392.505
33.74	1432.2475
33.76	1400.9
33.78	1594.405
33.8	1470.5225
33.82	1531.3425
33.84	1468.72
33.86	1458.5975
33.88	1675.975
33.9	1506.17
33.92	1467.82
33.94	1539.0025
33.96	1694.2225
33.98	1395.185
34	1479.4975
34.02	1467.3225
34.04	1402.6825
34.06	1240.1975
34.08	1361.05
34.1	1438.4375
34.12	1409.8
34.14	1352.6225
34.16	1318.1975
34.18	1372.2675
34.2	1232.165
34.22	1415.26
34.24	1274.525
34.26	1329.9625
34.28	1523.0325
34.3	1351.7175
34.32	1247.005
34.34	1383.52
34.36	1202.715
34.38	1333.24
34.4	1388.8125
34.42	1148.3275
34.44	1250.9625
34.46	1140.82
34.48	1235.0775
34.5	1327.6725
34.52	1231.79
34.54	1092.345
34.56	1239.2425
34.58	1203.2725
34.6	1153.32
34.62	1150
34.64	1056.825
34.66	1228.4075
34.68	1326.9075
34.7	1178.5025
34.72	1174.4
34.74	1113.19
34.76	1146.925
34.78	1219.3975
34.8	1155.6725
34.82	1234.65
34.84	1110.975
34.86	1192.16
34.88	1084.9125
34.9	1174.6425
34.92	1091.4475
34.94	1090.9825
34.96	1275.0725
34.98	1123.7125
35	1032.0675
35.02	1025
35.04	842.3275
35.06	992.2825
35.08	955.16
35.1	1003.12
35.12	1053.82
35.14	997.745
35.16	923.575
35.18	916.6675
35.2	1052.58
35.22	1021.4075
35.24	896.0975
35.26	1011.31
35.28	994.9175
35.3	969.1275
35.32	944.15
35.34	979.155
35.36	968.3525
35.38	899.3225
35.4	1041.1725
35.42	1140.4775
35.44	896.3525
35.46	903.93
35.48	811.545
35.5	985.9425
35.52	948.8925
35.54	919.3975
35.56	998.235
35.58	1008.3325
35.6	956.53
35.62	964.785
35.64	1010.98
35.66	965.02
35.68	892
35.7	831.7925
35.72	986.825
35.74	934.8525
35.76	895.6375
35.78	862.3325
35.8	843.6825
35.82	922.17
35.84	911.4
35.86	886.4225
35.88	927.1125
35.9	823.9975
35.92	895.7125
35.94	813.7675
35.96	938.07
35.98	914.7775
36	857.5675
36.02	763.0625
36.04	916.46
36.06	883.825
36.08	889.445
36.1	841.1575
36.12	862.165
36.14	917.0725
36.16	946.58
36.18	899.6975
36.2	891.6675
36.22	884.495
36.24	926.32
36.26	854.605
36.28	927.465
36.3	827.3875
36.32	829.74
36.34	940.2525
36.36	936.97
36.38	855.085
36.4	1012.2175
36.42	828.695
36.44	820.035
36.46	789.5775
36.48	776.255
36.5	937.6125
36.52	874.8475
36.54	815.9975
36.56	984.5475
36.58	868.7975
36.6	848.7
36.62	835.945
36.64	938.6325
36.66	846.13
36.68	810.99
36.7	1039.2825
36.72	887.5775
36.74	905.8725
36.76	867.8275
36.78	837.4225
36.8	819.4075
36.82	774.9325
36.84	870.895
36.86	891.6675
36.88	808.455
36.9	944.0675
36.92	919.6375
36.94	853.0275
36.96	917.635
36.98	954.03
37	916.9825
37.02	956.5275
37.04	897.8875
37.06	1000.1375
37.08	949.4975
37.1	926.4775
37.12	986.6475
37.14	952.1
37.16	975.845
37.18	1078.9375
37.2	990.85
37.22	1075.705
37.24	1086.385
37.26	988.12
37.28	1027.8125
37.3	980.5825
37.32	1000.5675
37.34	988.015
37.36	969.8
37.38	919.3525
37.4	969.105
37.42	1037.2975
37.44	1002.83
37.46	984.935
37.48	902.635
37.5	1004.255
37.52	1033.3325
37.54	1013.22
37.56	968.15
37.58	1092.1425
37.6	1024.745
37.62	933.2325
37.64	1023.385
37.66	1030.01
37.68	925.155
37.7	1006.3925
37.72	927.05
37.74	873.4575
37.76	879.925
37.78	883.3325
37.8	863.4875
37.82	871.55
37.84	828.785
37.86	829.8575
37.88	866.275
37.9	855.255
37.92	863.15
37.94	932.35
37.96	890.945
37.98	816.0075
38	865.4825
38.02	889.875
38.04	839.3875
38.06	857.64
38.08	892.7525
38.1	847.8825
38.12	898.415
38.14	949.1725
38.16	750.5
38.18	704.6425
38.2	786.1125
38.22	801.8575
38.24	780.595
38.26	749.1525
38.28	786.8525
38.3	832.2425
38.32	815.9
38.34	821.205
38.36	818.5725
38.38	874.465
38.4	814.68
38.42	804.485
38.44	808.3325
38.46	769.9575
38.48	707.2175
38.5	793.7925
38.52	697.4725
38.54	664.7025
38.56	838.4775
38.58	828.0975
38.6	782.9325
38.62	736.9375
38.64	737.675
38.66	716.3425
38.68	683.035
38.7	788.7275
38.72	724.0125
38.74	716.8875
38.76	655.7125
38.78	809.5225
38.8	759.805
38.82	674.7625
38.84	689.7
38.86	674.9325
38.88	660.405
38.9	777.1625
38.92	741.6925
38.94	704.185
38.96	787.2925
38.98	754.38
39	708.4425
39.02	755.945
39.04	750.16
39.06	685.835
39.08	660.47
39.1	633.57
39.12	668.2925
39.14	640.085
39.16	705.2375
39.18	616.1825
39.2	630.4375
39.22	619.2325
39.24	675.9525
39.26	779.8325
39.28	710.1775
39.3	638.2275
39.32	686.2225
39.34	677.7525
39.36	709.4375
39.38	682.2725
39.4	703.2525
39.42	710.575
39.44	683.9925
39.46	687.1575
39.48	685.5925
39.5	622.6625
39.52	581.8175
39.54	641.6025
39.56	733.2025
39.58	655.61
39.6	610.63
39.62	632.455
39.64	599.495
39.66	631.48
39.68	656.0125
39.7	634.3075
39.72	637
39.74	749.5625
39.76	689.8675
39.78	614.1075
39.8	582.0725
39.82	616.7925
39.84	764.5475
39.86	745.1675
39.88	675
39.9	557.245
39.92	730.5225
39.94	709.845
39.96	625.1675
39.98	590.565
40	559.665
40.02	662.3075
40.04	708.3325
40.06	684.7375
40.08	633.7475
40.1	646.1025
40.12	740.675
40.14	692.74
40.16	634.855
40.18	677.7775
40.2	653.135
40.22	557.2525
40.24	601.005
40.26	650.855
40.28	675.8375
40.3	619.21
40.32	585.8425
40.34	658.965
40.36	674.23
40.38	620.2175
40.4	640.605
40.42	722.0775
40.44	715.265
40.46	728.9175
40.48	672.3325
40.5	601.2625
40.52	571.8
40.54	578.1875
40.56	543.0475
40.58	530.75
40.6	521.845
40.62	585.525
40.64	622.4
40.66	584.9125
40.68	578.11
40.7	514.745
40.72	591.8275
40.74	653.075
40.76	595.6425
40.78	680.5375
40.8	653.7025
40.82	622.35
40.84	602.2925
40.86	512.2675
40.88	514.6625
40.9	584.2775
40.92	693.1575
40.94	637.2925
40.96	597.31
40.98	560.53
41	536.0325
41.02	555.845
41.04	594.7775
41.06	613.95
41.08	616.6675
41.1	583.03
41.12	617.0725
41.14	630.475
41.16	585.87
41.18	577.835
41.2	616.8075
41.22	544.1525
41.24	594.665
41.26	608.2875
41.28	574.9925
41.3	588.8775
41.32	694.3025
41.34	652.995
41.36	580.65
41.38	522.415
41.4	533.1575
41.42	572.0825
41.44	599.88
41.46	707.5225
41.48	708.785
41.5	600.8325
41.52	662.735
41.54	595.895
41.56	593.6625
41.58	663.355
41.6	579.325
41.62	650.7875
41.64	700.275
41.66	647.9975
41.68	641.36
41.7	671.795
41.72	650.6725
41.74	606.1425
41.76	646
41.78	577.2925
41.8	535.8475
41.82	563.34
41.84	602.065
41.86	643.7075
41.88	642.125
41.9	606.3425
41.92	629.4175
41.94	687.7175
41.96	665.2675
41.98	609.3975
42	564.8
42.02	571.4725
42.04	620.8775
42.06	598.8
42.08	596.415
42.1	645.7725
42.12	602.5425
42.14	550.65
42.16	589.6725
42.18	648.6425
42.2	650.695
42.22	609.75
42.24	650.1275
42.26	704.5725
42.28	642.3975
42.3	679.5025
42.32	650.865
42.34	666.53
42.36	641.855
42.38	640.02
42.4	584.465
42.42	594.3825
42.44	630.2675
42.46	601.76
42.48	604.3625
42.5	627.1725
42.52	586.1
42.54	558.3325
42.56	574.05
42.58	520.5225
42.6	546.0875
42.62	531.085
42.64	546.9825
42.66	595.8625
42.68	629.1775
42.7	610.4275
42.72	633.2825
42.74	642.74
42.76	607.37
42.78	581.29
42.8	559.4475
42.82	638.0475
42.84	645.095
42.86	699.39
42.88	682.845
42.9	584.8925
42.92	642.8225
42.94	648.475
42.96	580.63
42.98	609.7675
43	723.8925
43.02	739.0575
43.04	665.3625
43.06	735.8525
43.08	825.6075
43.1	698.385
43.12	587.8825
43.14	666.9525
43.16	699.48
43.18	724.1325
43.2	683.7575
43.22	702.7625
43.24	716.2325
43.26	715.2475
43.28	704.6875
43.3	752.5575
43.32	796.7375
43.34	769.605
43.36	765.185
43.38	775
43.4	785.105
43.42	796.715
43.44	830.2675
43.46	779.4325
43.48	748.4425
43.5	733.1725
43.52	751.8625
43.54	749.88
43.56	738.3525
43.58	731.635
43.6	780.13
43.62	856.7275
43.64	838.3
43.66	753.3375
43.68	801.59
43.7	808.4175
43.72	819.8875
43.74	780.23
43.76	763.21
43.78	728.6025
43.8	741.3825
43.82	779.9675
43.84	773.405
43.86	692.27
43.88	671.4025
43.9	706.5225
43.92	677.0825
43.94	714.275
43.96	792.915
43.98	727.81
44	646.935
44.02	702.335
44.04	666.275
44.06	677.23
44.08	739.7525
44.1	715.605
44.12	672.0275
44.14	658.3325
44.16	619.115
44.18	596.565
44.2	604.895
44.22	588.77
44.24	677.635
44.26	681.6275
44.28	608.9325
44.3	567.285
44.32	554.8725
44.34	582.6775
44.36	595.135
44.38	611.115
44.4	649.29
44.42	642.3925
44.44	673.51
44.46	669.555
44.48	627.135
44.5	665.07
44.52	593.59
44.54	579.5
44.56	629.83
44.58	560.94
44.6	561.385
44.62	542.1675
44.64	538.5275
44.66	614.79
44.68	577.865
44.7	549.0275
44.72	619.49
44.74	591.15
44.76	570.4375
44.78	639.5875
44.8	641.48
44.82	564.03
44.84	606.2925
44.86	657.11
44.88	697.7525
44.9	680.8425
44.92	613.055
44.94	601.1975
44.96	579.76
44.98	534.54
45	607.025
45.02	665.495
45.04	634.5875
45.06	611.92
45.08	641.5325
45.1	638.2275
45.12	621.4025
45.14	601.3325
45.16	573.8725
45.18	561.94
45.2	581.9525
45.22	590.5575
45.24	672.9725
45.26	614.37
45.28	530.8025
45.3	612.295
45.32	581.965
45.34	591.9075
45.36	659.4
45.38	671.3625
45.4	750.0975
45.42	747.355
45.44	732.8125
45.46	725.54
45.48	690.6375
45.5	673.975
45.52	652.64
45.54	702.4175
45.56	726.65
45.58	741.005
45.6	720.0225
45.62	678.6725
45.64	754.2
45.66	746.8275
45.68	747.505
45.7	768.415
45.72	740.705
45.74	807.65
45.76	889.8775
45.78	894.415
45.8	799.8725
45.82	761.1375
45.84	843.54
45.86	789.8375
45.88	708.3325
45.9	773.06
45.92	829.62
45.94	722.5025
45.96	670.255
45.98	759.965
46	803.7225
46.02	758.5325
46.04	748.025
46.06	817.295
46.08	775.535
46.1	731.32
46.12	740.81
46.14	705.78
46.16	678.7425
46.18	693.35
46.2	634.9725
46.22	680.4
46.24	707.125
46.26	681.2225
46.28	695.425
46.3	709.9575
46.32	683.865
46.34	654.5675
46.36	676.5975
46.38	709.92
46.4	752.3675
46.42	775
46.44	747.66
46.46	765.99
46.48	722.615
46.5	694.7325
46.52	684.0725
46.54	668.1825
46.56	701.505
46.58	716.6675
46.6	671.28
46.62	615.1875
46.64	600
46.66	713.3075
46.68	803.8025
46.7	849.8075
46.72	783.045
46.74	669.0475
46.76	668.0875
46.78	728.53
46.8	753.1125
46.82	741.6675
46.84	755.2075
46.86	694.48
46.88	682.94
46.9	684.43
46.92	740.115
46.94	771.63
46.96	724.33
46.98	671.6675
47	637.8325
47.02	700.115
47.04	767.9775
47.06	702.47
47.08	642.315
47.1	717.33
47.12	698.7225
47.14	601.9375
47.16	615.35
47.18	699.2975
47.2	710.3075
47.22	660.9425
47.24	637.19
47.26	593.0625
47.28	562.805
47.3	638.205
47.32	713.4075
47.34	693.725
47.36	559.48
47.38	493.455
47.4	592.535
47.42	640.4875
47.44	611.62
47.46	608.915
47.48	585.47
47.5	589.5175
47.52	652.295
47.54	634.3625
47.56	622.82
47.58	623.3075
47.6	591.105
47.62	583.3325
47.64	610
47.66	588.9025
47.68	518.9075
47.7	549.39
47.72	604.44
47.74	497.3975
47.76	470.9775
47.78	542.2025
47.8	532.2675
47.82	534.395
47.84	607.5975
47.86	618.47
47.88	530.1975
47.9	483.3325
47.92	496.61
47.94	534.8775
47.96	553.91
47.98	550
48	527.8975
48.02	495.075
48.04	505.4225
48.06	582.42
48.08	593.5925
48.1	531.8475
48.12	495.0925
48.14	562.7525
48.16	642.155
48.18	583.85
48.2	595.5425
48.22	658.3325
48.24	689.18
48.26	681.4225
48.28	592.7425
48.3	598.9125
48.32	601.5725
48.34	589.1425
48.36	599.065
48.38	587.7325
48.4	644.4475
48.42	696.065
48.44	686.81
48.46	683.79
48.48	718.0325
48.5	737.2725
48.52	685.015
48.54	698.7575
48.56	692.92
48.58	641.6675
48.6	650.445
48.62	662.7225
48.64	596.47
48.66	616.675
48.68	678.51
48.7	666.6675
48.72	618.445
48.74	596.915
48.76	647.3425
48.78	574.2275
48.8	505.2375
48.82	542.52
48.84	545.195
48.86	511.4425
48.88	513.555
48.9	550.84
48.92	610.4275
48.94	663.125
48.96	653.1275
48.98	580.845
49	555.2
49.02	544.3925
49.04	542.8975
49.06	536.0675
49.08	499.5925
49.1	565.955
49.12	672.6575
49.14	642.805
49.16	609.5425
49.18	602.7625
49.2	487.665
49.22	465.095
49.24	625.8075
49.26	655.16
49.28	600.395
49.3	582.15
49.32	615.0575
49.34	605.5875
49.36	515.1025
49.38	557.4825
49.4	585.75
49.42	576.165
49.44	569.48
49.46	528.5875
49.48	534.1025
49.5	576.1525
49.52	621.79
49.54	602.4475
49.56	549.2375
49.58	524.62
49.6	512.31
49.62	503.9775
49.64	513.0675
49.66	503.225
49.68	522.525
49.7	523.5
49.72	513.435
49.74	524.6275
49.76	464.43
49.78	503.72
49.8	552.8675
49.82	516.295
49.84	486.575
49.86	518.8825
49.88	557.965
49.9	597.8575
49.92	550.3125
49.94	501.465
49.96	515.935
[truncated: 1,002 more rows]
