# Supplementary material for: One-dimensional CsPbBr3 superlattices with polarized and amplified spontaneous circularly polarized emissions
Source: Nat Commun. 2026 May 23;17:6768. doi: 10.1038/s41467-026-73513-2 (PMC13385850; doi:10.1038/s41467-026-73513-2)
Supplement: Supplementary file 4 — Supplementary Data 1 (Unprocessed data) [file 41467_2026_73513_MOESM4_ESM.zip › Supplementary Data 1/Raw Data/SI-Raw Data/Fig 3/NRs-DDDAm-3.txt]

θ	Intensity
10	2505.69
10.02	2546.21
10.04	2487.68
10.06	2389.88
10.08	2375.5475
10.1	2538.455
10.12	2674.5025
10.14	2512.1875
10.16	2290.015
10.18	2391.625
10.2	2578.7775
10.22	2280.8375
10.24	2196.185
10.26	2261.5625
10.28	2274.43
10.3	2360.38
10.32	2149.3975
10.34	2319.51
10.36	2193.7425
10.38	2167.8275
10.4	2337.1775
10.42	2295.7625
10.44	2438.8375
10.46	2326.105
10.48	2177.3275
10.5	2174.405
10.52	2592.7625
10.54	2423.9175
10.56	2176.3875
10.58	2204.7075
10.6	2316.5075
10.62	2317.275
10.64	2115.9025
10.66	2169.4725
10.68	2028.3825
10.7	2278.95
10.72	2500.505
10.74	2308.5175
10.76	2214.6
10.78	2293.0775
10.8	2261.4925
10.82	2081.2575
10.84	2243.6825
10.86	2227.5575
10.88	2171.1625
10.9	2197.42
10.92	2730.3175
10.94	2413.895
10.96	2122.2
10.98	2092.3225
11	2153.0675
11.02	2050.92
11.04	2187.3875
11.06	2200
11.08	2330.29
11.1	2356.99
11.12	2281.7475
11.14	2305.6225
11.16	2239.4575
11.18	2393.985
11.2	2201.8575
11.22	2152.755
11.24	2096.51
11.26	2213.885
11.28	2339.535
11.3	2113.3825
11.32	2274.785
11.34	2436.58
11.36	2457.625
11.38	2305.9125
11.4	2291.6675
11.42	2299.2825
11.44	2231.49
11.46	2415.2275
11.48	2189.9375
11.5	2136.255
11.52	2330.935
11.54	2182.8675
11.56	2318.545
11.58	2280.1975
11.6	2532.9825
11.62	2285.2875
11.64	2288.66
11.66	2261.3525
11.68	2258.3325
11.7	2061.46
11.72	2200.6125
11.74	2103.1825
11.76	2250.4775
11.78	2387.615
11.8	2369.775
11.82	2344.0075
11.84	2303.92
11.86	2216.99
11.88	2359.195
11.9	2352.38
11.92	2229.4175
11.94	2186.535
11.96	2213.4525
11.98	2156.455
12	2262.8475
12.02	2327.6375
12.04	2032.6775
12.06	2045.0775
12.08	2350.385
12.1	2263.235
12.12	2265.005
12.14	2026.6875
12.16	2067.4625
12.18	2067.5075
12.2	1924.3775
12.22	2058.0425
12.24	2007.6625
12.26	2097.22
12.28	2138.2325
12.3	1932.4675
12.32	2199.58
12.34	2106.44
12.36	1942.4525
12.38	2133.8
12.4	2098.705
12.42	1830.9175
12.44	1971.265
12.46	2118.1925
12.48	2081.26
12.5	1985.775
12.52	2019.59
12.54	2106.7075
12.56	2005.3
12.58	1954.5625
12.6	1972.25
12.62	1967.5875
12.64	2003.715
12.66	2074.985
12.68	2090.735
12.7	1758.7475
12.72	2027.2325
12.74	1859.73
12.76	2121.4175
12.78	2150.95
12.8	2186.895
12.82	1896.655
12.84	2049.99
12.86	1949.7525
12.88	2139.5175
12.9	2085.71
12.92	1994.085
12.94	2071.5575
12.96	2215.5975
12.98	2035.0425
13	2074.395
13.02	2215.385
13.04	2123.35
13.06	2049.7075
13.08	1953.775
13.1	1875.785
13.12	1939.8275
13.14	2015.81
13.16	1995.7675
13.18	2050.1
13.2	2021.8325
13.22	2206.36
13.24	2189.5825
13.26	2059.4425
13.28	2201.9075
13.3	2195.8825
13.32	2446.305
13.34	2330.6375
13.36	2271.9975
13.38	2201.3
13.4	2264.2525
13.42	2333.035
13.44	2385.1675
13.46	2304.7125
13.48	2364.085
13.5	2454.615
13.52	2213.4975
13.54	2326.8125
13.56	2328.325
13.58	2404.425
13.6	2373.37
13.62	2215.215
13.64	2213.29
13.66	2245.48
13.68	2206.805
13.7	2149.6375
13.72	2299.8525
13.74	2353.7425
13.76	2142.8875
13.78	2158.5725
13.8	2130.8025
13.82	2046.15
13.84	2205.265
13.86	2261.97
13.88	2137.8775
13.9	1959.355
13.92	2097.6925
13.94	2167.85
13.96	2260.645
13.98	2139.4825
14	2173.69
14.02	2332.9275
14.04	2479.355
14.06	2670.745
14.08	2372.9475
14.1	2337.9825
14.12	2597.2925
14.14	2804.8775
14.16	2854.6075
14.18	2957.55
14.2	3251.21
14.22	3292.9225
14.24	3454.345
14.26	3681.2475
14.28	4119.295
14.3	4099.9
14.32	4372.56
14.34	4382.7025
14.36	4677.93
14.38	4747.4125
14.4	5073.63
14.42	5477.8375
14.44	5724.3425
14.46	5751.3125
14.48	5665.8025
14.5	5972.535
14.52	6383.675
14.54	6751.0875
14.56	7319.13
14.58	7892.15
14.6	8765.94
14.62	9712.695
14.64	11129.6575
14.66	12107.1625
14.68	13155.8525
14.7	13618.825
14.72	14718.7475
14.74	16260.055
14.76	16823.785
14.78	17133.3025
14.8	17835.5625
14.82	18098.4075
14.84	17508.345
14.86	17113.3075
14.88	16753.9075
14.9	16221.53
14.92	14978.145
14.94	14279.115
14.96	13383.08
14.98	12561.765
15	11439.9225
15.02	10730.83
15.04	10494.3075
15.06	10830.96
15.08	10537.44
15.1	10842.6775
15.12	11021.015
15.14	10829.2225
15.16	11002.4675
15.18	10447.8325
15.2	10193.5875
15.22	9626.8975
15.24	9153.31
15.26	8133.54
15.28	7113.7775
15.3	6177.2225
15.32	5749.6825
15.34	4719.0675
15.36	4513.5925
15.38	4455.5475
15.4	4210.9525
15.42	3907.4575
15.44	3843.225
15.46	3638.57
15.48	3551.08
15.5	3122.5875
15.52	3220.8675
15.54	3091.2
15.56	3157.895
15.58	2745.36
15.6	2958.105
15.62	2912.24
15.64	2782.5025
15.66	2711.3175
15.68	2559.0625
15.7	2437.8225
15.72	2644.4825
15.74	2505.8425
15.76	2525.23
15.78	2541.6675
15.8	2675.2425
15.82	2755.0475
15.84	2526.6225
15.86	2526.6275
15.88	2448.47
15.9	2544.7275
15.92	2402.205
15.94	2305.21
15.96	2358.015
15.98	2355.1125
16	2528.845
16.02	2270.555
16.04	2264.4075
16.06	2111.545
16.08	1961.04
16.1	1986.1025
16.12	1887.96
16.14	1693.71
16.16	1761.8475
16.18	1712.7825
16.2	1658.8275
16.22	1722.1875
16.24	1695.77
16.26	1696.435
16.28	1719.6375
16.3	1783.8575
16.32	1617.045
16.34	1599.31
16.36	1790.97
16.38	1737.395
16.4	1779.9575
16.42	1676.3925
16.44	1693.665
16.46	1545.98
16.48	1714.115
16.5	1541.625
16.52	1591.5825
16.54	1625
16.56	1637.93
16.58	1790.235
16.6	1639.7225
16.62	1454.3775
16.64	1545.5075
16.66	1647.695
16.68	1499.4775
16.7	1450
16.72	1552.6975
16.74	1512.7925
16.76	1421.19
16.78	1636.8375
16.8	1439.7375
16.82	1460.56
16.84	1542.7325
16.86	1622.1075
16.88	1488.7525
16.9	1498.955
16.92	1516.6675
16.94	1586.5575
16.96	1627.3775
16.98	1677.725
17	1457.2475
17.02	1389.6625
17.04	1549.76
17.06	1600
17.08	1600
17.1	1587.3875
17.12	1432.1425
17.14	1477.7375
17.16	1489.47
17.18	1508.46
17.2	1479.015
17.22	1397.705
17.24	1381.2625
17.26	1420.875
17.28	1420.8325
17.3	1454.135
17.32	1566.4875
17.34	1375.6225
17.36	1387.1725
17.38	1491.3125
17.4	1386.1675
17.42	1335.4575
17.44	1457.3725
17.46	1438.0425
17.48	1459.9925
17.5	1524.4675
17.52	1504.6025
17.54	1608.915
17.56	1483.5525
17.58	1517.3775
17.6	1439.26
17.62	1486.045
17.64	1363.1725
17.66	1234.73
17.68	1251.225
17.7	1315.635
17.72	1357.7925
17.74	1397.2075
17.76	1383.925
17.78	1393.2875
17.8	1418.2675
17.82	1491.915
17.84	1389.0525
17.86	1372.02
17.88	1359.0775
17.9	1283.365
17.92	1337.0025
17.94	1415.0275
17.96	1360.87
17.98	1399.6875
18	1418.975
18.02	1434.725
18.04	1507.81
18.06	1395.18
18.08	1485.6725
18.1	1499.71
18.12	1579.13
18.14	1497.0475
18.16	1252.8425
18.18	1210.8075
18.2	1213.0775
18.22	1339.345
18.24	1391.6675
18.26	1308.4775
18.28	1245.3225
18.3	1274.8375
18.32	1475.265
18.34	1425.765
18.36	1369.09
18.38	1496.53
18.4	1502.83
18.42	1394.985
18.44	1199.485
18.46	1415.415
18.48	1380.71
18.5	1258.0325
18.52	1168.9075
18.54	1235.2725
18.56	1374.3425
18.58	1469.2
18.6	1375.0575
18.62	1266.7625
18.64	1276.57
18.66	1210.32
18.68	1262.0575
18.7	1352.175
18.72	1328.675
18.74	1360.3875
18.76	1314.0075
18.78	1191.005
18.8	1190.3475
18.82	1311.9625
18.84	1295.08
18.86	1324.1025
18.88	1367.21
18.9	1420.8425
18.92	1275.685
18.94	1354.3525
18.96	1316.51
18.98	1369.325
19	1285.6475
19.02	1361.5525
19.04	1390.9025
19.06	1403.38
19.08	1393.99
19.1	1338.0325
19.12	1288.3875
19.14	1275
19.16	1269.3575
19.18	1317.3825
19.2	1364.18
19.22	1318.785
19.24	1308.51
19.26	1311.06
19.28	1392.3475
19.3	1360.61
19.32	1375.285
19.34	1227.0125
19.36	1214.12
19.38	1266.7
19.4	1391.75
19.42	1422.2375
19.44	1314.055
19.46	1238.9725
19.48	1379.8925
19.5	1248.3875
19.52	1240.99
19.54	1142.87
19.56	1253.805
19.58	1201.58
19.6	1273.2325
19.62	1278.72
19.64	1252.62
19.66	1192.7025
19.68	1382.28
19.7	1358.1675
19.72	1266.99
19.74	1247.45
19.76	1225.365
19.78	1298.0725
19.8	1244.1075
19.82	1234.97
19.84	1344.8275
19.86	1348.475
19.88	1254.9075
19.9	1297.4375
19.92	1406.1975
19.94	1264.44
19.96	1295.3875
19.98	1329.1725
20	1335.08
20.02	1323.29
20.04	1409.6975
20.06	1269.5375
20.08	1163.655
20.1	1299.505
20.12	1295.4025
20.14	1265.8975
20.16	1243.2475
20.18	1309.56
20.2	1231.6675
20.22	1158.3325
20.24	1147.8075
20.26	1131.155
20.28	1245.7275
20.3	1274.7325
20.32	1270.9375
20.34	1283.3325
20.36	1293.7725
20.38	1221.805
20.4	1180.205
20.42	1250.915
20.44	1302.05
20.46	1292.7825
20.48	1200.505
20.5	1222.3725
20.52	1292.4775
20.54	1380.5025
20.56	1378.67
20.58	1411.685
20.6	1362.7375
20.62	1257.075
20.64	1235.2375
20.66	1349.0025
20.68	1396.25
20.7	1378.2375
20.72	1293.5725
20.74	1272.1575
20.76	1398.2325
20.78	1476.8
20.8	1604.77
20.82	1551.9675
20.84	1567.57
20.86	1572.88
20.88	1528.3025
20.9	1575.23
20.92	1633.4125
20.94	1559.85
20.96	1635.0225
20.98	1595.17
21	1647.9425
21.02	1696.86
21.04	1761.12
21.06	1879.6025
21.08	1886.9275
21.1	1940.9
21.12	2016.375
21.14	1929.7175
21.16	1937.16
21.18	2060.535
21.2	2113.245
21.22	2062.72
21.24	2083.76
21.26	2100.5525
21.28	2088.215
21.3	2047.7975
21.32	2002.065
21.34	2152.025
21.36	2164.7775
21.38	2057.7575
21.4	2062.355
21.42	2035.04
21.44	1932.495
21.46	2013.3175
21.48	2041.04
21.5	1962.8725
21.52	1975.2075
21.54	2009.5675
21.56	1906.8075
21.58	1882.2275
21.6	1810.7275
21.62	1824.83
21.64	1871.5225
21.66	1736.2725
21.68	1706.7725
21.7	1693.32
21.72	1583.9775
21.74	1505.085
21.76	1473.9325
21.78	1532.37
21.8	1559.9075
21.82	1448.11
21.84	1496.4225
21.86	1498.4175
21.88	1480.8575
21.9	1515.705
21.92	1508.3325
21.94	1462.015
21.96	1341.7625
21.98	1339.6325
22	1345.5775
22.02	1340.5425
22.04	1293.17
22.06	1251.6775
22.08	1280.4025
22.1	1236.82
22.12	1278.36
22.14	1318.115
22.16	1350.7825
22.18	1254.73
22.2	1097.0775
22.22	1048.57
22.24	1033.3325
22.26	979.2275
22.28	1036.8575
22.3	1075.5725
22.32	1176.8725
22.34	1174.62
22.36	1048.785
22.38	1082.42
22.4	1156.1825
22.42	1138.865
22.44	1015.6575
22.46	1039.155
22.48	1080.765
22.5	1085.825
22.52	1182.3025
22.54	1224.5325
22.56	1124.4275
22.58	1098.665
22.6	1193.7675
22.62	1163.43
22.64	1100
22.66	1187.065
22.68	1079.8125
22.7	938.6975
22.72	1048.9325
22.74	1120.6775
22.76	1017.4425
22.78	1015.4325
22.8	1108.5975
22.82	1009.4025
22.84	946.8775
22.86	991.8825
22.88	940.2625
22.9	908.8875
22.92	941.835
22.94	996.6775
22.96	1024.725
22.98	1021.015
23	982.6975
23.02	962.815
23.04	1046.3175
23.06	1049.6475
23.08	979.06
23.1	1016.855
23.12	995.7275
23.14	966.64
23.16	1004.1975
23.18	1024.855
23.2	1012.7875
23.22	999.7275
23.24	1025.085
23.26	1094.885
23.28	1117.4775
23.3	1009.1225
23.32	1011.54
23.34	1021.7325
23.36	954.615
23.38	941.4725
23.4	950
23.42	974.3175
23.44	987.865
23.46	930.5925
23.48	955.8575
23.5	1057.46
23.52	1015.11
23.54	949.6775
23.56	954.335
23.58	934.0425
23.6	984.3475
23.62	1006.6825
23.64	973.79
23.66	1011.8725
23.68	965.7625
23.7	896.06
23.72	938.8625
23.74	987.7425
23.76	912.8275
23.78	974.055
23.8	1117.73
23.82	1064.965
23.84	1028.885
23.86	963.5525
23.88	883.3325
23.9	852.4475
23.92	889.865
23.94	963.4675
23.96	1003.71
23.98	1039.8675
24	996.8725
24.02	933.775
24.04	924.4525
24.06	979.5375
24.08	982.575
24.1	972.7675
24.12	980.175
24.14	994.085
24.16	966.6675
24.18	914.2025
24.2	909.83
24.22	949.7525
24.24	919.5025
24.26	959.3375
24.28	999.08
24.3	960.25
24.32	896.31
24.34	873.255
24.36	883.07
24.38	939.665
24.4	994.915
24.42	1034.3675
24.44	1035.925
24.46	970.06
24.48	866.6675
24.5	848.58
24.52	853.8725
24.54	906.07
24.56	978.8925
24.58	971.1375
24.6	916.7375
24.62	961.9225
24.64	911.9725
24.66	851.365
24.68	840.2275
24.7	936.3675
24.72	1008.3325
24.74	1015.3725
24.76	993.4
24.78	950
24.8	984.9475
24.82	1019.3875
24.84	940.87
24.86	903.445
24.88	994.3625
24.9	1019.52
24.92	906.975
24.94	781.875
24.96	839.6725
24.98	911.755
25	957.6175
25.02	958.7925
25.04	827.455
25.06	819.315
25.08	921.8525
25.1	968.6375
25.12	974.7025
25.14	867.9675
25.16	833.5325
25.18	874.95
25.2	864.9625
25.22	928.3225
25.24	943.275
25.26	955.0275
25.28	897.245
25.3	856.1325
25.32	929.79
25.34	910.7325
25.36	863.055
25.38	870.31
25.4	872.7325
25.42	898.615
25.44	880.1025
25.46	894.335
25.48	934.6425
25.5	908.32
25.52	857.655
25.54	899.28
25.56	893.1875
25.58	867.05
25.6	917.8275
25.62	898.6125
25.64	829.075
25.66	830.3125
25.68	944.9525
25.7	1006.29
25.72	910.355
25.74	926.135
25.76	921.6875
25.78	911.985
25.8	771.7025
25.82	740.425
25.84	900.38
25.86	958.3325
25.88	952.2375
25.9	920.3875
25.92	904.555
25.94	941.6675
25.96	968.8025
25.98	935.4875
26	803.66
26.02	836.96
26.04	882.1875
26.06	907.16
26.08	869.07
26.1	908.595
26.12	926.2925
26.14	835.765
26.16	916.6675
26.18	928.36
26.2	944.17
26.22	936.24
26.24	973.5475
26.26	984.205
26.28	897.43
26.3	919.825
26.32	935.9375
26.34	887.8675
26.36	847.995
26.38	894.135
26.4	855.3425
26.42	906.73
26.44	996.5225
26.46	888.86
26.48	922.5025
26.5	1033.4725
26.52	1066.6275
26.54	977.8175
26.56	941.625
26.58	952.8225
26.6	938.92
26.62	889.5075
26.64	849.1525
26.66	892.83
26.68	883.56
26.7	1111.04
26.72	1046.54
26.74	934.955
26.76	981.53
26.78	951.72
26.8	1026.9775
26.82	1053.39
26.84	1014.4125
26.86	996.9425
26.88	989.9225
26.9	942.135
26.92	966.8125
26.94	1016.655
26.96	971.735
26.98	1025.8275
27	914.0875
27.02	926.3325
27.04	956.415
27.06	864.365
27.08	766.89
27.1	960.9025
27.12	1062.0625
27.14	987.6025
27.16	1004.105
27.18	909.8975
27.2	783.2875
27.22	836.6925
27.24	829.9575
27.26	900.9525
27.28	1017.0475
27.3	948.52
27.32	917.665
27.34	921.93
27.36	916.725
27.38	808.875
27.4	901.3125
27.42	929.805
27.44	912.9325
27.46	865.5275
27.48	891.715
27.5	829.655
27.52	890.415
27.54	889.515
27.56	883.855
27.58	972.9825
27.6	938.9625
27.62	1026.0075
27.64	1079.79
27.66	909.525
27.68	981.655
27.7	928.7625
27.72	948.535
27.74	999.315
27.76	928.67
27.78	983.3325
27.8	987.8175
27.82	984.36
27.84	979.505
27.86	1032.335
27.88	911.5475
27.9	944.6625
27.92	920.5975
27.94	970.41
27.96	836.2425
27.98	917.6675
28	1013.25
28.02	1040.6025
28.04	941.6675
28.06	965.13
28.08	1020.5875
28.1	993.9125
28.12	1008.14
28.14	964.63
28.16	987.515
28.18	1039.5625
28.2	1116.8575
28.22	1018.5175
28.24	1143.195
28.26	1250.4175
28.28	1144.4
28.3	1035.78
28.32	995.7125
28.34	1048.6275
28.36	1158.95
28.38	1072.3725
28.4	1043.8775
28.42	1288.9325
28.44	1217.7525
28.46	1204.295
28.48	996.5125
28.5	1076.4025
28.52	1106.395
28.54	1125.0925
28.56	1206.4125
28.58	1175.125
28.6	1114.525
28.62	1170.805
28.64	1118.88
28.66	1187.0925
28.68	1211.2275
28.7	1250
28.72	1237.02
28.74	1187.975
28.76	1173.1625
28.78	1172.1525
28.8	1222.615
28.82	1324.2725
28.84	1300.685
28.86	1347.695
28.88	1426.8
28.9	1525
28.92	1482.5225
28.94	1360.2275
28.96	1479.395
28.98	1450.78
29	1547.9175
29.02	1683.9425
29.04	1743.1225
29.06	1732.065
29.08	1786.56
29.1	1746.34
29.12	1693.635
29.14	1816.77
29.16	1888.34
29.18	1885.09
29.2	1809.835
29.22	1901.41
29.24	1958.65
29.26	1940.46
29.28	2083.4175
29.3	1888.345
29.32	2092.94
29.34	2189.08
29.36	2393.3125
29.38	2311.915
29.4	2513.4525
29.42	2393.225
29.44	2420.1575
29.46	2586.985
29.48	2931.8
29.5	2964.66
29.52	3190.2075
29.54	3482.25
29.56	3833.1675
29.58	4014.2425
29.6	4584.545
29.62	5100.3625
29.64	5907.6975
29.66	7101.22
29.68	7905.465
29.7	8777.2075
29.72	10238.3675
29.74	11792.8475
29.76	13758.725
29.78	16228.725
29.8	19592.0675
29.82	22150.5425
29.84	24690.6875
29.86	27855.36
29.88	31632.4475
29.9	34478.3
29.92	37488.67
29.94	39840.3225
29.96	42062.4225
29.98	43428.135
30	44309.635
30.02	44184.735
30.04	42773.9125
30.06	42362.9975
30.08	39391.7725
30.1	37466.6625
30.12	34558.2175
30.14	31970.6025
30.16	28603.46
30.18	26099.4775
30.2	22456.6825
30.22	20346.145
30.24	17907.4825
30.26	15943.765
30.28	14047.9925
30.3	13096.57
30.32	12082.105
30.34	11276.4675
30.36	11482.17
30.38	10458.39
30.4	10193.115
30.42	10104.435
30.44	9850.5875
30.46	10137.375
30.48	10545.9925
30.5	10284.275
30.52	10520.4025
30.54	10655.535
30.56	11055.255
30.58	11260.4775
30.6	11306.915
30.62	11588.33
30.64	12010.34
30.66	11972.74
30.68	12442.5175
30.7	12641.28
30.72	13089.8425
30.74	12469.9725
30.76	12420.37
30.78	12343.785
30.8	12428.43
30.82	11956.3975
30.84	11512.5275
30.86	11521.39
30.88	10900.195
30.9	11167.75
30.92	10196.32
30.94	10213.0475
30.96	10038.12
30.98	9880.095
31	9309.5075
31.02	8771.11
31.04	8756.3825
31.06	8280.035
31.08	7911.3775
31.1	7460.7125
31.12	7694.07
31.14	7567.8375
31.16	6885.905
31.18	6698.9575
31.2	6881.5575
31.22	7207.2925
31.24	6804.345
31.26	6686.9575
31.28	5921.8775
31.3	5887.03
31.32	5807.27
31.34	5459.8625
31.36	5405.1275
31.38	5488.4225
31.4	4915.3425
31.42	4687.935
31.44	5134.9775
31.46	4663.1225
31.48	4175.6975
31.5	4186.7825
31.52	4190.9175
31.54	3815.74
31.56	3895.345
31.58	3802.9125
31.6	3323.4075
31.62	3016.6575
31.64	3097.0725
31.66	2849.6
31.68	2726.8925
31.7	2544.7025
31.72	2559.9675
31.74	2263.6525
31.76	2329.255
31.78	2263.51
31.8	2111.73
31.82	2136.0125
31.84	1816.7525
31.86	1710.29
31.88	1844.4675
31.9	1637.99
31.92	1582.3
31.94	1562.5975
31.96	1510.01
31.98	1665.19
32	1626.175
32.02	1378.33
32.04	1421.1725
32.06	1218.965
32.08	1272.325
32.1	1501.6
32.12	1237.6825
32.14	1319.2275
32.16	1370.015
32.18	1425.945
32.2	1286.9525
32.22	1364.6375
32.24	1485.8775
32.26	1357.98
32.28	1176.4775
32.3	1212.31
32.32	1297.88
32.34	1258.6275
32.36	1456.6475
32.38	1412.0625
32.4	1301.2825
32.42	1330.8325
32.44	1269.71
32.46	1350.2975
32.48	1359.775
32.5	1401.96
32.52	1458.8775
32.54	1471.3075
32.56	1353.9875
32.58	1222.1125
32.6	1395.69
32.62	1249.7675
32.64	1250.37
32.66	1560.645
32.68	1335.4025
32.7	1414.48
32.72	1325.3825
32.74	1343.4925
32.76	1423.7775
32.78	1365.0025
32.8	1284.4425
32.82	1342.4175
32.84	1379.49
32.86	1157.6625
32.88	1119.82
32.9	1322.0475
32.92	1118.4275
32.94	1248.47
32.96	1125.2825
32.98	1149.055
33	1058.7225
33.02	1100
33.04	1099.63
33.06	1051.235
33.08	1240.7075
33.1	1067.2325
33.12	1191.46
33.14	1132.945
33.16	983.375
33.18	1008.4325
33.2	1158.29
33.22	1100.0725
33.24	1066.74
33.26	1141.4275
33.28	992.2875
33.3	1198.94
33.32	1191.7175
33.34	1224.7675
33.36	1233.2675
33.38	1125.9675
33.4	1133.25
33.42	1174.5475
33.44	1092.65
33.46	1116.3475
33.48	1075.57
33.5	1107.845
33.52	1190.365
33.54	1314.595
33.56	1210.23
33.58	1322.845
33.6	1235.115
33.62	1265.9875
33.64	1128.0225
33.66	1157.59
33.68	1158.3325
33.7	1223.3875
33.72	1387.48
33.74	1286.1575
33.76	1210.36
33.78	1192.1325
33.8	1264.4975
33.82	1234.33
33.84	1087.955
33.86	1123.6775
33.88	1270.095
33.9	1299.16
33.92	1203.46
33.94	1167.8525
33.96	1279.0775
33.98	1130.925
34	1036.85
34.02	1073.3625
34.04	1098.9925
34.06	1107.99
34.08	1148.245
34.1	1118.1025
34.12	1092.7675
34.14	1179.2125
34.16	1207.185
34.18	1081.2425
34.2	1138.4825
34.22	1117.885
34.24	1077.0675
34.26	1090.825
34.28	870.3525
34.3	953.09
34.32	1013.5525
34.34	953.62
34.36	942.1275
34.38	1020.32
34.4	962.14
34.42	856.2875
34.44	998.9975
34.46	1024.0025
34.48	1087.6125
34.5	1154.215
34.52	1009.925
34.54	867.345
34.56	990.8575
34.58	813.095
34.6	908.92
34.62	978.845
34.64	820.2775
34.66	823.8475
34.68	894.7425
34.7	807.1025
34.72	815.4675
34.74	793.4875
34.76	899.725
34.78	900.6225
34.8	830.6725
34.82	1009.69
34.84	917.3725
34.86	1046.575
34.88	943.2475
34.9	841.355
34.92	818.02
34.94	870.2125
34.96	783.2975
34.98	881.88
35	853.5325
35.02	857.62
35.04	835.5
35.06	780.1075
35.08	797.7875
35.1	853.12
35.12	744.6175
35.14	612.16
35.16	728.62
35.18	832.365
35.2	826.565
35.22	734.4825
35.24	830.4975
35.26	773.915
35.28	871.9525
35.3	823.23
35.32	816.6675
35.34	779.1775
35.36	842.4125
35.38	932.31
35.4	851.965
35.42	752.055
35.44	764.0475
35.46	677.235
35.48	726.2275
35.5	777.96
35.52	731.3225
35.54	732.4225
35.56	703.6725
35.58	774.0775
35.6	731.53
35.62	636.285
35.64	802.25
35.66	751.22
35.68	734.295
35.7	836.415
35.72	820.5775
35.74	765.23
35.76	883.1275
35.78	753.3325
35.8	755.31
35.82	831.52
35.84	819.7325
35.86	787.4525
35.88	849
35.9	719.8425
35.92	714.5625
35.94	789.41
35.96	741.865
35.98	776.89
36	732.5675
36.02	746.735
36.04	800.6625
36.06	772.1825
36.08	694.44
36.1	704.98
36.12	773.2075
36.14	732.9275
36.16	667.4525
36.18	816.43
36.2	784.235
36.22	796.515
36.24	928.9575
36.26	713.8175
36.28	717.8975
36.3	789.2825
36.32	785.73
36.34	776.205
36.36	803.4825
36.38	637.61
36.4	722.0325
36.42	791.36
36.44	658.165
36.46	583.7425
36.48	681.16
36.5	742.42
36.52	658.1825
36.54	599.3325
36.56	781.9775
36.58	718.0875
36.6	861.7875
36.62	842.4775
36.64	805.255
36.66	785.975
36.68	818.36
36.7	838.9975
36.72	673.875
36.74	767.3825
36.76	889.345
36.78	803.785
36.8	776.37
36.82	768.045
36.84	752.77
36.86	763.8825
36.88	752.7975
36.9	860.8375
36.92	917.935
36.94	925
36.96	855.94
36.98	807.1725
37	848.245
37.02	975.3775
37.04	986.245
37.06	894.0125
37.08	929.91
37.1	934.81
37.12	933.3325
37.14	837.5325
37.16	905.5325
37.18	1041.09
37.2	1046.2
37.22	1041.6675
37.24	1034.8575
37.26	842.9075
37.28	881.5275
37.3	1090.0375
37.32	1146.8925
37.34	1068.7225
37.36	1002.6375
37.38	1045.7425
37.4	916.5325
37.42	991.2625
37.44	996.45
37.46	1032.0575
37.48	960.97
37.5	928.23
37.52	998.8225
37.54	1063.595
37.56	900.87
37.58	938.62
37.6	998.435
37.62	1028.3625
37.64	1006.6525
37.66	880.065
37.68	969.8125
37.7	926.855
37.72	828.62
37.74	901.235
37.76	938.2575
37.78	822.465
37.8	851.2075
37.82	906.32
37.84	797.83
37.86	845.81
37.88	899.61
37.9	941.2425
37.92	811.925
37.94	788.1375
37.96	831.035
37.98	730.235
38	909.54
38.02	855.4625
38.04	864.2075
38.06	868.4725
38.08	873.1875
38.1	770.765
38.12	774.2075
38.14	841.845
38.16	754.4175
38.18	861.25
38.2	822.2225
38.22	767.625
38.24	745.3975
38.26	754.59
38.28	777.6975
38.3	834.92
38.32	714.72
38.34	745.7875
38.36	715.2375
38.38	687.155
38.4	773.1525
38.42	780.7725
38.44	762.195
38.46	726.3525
38.48	806.1175
38.5	705.675
38.52	775.065
38.54	795.5925
38.56	670.7625
38.58	785.9
38.6	769.83
38.62	654.84
38.64	663.025
38.66	757.3025
38.68	783.3325
38.7	758.06
38.72	693.195
38.74	693.915
38.76	744.0925
38.78	651.3625
38.8	698.385
38.82	699.8825
38.84	641.48
38.86	625
38.88	700.125
38.9	693.73
38.92	683.3325
38.94	751.99
38.96	637.8275
38.98	722.47
39	704.4425
39.02	627.3875
39.04	564.865
39.06	643.0525
39.08	693.5925
39.1	594.755
39.12	632.55
39.14	695.4025
39.16	813.26
39.18	658.8575
39.2	610.145
39.22	610.5125
39.24	632.9225
39.26	660.09
39.28	654.3975
39.3	705.1575
39.32	559.695
39.34	634.555
39.36	616.1225
39.38	603.875
39.4	651.0175
39.42	654.4825
39.44	637.83
39.46	675.8875
39.48	600.57
39.5	669.805
39.52	671.9675
39.54	670.4425
39.56	650.805
39.58	647.71
39.6	607.745
39.62	682.1225
39.64	698.5925
39.66	751.85
39.68	768.9875
39.7	676.5725
39.72	563.6625
39.74	575.2925
39.76	591.6675
39.78	543.81
39.8	602.69
39.82	615.4225
39.84	590.44
39.86	607.1675
39.88	729.7625
39.9	703.6425
39.92	692.8225
39.94	646.59
39.96	613.1425
39.98	555.03
40	509.665
40.02	505.91
40.04	561.4775
40.06	589.2325
40.08	591.6675
40.1	574.005
40.12	654.89
40.14	685.79
40.16	642.245
40.18	689.505
40.2	599.5025
40.22	585.115
40.24	652.62
40.26	680.84
40.28	671.6625
40.3	585.0575
40.32	544.1775
40.34	594.0275
40.36	570.17
40.38	654.5125
40.4	618.7925
40.42	629.6925
40.44	615.265
40.46	588.4325
40.48	589.11
40.5	539.7175
40.52	580.0975
40.54	596.8125
40.56	603.1775
40.58	602.585
40.6	645.95
40.62	603.5475
40.64	569.2675
40.66	601.0275
40.68	553.7325
40.7	542.1475
40.72	550
40.74	532.885
40.76	604.7875
40.78	596.1175
40.8	603.44
40.82	622.35
40.84	681.77
40.86	662.9625
40.88	698.325
40.9	657.075
40.92	619.345
40.94	588.42
40.96	569.355
40.98	555.39
41	600.6975
41.02	613.745
41.04	557.7325
41.06	527.7175
41.08	620.3925
41.1	588.1825
41.12	600.405
41.14	680.9525
41.16	630.075
41.18	574.9125
41.2	628.0375
41.22	602.595
41.24	591.705
41.26	499.8625
41.28	555.6
41.3	619.4375
41.32	658.2825
41.34	602.955
41.36	555.5925
41.38	621.9075
41.4	580.9675
41.42	602.3975
41.44	600.24
41.46	550.27
41.48	599.3975
41.5	611.3325
41.52	600
41.54	605.49
41.56	663.1775
41.58	647.8325
41.6	625
41.62	608.5925
41.64	610.9275
41.66	567.5375
41.68	547.12
41.7	588.14
41.72	548.455
41.74	511.2275
41.76	519.2
41.78	584.71
41.8	627.5125
41.82	584.57
41.84	493.375
41.86	490.7825
41.88	513.7375
41.9	565.25
41.92	591.6675
41.94	597.055
41.96	562.3175
41.98	590.07
42	611.2925
42.02	565.3875
42.04	563.12
42.06	596.4325
42.08	640.455
42.1	695.7725
42.12	663.23
42.14	606.64
42.16	629.005
42.18	639.3425
42.2	628.01
42.22	630.32
42.24	670.535
42.26	691.6675
42.28	643.9225
42.3	595.465
42.32	572.7425
42.34	519.05
42.36	539.24
42.38	571.9475
42.4	538.065
42.42	553.5675
42.44	611.8675
42.46	580.71
42.48	502.6825
42.5	564.2975
42.52	574.6825
42.54	618.165
42.56	621.6625
42.58	579.0625
42.6	545.7475
42.62	658.73
42.64	608.0475
42.66	538.55
42.68	630.255
42.7	662.5075
42.72	665.605
42.74	612.6325
42.76	626.9275
42.78	622.015
42.8	553.345
42.82	566.435
42.84	607.19
42.86	601.155
42.88	565.8375
42.9	642.9025
42.92	684.53
42.94	690.4575
42.96	612.485
42.98	599.4825
43	594.165
43.02	580.135
43.04	644.8975
43.06	632.075
43.08	615.365
43.1	671.055
43.12	689.775
43.14	662.9
43.16	685.73
43.18	647.135
43.2	679.67
43.22	725
43.24	684.305
43.26	683.7475
43.28	725.3925
43.3	706.1475
43.32	703.6125
43.34	752.1275
43.36	699.0775
43.38	665.1725
43.4	725.53
43.42	778.53
43.44	801.755
43.46	762.9675
43.48	773.625
43.5	749.6775
43.52	691.525
43.54	639.8325
43.56	641.7675
43.58	703.475
43.6	708.275
43.62	721.7125
43.64	756.6775
43.66	706.6725
43.68	696.64
43.7	701.6925
43.72	751.5175
43.74	761.765
43.76	696.85
43.78	721.3975
43.8	783.1925
43.82	770.195
43.84	700.3625
43.86	701.385
43.88	754.735
43.9	730.4325
43.92	724.74
43.94	726.835
43.96	667.2625
43.98	638.27
44	641.6675
44.02	646.595
44.04	585.975
44.06	502.2975
44.08	578.265
44.1	723.7025
44.12	657.165
44.14	545.565
44.16	623.045
44.18	686.7675
44.2	702.9125
44.22	682.43
44.24	619.235
44.26	596.55
44.28	580.48
44.3	581.295
44.32	640.3925
44.34	670.13
44.36	583.955
44.38	529.8625
44.4	538.1925
44.42	531.9575
44.44	568.66
44.46	585.4575
44.48	497.4975
44.5	528.7925
44.52	596.5025
44.54	600
44.56	575.85
44.58	548.68
44.6	623.655
44.62	577.3075
44.64	562.605
44.66	632.395
44.68	664.4275
44.7	622.14
44.72	650.5625
44.74	599.2275
44.76	520.205
44.78	531.0425
44.8	512.935
44.82	529.9475
44.84	539.205
44.86	544.115
44.88	548.7825
44.9	551.21
44.92	567.87
44.94	627.42
44.96	642.855
44.98	572.6525
45	614.18
45.02	679.7525
45.04	635.84
45.06	595.255
45.08	634.3525
45.1	619.27
45.12	607.015
45.14	601.3325
45.16	649.5575
45.18	685.8175
45.2	651.38
45.22	656.9375
45.24	651.41
45.26	576.7575
45.28	542.7575
45.3	658.2975
45.32	619.32
45.34	515.595
45.36	560.0275
45.38	684.5375
45.4	651.435
45.42	575
45.44	565.625
45.46	591.1275
45.48	616.6675
45.5	668.135
45.52	755.0925
45.54	810.36
45.56	778.2975
45.58	718.33
45.6	797.955
45.62	851.6925
45.64	851.9675
45.66	866.6675
45.68	824.7875
45.7	777.715
45.72	803.8475
45.74	847.2675
45.76	872.26
45.78	790.545
45.8	804.7625
45.82	828.66
45.84	777.7725
45.86	706.495
45.88	676.8375
45.9	682.42
45.92	661.1375
45.94	765.45
45.96	770.6425
45.98	709.225
46	684.395
46.02	685.98
46.04	653.0725
46.06	681.9725
46.08	695.6675
46.1	768.6725
46.12	720.485
46.14	631.295
46.16	700.49
46.18	727.905
46.2	661.6475
46.22	634.9975
46.24	608.78
46.26	561.2675
46.28	568.3025
46.3	615.345
46.32	573.1075
46.34	576.0525
46.36	565.645
46.38	566.865
46.4	631.14
46.42	691.03
46.44	670.32
46.46	643.2175
46.48	644.6775
46.5	592.385
46.52	590.1675
46.54	566.6675
46.56	556.8025
46.58	619.66
46.6	595.535
46.62	540.9275
46.64	574.1425
46.66	608.3325
46.68	599.2725
46.7	587.1375
46.72	610.49
46.74	651.4275
46.76	616.9275
46.78	588.56
46.8	559.34
46.82	543.0625
46.84	580.9025
46.86	572.93
46.88	554.51
46.9	589.8875
46.92	571.61
46.94	524.325
46.96	521.1675
46.98	543
47	571.8275
47.02	542.8675
47.04	553.275
47.06	578.19
47.08	629.535
47.1	629.47
47.12	587.82
47.14	636.5175
47.16	585.335
47.18	499.37
47.2	491.6675
47.22	531.9675
47.24	562.19
47.26	527.0125
47.28	477.635
47.3	498.5725
47.32	600.375
47.34	568.9775
47.36	464.87
47.38	446.13
47.4	485.7025
47.42	556.8175
47.44	591.6675
47.46	627.3325
47.48	609.31
47.5	562.2125
47.52	567.24
47.54	615.0675
47.56	614.3975
47.58	543.2925
47.6	539.465
47.62	606.68
47.64	619.445
47.66	586.67
47.68	539.4675
47.7	495.0125
47.72	518.845
47.74	518.9375
47.76	487.23
47.78	518.81
47.8	532.2675
47.82	529.9625
47.84	519.5125
47.86	562.01
47.88	572.3875
47.9	542.1875
47.92	523.4475
47.94	460.1825
47.96	469.23
47.98	552.55
48	600.5075
48.02	639.2675
48.04	604.815
48.06	527.915
48.08	570.1525
48.1	611.7575
48.12	551.4525
48.14	490.685
48.16	532.345
48.18	592.1525
48.2	604.41
48.22	639.1875
48.24	631.4125
48.26	600
48.28	586.7875
48.3	526.5625
48.32	571.3825
48.34	605.985
48.36	575.4675
48.38	658.1225
48.4	689.8125
48.42	689.115
48.44	725.46
48.46	641.03
48.48	536.36
48.5	613.325
48.52	656.075
48.54	568.3575
48.56	595.2525
48.58	627.605
48.6	604.39
48.62	573.2275
48.64	572.3775
48.66	595.6125
48.68	582.895
48.7	548.6925
48.72	625.8275
48.74	655.305
48.76	525.5025
48.78	524.055
48.8	539.5275
48.82	530.66
48.84	545.195
48.86	537.7125
48.88	554.8
48.9	518.5225
48.92	510.0075
48.94	524.165
48.96	525.8325
48.98	506.675
49	505.6125
49.02	542.0775
49.04	550
49.06	545.63
49.08	537.295
49.1	585.7725
49.12	559.055
49.14	465.455
49.16	467.875
49.18	504.77
49.2	547.235
49.22	531.3375
49.24	509.13
49.26	551.19
49.28	544.45
49.3	560.305
49.32	569.4575
49.34	567.8425
49.36	604.7525
49.38	625.39
49.4	567.915
49.42	512.695
49.44	525.3875
49.46	563.85
49.48	513.2025
49.5	528.84
49.52	538.6025
49.54	457.57
49.56	476.525
49.58	447.3375
49.6	470.0825
49.62	519.8875
49.64	530.4875
49.66	497.3625
49.68	485.2125
49.7	494.52
49.72	462.3125
49.74	523.635
49.76	565.92
49.78	554.3525
49.8	549.6275
49.82	559.075
49.84	535.835
49.86	517.405
49.88	524.6325
49.9	516.6675
49.92	568.87
49.94	577.5175
49.96	563.415
[truncated: 1,002 more rows]
