# Supplementary material for: One-dimensional CsPbBr3 superlattices with polarized and amplified spontaneous circularly polarized emissions
Source: Nat Commun. 2026 May 23;17:6768. doi: 10.1038/s41467-026-73513-2 (PMC13385850; doi:10.1038/s41467-026-73513-2)
Supplement: Supplementary file 4 — Supplementary Data 1 (Unprocessed data) [file 41467_2026_73513_MOESM4_ESM.zip › Supplementary Data 1/Raw Data/SI-Raw Data/Fig 6/Fig 6C NPL-OAM.txt]

16.12259	13.04132
16.12229	12.95753
16.12198	12.86904
16.12168	12.85276
16.12137	12.86644
16.12106	12.82331
16.12076	12.79024
16.12045	12.6165
16.12015	12.31643
16.11984	12.16496
16.11954	12.27169
16.11923	12.2611
16.11893	12.24241
16.11862	12.29042
16.11831	12.34528
16.11801	12.36053
16.1177	12.333
16.1174	12.30565
16.11709	12.29561
16.11679	12.13348
16.11648	11.90468
16.11618	11.87991
16.11587	11.91794
16.11556	11.8501
16.11526	11.92241
16.11495	12.00297
16.11465	11.94098
16.11434	11.88643
16.11404	11.75627
16.11373	11.68111
16.11343	11.77217
16.11312	11.79392
16.11281	11.83618
16.11251	11.85271
16.1122	11.76714
16.1119	11.76355
16.11159	11.77372
16.11129	11.75422
16.11098	11.74068
16.11068	11.70217
16.11037	11.61583
16.11006	11.45804
16.10976	11.34398
16.10945	11.28831
16.10915	11.11905
16.10884	11.03598
16.10854	11.12073
16.10823	11.24904
16.10792	11.29451
16.10762	11.20051
16.10731	11.17823
16.10701	11.1695
16.1067	11.03972
16.1064	10.90979
16.10609	10.76896
16.10579	10.74977
16.10548	10.72321
16.10517	10.56974
16.10487	10.45597
16.10456	10.33901
16.10426	10.32611
16.10395	10.3366
16.10365	10.52893
16.10334	10.63264
16.10304	10.45283
16.10273	10.30523
16.10242	10.29006
16.10212	10.27834
16.10181	10.26486
16.10151	10.26503
16.1012	10.23744
16.1009	10.10926
16.10059	10.1357
16.10029	10.22049
16.09998	10.17045
16.09967	10.14964
16.09937	10.12854
16.09906	10.09643
16.09876	10.06293
16.09845	9.96787
16.09815	9.945
16.09784	9.98449
16.09754	9.88993
16.09723	9.73345
16.09692	9.67751
16.09662	9.72672
16.09631	9.79689
16.09601	9.78725
16.0957	9.67021
16.0954	9.64715
16.09509	9.58039
16.09479	9.39024
16.09448	9.28455
16.09417	9.33219
16.09387	9.42109
16.09356	9.43085
16.09326	9.27257
16.09295	9.14637
16.09265	9.16217
16.09234	9.15411
16.09204	9.03046
16.09173	9.04712
16.09142	9.11843
16.09112	9.17811
16.09081	9.1917
16.09051	9.10081
16.0902	9.03753
16.0899	8.96299
16.08959	8.89858
16.08929	8.87579
16.08898	8.86593
16.08867	8.80882
16.08837	8.73162
16.08806	8.65244
16.08776	8.69601
16.08745	8.74941
16.08715	8.71939
16.08684	8.64668
16.08654	8.52691
16.08623	8.39119
16.08592	8.32345
16.08562	8.34908
16.08531	8.38434
16.08501	8.38359
16.0847	8.37336
16.0844	8.36583
16.08409	8.31435
16.08379	8.21882
16.08348	8.11236
16.08317	8.09851
16.08287	7.98267
16.08256	7.87372
16.08226	7.83289
16.08195	7.7321
16.08165	7.66655
16.08134	7.68308
16.08104	7.78528
16.08073	7.76386
16.08042	7.69954
16.08012	7.70926
16.07981	7.72556
16.07951	7.69142
16.0792	7.68877
16.0789	7.73319
16.07859	7.70751
16.07829	7.66849
16.07798	7.62804
16.07767	7.54131
16.07737	7.47374
16.07706	7.50562
16.07676	7.48351
16.07645	7.29611
16.07615	7.10643
16.07584	7.06162
16.07554	7.01075
16.07523	6.96407
16.07492	7.00909
16.07462	7.0432
16.07431	6.98761
16.07401	7.08373
16.0737	7.23912
16.0734	7.29032
16.07309	7.23542
16.07279	7.05727
16.07248	6.87279
16.07217	6.77163
16.07187	6.74771
16.07156	6.68258
16.07126	6.5229
16.07095	6.50669
16.07065	6.54864
16.07034	6.61958
16.07004	6.58306
16.06973	6.53972
16.06942	6.51714
16.06912	6.5229
16.06881	6.64232
16.06851	6.59554
16.0682	6.46382
16.0679	6.35531
16.06759	6.29648
16.06728	6.25785
16.06698	6.22858
16.06667	6.19971
16.06637	6.29769
16.06606	6.21378
16.06576	6.03794
16.06545	5.93654
16.06515	5.95614
16.06484	6.04851
16.06453	6.08483
16.06423	6.08645
16.06392	6.05881
16.06362	5.9782
16.06331	5.82009
16.06301	5.69875
16.0627	5.61614
16.0624	5.56583
16.06209	5.5545
16.06178	5.52631
16.06148	5.54008
16.06117	5.50893
16.06087	5.51059
16.06056	5.5161
16.06026	5.56512
16.05995	5.5655
16.05965	5.51104
16.05934	5.47851
16.05903	5.59017
16.05873	5.70877
16.05842	5.6878
16.05812	5.59321
16.05781	5.51722
16.05751	5.3654
16.0572	5.22063
16.0569	5.12696
16.05659	4.97482
16.05628	5.01768
16.05598	5.06631
16.05567	4.98551
16.05537	4.87758
16.05506	4.89762
16.05476	5.03732
16.05445	4.9734
16.05415	4.69783
16.05384	4.54687
16.05353	4.53148
16.05323	4.53853
16.05292	4.51929
16.05262	4.522
16.05231	4.6089
16.05201	4.70549
16.0517	4.73344
16.0514	4.66449
16.05109	4.64005
16.05078	4.5777
16.05048	4.48546
16.05017	4.44174
16.04987	4.44582
16.04956	4.40879
16.04926	4.36734
16.04895	4.32359
16.04865	4.31631
16.04834	4.27102
16.04803	4.24045
16.04773	4.2518
16.04742	4.17204
16.04712	4.06979
16.04681	4.07689
16.04651	4.00422
16.0462	3.92513
16.0459	3.91131
16.04559	3.90562
16.04528	3.93156
16.04498	3.87708
16.04467	3.75548
16.04437	3.77709
16.04406	3.82077
16.04376	3.69251
16.04345	3.59538
16.04315	3.5468
16.04284	3.59538
16.04253	3.63517
16.04223	3.59889
16.04192	3.5519
16.04162	3.56566
16.04131	3.54077
16.04101	3.40556
16.0407	3.18818
16.0404	3.12209
16.04009	3.04436
16.03978	2.90432
16.03948	2.86572
16.03917	3.00192
16.03887	3.08682
16.03856	3.01526
16.03826	2.96548
16.03795	2.90481
16.03765	2.81763
16.03734	2.8558
16.03703	2.98586
16.03673	2.99713
16.03642	2.96065
16.03612	3.0011
16.03581	3.02396
16.03551	2.90829
16.0352	2.79807
16.0349	2.7566
16.03459	2.70214
16.03428	2.63392
16.03398	2.52667
16.03367	2.59406
16.03337	2.60654
16.03306	2.47777
16.03276	2.25415
16.03245	2.08768
16.03215	2.11317
16.03184	2.25925
16.03153	2.36459
16.03123	2.26837
16.03092	2.18676
16.03062	2.15371
16.03031	2.11308
16.03001	2.04
16.0297	2.06386
16.0294	2.09472
16.02909	2.04685
16.02878	1.97034
16.02848	2.01188
16.02817	2.05555
16.02787	2.02843
16.02756	1.98826
16.02726	1.9071
16.02695	1.95032
16.02665	1.94114
16.02634	1.86871
16.02603	1.80561
16.02573	1.69423
16.02542	1.54261
16.02512	1.43552
16.02481	1.40161
16.02451	1.36118
16.0242	1.39049
16.02389	1.38898
16.02359	1.31952
16.02328	1.35152
16.02298	1.37603
16.02267	1.32582
16.02237	1.25853
16.02206	1.25579
16.02176	1.17349
16.02145	1.21353
16.02114	1.25188
16.02084	1.21565
16.02053	1.1445
16.02023	1.10985
16.01992	1.08012
16.01962	1.05186
16.01931	0.97884
16.01901	0.91985
16.0187	0.85746
16.01839	0.7767
16.01809	0.75685
16.01778	0.86005
16.01748	0.95794
16.01717	0.95705
16.01687	0.90108
16.01656	0.7504
16.01626	0.59675
16.01595	0.62012
16.01564	0.69221
16.01534	0.70543
16.01503	0.57888
16.01473	0.39358
16.01442	0.33192
16.01412	0.34392
16.01381	0.35517
16.01351	0.30484
16.0132	0.24864
16.01289	0.34121
16.01259	0.51724
16.01228	0.55911
16.01198	0.43759
16.01167	0.2987
16.01137	0.1986
16.01106	0.16651
16.01076	0.2844
16.01045	0.39074
16.01014	0.25039
16.00984	0.15455
16.00953	0.12954
16.00923	0.22348
16.00892	0.36196
16.00862	0.31101
16.00831	0.23917
16.00801	0.15341
16.0077	0.08759
16.00739	-0.01886
16.00709	-0.09779
16.00678	-0.09577
16.00648	0.02104
16.00617	0.1211
16.00587	0.01502
16.00556	-0.07706
16.00526	-0.06262
16.00495	-0.00109
16.00464	-0.07415
16.00434	-0.13291
16.00403	-0.10971
16.00373	-0.15549
16.00342	-0.2766
16.00312	-0.38357
16.00281	-0.47646
16.00251	-0.54268
16.0022	-0.45642
16.00189	-0.29306
16.00159	-0.2946
16.00128	-0.43574
16.00098	-0.56612
16.00067	-0.66724
16.00037	-0.70324
16.00006	-0.62491
15.99976	-0.56128
15.99945	-0.65398
15.99914	-0.80022
15.99884	-0.87851
15.99853	-0.88712
15.99823	-0.9413
15.99792	-0.99009
15.99762	-0.9045
15.99731	-0.7879
15.99701	-0.69819
15.9967	-0.75281
15.99639	-0.77262
15.99609	-0.91321
15.99578	-1.08003
15.99548	-1.07182
15.99517	-1.15037
15.99487	-1.27555
15.99456	-1.32356
15.99426	-1.26728
15.99395	-1.17276
15.99364	-0.99691
15.99334	-0.84175
15.99303	-0.82187
15.99273	-0.95031
15.99242	-1.21694
15.99212	-1.3709
15.99181	-1.40015
15.99151	-1.3636
15.9912	-1.31312
15.99089	-1.24218
15.99059	-1.16811
15.99028	-1.10399
15.98998	-1.05125
15.98967	-1.09516
15.98937	-1.20771
15.98906	-1.37184
15.98876	-1.52871
15.98845	-1.64117
15.98814	-1.68655
15.98784	-1.68142
15.98753	-1.66545
15.98723	-1.63546
15.98692	-1.67041
15.98662	-1.73867
15.98631	-1.7454
15.98601	-1.72973
15.9857	-1.67683
15.98539	-1.7211
15.98509	-1.84936
15.98478	-1.80102
15.98448	-1.75852
15.98417	-1.79183
15.98387	-1.81957
15.98356	-1.9016
15.98325	-2.05189
15.98295	-2.19513
15.98264	-2.17354
15.98234	-2.07848
15.98203	-2.11686
15.98173	-2.14227
15.98142	-2.22597
15.98112	-2.45687
15.98081	-2.53887
15.9805	-2.60155
15.9802	-2.57758
15.97989	-2.6972
15.97959	-2.69749
15.97928	-2.57367
15.97898	-2.46905
15.97867	-2.40639
15.97837	-2.32357
15.97806	-2.31924
15.97775	-2.49146
15.97745	-2.5339
15.97714	-2.44023
15.97684	-2.42775
15.97653	-2.51796
15.97623	-2.51178
15.97592	-2.55717
15.97562	-2.67988
15.97531	-2.64176
15.975	-2.57925
15.9747	-2.67136
15.97439	-2.68562
15.97409	-2.63246
15.97378	-2.77443
15.97348	-2.85538
15.97317	-2.86762
15.97287	-2.89143
15.97256	-2.75411
15.97225	-2.67172
15.97195	-2.73839
15.97164	-2.85522
15.97134	-2.90734
15.97103	-2.96034
15.97073	-3.05241
15.97042	-3.15451
15.97012	-3.24345
15.96981	-3.25898
15.9695	-3.29858
15.9692	-3.34053
15.96889	-3.35406
15.96859	-3.3537
15.96828	-3.30142
15.96798	-3.22105
15.96767	-3.11497
15.96737	-3.04346
15.96706	-3.10297
15.96675	-3.20641
15.96645	-3.20128
15.96614	-3.14602
15.96584	-3.13575
15.96553	-3.24506
15.96523	-3.3494
15.96492	-3.40737
15.96462	-3.38306
15.96431	-3.46985
15.964	-3.55533
15.9637	-3.63856
15.96339	-3.74935
15.96309	-3.73271
15.96278	-3.69921
15.96248	-3.6281
15.96217	-3.58491
15.96187	-3.58438
15.96156	-3.62795
15.96125	-3.61277
15.96095	-3.52731
15.96064	-3.47886
15.96034	-3.57341
15.96003	-3.77227
15.95973	-3.93715
15.95942	-3.94766
15.95912	-4.05337
15.95881	-4.25596
15.9585	-4.27612
15.9582	-4.05417
15.95789	-3.80678
15.95759	-3.6784
15.95728	-3.77095
15.95698	-3.77567
15.95667	-3.66747
15.95637	-3.73843
15.95606	-3.87272
15.95575	-3.87677
15.95545	-3.91202
15.95514	-4.00076
15.95484	-4.08028
15.95453	-4.11528
15.95423	-4.18165
15.95392	-4.13308
15.95362	-4.03962
15.95331	-4.12279
15.953	-4.13929
15.9527	-4.02666
15.95239	-4.08393
15.95209	-4.27393
15.95178	-4.38586
15.95148	-4.37033
15.95117	-4.28956
15.95087	-4.35036
15.95056	-4.39583
15.95025	-4.37224
15.94995	-4.44823
15.94964	-4.47735
15.94934	-4.57661
15.94903	-4.688
15.94873	-4.76609
15.94842	-4.87653
15.94812	-4.91143
15.94781	-4.97699
15.9475	-4.96967
15.9472	-4.93387
15.94689	-4.89693
15.94659	-4.79832
15.94628	-4.7427
15.94598	-4.75183
15.94567	-4.85663
15.94537	-4.8799
15.94506	-4.77993
15.94475	-4.75825
15.94445	-4.8878
15.94414	-4.99796
15.94384	-4.97162
15.94353	-4.97205
15.94323	-5.00921
15.94292	-4.94492
15.94262	-4.88182
15.94231	-4.93957
15.942	-5.05091
15.9417	-5.10788
15.94139	-5.09837
15.94109	-5.11748
15.94078	-5.21631
15.94048	-5.22468
15.94017	-5.10327
15.93986	-5.19108
15.93956	-5.35863
15.93925	-5.48419
15.93895	-5.46097
15.93864	-5.27033
15.93834	-5.17037
15.93803	-5.14223
15.93773	-5.20197
15.93742	-5.28789
15.93711	-5.24482
15.93681	-5.19434
15.9365	-5.27604
15.9362	-5.36962
15.93589	-5.50323
15.93559	-5.5917
15.93528	-5.68814
15.93498	-5.78703
15.93467	-5.80602
15.93436	-5.74948
15.93406	-5.81407
15.93375	-5.78452
15.93345	-5.74484
15.93314	-5.75579
15.93284	-5.77448
15.93253	-5.70033
15.93223	-5.60957
15.93192	-5.75897
15.93161	-5.83603
15.93131	-5.77536
15.931	-5.71378
15.9307	-5.69322
15.93039	-5.66502
15.93009	-5.67182
15.92978	-5.63455
15.92948	-5.62816
15.92917	-5.62277
15.92886	-5.76715
15.92856	-5.93325
15.92825	-6.01933
15.92795	-5.986
15.92764	-5.89712
15.92734	-5.97244
15.92703	-5.98084
15.92673	-5.85788
15.92642	-5.91239
15.92611	-6.0321
15.92581	-6.04799
15.9255	-6.08731
15.9252	-6.22478
15.92489	-6.21526
15.92459	-6.19608
15.92428	-6.30222
15.92398	-6.3292
15.92367	-6.39597
15.92336	-6.48139
15.92306	-6.45627
15.92275	-6.44068
15.92245	-6.48264
15.92214	-6.48478
15.92184	-6.45003
15.92153	-6.42521
15.92123	-6.29911
15.92092	-6.21678
15.92061	-6.23528
15.92031	-6.27588
15.92	-6.37831
15.9197	-6.49648
15.91939	-6.5417
15.91909	-6.47598
15.91878	-6.27837
15.91848	-6.16747
15.91817	-6.34516
15.91786	-6.63436
15.91756	-6.76269
15.91725	-6.65904
15.91695	-6.51481
15.91664	-6.37656
15.91634	-6.35512
15.91603	-6.4605
15.91573	-6.5086
15.91542	-6.45341
15.91511	-6.55144
15.91481	-6.74569
15.9145	-6.81066
15.9142	-6.75441
15.91389	-6.75595
15.91359	-6.75327
15.91328	-6.61873
15.91298	-6.58025
15.91267	-6.59632
15.91236	-6.68193
15.91206	-6.65311
15.91175	-6.57541
15.91145	-6.6377
15.91114	-6.82062
15.91084	-6.87011
15.91053	-6.9805
15.91023	-7.05502
15.90992	-7.00946
15.90961	-6.85723
15.90931	-6.73375
15.909	-6.80107
15.9087	-6.92648
15.90839	-6.90912
15.90809	-6.7751
15.90778	-6.77554
15.90748	-6.92607
15.90717	-6.93368
15.90686	-7.05147
15.90656	-7.18724
15.90625	-7.18236
15.90595	-7.14085
15.90564	-7.13521
15.90534	-7.1781
15.90503	-7.22563
15.90473	-7.2868
15.90442	-7.26484
15.90411	-7.28347
15.90381	-7.2574
15.9035	-7.14103
15.9032	-7.03982
15.90289	-7.04554
15.90259	-7.1319
15.90228	-7.18631
15.90198	-7.11676
15.90167	-7.12455
15.90136	-7.23216
15.90106	-7.21553
15.90075	-7.15154
15.90045	-7.23021
15.90014	-7.45761
15.89984	-7.61169
15.89953	-7.55456
15.89922	-7.36122
15.89892	-7.16473
15.89861	-7.03149
15.89831	-7.05687
15.898	-7.28558
15.8977	-7.53331
15.89739	-7.5022
15.89709	-7.45621
15.89678	-7.41149
15.89647	-7.41312
15.89617	-7.58011
15.89586	-7.6038
15.89556	-7.51377
15.89525	-7.61491
15.89495	-7.74426
15.89464	-7.72972
15.89434	-7.67818
15.89403	-7.64462
15.89372	-7.63461
15.89342	-7.51178
15.89311	-7.21432
15.89281	-7.27704
15.8925	-7.39638
15.8922	-7.49256
15.89189	-7.62857
15.89159	-7.6102
15.89128	-7.55884
15.89097	-7.49225
15.89067	-7.42931
15.89036	-7.4464
15.89006	-7.64409
15.88975	-7.83548
15.88945	-8.04213
15.88914	-8.24857
15.88884	-8.18195
15.88853	-8.01824
15.88822	-7.9331
15.88792	-7.89812
15.88761	-7.79594
15.88731	-7.77412
15.887	-7.79702
15.8867	-7.69192
15.88639	-7.67443
15.88609	-7.81126
15.88578	-7.89074
15.88547	-7.95008
15.88517	-7.99677
15.88486	-7.97298
15.88456	-7.98154
15.88425	-7.89395
15.88395	-7.84335
15.88364	-7.89086
15.88334	-7.91768
15.88303	-7.88359
15.88272	-7.93253
15.88242	-7.94467
15.88211	-7.85514
15.88181	-7.89592
15.8815	-7.96183
15.8812	-8.01903
15.88089	-7.98004
15.88059	-7.85675
15.88028	-7.95034
15.87997	-8.10488
15.87967	-8.04137
15.87936	-7.99256
15.87906	-7.89965
15.87875	-7.80609
15.87845	-8.04223
15.87814	-8.26122
15.87784	-8.3104
15.87753	-8.22617
15.87722	-8.07052
15.87692	-7.9689
15.87661	-7.98879
15.87631	-8.13967
15.876	-8.14249
15.8757	-8.12037
15.87539	-8.11722
15.87509	-8.07512
15.87478	-8.07159
15.87447	-7.99057
15.87417	-7.95539
15.87386	-8.01119
15.87356	-8.09831
15.87325	-8.06782
15.87295	-8.09833
15.87264	-8.238
15.87234	-8.34607
15.87203	-8.19814
15.87172	-8.0891
15.87142	-8.21162
15.87111	-8.27422
15.87081	-8.24666
15.8705	-8.22411
15.8702	-8.24485
15.86989	-8.34758
15.86959	-8.44639
15.86928	-8.47996
15.86897	-8.47307
15.86867	-8.45203
15.86836	-8.48235
15.86806	-8.44669
15.86775	-8.46732
15.86745	-8.53161
15.86714	-8.61955
15.86684	-8.67329
15.86653	-8.64403
15.86622	-8.63369
15.86592	-8.65478
15.86561	-8.7404
15.86531	-8.72072
15.865	-8.59864
15.8647	-8.51925
15.86439	-8.43411
15.86409	-8.36209
15.86378	-8.33559
15.86347	-8.40579
15.86317	-8.59577
15.86286	-8.72795
15.86256	-8.70218
15.86225	-8.6813
15.86195	-8.68481
15.86164	-8.66314
15.86134	-8.71538
15.86103	-8.62713
15.86072	-8.55838
15.86042	-8.6245
15.86011	-8.68935
15.85981	-8.58239
15.8595	-8.52573
15.8592	-8.60092
15.85889	-8.68854
15.85858	-8.76632
15.85828	-8.87514
15.85797	-8.92768
15.85767	-8.91971
15.85736	-8.92441
15.85706	-8.98859
15.85675	-8.9862
15.85645	-8.95178
15.85614	-8.9967
15.85583	-8.92768
15.85553	-8.76996
15.85522	-8.754
15.85492	-8.86378
15.85461	-8.93089
15.85431	-8.94494
15.854	-8.9545
15.8537	-8.87784
15.85339	-8.85734
15.85308	-8.888
15.85278	-8.80969
15.85247	-8.79997
15.85217	-8.83188
15.85186	-8.88364
15.85156	-8.95186
15.85125	-9.09147
15.85095	-9.12619
15.85064	-9.06412
15.85033	-8.96509
15.85003	-8.95572
15.84972	-8.99592
15.84942	-9.05295
15.84911	-9.16764
15.84881	-9.06766
15.8485	-8.97368
15.8482	-9.13828
15.84789	-9.21457
15.84758	-9.1547
15.84728	-9.29164
15.84697	-9.32146
15.84667	-9.27448
15.84636	-9.35671
15.84606	-9.29817
15.84575	-9.18312
15.84545	-9.22063
15.84514	-9.33248
15.84483	-9.37011
15.84453	-9.18599
15.84422	-9.0904
15.84392	-9.01107
15.84361	-8.93714
15.84331	-8.94416
15.843	-8.99494
15.8427	-9.14827
15.84239	-9.34969
15.84208	-9.37797
15.84178	-9.42523
15.84147	-9.29842
15.84117	-9.10469
15.84086	-9.13205
15.84056	-9.28677
15.84025	-9.36869
15.83995	-9.27218
15.83964	-9.19006
15.83933	-9.17609
15.83903	-9.25967
15.83872	-9.17659
15.83842	-9.15616
15.83811	-9.22891
15.83781	-9.26461
15.8375	-9.3174
15.8372	-9.27466
15.83689	-9.33746
15.83658	-9.45318
15.83628	-9.56838
15.83597	-9.52961
15.83567	-9.40804
15.83536	-9.36232
15.83506	-9.42778
15.83475	-9.41881
15.83445	-9.37698
15.83414	-9.24893
15.83383	-9.00982
15.83353	-8.92891
15.83322	-9.13876
15.83292	-9.32168
15.83261	-9.44198
15.83231	-9.38501
15.832	-9.12205
15.8317	-8.99398
15.83139	-8.91637
15.83108	-8.88992
15.83078	-8.9201
15.83047	-9.03336
15.83017	-9.18874
15.82986	-9.36598
15.82956	-9.48389
15.82925	-9.51024
15.82895	-9.50086
15.82864	-9.4636
15.82833	-9.52822
15.82803	-9.59436
15.82772	-9.57899
15.82742	-9.53032
15.82711	-9.40165
15.82681	-9.27348
15.8265	-9.25163
15.8262	-9.35752
15.82589	-9.39741
15.82558	-9.31301
15.82528	-9.17018
15.82497	-9.17445
15.82467	-9.30095
15.82436	-9.28106
15.82406	-9.28444
15.82375	-9.3446
15.82345	-9.32801
15.82314	-9.30155
15.82283	-9.36302
15.82253	-9.48521
15.82222	-9.54003
15.82192	-9.5053
15.82161	-9.56027
15.82131	-9.4011
15.821	-9.24967
15.8207	-9.37138
15.82039	-9.4851
15.82008	-9.62996
15.81978	-9.67354
15.81947	-9.6725
15.81917	-9.67593
15.81886	-9.57764
15.81856	-9.51887
15.81825	-9.52212
15.81795	-9.62324
15.81764	-9.66467
15.81733	-9.73418
15.81703	-9.72822
15.81672	-9.70433
15.81642	-9.75461
15.81611	-9.9208
15.81581	-9.89247
15.8155	-9.86372
15.81519	-9.76345
15.81489	-9.80819
15.81458	-9.88195
15.81428	-9.8814
15.81397	-9.9809
15.81367	-10.02239
15.81336	-9.94955
15.81306	-9.99479
15.81275	-10.14235
15.81244	-10.14632
15.81214	-9.98144
15.81183	-9.92737
15.81153	-9.80331
15.81122	-9.72598
15.81092	-9.68467
15.81061	-9.63234
15.81031	-9.74838
15.81	-9.70162
15.80969	-9.65682
15.80939	-9.65658
15.80908	-9.85209
15.80878	-10.09985
15.80847	-10.21206
15.80817	-10.20256
15.80786	-10.2312
15.80756	-10.21379
15.80725	-10.3067
15.80694	-10.36606
15.80664	-10.19553
15.80633	-9.90313
15.80603	-9.7721
15.80572	-9.77653
15.80542	-9.79303
15.80511	-9.90358
15.80481	-10.0921
15.8045	-10.13233
15.80419	-10.14014
15.80389	-10.1176
15.80358	-9.9564
15.80328	-9.83571
15.80297	-9.82941
15.80267	-9.97616
15.80236	-9.97985
15.80206	-9.92474
15.80175	-9.90212
15.80144	-9.92389
15.80114	-9.9227
15.80083	-9.78519
15.80053	-9.84271
15.80022	-9.97995
15.79992	-10.07508
15.79961	-10.10106
15.79931	-10.09194
15.799	-10.11442
15.79869	-10.07685
15.79839	-10.0744
15.79808	-10.16157
15.79778	-10.27267
15.79747	-10.27826
15.79717	-10.24852
15.79686	-10.08915
15.79656	-10.02261
15.79625	-10.15102
15.79594	-10.26317
15.79564	-10.22964
15.79533	-10.11982
15.79503	-10.17382
15.79472	-10.37965
15.79442	-10.49381
15.79411	-10.41295
15.79381	-10.1976
15.7935	-10.03826
15.79319	-10.14103
15.79289	-10.23181
15.79258	-10.21565
15.79228	-10.15103
15.79197	-10.14294
15.79167	-9.9871
15.79136	-9.87344
15.79106	-10.07335
15.79075	-10.3199
15.79044	-10.47107
15.79014	-10.58766
15.78983	-10.659
15.78953	-10.52094
15.78922	-10.24684
15.78892	-10.26398
15.78861	-10.38529
15.78831	-10.37672
15.788	-10.31777
15.78769	-10.312
15.78739	-10.32857
15.78708	-10.34254
15.78678	-10.30558
15.78647	-10.31749
15.78617	-10.36166
15.78586	-10.30967
15.78556	-10.22957
15.78525	-10.17023
15.78494	-10.15801
15.78464	-10.13441
15.78433	-10.07579
15.78403	-9.91632
15.78372	-9.80626
15.78342	-9.82146
15.78311	-9.88128
15.78281	-10.00089
15.7825	-10.05683
15.78219	-9.93656
15.78189	-9.95274
15.78158	-10.08026
15.78128	-10.18685
15.78097	-10.32703
15.78067	-10.38855
15.78036	-10.48208
15.78006	-10.58853
15.77975	-10.7089
15.77944	-10.8051
15.77914	-10.71953
15.77883	-10.57281
15.77853	-10.39119
15.77822	-10.42992
15.77792	-10.5415
15.77761	-10.52764
15.77731	-10.48148
15.777	-10.61129
15.77669	-10.69285
15.77639	-10.5331
15.77608	-10.21865
15.77578	-10.01763
15.77547	-10.10753
15.77517	-10.23305
15.77486	-10.26115
15.77455	-10.22417
15.77425	-10.22462
15.77394	-10.29474
15.77364	-10.33406
15.77333	-10.33908
15.77303	-10.33381
15.77272	-10.29573
15.77242	-10.22914
15.77211	-10.17135
15.7718	-10.09513
15.7715	-10.0722
15.77119	-10.1644
15.77089	-10.3029
15.77058	-10.46185
15.77028	-10.63726
15.76997	-10.63296
15.76967	-10.52327
15.76936	-10.40539
15.76905	-10.22187
15.76875	-10.08894
15.76844	-10.17682
15.76814	-10.32671
15.76783	-10.32134
15.76753	-10.31323
15.76722	-10.34493
15.76692	-10.40848
15.76661	-10.33605
15.7663	-10.19337
15.766	-10.10937
15.76569	-10.03514
15.76539	-10.00589
15.76508	-10.03402
15.76478	-10.053
15.76447	-10.16212
15.76417	-10.22816
15.76386	-10.22539
15.76355	-10.18376
15.76325	-10.05823
15.76294	-10.07653
15.76264	-10.19246
15.76233	-10.14884
15.76203	-10.16314
15.76172	-10.31016
15.76142	-10.57116
15.76111	-10.75113
15.7608	-10.74936
15.7605	-10.6465
15.76019	-10.60152
15.75989	-10.6015
15.75958	-10.64166
15.75928	-10.56103
15.75897	-10.382
15.75867	-10.31944
15.75836	-10.37962
15.75805	-10.42689
15.75775	-10.4531
15.75744	-10.44653
15.75714	-10.41829
15.75683	-10.41656
15.75653	-10.40364
15.75622	-10.37083
15.75592	-10.21942
15.75561	-10.17897
15.7553	-10.20919
15.755	-10.28435
15.75469	-10.27165
15.75439	-10.23599
15.75408	-10.26075
15.75378	-10.36448
15.75347	-10.49152
15.75317	-10.53636
15.75286	-10.56022
15.75255	-10.58214
15.75225	-10.64887
15.75194	-10.62951
15.75164	-10.54804
15.75133	-10.46295
15.75103	-10.3534
15.75072	-10.52109
15.75042	-10.67546
15.75011	-10.60992
15.7498	-10.56683
15.7495	-10.69213
15.74919	-10.71105
15.74889	-10.62189
15.74858	-10.64559
15.74828	-10.65205
15.74797	-10.69254
15.74767	-10.6841
15.74736	-10.57991
15.74705	-10.46982
15.74675	-10.39168
15.74644	-10.47704
15.74614	-10.56961
15.74583	-10.52534
15.74553	-10.44807
15.74522	-10.29311
15.74492	-10.25857
15.74461	-10.39254
15.7443	-10.46968
15.744	-10.54924
15.74369	-10.52329
15.74339	-10.4345
15.74308	-10.50949
15.74278	-10.62879
15.74247	-10.68645
15.74217	-10.56524
15.74186	-10.44544
15.74155	-10.48176
15.74125	-10.4464
15.74094	-10.32124
15.74064	-10.29262
15.74033	-10.36844
15.74003	-10.39378
15.73972	-10.32175
15.73942	-10.38754
15.73911	-10.54185
15.7388	-10.68058
15.7385	-10.62039
15.73819	-10.41693
15.73789	-10.32715
15.73758	-10.37466
15.73728	-10.54478
15.73697	-10.56333
15.73667	-10.32124
15.73636	-10.27267
15.73605	-10.49014
15.73575	-10.60274
15.73544	-10.69913
15.73514	-10.82339
15.73483	-10.85492
15.73453	-10.91022
15.73422	-10.82368
15.73392	-10.72327
15.73361	-10.66421
15.7333	-10.60938
15.733	-10.54998
15.73269	-10.42834
15.73239	-10.38976
15.73208	-10.31202
15.73178	-10.19451
15.73147	-10.2524
15.73116	-10.2496
15.73086	-10.20808
15.73055	-10.41622
15.73025	-10.65512
15.72994	-10.59574
15.72964	-10.58196
15.72933	-10.71498
15.72903	-10.7529
15.72872	-10.68718
15.72841	-10.71823
15.72811	-10.58645
15.7278	-10.46498
15.7275	-10.57414
15.72719	-10.82946
15.72689	-10.92202
15.72658	-10.9638
15.72628	-10.80917
15.72597	-10.55916
15.72566	-10.34101
15.72536	-10.34086
15.72505	-10.47407
15.72475	-10.51706
15.72444	-10.53503
15.72414	-10.58847
15.72383	-10.57773
15.72353	-10.57515
15.72322	-10.45866
15.72291	-10.50958
15.72261	-10.51006
15.7223	-10.37185
15.722	-10.42628
15.72169	-10.59311
15.72139	-10.58318
15.72108	-10.6243
15.72078	-10.79935
15.72047	-10.78737
15.72016	-10.68782
15.71986	-10.82423
15.71955	-10.81106
15.71925	-10.60042
15.71894	-10.53983
15.71864	-10.48678
15.71833	-10.37923
15.71803	-10.34242
15.71772	-10.25043
15.71741	-10.42183
15.71711	-10.688
15.7168	-10.78371
15.7165	-10.71166
15.71619	-10.69326
15.71589	-10.88903
15.71558	-10.96332
15.71528	-10.88314
15.71497	-10.8627
15.71466	-10.73347
15.71436	-10.66378
15.71405	-10.67401
15.71375	-10.59541
15.71344	-10.57487
15.71314	-10.49108
15.71283	-10.51548
15.71253	-10.53156
15.71222	-10.48997
15.71191	-10.4707
15.71161	-10.46614
15.7113	-10.34525
15.711	-10.20287
15.71069	-10.28173
15.71039	-10.65329
15.71008	-10.91001
15.70978	-11.00416
15.70947	-10.91404
15.70916	-10.72157
15.70886	-10.57538
15.70855	-10.5845
15.70825	-10.65258
15.70794	-10.77359
15.70764	-10.66549
15.70733	-10.59183
15.70703	-10.5538
15.70672	-10.58319
15.70641	-10.55476
15.70611	-10.34311
15.7058	-10.24187
15.7055	-10.32224
15.70519	-10.34893
15.70489	-10.34448
15.70458	-10.42988
15.70428	-10.45104
15.70397	-10.52123
15.70366	-10.4632
15.70336	-10.44434
15.70305	-10.57767
15.70275	-10.64969
15.70244	-10.71849
15.70214	-10.85999
15.70183	-10.88764
15.70153	-10.77607
15.70122	-10.71189
15.70091	-10.76497
15.70061	-10.83073
15.7003	-10.97355
15.7	-11.00981
15.69969	-10.90058
15.69939	-10.85004
15.69908	-10.77876
15.69878	-10.72896
15.69847	-10.73983
15.69816	-10.78446
15.69786	-10.6817
15.69755	-10.58284
15.69725	-10.5468
15.69694	-10.5342
15.69664	-10.63534
15.69633	-10.65458
15.69603	-10.54259
15.69572	-10.47309
15.69541	-10.45448
15.69511	-10.49512
15.6948	-10.60643
15.6945	-10.61697
15.69419	-10.62484
15.69389	-10.70803
15.69358	-10.69766
15.69328	-10.62569
15.69297	-10.45244
15.69266	-10.36153
15.69236	-10.41142
15.69205	-10.54428
15.69175	-10.66005
15.69144	-10.52106
15.69114	-10.47855
15.69083	-10.46332
15.69052	-10.47865
15.69022	-10.5917
15.68991	-10.58383
15.68961	-10.56718
15.6893	-10.63753
15.689	-10.5202
15.68869	-10.44168
15.68839	-10.37413
15.68808	-10.38337
15.68777	-10.54416
15.68747	-10.51121
15.68716	-10.44222
15.68686	-10.52507
15.68655	-10.57253
15.68625	-10.531
15.68594	-10.51819
15.68564	-10.58865
15.68533	-10.65215
15.68502	-10.68452
15.68472	-10.71574
15.68441	-10.72253
15.68411	-10.57646
15.6838	-10.48706
15.6835	-10.53059
15.68319	-10.56796
15.68289	-10.56652
15.68258	-10.61414
15.68227	-10.58629
15.68197	-10.44068
15.68166	-10.40344
15.68136	-10.45888
15.68105	-10.52319
15.68075	-10.57836
15.68044	-10.59841
15.68014	-10.46636
15.67983	-10.37916
15.67952	-10.42819
15.67922	-10.23383
15.67891	-10.12579
15.67861	-10.32464
15.6783	-10.33026
15.678	-10.19985
15.67769	-10.1799
15.67739	-10.2639
15.67708	-10.28427
15.67677	-10.37433
15.67647	-10.53919
15.67616	-10.72805
15.67586	-10.70756
15.67555	-10.63849
15.67525	-10.52327
15.67494	-10.41552
15.67464	-10.474
15.67433	-10.6111
15.67402	-10.78975
15.67372	-10.77336
15.67341	-10.78673
15.67311	-10.87829
15.6728	-10.85671
15.6725	-10.71147
15.67219	-10.54194
15.67189	-10.52659
15.67158	-10.59483
15.67127	-10.6052
15.67097	-10.591
15.67066	-10.61225
15.67036	-10.68204
15.67005	-10.72089
15.66975	-10.63139
15.66944	-10.57041
15.66914	-10.6776
15.66883	-10.77552
15.66852	-10.74466
15.66822	-10.65802
15.66791	-10.61236
15.66761	-10.58704
15.6673	-10.66951
15.667	-10.74235
15.66669	-10.78351
15.66639	-10.74236
15.66608	-10.57957
15.66577	-10.48679
15.66547	-10.73372
15.66516	-10.77825
15.66486	-10.70433
15.66455	-10.72562
15.66425	-10.93793
15.66394	-10.98434
15.66364	-10.88139
15.66333	-10.82025
15.66302	-10.96732
15.66272	-11.01303
15.66241	-10.93441
15.66211	-10.8384
15.6618	-10.73224
15.6615	-10.68955
15.66119	-10.87218
15.66089	-11.12158
15.66058	-11.14697
15.66027	-11.13955
15.65997	-10.89467
15.65966	-10.49598
15.65936	-10.35885
15.65905	-10.5364
15.65875	-10.70062
15.65844	-10.85815
15.65814	-10.92219
15.65783	-10.77099
15.65752	-10.50594
15.65722	-10.36504
15.65691	-10.3761
15.65661	-10.45132
15.6563	-10.60299
15.656	-10.66772
15.65569	-10.62656
15.65539	-10.55961
15.65508	-10.49715
15.65477	-10.55585
15.65447	-10.5699
15.65416	-10.61394
15.65386	-10.52222
15.65355	-10.48355
15.65325	-10.43998
15.65294	-10.55197
15.65264	-10.70667
15.65233	-10.76126
15.65202	-10.69114
15.65172	-10.71385
15.65141	-10.84903
15.65111	-10.93402
15.6508	-10.84856
15.6505	-10.69052
15.65019	-10.53538
15.64989	-10.41413
15.64958	-10.47219
15.64927	-10.67198
15.64897	-10.86962
15.64866	-11.02217
15.64836	-11.0492
15.64805	-10.88469
15.64775	-10.8022
15.64744	-10.84558
15.64713	-10.83628
15.64683	-10.77607
15.64652	-10.87753
15.64622	-10.79946
15.64591	-10.66015
15.64561	-10.70169
15.6453	-10.80992
15.645	-10.82944
15.64469	-10.79055
15.64438	-10.66393
15.64408	-10.4759
15.64377	-10.4925
15.64347	-10.53155
15.64316	-10.6161
15.64286	-10.66625
15.64255	-10.64133
15.64225	-10.69434
15.64194	-10.7963
15.64163	-10.78639
15.64133	-10.73004
15.64102	-10.77145
15.64072	-10.87506
15.64041	-10.94918
15.64011	-11.05202
15.6398	-11.05392
15.6395	-10.93404
15.63919	-10.73463
15.63888	-10.75871
15.63858	-10.86212
15.63827	-10.80857
15.63797	-10.80109
15.63766	-10.80459
15.63736	-10.78933
15.63705	-10.82614
15.63675	-10.80782
15.63644	-10.67567
15.63613	-10.64693
15.63583	-10.67485
15.63552	-10.66986
15.63522	-10.66791
15.63491	-10.74296
15.63461	-10.79076
15.6343	-10.82812
15.634	-10.79632
15.63369	-10.75408
15.63338	-10.87575
15.63308	-11.0051
15.63277	-11.1649
15.63247	-11.1039
15.63216	-11.01616
15.63186	-10.85836
15.63155	-10.80582
15.63125	-10.7941
15.63094	-10.77967
15.63063	-10.86955
15.63033	-10.95068
15.63002	-11.14842
15.62972	-11.27987
15.62941	-11.22801
15.62911	-11.01498
15.6288	-10.95741
15.6285	-10.85987
15.62819	-10.79762
15.62788	-10.78757
15.62758	-10.69917
15.62727	-10.65317
15.62697	-10.78076
15.62666	-10.7723
15.62636	-10.77481
15.62605	-10.81657
15.62575	-10.59464
15.62544	-10.51062
15.62513	-10.66761
15.62483	-10.76859
15.62452	-10.59743
15.62422	-10.44437
15.62391	-10.54067
15.62361	-10.72177
15.6233	-10.84954
15.623	-11.05545
15.62269	-11.00048
15.62238	-10.97206
15.62208	-10.9979
15.62177	-10.86497
15.62147	-10.68616
15.62116	-10.50844
15.62086	-10.50476
15.62055	-10.62332
15.62025	-10.61895
15.61994	-10.59195
15.61963	-10.47074
15.61933	-10.19088
15.61902	-9.91701
15.61872	-9.90969
15.61841	-10.02433
15.61811	-10.20943
15.6178	-10.40663
15.6175	-10.32784
15.61719	-10.04284
15.61688	-10.00804
15.61658	-10.27964
15.61627	-10.45236
15.61597	-10.47256
15.61566	-10.56466
15.61536	-10.72886
15.61505	-10.81194
15.61475	-10.75359
15.61444	-10.5995
15.61413	-10.50446
15.61383	-10.53694
15.61352	-10.49089
15.61322	-10.34806
15.61291	-10.36349
15.61261	-10.41493
15.6123	-10.41722
15.612	-10.29916
15.61169	-10.29826
15.61138	-10.42374
15.61108	-10.45481
15.61077	-10.53246
15.61047	-10.56992
15.61016	-10.55888
15.60986	-10.47101
15.60955	-10.41369
15.60925	-10.39362
15.60894	-10.53475
15.60863	-10.66755
15.60833	-10.71571
15.60802	-10.6793
15.60772	-10.64009
15.60741	-10.64692
15.60711	-10.63834
15.6068	-10.64679
15.60649	-10.7954
15.60619	-10.83133
15.60588	-10.80728
15.60558	-10.78098
15.60527	-10.84115
15.60497	-10.82753
15.60466	-10.82007
15.60436	-10.819
15.60405	-10.71816
15.60374	-10.69095
15.60344	-10.70712
15.60313	-10.74431
15.60283	-10.76263
15.60252	-10.86902
15.60222	-10.9583
15.60191	-10.92985
15.60161	-10.96888
15.6013	-10.93712
15.60099	-10.77924
15.60069	-10.70284
15.60038	-10.6874
15.60008	-10.64713
15.59977	-10.59985
15.59947	-10.64004
15.59916	-10.7165
15.59886	-10.65573
15.59855	-10.61134
15.59824	-10.59839
15.59794	-10.56837
15.59763	-10.52054
15.59733	-10.58797
15.59702	-10.62904
15.59672	-10.67833
15.59641	-10.78487
15.59611	-10.86101
15.5958	-10.94415
15.59549	-10.91621
15.59519	-10.97089
15.59488	-11.01781
15.59458	-10.92493
15.59427	-10.83192
15.59397	-10.66993
15.59366	-10.64107
15.59336	-10.58661
15.59305	-10.42632
15.59274	-10.36734
15.59244	-10.49969
15.59213	-10.63149
15.59183	-10.72289
15.59152	-10.65659
15.59122	-10.63199
15.59091	-10.50863
15.59061	-10.39829
15.5903	-10.49926
15.58999	-10.61934
15.58969	-10.68902
15.58938	-10.77279
15.58908	-10.70411
15.58877	-10.65065
15.58847	-10.68499
15.58816	-10.60602
15.58786	-10.6806
15.58755	-10.7789
15.58724	-10.6991
15.58694	-10.52277
15.58663	-10.50348
15.58633	-10.69721
15.58602	-10.78701
15.58572	-10.83342
15.58541	-10.93895
15.58511	-10.87089
15.5848	-10.70867
15.58449	-10.67248
15.58419	-10.61424
15.58388	-10.62464
15.58358	-10.59296
15.58327	-10.58567
15.58297	-10.56645
15.58266	-10.48826
15.58236	-10.44465
15.58205	-10.4985
15.58174	-10.58904
15.58144	-10.77057
15.58113	-10.92031
15.58083	-10.94529
15.58052	-10.90206
15.58022	-10.76201
15.57991	-10.65307
15.57961	-10.47294
15.5793	-10.36908
15.57899	-10.46899
15.57869	-10.57753
15.57838	-10.58543
15.57808	-10.52554
15.57777	-10.49977
15.57747	-10.50766
15.57716	-10.63077
15.57686	-10.83546
15.57655	-10.89437
15.57624	-10.86929
15.57594	-10.79913
15.57563	-10.74558
15.57533	-10.65594
15.57502	-10.61075
15.57472	-10.6013
15.57441	-10.58569
15.57411	-10.61401
15.5738	-10.74622
15.57349	-10.73524
15.57319	-10.58511
15.57288	-10.54204
15.57258	-10.54939
15.57227	-10.54865
15.57197	-10.64695
15.57166	-10.78633
15.57136	-10.79996
15.57105	-10.88023
15.57074	-10.81729
15.57044	-10.67099
15.57013	-10.70097
15.56983	-10.68189
15.56952	-10.71857
15.56922	-10.88399
15.56891	-10.92492
15.56861	-10.88921
15.5683	-10.88622
15.56799	-11.00885
15.56769	-10.9941
15.56738	-10.73164
15.56708	-10.51451
15.56677	-10.52465
15.56647	-10.70113
15.56616	-10.84137
15.56586	-10.81068
15.56555	-10.66681
15.56524	-10.55116
15.56494	-10.48234
15.56463	-10.49089
15.56433	-10.43315
15.56402	-10.4622
15.56372	-10.65488
15.56341	-10.69551
15.5631	-10.7484
15.5628	-10.92502
15.56249	-10.94704
15.56219	-10.97506
15.56188	-10.96739
15.56158	-11.03555
15.56127	-11.0095
15.56097	-10.97017
15.56066	-11.06913
15.56035	-11.16288
15.56005	-11.06242
15.55974	-10.8285
15.55944	-10.79612
15.55913	-10.91154
15.55883	-10.75442
15.55852	-10.56082
15.55822	-10.63047
15.55791	-10.75544
15.5576	-10.76929
15.5573	-10.90903
15.55699	-11.09161
15.55669	-11.02355
15.55638	-10.61965
15.55608	-10.48165
15.55577	-10.68619
15.55547	-10.75447
15.55516	-10.73047
15.55485	-10.84
15.55455	-10.76633
15.55424	-10.65611
15.55394	-10.56839
15.55363	-10.56217
15.55333	-10.61675
15.55302	-10.59414
15.55272	-10.46006
15.55241	-10.51691
15.5521	-10.68159
15.5518	-10.80246
15.55149	-10.75589
15.55119	-10.79649
15.55088	-10.95569
15.55058	-11.03211
15.55027	-11.02057
15.54997	-11.02552
15.54966	-10.99439
15.54935	-10.91862
15.54905	-10.80466
15.54874	-10.70902
15.54844	-10.77184
15.54813	-10.74144
15.54783	-10.80278
15.54752	-10.8751
15.54722	-10.77464
15.54691	-10.67869
15.5466	-10.69802
15.5463	-10.70035
15.54599	-10.58113
15.54569	-10.49871
15.54538	-10.50699
15.54508	-10.41335
15.54477	-10.52974
15.54447	-10.68974
15.54416	-10.71576
15.54385	-10.58274
15.54355	-10.45756
15.54324	-10.38865
15.54294	-10.36284
15.54263	-10.35795
15.54233	-10.51586
15.54202	-10.73966
15.54172	-10.8284
15.54141	-10.86528
15.5411	-10.89883
15.5408	-10.97054
15.54049	-10.98596
15.54019	-10.84519
15.53988	-10.74523
15.53958	-10.80703
15.53927	-10.81088
15.53897	-10.79717
15.53866	-10.87316
15.53835	-10.86969
15.53805	-10.72497
15.53774	-10.64998
15.53744	-10.50502
15.53713	-10.41423
15.53683	-10.46135
15.53652	-10.52556
15.53622	-10.6345
15.53591	-10.78787
15.5356	-10.95592
15.5353	-10.94869
15.53499	-10.74962
15.53469	-10.57172
15.53438	-10.60816
15.53408	-10.74998
15.53377	-10.72547
15.53347	-10.55632
15.53316	-10.43411
15.53285	-10.50138
15.53255	-10.64431
15.53224	-10.63796
15.53194	-10.54475
15.53163	-10.36175
15.53133	-10.2972
15.53102	-10.42642
15.53072	-10.48973
15.53041	-10.51193
15.5301	-10.6671
15.5298	-10.81532
15.52949	-10.89893
15.52919	-11.07506
15.52888	-11.17334
15.52858	-11.07646
15.52827	-10.82235
15.52797	-10.72
15.52766	-10.67763
15.52735	-10.80945
15.52705	-10.87277
15.52674	-10.77513
15.52644	-10.65704
15.52613	-10.63292
15.52583	-10.68212
15.52552	-10.68174
15.52522	-10.68887
15.52491	-10.6382
15.5246	-10.5936
15.5243	-10.61119
15.52399	-10.71837
15.52369	-10.83346
15.52338	-10.84454
15.52308	-10.84058
15.52277	-10.88874
15.52246	-10.89809
15.52216	-11.01367
15.52185	-11.08907
15.52155	-11.09731
15.52124	-11.05516
15.52094	-10.97828
15.52063	-10.82338
15.52033	-10.67302
15.52002	-10.62314
15.51971	-10.66094
15.51941	-10.79543
15.5191	-10.96547
15.5188	-10.87382
15.51849	-10.59142
15.51819	-10.5824
15.51788	-10.57009
15.51758	-10.61628
15.51727	-10.76638
15.51696	-10.81017
15.51666	-10.80662
15.51635	-10.88435
15.51605	-10.75223
15.51574	-10.57264
15.51544	-10.37369
15.51513	-10.22376
15.51483	-10.30992
15.51452	-10.41566
15.51421	-10.39675
15.51391	-10.5877
15.5136	-10.77808
15.5133	-10.73879
15.51299	-10.7493
15.51269	-10.86523
15.51238	-10.92497
15.51208	-10.79722
15.51177	-10.72676
[truncated: 63,536 more rows]
