# Supplementary material for: One-dimensional CsPbBr3 superlattices with polarized and amplified spontaneous circularly polarized emissions
Source: Nat Commun. 2026 May 23;17:6768. doi: 10.1038/s41467-026-73513-2 (PMC13385850; doi:10.1038/s41467-026-73513-2)
Supplement: Supplementary file 4 — Supplementary Data 1 (Unprocessed data) [file 41467_2026_73513_MOESM4_ESM.zip › Supplementary Data 1/Raw Data/SI-Raw Data/Fig 6/Fig 6a NPL-OAM.txt]

θ	intensity
10	2563.3325
10.01	2596.6675
10.02	2466.6675
10.03	2613.3325
10.04	2663.3325
10.05	2650
10.06	2670
10.07	2723.3325
10.08	2500
10.09	2443.3325
10.1	2493.3325
10.11	2616.6675
10.12	2610
10.13	2536.6675
10.14	2583.3325
10.15	2566.6675
10.16	2473.3325
10.17	2350
10.18	2513.3325
10.19	2636.6675
10.2	2533.3325
10.21	2636.6675
10.22	2593.3325
10.23	2456.6675
10.24	2556.6675
10.25	2580
10.26	2503.3325
10.27	2420
10.28	2483.3325
10.29	2480
10.3	2550
10.31	2573.3325
10.32	2573.3325
10.33	2513.3325
10.34	2483.3325
10.35	2496.6675
10.36	2463.3325
10.37	2550
10.38	2473.3325
10.39	2566.6675
10.4	2506.6675
10.41	2413.3325
10.42	2490
10.43	2536.6675
10.44	2506.6675
10.45	2510
10.46	2503.3325
10.47	2543.3325
10.48	2496.6675
10.49	2436.6675
10.5	2483.3325
10.51	2650
10.52	2473.3325
10.53	2363.3325
10.54	2336.6675
10.55	2383.3325
10.56	2483.3325
10.57	2513.3325
10.58	2496.6675
10.59	2493.3325
10.6	2493.3325
10.61	2433.3325
10.62	2446.6675
10.63	2520
10.64	2510
10.65	2450
10.66	2446.6675
10.67	2513.3325
10.68	2493.3325
10.69	2456.6675
10.7	2390
10.71	2463.3325
10.72	2473.3325
10.73	2430
10.74	2486.6675
10.75	2440
10.76	2420
10.77	2476.6675
10.78	2520
10.79	2410
10.8	2453.3325
10.81	2513.3325
10.82	2523.3325
10.83	2470
10.84	2476.6675
10.85	2500
10.86	2463.3325
10.87	2486.6675
10.88	2640
10.89	2426.6675
10.9	2343.3325
10.91	2360
10.92	2396.6675
10.93	2420
10.94	2470
10.95	2360
10.96	2500
10.97	2406.6675
10.98	2446.6675
10.99	2490
11	2563.3325
11.01	2553.3325
11.02	2473.3325
11.03	2473.3325
11.04	2423.3325
11.05	2396.6675
11.06	2413.3325
11.07	2373.3325
11.08	2366.6675
11.09	2390
11.1	2426.6675
11.11	2443.3325
11.12	2540
11.13	2506.6675
11.14	2526.6675
11.15	2460
11.16	2363.3325
11.17	2373.3325
11.18	2573.3325
11.19	2346.6675
11.2	2436.6675
11.21	2333.3325
11.22	2316.6675
11.23	2333.3325
11.24	2450
11.25	2490
11.26	2483.3325
11.27	2420
11.28	2350
11.29	2336.6675
11.3	2330
11.31	2320
11.32	2403.3325
11.33	2430
11.34	2390
11.35	2376.6675
11.36	2323.3325
11.37	2370
11.38	2376.6675
11.39	2326.6675
11.4	2350
11.41	2400
11.42	2393.3325
11.43	2383.3325
11.44	2363.3325
11.45	2330
11.46	2363.3325
11.47	2396.6675
11.48	2386.6675
11.49	2360
11.5	2223.3325
11.51	2416.6675
11.52	2483.3325
11.53	2440
11.54	2453.3325
11.55	2343.3325
11.56	2266.6675
11.57	2300
11.58	2336.6675
11.59	2363.3325
11.6	2330
11.61	2363.3325
11.62	2366.6675
11.63	2486.6675
11.64	2420
11.65	2403.3325
11.66	2483.3325
11.67	2393.3325
11.68	2406.6675
11.69	2416.6675
11.7	2400
11.71	2506.6675
11.72	2453.3325
11.73	2420
11.74	2413.3325
11.75	2353.3325
11.76	2380
11.77	2410
11.78	2316.6675
11.79	2480
11.8	2383.3325
11.81	2290
11.82	2456.6675
11.83	2493.3325
11.84	2600
11.85	2490
11.86	2450
11.87	2403.3325
11.88	2430
11.89	2480
11.9	2500
11.91	2486.6675
11.92	2493.3325
11.93	2483.3325
11.94	2516.6675
11.95	2566.6675
11.96	2510
11.97	2496.6675
11.98	2563.3325
11.99	2473.3325
12	2406.6675
12.01	2456.6675
12.02	2290
12.03	2363.3325
12.04	2450
12.05	2330
12.06	2386.6675
12.07	2343.3325
12.08	2373.3325
12.09	2433.3325
12.1	2493.3325
12.11	2443.3325
12.12	2403.3325
12.13	2420
12.14	2383.3325
12.15	2393.3325
12.16	2456.6675
12.17	2430
12.18	2400
12.19	2403.3325
12.2	2443.3325
12.21	2366.6675
12.22	2370
12.23	2406.6675
12.24	2426.6675
12.25	2320
12.26	2283.3325
12.27	2360
12.28	2430
12.29	2473.3325
12.3	2350
12.31	2323.3325
12.32	2323.3325
12.33	2290
12.34	2333.3325
12.35	2350
12.36	2416.6675
12.37	2410
12.38	2356.6675
12.39	2376.6675
12.4	2356.6675
12.41	2433.3325
12.42	2320
12.43	2310
12.44	2310
12.45	2226.6675
12.46	2286.6675
12.47	2310
12.48	2370
12.49	2310
12.5	2380
12.51	2306.6675
12.52	2353.3325
12.53	2296.6675
12.54	2370
12.55	2400
12.56	2293.3325
12.57	2196.6675
12.58	2183.3325
12.59	2316.6675
12.6	2250
12.61	2416.6675
12.62	2436.6675
12.63	2286.6675
12.64	2363.3325
12.65	2350
12.66	2313.3325
12.67	2343.3325
12.68	2313.3325
12.69	2290
12.7	2336.6675
12.71	2273.3325
12.72	2226.6675
12.73	2320
12.74	2366.6675
12.75	2420
12.76	2356.6675
12.77	2210
12.78	2273.3325
12.79	2233.3325
12.8	2310
12.81	2276.6675
12.82	2200
12.83	2096.6675
12.84	2180
12.85	2220
12.86	2276.6675
12.87	2240
12.88	2293.3325
12.89	2343.3325
12.9	2210
12.91	2183.3325
12.92	2230
12.93	2220
12.94	2270
12.95	2266.6675
12.96	2203.3325
12.97	2240
12.98	2200
12.99	2270
13	2230
13.01	2193.3325
13.02	2233.3325
13.03	2290
13.04	2323.3325
13.05	2246.6675
13.06	2236.6675
13.07	2230
13.08	2226.6675
13.09	2336.6675
13.1	2283.3325
13.11	2286.6675
13.12	2266.6675
13.13	2263.3325
13.14	2316.6675
13.15	2366.6675
13.16	2333.3325
13.17	2276.6675
13.18	2236.6675
13.19	2263.3325
13.2	2283.3325
13.21	2353.3325
13.22	2270
13.23	2153.3325
13.24	2253.3325
13.25	2233.3325
13.26	2310
13.27	2320
13.28	2386.6675
13.29	2290
13.3	2283.3325
13.31	2320
13.32	2436.6675
13.33	2293.3325
13.34	2283.3325
13.35	2403.3325
13.36	2223.3325
13.37	2263.3325
13.38	2330
13.39	2373.3325
13.4	2346.6675
13.41	2293.3325
13.42	2253.3325
13.43	2380
13.44	2476.6675
13.45	2470
13.46	2523.3325
13.47	2483.3325
13.48	2433.3325
13.49	2446.6675
13.5	2393.3325
13.51	2496.6675
13.52	2550
13.53	2466.6675
13.54	2476.6675
13.55	2460
13.56	2526.6675
13.57	2600
13.58	2560
13.59	2603.3325
13.6	2566.6675
13.61	2473.3325
13.62	2560
13.63	2606.6675
13.64	2693.3325
13.65	2606.6675
13.66	2636.6675
13.67	2673.3325
13.68	2580
13.69	2623.3325
13.7	2600
13.71	2590
13.72	2813.3325
13.73	2750
13.74	2703.3325
13.75	2703.3325
13.76	2813.3325
13.77	2840
13.78	2793.3325
13.79	2760
13.8	2686.6675
13.81	2743.3325
13.82	2683.3325
13.83	2746.6675
13.84	2756.6675
13.85	2743.3325
13.86	2770
13.87	2736.6675
13.88	2700
13.89	2820
13.9	2873.3325
13.91	2800
13.92	2893.3325
13.93	2870
13.94	2786.6675
13.95	2776.6675
13.96	2773.3325
13.97	2850
13.98	2846.6675
13.99	2790
14	2810
14.01	2910
14.02	2826.6675
14.03	2853.3325
14.04	2930
14.05	2950
14.06	2953.3325
14.07	2883.3325
14.08	2816.6675
14.09	2876.6675
14.1	2910
14.11	3083.3325
14.12	2810
14.13	2856.6675
14.14	2813.3325
14.15	2826.6675
14.16	2843.3325
14.17	2763.3325
14.18	2810
14.19	2890
14.2	2876.6675
14.21	2806.6675
14.22	2770
14.23	2763.3325
14.24	2940
14.25	2943.3325
14.26	2923.3325
14.27	2986.6675
14.28	2913.3325
14.29	2893.3325
14.3	2903.3325
14.31	2900
14.32	2920
14.33	2913.3325
14.34	2806.6675
14.35	2976.6675
14.36	3083.3325
14.37	3123.3325
14.38	3143.3325
14.39	3100
14.4	3080
14.41	3136.6675
14.42	3083.3325
14.43	3190
14.44	3100
14.45	3166.6675
14.46	3320
14.47	3410
14.48	3416.6675
14.49	3520
14.5	3513.3325
14.51	3766.6675
14.52	3836.6675
14.53	3930
14.54	4066.6675
14.55	4130
14.56	4216.6675
14.57	4323.3325
14.58	4376.6675
14.59	4633.3325
14.6	4840
14.61	4960
14.62	5163.3325
14.63	5300
14.64	5316.6675
14.65	5450
14.66	5543.3325
14.67	5490
14.68	5660
14.69	5636.6675
14.7	5626.6675
14.71	5863.3325
14.72	5650
14.73	5683.3325
14.74	5796.6675
14.75	5596.6675
14.76	5563.3325
14.77	5336.6675
14.78	5206.6675
14.79	5266.6675
14.8	5286.6675
14.81	4836.6675
14.82	4860
14.83	4690
14.84	4703.3325
14.85	4533.3325
14.86	4440
14.87	4303.3325
14.88	4173.3325
14.89	4026.6675
14.9	3920
14.91	3893.3325
14.92	3823.3325
14.93	3766.6675
14.94	3766.6675
14.95	3656.6675
14.96	3653.3325
14.97	3523.3325
14.98	3400
14.99	3490
15	3420
15.01	3340
15.02	3423.3325
15.03	3280
15.04	3286.6675
15.05	3303.3325
15.06	3356.6675
15.07	3250
15.08	3213.3325
15.09	3253.3325
15.1	3173.3325
15.11	3263.3325
15.12	3340
15.13	3243.3325
15.14	3203.3325
15.15	3270
15.16	3330
15.17	3226.6675
15.18	3210
15.19	3243.3325
15.2	3306.6675
15.21	3370
15.22	3356.6675
15.23	3380
15.24	3280
15.25	3390
15.26	3543.3325
15.27	3393.3325
15.28	3256.6675
15.29	3370
15.3	3263.3325
15.31	3293.3325
15.32	3293.3325
15.33	3270
15.34	3370
15.35	3233.3325
15.36	3356.6675
15.37	3443.3325
15.38	3183.3325
15.39	3163.3325
15.4	3243.3325
15.41	3226.6675
15.42	3130
15.43	3076.6675
15.44	3056.6675
15.45	3190
15.46	2943.3325
15.47	2950
15.48	2973.3325
15.49	2946.6675
15.5	2973.3325
15.51	2883.3325
15.52	2830
15.53	2860
15.54	2793.3325
15.55	2766.6675
15.56	2653.3325
15.57	2740
15.58	2730
15.59	2646.6675
15.6	2480
15.61	2580
15.62	2550
15.63	2453.3325
15.64	2580
15.65	2510
15.66	2516.6675
15.67	2493.3325
15.68	2443.3325
15.69	2553.3325
15.7	2496.6675
15.71	2400
15.72	2363.3325
15.73	2390
15.74	2463.3325
15.75	2426.6675
15.76	2403.3325
15.77	2380
15.78	2353.3325
15.79	2210
15.8	2270
15.81	2196.6675
15.82	2243.3325
15.83	2270
15.84	2226.6675
15.85	2276.6675
15.86	2273.3325
15.87	2250
15.88	2183.3325
15.89	2103.3325
15.9	2133.3325
15.91	2250
15.92	2220
15.93	2140
15.94	2166.6675
15.95	2096.6675
15.96	2126.6675
15.97	2200
15.98	2153.3325
15.99	2103.3325
16	2073.3325
16.01	2110
16.02	2143.3325
16.03	2100
16.04	2046.6675
16.05	2043.3325
16.06	2110
16.07	2180
16.08	2023.3325
16.09	2056.6675
16.1	2006.6675
16.11	2016.6675
16.12	1990
16.13	2113.3325
16.14	2070
16.15	2003.3325
16.16	2050
16.17	2033.3325
16.18	2153.3325
16.19	2150
16.2	2053.3325
16.21	2056.6675
16.22	1996.6675
16.23	1976.6675
16.24	2000
16.25	1860
16.26	1903.3325
16.27	2030
16.28	1956.6675
16.29	1906.6675
16.3	1950
16.31	1913.3325
16.32	1986.6675
16.33	1983.3325
16.34	1943.3325
16.35	1966.6675
16.36	1963.3325
16.37	1916.6675
16.38	1916.6675
16.39	1973.3325
16.4	2113.3325
16.41	2063.3325
16.42	1876.6675
16.43	1943.3325
16.44	1996.6675
16.45	1990
16.46	1946.6675
16.47	1920
16.48	1943.3325
16.49	1986.6675
16.5	1960
16.51	1866.6675
16.52	1980
16.53	1893.3325
16.54	1846.6675
16.55	1960
16.56	1956.6675
16.57	1910
16.58	1893.3325
16.59	1940
16.6	1966.6675
16.61	1960
16.62	2000
16.63	2003.3325
16.64	1926.6675
16.65	1916.6675
16.66	1903.3325
16.67	2030
16.68	2000
16.69	2030
16.7	1913.3325
16.71	2000
16.72	1930
16.73	1873.3325
16.74	1870
16.75	1976.6675
16.76	1860
16.77	1860
16.78	1990
16.79	1946.6675
16.8	1883.3325
16.81	1936.6675
16.82	1966.6675
16.83	1930
16.84	2006.6675
16.85	1943.3325
16.86	1896.6675
16.87	1966.6675
16.88	1946.6675
16.89	2013.3325
16.9	2030
16.91	2023.3325
16.92	1966.6675
16.93	1876.6675
16.94	2010
16.95	1880
16.96	1920
16.97	1926.6675
16.98	1873.3325
16.99	1900
17	1923.3325
17.01	1873.3325
17.02	1753.3325
17.03	1950
17.04	1930
17.05	1843.3325
17.06	1913.3325
17.07	1873.3325
17.08	1960
17.09	1880
17.1	1976.6675
17.11	1850
17.12	1860
17.13	1996.6675
17.14	1930
17.15	1963.3325
17.16	1933.3325
17.17	1923.3325
17.18	1906.6675
17.19	1950
17.2	1970
17.21	1916.6675
17.22	1940
17.23	1950
17.24	1916.6675
17.25	1860
17.26	1913.3325
17.27	1933.3325
17.28	1930
17.29	1943.3325
17.3	1840
17.31	1976.6675
17.32	2043.3325
17.33	1966.6675
17.34	1936.6675
17.35	1996.6675
17.36	1973.3325
17.37	1973.3325
17.38	1920
17.39	1910
17.4	1966.6675
17.41	2003.3325
17.42	1923.3325
17.43	1883.3325
17.44	1956.6675
17.45	1883.3325
17.46	1866.6675
17.47	1936.6675
17.48	1856.6675
17.49	1860
17.5	1966.6675
17.51	1833.3325
17.52	1810
17.53	1906.6675
17.54	1880
17.55	1820
17.56	1846.6675
17.57	1880
17.58	1870
17.59	1853.3325
17.6	1850
17.61	1876.6675
17.62	1896.6675
17.63	1973.3325
17.64	1926.6675
17.65	1923.3325
17.66	1870
17.67	1940
17.68	1950
17.69	2033.3325
17.7	1930
17.71	1886.6675
17.72	1923.3325
17.73	1863.3325
17.74	1873.3325
17.75	1893.3325
17.76	1933.3325
17.77	1946.6675
17.78	1840
17.79	1793.3325
17.8	1823.3325
17.81	1893.3325
17.82	2010
17.83	1953.3325
17.84	1873.3325
17.85	1973.3325
17.86	1986.6675
17.87	1953.3325
17.88	1923.3325
17.89	1950
17.9	1883.3325
17.91	1950
17.92	2020
17.93	1966.6675
17.94	1970
17.95	1973.3325
17.96	1970
17.97	1833.3325
17.98	1836.6675
17.99	1796.6675
18	1993.3325
18.01	2000
18.02	1903.3325
18.03	2010
18.04	2050
18.05	1983.3325
18.06	1963.3325
18.07	1956.6675
18.08	1956.6675
18.09	1863.3325
18.1	1843.3325
18.11	1946.6675
18.12	1933.3325
18.13	1876.6675
18.14	1943.3325
18.15	1953.3325
18.16	1873.3325
18.17	2003.3325
18.18	1963.3325
18.19	1890
18.2	1996.6675
18.21	1990
18.22	2000
18.23	1810
18.24	1823.3325
18.25	1956.6675
18.26	2006.6675
18.27	2043.3325
18.28	1923.3325
18.29	1940
18.3	2063.3325
18.31	1946.6675
18.32	1886.6675
18.33	1970
18.34	1926.6675
18.35	1863.3325
18.36	1950
18.37	1903.3325
18.38	1900
18.39	1943.3325
18.4	1886.6675
18.41	1920
18.42	1966.6675
18.43	1886.6675
18.44	1943.3325
18.45	2006.6675
18.46	1900
18.47	1920
18.48	1990
18.49	1980
18.5	1976.6675
18.51	1840
18.52	1943.3325
18.53	2053.3325
18.54	1950
18.55	1963.3325
18.56	1990
18.57	2060
18.58	1906.6675
18.59	1926.6675
18.6	1950
18.61	2003.3325
18.62	1990
18.63	1883.3325
18.64	1933.3325
18.65	1840
18.66	1800
18.67	1936.6675
18.68	1996.6675
18.69	2050
18.7	1963.3325
18.71	1900
18.72	1903.3325
18.73	1893.3325
18.74	1826.6675
18.75	1826.6675
18.76	2043.3325
18.77	2066.6675
18.78	2006.6675
18.79	2000
18.8	1953.3325
18.81	1976.6675
18.82	1860
18.83	1993.3325
18.84	2076.6675
18.85	1923.3325
18.86	1896.6675
18.87	1926.6675
18.88	1946.6675
18.89	1986.6675
18.9	1993.3325
18.91	1976.6675
18.92	1956.6675
18.93	1930
18.94	1850
18.95	1906.6675
18.96	1903.3325
18.97	1936.6675
18.98	1980
18.99	1926.6675
19	1876.6675
19.01	1956.6675
19.02	1883.3325
19.03	1986.6675
19.04	1976.6675
19.05	1996.6675
19.06	2003.3325
19.07	1980
19.08	1923.3325
19.09	1926.6675
19.1	1970
19.11	1916.6675
19.12	1876.6675
19.13	1863.3325
19.14	1896.6675
19.15	1910
19.16	1856.6675
19.17	1770
19.18	1906.6675
19.19	1956.6675
19.2	1863.3325
19.21	1886.6675
19.22	1883.3325
19.23	1993.3325
19.24	1960
19.25	1970
19.26	2000
19.27	1946.6675
19.28	1980
19.29	2016.6675
19.3	1943.3325
19.31	1860
19.32	1986.6675
19.33	2003.3325
19.34	2013.3325
19.35	2030
19.36	1876.6675
19.37	1913.3325
19.38	1923.3325
19.39	1906.6675
19.4	1846.6675
19.41	1936.6675
19.42	1910
19.43	1833.3325
19.44	1923.3325
19.45	1953.3325
19.46	2000
19.47	1946.6675
19.48	1890
19.49	1890
19.5	1836.6675
19.51	1823.3325
19.52	1883.3325
19.53	1946.6675
19.54	1976.6675
19.55	1976.6675
19.56	1923.3325
19.57	1853.3325
19.58	1880
19.59	1920
19.6	1836.6675
19.61	1840
19.62	1833.3325
19.63	1823.3325
19.64	1883.3325
19.65	1980
19.66	1866.6675
19.67	1863.3325
19.68	1970
19.69	1970
19.7	2026.6675
19.71	1920
19.72	1946.6675
19.73	1960
19.74	1953.3325
19.75	1923.3325
19.76	1956.6675
19.77	1980
19.78	1900
19.79	1926.6675
19.8	1960
19.81	1850
19.82	1833.3325
19.83	1820
19.84	1853.3325
19.85	1960
19.86	1923.3325
19.87	1916.6675
19.88	1993.3325
19.89	1970
19.9	1906.6675
19.91	1926.6675
19.92	1886.6675
19.93	1840
19.94	1830
19.95	1846.6675
19.96	1860
19.97	1856.6675
19.98	1873.3325
19.99	1940
20	1890
20.01	1943.3325
20.02	1890
20.03	1773.3325
20.04	1833.3325
20.05	1883.3325
20.06	1913.3325
20.07	1913.3325
20.08	1820
20.09	1756.6675
20.1	1796.6675
20.11	1883.3325
20.12	1883.3325
20.13	1763.3325
20.14	1776.6675
20.15	1943.3325
20.16	1836.6675
20.17	1813.3325
20.18	1880
20.19	1790
20.2	1740
20.21	1800
20.22	1880
20.23	1896.6675
20.24	1843.3325
20.25	1806.6675
20.26	1750
20.27	1810
20.28	1823.3325
20.29	1830
20.3	1910
20.31	1833.3325
20.32	1816.6675
20.33	1786.6675
20.34	1820
20.35	1866.6675
20.36	1786.6675
20.37	1770
20.38	1830
20.39	1930
20.4	1933.3325
20.41	1850
20.42	1873.3325
20.43	1926.6675
20.44	1780
20.45	1800
20.46	1750
20.47	1830
20.48	1826.6675
20.49	1890
20.5	1820
20.51	1770
20.52	1786.6675
20.53	1806.6675
20.54	1763.3325
20.55	1736.6675
20.56	1793.3325
20.57	1826.6675
20.58	1776.6675
20.59	1766.6675
20.6	1820
20.61	1846.6675
20.62	1783.3325
20.63	1806.6675
20.64	1850
20.65	1743.3325
20.66	1800
20.67	1850
20.68	1813.3325
20.69	1723.3325
20.7	1733.3325
20.71	1743.3325
20.72	1790
20.73	1883.3325
20.74	1766.6675
20.75	1736.6675
20.76	1813.3325
20.77	1793.3325
20.78	1803.3325
20.79	1823.3325
20.8	1836.6675
20.81	1710
20.82	1700
20.83	1840
20.84	1850
20.85	1863.3325
20.86	1820
20.87	1753.3325
20.88	1696.6675
20.89	1690
20.9	1736.6675
20.91	1780
20.92	1703.3325
20.93	1700
20.94	1656.6675
20.95	1803.3325
20.96	1823.3325
20.97	1813.3325
20.98	1826.6675
20.99	1900
21	1880
21.01	1806.6675
21.02	1790
21.03	1786.6675
21.04	1816.6675
21.05	1756.6675
21.06	1773.3325
21.07	1810
21.08	1876.6675
21.09	1790
21.1	1803.3325
21.11	1746.6675
21.12	1776.6675
21.13	1776.6675
21.14	1743.3325
21.15	1866.6675
21.16	1843.3325
21.17	1776.6675
21.18	1713.3325
21.19	1693.3325
21.2	1650
21.21	1780
21.22	1743.3325
21.23	1703.3325
21.24	1666.6675
21.25	1636.6675
21.26	1643.3325
21.27	1790
21.28	1773.3325
21.29	1680
21.3	1680
21.31	1736.6675
21.32	1716.6675
21.33	1746.6675
21.34	1796.6675
21.35	1760
21.36	1743.3325
21.37	1660
21.38	1620
21.39	1760
21.4	1640
21.41	1736.6675
21.42	1863.3325
21.43	1736.6675
21.44	1696.6675
21.45	1700
21.46	1770
21.47	1746.6675
21.48	1763.3325
21.49	1763.3325
21.5	1703.3325
21.51	1610
21.52	1666.6675
21.53	1696.6675
21.54	1663.3325
21.55	1730
21.56	1676.6675
21.57	1630
21.58	1693.3325
21.59	1666.6675
21.6	1686.6675
21.61	1676.6675
21.62	1696.6675
21.63	1700
21.64	1633.3325
21.65	1716.6675
21.66	1743.3325
21.67	1753.3325
21.68	1696.6675
21.69	1593.3325
21.7	1710
21.71	1676.6675
21.72	1626.6675
21.73	1620
21.74	1630
21.75	1680
21.76	1666.6675
21.77	1653.3325
21.78	1616.6675
21.79	1663.3325
21.8	1540
21.81	1530
21.82	1630
21.83	1686.6675
21.84	1583.3325
21.85	1606.6675
21.86	1663.3325
21.87	1696.6675
21.88	1673.3325
21.89	1660
21.9	1623.3325
21.91	1620
21.92	1633.3325
21.93	1653.3325
21.94	1693.3325
21.95	1700
21.96	1663.3325
21.97	1606.6675
21.98	1616.6675
21.99	1553.3325
22	1590
22.01	1586.6675
22.02	1573.3325
22.03	1566.6675
22.04	1566.6675
22.05	1593.3325
22.06	1576.6675
22.07	1560
22.08	1536.6675
22.09	1550
22.1	1593.3325
22.11	1496.6675
22.12	1443.3325
22.13	1560
22.14	1576.6675
22.15	1626.6675
22.16	1620
22.17	1533.3325
22.18	1540
22.19	1533.3325
22.2	1533.3325
22.21	1543.3325
22.22	1563.3325
22.23	1616.6675
22.24	1586.6675
22.25	1603.3325
22.26	1566.6675
22.27	1566.6675
22.28	1650
22.29	1643.3325
22.3	1570
22.31	1590
22.32	1650
22.33	1616.6675
22.34	1620
22.35	1586.6675
22.36	1556.6675
22.37	1513.3325
22.38	1520
22.39	1630
22.4	1566.6675
22.41	1540
22.42	1526.6675
22.43	1580
22.44	1466.6675
22.45	1503.3325
22.46	1630
22.47	1586.6675
22.48	1550
22.49	1560
22.5	1523.3325
22.51	1603.3325
22.52	1693.3325
22.53	1610
22.54	1656.6675
22.55	1646.6675
22.56	1523.3325
22.57	1566.6675
22.58	1536.6675
22.59	1533.3325
22.6	1503.3325
22.61	1586.6675
22.62	1473.3325
22.63	1490
22.64	1516.6675
22.65	1450
22.66	1506.6675
22.67	1540
22.68	1483.3325
22.69	1473.3325
22.7	1523.3325
22.71	1586.6675
22.72	1553.3325
22.73	1493.3325
22.74	1450
22.75	1466.6675
22.76	1476.6675
22.77	1403.3325
22.78	1460
22.79	1523.3325
22.8	1520
22.81	1546.6675
22.82	1460
22.83	1573.3325
22.84	1550
22.85	1493.3325
22.86	1470
22.87	1476.6675
22.88	1453.3325
22.89	1440
22.9	1460
22.91	1563.3325
22.92	1616.6675
22.93	1580
22.94	1496.6675
22.95	1453.3325
22.96	1403.3325
22.97	1513.3325
22.98	1620
22.99	1523.3325
23	1453.3325
23.01	1400
23.02	1573.3325
23.03	1593.3325
23.04	1513.3325
23.05	1593.3325
23.06	1513.3325
23.07	1546.6675
23.08	1530
23.09	1460
23.1	1446.6675
23.11	1530
23.12	1503.3325
23.13	1440
23.14	1466.6675
23.15	1483.3325
23.16	1510
23.17	1476.6675
23.18	1533.3325
23.19	1523.3325
23.2	1453.3325
23.21	1570
23.22	1580
23.23	1486.6675
23.24	1606.6675
23.25	1490
23.26	1426.6675
23.27	1363.3325
23.28	1486.6675
23.29	1526.6675
23.3	1406.6675
23.31	1490
23.32	1500
23.33	1483.3325
23.34	1480
23.35	1473.3325
23.36	1486.6675
23.37	1546.6675
23.38	1540
23.39	1563.3325
23.4	1576.6675
23.41	1493.3325
23.42	1483.3325
23.43	1486.6675
23.44	1463.3325
23.45	1493.3325
23.46	1453.3325
23.47	1413.3325
23.48	1476.6675
23.49	1463.3325
23.5	1390
23.51	1486.6675
23.52	1480
23.53	1386.6675
23.54	1413.3325
23.55	1443.3325
23.56	1493.3325
23.57	1506.6675
23.58	1480
23.59	1480
23.6	1506.6675
23.61	1533.3325
23.62	1510
23.63	1466.6675
23.64	1440
23.65	1506.6675
23.66	1436.6675
23.67	1463.3325
23.68	1393.3325
23.69	1516.6675
23.7	1506.6675
23.71	1550
23.72	1493.3325
23.73	1436.6675
23.74	1460
23.75	1453.3325
23.76	1493.3325
23.77	1450
23.78	1453.3325
23.79	1410
23.8	1426.6675
23.81	1520
23.82	1466.6675
23.83	1453.3325
23.84	1393.3325
23.85	1400
23.86	1476.6675
23.87	1490
23.88	1496.6675
23.89	1503.3325
23.9	1503.3325
23.91	1480
23.92	1556.6675
23.93	1526.6675
23.94	1550
23.95	1503.3325
23.96	1393.3325
23.97	1383.3325
23.98	1446.6675
23.99	1436.6675
24	1460
24.01	1483.3325
24.02	1456.6675
24.03	1523.3325
24.04	1530
24.05	1500
24.06	1413.3325
24.07	1470
24.08	1353.3325
24.09	1370
24.1	1456.6675
24.11	1400
24.12	1406.6675
24.13	1413.3325
24.14	1470
24.15	1510
24.16	1443.3325
24.17	1466.6675
24.18	1473.3325
24.19	1480
24.2	1460
24.21	1446.6675
24.22	1403.3325
24.23	1366.6675
24.24	1420
24.25	1443.3325
24.26	1430
24.27	1436.6675
24.28	1526.6675
24.29	1436.6675
24.3	1530
24.31	1510
24.32	1433.3325
24.33	1470
24.34	1493.3325
24.35	1380
24.36	1433.3325
24.37	1526.6675
24.38	1410
24.39	1400
24.4	1493.3325
24.41	1403.3325
24.42	1390
24.43	1390
24.44	1446.6675
24.45	1526.6675
24.46	1510
24.47	1483.3325
24.48	1430
24.49	1413.3325
24.5	1406.6675
24.51	1496.6675
24.52	1510
24.53	1473.3325
24.54	1450
24.55	1493.3325
24.56	1476.6675
24.57	1403.3325
24.58	1486.6675
24.59	1556.6675
24.6	1413.3325
24.61	1423.3325
24.62	1396.6675
24.63	1390
24.64	1376.6675
24.65	1403.3325
24.66	1396.6675
24.67	1446.6675
24.68	1463.3325
24.69	1426.6675
24.7	1413.3325
24.71	1366.6675
24.72	1306.6675
24.73	1403.3325
24.74	1440
24.75	1370
24.76	1423.3325
24.77	1423.3325
24.78	1433.3325
24.79	1453.3325
24.8	1436.6675
24.81	1353.3325
24.82	1350
24.83	1326.6675
24.84	1403.3325
24.85	1440
24.86	1413.3325
24.87	1413.3325
24.88	1416.6675
24.89	1466.6675
24.9	1510
24.91	1450
24.92	1426.6675
24.93	1376.6675
24.94	1466.6675
24.95	1393.3325
24.96	1463.3325
24.97	1416.6675
24.98	1343.3325
24.99	1353.3325
25	1470
25.01	1510
25.02	1380
25.03	1326.6675
25.04	1360
25.05	1400
25.06	1423.3325
25.07	1403.3325
25.08	1416.6675
25.09	1400
25.1	1373.3325
25.11	1366.6675
25.12	1396.6675
25.13	1343.3325
25.14	1370
25.15	1436.6675
25.16	1416.6675
25.17	1403.3325
25.18	1466.6675
25.19	1333.3325
25.2	1276.6675
25.21	1356.6675
25.22	1400
25.23	1360
25.24	1406.6675
25.25	1393.3325
25.26	1393.3325
25.27	1440
25.28	1430
25.29	1503.3325
25.3	1483.3325
25.31	1396.6675
25.32	1393.3325
25.33	1376.6675
25.34	1390
25.35	1483.3325
25.36	1346.6675
25.37	1383.3325
25.38	1453.3325
25.39	1480
25.4	1413.3325
25.41	1453.3325
25.42	1430
25.43	1400
25.44	1360
25.45	1356.6675
25.46	1383.3325
25.47	1383.3325
25.48	1363.3325
25.49	1393.3325
25.5	1416.6675
25.51	1446.6675
25.52	1396.6675
25.53	1366.6675
25.54	1383.3325
25.55	1453.3325
25.56	1390
25.57	1330
25.58	1406.6675
25.59	1440
25.6	1470
25.61	1336.6675
25.62	1360
25.63	1300
25.64	1366.6675
25.65	1366.6675
25.66	1303.3325
25.67	1326.6675
25.68	1380
25.69	1360
25.7	1356.6675
25.71	1390
25.72	1416.6675
25.73	1453.3325
25.74	1413.3325
25.75	1330
25.76	1356.6675
25.77	1420
25.78	1336.6675
25.79	1320
25.8	1366.6675
25.81	1353.3325
25.82	1360
25.83	1406.6675
25.84	1410
25.85	1396.6675
25.86	1356.6675
25.87	1356.6675
25.88	1290
25.89	1256.6675
25.9	1300
25.91	1343.3325
25.92	1403.3325
25.93	1416.6675
25.94	1403.3325
25.95	1353.3325
25.96	1346.6675
25.97	1383.3325
25.98	1346.6675
25.99	1440
26	1466.6675
26.01	1403.3325
26.02	1383.3325
26.03	1296.6675
26.04	1290
26.05	1400
26.06	1350
26.07	1350
26.08	1383.3325
26.09	1420
26.1	1310
26.11	1280
26.12	1320
26.13	1383.3325
26.14	1366.6675
26.15	1363.3325
26.16	1360
26.17	1440
26.18	1383.3325
26.19	1383.3325
26.2	1370
26.21	1503.3325
26.22	1420
26.23	1366.6675
26.24	1386.6675
26.25	1490
26.26	1446.6675
26.27	1353.3325
26.28	1366.6675
26.29	1343.3325
26.3	1283.3325
26.31	1363.3325
26.32	1350
26.33	1360
26.34	1366.6675
26.35	1480
26.36	1403.3325
26.37	1333.3325
26.38	1380
26.39	1323.3325
26.4	1340
26.41	1356.6675
26.42	1396.6675
26.43	1386.6675
26.44	1343.3325
26.45	1396.6675
26.46	1493.3325
26.47	1476.6675
26.48	1453.3325
26.49	1420
26.5	1440
26.51	1430
26.52	1393.3325
26.53	1460
26.54	1506.6675
26.55	1510
26.56	1416.6675
26.57	1306.6675
26.58	1403.3325
26.59	1416.6675
26.6	1360
26.61	1446.6675
26.62	1443.3325
26.63	1363.3325
26.64	1303.3325
26.65	1413.3325
26.66	1446.6675
26.67	1406.6675
26.68	1406.6675
26.69	1413.3325
26.7	1440
26.71	1410
26.72	1346.6675
26.73	1406.6675
26.74	1426.6675
26.75	1346.6675
26.76	1443.3325
26.77	1483.3325
26.78	1430
26.79	1460
26.8	1420
26.81	1430
26.82	1440
26.83	1443.3325
26.84	1493.3325
26.85	1430
26.86	1486.6675
26.87	1383.3325
26.88	1490
26.89	1486.6675
26.9	1450
26.91	1403.3325
26.92	1416.6675
26.93	1396.6675
26.94	1416.6675
26.95	1346.6675
26.96	1366.6675
26.97	1426.6675
26.98	1386.6675
26.99	1373.3325
27	1400
27.01	1416.6675
27.02	1396.6675
27.03	1340
27.04	1333.3325
27.05	1400
27.06	1373.3325
27.07	1403.3325
27.08	1443.3325
27.09	1516.6675
27.1	1536.6675
27.11	1423.3325
27.12	1350
27.13	1396.6675
27.14	1446.6675
27.15	1446.6675
27.16	1336.6675
27.17	1343.3325
27.18	1396.6675
27.19	1403.3325
27.2	1346.6675
27.21	1436.6675
27.22	1406.6675
27.23	1436.6675
27.24	1396.6675
27.25	1420
27.26	1490
27.27	1496.6675
27.28	1486.6675
27.29	1456.6675
27.3	1516.6675
27.31	1486.6675
27.32	1533.3325
27.33	1476.6675
27.34	1423.3325
27.35	1443.3325
27.36	1450
27.37	1490
27.38	1466.6675
27.39	1433.3325
27.4	1430
27.41	1476.6675
27.42	1476.6675
27.43	1540
27.44	1356.6675
27.45	1436.6675
27.46	1446.6675
27.47	1466.6675
27.48	1350
27.49	1340
27.5	1316.6675
27.51	1436.6675
27.52	1413.3325
27.53	1343.3325
27.54	1363.3325
27.55	1480
27.56	1466.6675
27.57	1473.3325
27.58	1453.3325
27.59	1376.6675
27.6	1460
27.61	1523.3325
27.62	1483.3325
27.63	1450
27.64	1356.6675
27.65	1403.3325
27.66	1480
27.67	1516.6675
27.68	1456.6675
27.69	1490
27.7	1410
27.71	1563.3325
27.72	1430
27.73	1413.3325
27.74	1500
27.75	1463.3325
27.76	1423.3325
27.77	1483.3325
27.78	1460
27.79	1406.6675
27.8	1396.6675
27.81	1416.6675
27.82	1443.3325
27.83	1483.3325
27.84	1476.6675
27.85	1446.6675
27.86	1480
27.87	1570
27.88	1433.3325
27.89	1400
27.9	1446.6675
27.91	1546.6675
27.92	1560
27.93	1440
27.94	1476.6675
27.95	1456.6675
27.96	1403.3325
27.97	1446.6675
27.98	1440
27.99	1503.3325
28	1470
28.01	1516.6675
28.02	1573.3325
28.03	1523.3325
28.04	1463.3325
28.05	1506.6675
28.06	1500
28.07	1453.3325
28.08	1510
28.09	1510
28.1	1516.6675
28.11	1553.3325
28.12	1510
28.13	1533.3325
28.14	1500
28.15	1440
28.16	1516.6675
28.17	1530
28.18	1490
28.19	1513.3325
28.2	1546.6675
28.21	1486.6675
28.22	1440
28.23	1510
28.24	1513.3325
28.25	1460
28.26	1466.6675
28.27	1483.3325
28.28	1496.6675
28.29	1563.3325
28.3	1466.6675
28.31	1530
28.32	1546.6675
28.33	1450
28.34	1486.6675
28.35	1450
28.36	1583.3325
28.37	1593.3325
28.38	1553.3325
28.39	1440
28.4	1493.3325
28.41	1466.6675
28.42	1570
28.43	1663.3325
28.44	1590
28.45	1570
28.46	1486.6675
28.47	1543.3325
28.48	1433.3325
28.49	1560
28.5	1566.6675
28.51	1620
28.52	1693.3325
28.53	1583.3325
28.54	1506.6675
28.55	1583.3325
28.56	1616.6675
28.57	1560
28.58	1503.3325
28.59	1540
28.6	1496.6675
28.61	1516.6675
28.62	1573.3325
28.63	1590
28.64	1620
28.65	1616.6675
28.66	1626.6675
28.67	1536.6675
28.68	1590
28.69	1686.6675
28.7	1760
28.71	1673.3325
28.72	1620
28.73	1723.3325
28.74	1633.3325
28.75	1706.6675
28.76	1663.3325
28.77	1670
28.78	1656.6675
28.79	1756.6675
28.8	1730
28.81	1636.6675
28.82	1696.6675
28.83	1743.3325
28.84	1743.3325
28.85	1726.6675
28.86	1676.6675
28.87	1696.6675
28.88	1706.6675
28.89	1743.3325
28.9	1726.6675
28.91	1753.3325
28.92	1770
28.93	1773.3325
28.94	1826.6675
28.95	1750
28.96	1783.3325
28.97	1790
28.98	1810
28.99	1773.3325
29	1770
29.01	1736.6675
29.02	1870
29.03	1823.3325
29.04	1850
29.05	1876.6675
29.06	1840
29.07	1860
29.08	1856.6675
29.09	1906.6675
29.1	1946.6675
29.11	1963.3325
29.12	1913.3325
29.13	1893.3325
29.14	1970
29.15	2046.6675
29.16	1940
29.17	2003.3325
29.18	1980
29.19	1866.6675
29.2	2026.6675
29.21	2060
29.22	2020
29.23	1986.6675
29.24	2140
29.25	2123.3325
29.26	2210
29.27	2176.6675
29.28	2223.3325
29.29	2290
29.3	2386.6675
29.31	2323.3325
29.32	2423.3325
29.33	2396.6675
29.34	2396.6675
29.35	2323.3325
29.36	2360
29.37	2360
29.38	2393.3325
29.39	2470
29.4	2410
29.41	2540
29.42	2536.6675
29.43	2536.6675
29.44	2606.6675
29.45	2560
29.46	2690
29.47	2730
29.48	2856.6675
29.49	3013.3325
29.5	3030
29.51	3106.6675
29.52	3316.6675
29.53	3533.3325
29.54	3643.3325
29.55	3726.6675
29.56	3976.6675
29.57	4323.3325
29.58	4503.3325
29.59	4833.3325
29.6	5166.6675
29.61	5400
29.62	5760
29.63	6186.6675
29.64	6303.3325
29.65	6640
29.66	6876.6675
29.67	7113.3325
29.68	7260
29.69	7656.6675
29.7	7976.6675
29.71	8150
29.72	8320
29.73	8550
29.74	8556.6675
29.75	8653.3325
29.76	8713.3325
29.77	8840
29.78	8776.6675
29.79	9006.6675
29.8	8916.6675
29.81	8363.3325
29.82	8103.3325
29.83	8400
29.84	8230
29.85	7853.3325
29.86	7513.3325
29.87	7090
29.88	6916.6675
29.89	6903.3325
29.9	6606.6675
29.91	6280
29.92	6040
29.93	5826.6675
29.94	5436.6675
29.95	5350
29.96	5310
29.97	5176.6675
29.98	4850
[truncated: 3,002 more rows]
