# Supplementary material for: One-dimensional CsPbBr3 superlattices with polarized and amplified spontaneous circularly polarized emissions
Source: Nat Commun. 2026 May 23;17:6768. doi: 10.1038/s41467-026-73513-2 (PMC13385850; doi:10.1038/s41467-026-73513-2)
Supplement: Supplementary file 4 — Supplementary Data 1 (Unprocessed data) [file 41467_2026_73513_MOESM4_ESM.zip › Supplementary Data 1/Raw Data/SI-Raw Data/Fig 6/Fig 6a PL-NPL-OAM.txt]

Wavelength	Intensity
300	1
301	0.98164
302	0.96436
303	0.94816
304	0.93089
305	0.91577
306	0.90065
307	0.88661
308	0.87257
309	0.85961
310	0.84557
311	0.83369
312	0.82181
313	0.80994
314	0.79914
315	0.78834
316	0.77754
317	0.76782
318	0.7581
319	0.74838
320	0.73974
321	0.7311
322	0.72246
323	0.7149
324	0.70626
325	0.6987
326	0.69114
327	0.68359
328	0.67711
329	0.66955
330	0.66307
331	0.65659
332	0.65119
333	0.64471
334	0.63931
335	0.63391
336	0.62851
337	0.62419
338	0.61987
339	0.61555
340	0.61123
341	0.60691
342	0.60367
343	0.59935
344	0.59611
345	0.59287
346	0.58963
347	0.58639
348	0.58207
349	0.57883
350	0.57559
351	0.57127
352	0.56803
353	0.56371
354	0.5594
355	0.554
356	0.54968
357	0.54428
358	0.53888
359	0.5324
360	0.527
361	0.52052
362	0.51404
363	0.50648
364	0.5
365	0.49352
366	0.48596
367	0.47948
368	0.47408
369	0.4676
370	0.46328
371	0.45788
372	0.45248
373	0.44816
374	0.44384
375	0.43952
376	0.43521
377	0.43197
378	0.42873
379	0.42441
380	0.42117
381	0.41685
382	0.41361
383	0.41037
384	0.40605
385	0.40281
386	0.39957
387	0.39525
388	0.39093
389	0.38769
390	0.38337
391	0.37905
392	0.37473
393	0.37041
394	0.36609
395	0.36177
396	0.35637
397	0.35205
398	0.34665
399	0.34233
400	0.33693
401	0.33045
402	0.32505
403	0.31749
404	0.30994
405	0.30238
406	0.29374
407	0.2851
408	0.27646
409	0.26782
410	0.25918
411	0.25054
412	0.24406
413	0.23758
414	0.23218
415	0.22678
416	0.22246
417	0.21814
418	0.21382
419	0.2095
420	0.20518
421	0.20086
422	0.19654
423	0.19222
424	0.1879
425	0.18467
426	0.18251
427	0.17927
428	0.17711
429	0.17387
430	0.17171
431	0.16955
432	0.16847
433	0.16847
434	0.16955
435	0.17171
436	0.17387
437	0.17819
438	0.18467
439	0.19222
440	0.20086
441	0.21166
442	0.22462
443	0.24082
444	0.25702
445	0.27538
446	0.29374
447	0.3121
448	0.32937
449	0.34557
450	0.35745
451	0.36393
452	0.36501
453	0.36177
454	0.35421
455	0.34125
456	0.32613
457	0.30778
458	0.2905
459	0.27214
460	0.25378
461	0.2365
462	0.21922
463	0.20194
464	0.18575
465	0.16955
466	0.15227
467	0.13715
468	0.12203
469	0.10799
470	0.09503
471	0.08207
472	0.07127
473	0.06048
474	0.05184
475	0.0432
476	0.03672
477	0.03132
478	0.027
479	0.02268
480	0.01944
481	0.01728
482	0.01512
483	0.01296
484	0.01188
485	0.0108
486	0.00972
487	0.00972
488	0.00864
489	0.00864
490	0.00864
491	0.00756
492	0.00756
493	0.00756
494	0.00756
495	0.00756
496	0.00756
497	0.00756
498	0.00756
499	0.00756
500	0.00756
501	0.00756
502	0.00756
503	0.00648
504	0.00756
505	0.00648
506	0.00756
507	0.00756
508	0.00756
509	0.00756
510	0.00756
511	0.00756
512	0.00756
513	0.00756
514	0.00756
515	0.00756
516	0.00756
517	0.00756
518	0.00756
519	0.00756
520	0.00756
521	0.00756
522	0.00648
523	0.00648
524	0.00648
525	0.0054
526	0.0054
527	0.0054
528	0.0054
529	0.00432
530	0.00432
531	0.00432
532	0.00432
533	0.00432
534	0.00432
535	0.00432
536	0.00324
537	0.00324
538	0.00324
539	0.00324
540	0.00324
541	0.00324
542	0.00324
543	0.00324
544	0.00324
545	0.00324
546	0.00324
547	0.00324
548	0.00324
549	0.00324
550	0.00324
551	0.00324
552	0.00216
553	0.00216
554	0.00216
555	0.00216
556	0.00216
557	0.00216
558	0.00216
559	0.00216
560	0.00216
561	0.00216
562	0.00216
563	0.00216
564	0.00216
565	0.00216
566	0.00216
567	0.00216
568	0.00216
569	0.00216
570	0.00216
571	0.00216
572	0.00216
573	0.00216
574	0.00216
575	0.00216
576	0.00216
577	0.00216
578	0.00216
579	0.00216
580	0.00108
581	0.00108
582	0.00108
583	0.00108
584	0.00108
585	0.00108
586	0.00108
587	0.00108
588	0.00108
589	0.00108
590	0.00108
591	0.00108
592	0.00108
593	0.00108
594	0.00108
595	0.00108
596	0.00108
597	0.00108
598	0.00108
599	0.00108
600	0.00108
