# Supplementary material for: One-dimensional CsPbBr3 superlattices with polarized and amplified spontaneous circularly polarized emissions
Source: Nat Commun. 2026 May 23;17:6768. doi: 10.1038/s41467-026-73513-2 (PMC13385850; doi:10.1038/s41467-026-73513-2)
Supplement: Supplementary file 4 — Supplementary Data 1 (Unprocessed data) [file 41467_2026_73513_MOESM4_ESM.zip › Supplementary Data 1/Raw Data/SI-Raw Data/Fig 6/Fig 6b abs-NPL-OAM.txt]

Wavelength	Intensity
320	0.00452
321	0.00447
322	0.00433
323	0.00421
324	0.00399
325	0.00373
326	0.00349
327	0.00323
328	0.00293
329	0.00267
330	0.00228
331	0.002
332	0.00172
333	0.00144
334	0.00122
335	0.00102
336	8.41632E-4
337	7.30853E-4
338	6.41778E-4
339	5.14947E-4
340	4.09852E-4
341	3.74622E-4
342	3.65855E-4
343	3.15858E-4
344	2.54509E-4
345	2.44611E-4
346	2.90567E-4
347	2.35079E-4
348	2.52619E-4
349	2.23941E-4
350	2.04622E-4
351	2.55232E-4
352	2.31002E-4
353	2.16675E-4
354	2.43737E-4
355	2.51685E-4
356	2.73929E-4
357	2.97156E-4
358	3.39497E-4
359	3.86236E-4
360	3.98842E-4
361	4.3221E-4
362	4.52276E-4
363	4.4931E-4
364	4.55671E-4
365	4.58316E-4
366	4.57149E-4
367	4.51154E-4
368	4.51415E-4
369	3.94029E-4
370	4.01469E-4
371	3.44856E-4
372	3.283E-4
373	2.99801E-4
374	2.53227E-4
375	1.95845E-4
376	2.11673E-4
377	1.17524E-4
378	9.3445E-5
379	9.60625E-5
380	5.65402E-5
381	4.996E-5
382	7.35214E-5
383	0
384	6.02421E-5
385	1.66106E-5
386	6.05899E-5
387	1.12755E-4
388	1.37017E-4
389	2.43243E-4
390	2.55794E-4
391	3.19427E-4
392	3.25197E-4
393	3.58725E-4
394	4.03757E-4
395	3.64541E-4
396	3.4632E-4
397	3.37813E-4
398	3.20283E-4
399	3.64349E-4
400	3.57E-4
401	3.61302E-4
402	2.93322E-4
403	3.69488E-4
404	4.18322E-4
405	5.04125E-4
406	5.83481E-4
407	6.4727E-4
408	7.79491E-4
409	9.18009E-4
410	9.36267E-4
411	0.0011
412	0.00123
413	0.00135
414	0.00144
415	0.00157
416	0.00162
417	0.00168
418	0.00171
419	0.00177
420	0.00173
421	0.00174
422	0.00168
423	0.00167
424	0.00168
425	0.00162
426	0.0016
427	0.00163
428	0.00157
429	0.00167
430	0.00178
431	0.00188
432	0.00201
433	0.00224
434	0.00246
435	0.0029
436	0.00331
437	0.00385
438	0.00476
439	0.00592
440	0.00704
441	0.00884
442	0.01143
443	0.01414
444	0.01801
445	0.02375
446	0.02923
447	0.03705
448	0.04796
449	0.05762
450	0.07275
451	0.09258
452	0.11045
453	0.1385
454	0.17311
455	0.2037
456	0.24367
457	0.29601
458	0.33947
459	0.39758
460	0.45898
461	0.51406
462	0.573
463	0.63445
464	0.68481
465	0.73305
466	0.78673
467	0.82071
468	0.85904
469	0.8969
470	0.91767
471	0.94929
472	0.97044
473	0.98414
474	0.99759
475	0.9993
476	1
477	0.99598
478	0.97965
479	0.96659
480	0.93656
481	0.90119
482	0.86684
483	0.81964
484	0.76682
485	0.72762
486	0.67437
487	0.62263
488	0.58591
489	0.53813
490	0.49375
491	0.45822
492	0.4187
493	0.38707
494	0.3587
495	0.32766
496	0.30423
497	0.28303
498	0.25935
499	0.23989
500	0.22341
501	0.20701
502	0.19251
503	0.1795
504	0.16612
505	0.15453
506	0.14576
507	0.13454
508	0.1264
509	0.11851
510	0.11051
511	0.1038
512	0.09808
513	0.09131
514	0.08563
515	0.081
516	0.07553
517	0.07089
518	0.0672
519	0.0628
520	0.05938
521	0.05625
522	0.0529
523	0.05018
524	0.04766
525	0.04481
526	0.0428
527	0.04036
528	0.03809
529	0.0364
530	0.03465
531	0.0329
532	0.03145
533	0.02992
534	0.02837
535	0.02721
536	0.02616
537	0.02473
538	0.02379
539	0.02288
540	0.02161
541	0.02067
542	0.01987
543	0.01877
544	0.01792
545	0.01693
546	0.01614
547	0.01528
548	0.01454
549	0.01373
550	0.01317
551	0.01241
552	0.01182
553	0.01123
554	0.01066
555	0.01008
556	0.00975
557	0.00915
558	0.00878
559	0.00839
560	0.008
561	0.00764
562	0.00738
563	0.00702
564	0.00681
565	0.00655
566	0.00625
567	0.00613
568	0.00587
569	0.0057
570	0.0055
571	0.00545
572	0.00569
573	0.00609
574	0.00741
