# Supplementary material for: One-dimensional CsPbBr3 superlattices with polarized and amplified spontaneous circularly polarized emissions
Source: Nat Commun. 2026 May 23;17:6768. doi: 10.1038/s41467-026-73513-2 (PMC13385850; doi:10.1038/s41467-026-73513-2)
Supplement: Supplementary file 4 — Supplementary Data 1 (Unprocessed data) [file 41467_2026_73513_MOESM4_ESM.zip › Supplementary Data 1/Raw Data/SI-Raw Data/Fig 6/Fig 6c/audita.txt]

##TITLE= Audit trail, TOPSPIN		Version 3.1
##JCAMPDX= 5.01
##ORIGIN= Bruker BioSpin GmbH
##OWNER= Administrator
$$ F:/data/Administrator/nmr/LSY/1188/audita.txt
##AUDIT TRAIL=  $$ (NUMBER, WHEN, WHO, WHERE, PROCESS, VERSION, WHAT)
(   1,<2025-06-10 14:13:36.895 +0800>,<Administrator>,<CZC2138PDW>,<go>,<TOPSPIN 3.1>,
      <created by zg
	started at 2025-06-10 14:12:02.753 +0800,
	POWCHK disabled, PULCHK disabled,
       configuration hash MD5:
       AA 39 08 BC 05 5B A6 D5 2D 49 B1 3A F5 8B 0A F2
       data hash MD5: 64K
       B9 BF D5 CA B8 9F 5E E4 B1 A1 DC CE 07 10 64 BA>)
(   2,<2025-06-10 14:13:37.243 +0800>,<Administrator>,<CZC2138PDW>,<audit>,<TOPSPIN 3.1>,
      <user comment:
       ICON-NMR User ID: Administrator
       data hash MD5: 64K
       B9 BF D5 CA B8 9F 5E E4 B1 A1 DC CE 07 10 64 BA>)
(   3,<2025-06-10 14:13:37.304 +0800>,<Administrator>,<CZC2138PDW>,<audit>,<TOPSPIN 3.1>,
      <user comment:
       ICON-NMR User ID: Administrator
       data hash MD5: 64K
       B9 BF D5 CA B8 9F 5E E4 B1 A1 DC CE 07 10 64 BA>)
##END=

$$ hash MD5
$$ 6D 5A 28 A3 4A B7 FC AB 5D 6E B4 18 3B C2 96 5D
