# Supplementary material for: One-dimensional CsPbBr3 superlattices with polarized and amplified spontaneous circularly polarized emissions
Source: Nat Commun. 2026 May 23;17:6768. doi: 10.1038/s41467-026-73513-2 (PMC13385850; doi:10.1038/s41467-026-73513-2)
Supplement: Supplementary file 4 — Supplementary Data 1 (Unprocessed data) [file 41467_2026_73513_MOESM4_ESM.zip › Supplementary Data 1/Raw Data/SI-Raw Data/Fig 6/Fig 6c/pdata/1/parm.txt]

Current Data Parameters
NAME                LSY              
EXPNO              1188              
PROCNO                1              

F2 - Acquisition Parameters
Date_          20250610              
Time              14.13              
INSTRUM           spect              
PROBHD   5 mm PABBO BB-              
PULPROG            zg30              
TD                65536              
SOLVENT            C7D8              
NS                   16              
DS                    2              
SWH            8012.820 Hz           
FIDRES         0.122266 Hz           
AQ            4.0894465 sec          
RG                   32              
DW               62.400 usec         
DE                 6.50 usec         
TE                297.3 K            
D1           1.00000000 sec          
TD0                   1              

======== CHANNEL f1 ========
SFO1        400.1324710 MHz          
NUC1                 1H              
P1                11.00 usec         
PLW1        19.49799919 W            

F2 - Processing parameters
SI                65536              
SF          400.1300145 MHz          
WDW                  EM              
SSB      0              
LB                 0.30 Hz           
GB       0              
PC                 1.00              
