# Supplementary material for: One-dimensional CsPbBr3 superlattices with polarized and amplified spontaneous circularly polarized emissions
Source: Nat Commun. 2026 May 23;17:6768. doi: 10.1038/s41467-026-73513-2 (PMC13385850; doi:10.1038/s41467-026-73513-2)
Supplement: Supplementary file 4 — Supplementary Data 1 (Unprocessed data) [file 41467_2026_73513_MOESM4_ESM.zip › Supplementary Data 1/Raw Data/SI-Raw Data/Fig 6/Fig 6c/shimvalues]

# Tue Jun 10 14:13:36 2025
#$$PROBEID=33
#$$PROBEINFO=5 mm PABBO BB-1H/D Z-GRD Z108618/0269
#$$PICSINFO=Z108618_0269_33.par
#
# Active Shim Gradients
#
Z           		-1004           
Z2          		11152           
Z3          		-1039           
Z4          		1916            
Z5          		-2622           
Z6          		26040           
X           		1813            
XZ          		-15382          
XZ2         		1789            
XZ3         		-1162           
Y           		9901            
YZ          		-912            
YZ2         		7456            
YZ3         		135             
XY          		-8022           
XYZ         		-1126           
(X2-Y2)     		6014            
(X2-Y2)Z    		-526            
X3          		-5456           
Y3          		-873            
#
# Lock Parameter
#
FIELD		5173.833
LOCKPHASE		59.900  
LOCKPOWER		-20.000 
LOCKGAIN		112.777 
LOCKDC		-75.000 
LOCKSHIFT		2.080   
LOOPGAIN		-10.000 
LOOPTIME		0.400   
LOOPFILTER		100.000 
#
IEEE64_VERSION_CODE 1
#
# Shim currents 
#
SHIM_SETTING [1 ]  -486.70272952   
SHIM_SETTING [2 ]  5520.08613616   
SHIM_SETTING [3 ]  -546.76278878   
SHIM_SETTING [4 ]  1007.95249366   
SHIM_SETTING [5 ]  -1379.05372001  
SHIM_SETTING [6 ]  953.68000000    
SHIM_SETTING [7 ]  -8091.02800000  
SHIM_SETTING [8 ]  941.13900000    
SHIM_SETTING [9 ]  3163.35300000   
SHIM_SETTING [10]  -4219.61600000  
SHIM_SETTING [11]  5207.82300000   
SHIM_SETTING [12]  -479.71700000   
SHIM_SETTING [13]  3921.72800000   
SHIM_SETTING [14]  71.24600000     
SHIM_SETTING [15]  13697.14600000  
SHIM_SETTING [16]  -276.77400000   
SHIM_SETTING [17]  -611.07800000   
SHIM_SETTING [18]  -592.08600000   
SHIM_SETTING [19]  -2870.06400000  
SHIM_SETTING [20]  -459.34800000   
