# Supplementary material for: One-dimensional CsPbBr3 superlattices with polarized and amplified spontaneous circularly polarized emissions
Source: Nat Commun. 2026 May 23;17:6768. doi: 10.1038/s41467-026-73513-2 (PMC13385850; doi:10.1038/s41467-026-73513-2)
Supplement: Supplementary file 4 — Supplementary Data 1 (Unprocessed data) [file 41467_2026_73513_MOESM4_ESM.zip › Supplementary Data 1/Raw Data/SI-Raw Data/Fig 6/Fig 6e Length-NPL-OAM.txt]

1	4.24
2	3.78
3	3.44
4	3.78
5	4.79
6	3.97
7	4.19
8	4.28
9	4.04
10	4.28
11	4.93
12	4.99
13	4.38
14	5.63
15	4.73
16	4.99
17	4.89
18	4.39
19	4.39
20	4.8
21	4.7
22	5.92
23	5.63
24	5.4
25	4.89
26	4.18
27	4.39
28	4.49
29	4.28
30	3.86
31	3.9
32	4.06
33	4.69
34	4.29
35	4.41
36	5.59
37	5.03
38	5.45
39	5.95
40	6.15
41	6.75
42	7.46
43	3.54
44	4.11
45	3.66
46	4.23
47	4.18
48	4.49
49	3.99
50	4.54
51	5.21
52	4.79
53	5.17
54	4.44
55	4.5
56	4.27
57	4.76
58	5.34
59	3.93
60	4.25
61	4.34
62	4.87
63	4.97
64	3.6
65	3.27
66	3.9
67	4.11
68	4.2
69	3.44
70	4.33
71	3.75
72	3.92
73	4.34
74	4.42
75	4.17
76	5.34
77	5.17
78	5.03
79	5.18
80	5.52
81	5.8
82	5.12
83	5.01
84	4.92
85	4.64
86	6.57
87	4.87
88	4.32
89	5.14
90	4.5
91	4.33
92	5.1
93	5.66
94	4.19
95	4.51
96	5.26
97	4.48
98	4.45
99	4.18
100	4.62
101	5.14
102	5.45
103	4.76
104	4.58
105	4.42
106	3.92
