# Supplementary material for: One-dimensional CsPbBr3 superlattices with polarized and amplified spontaneous circularly polarized emissions
Source: Nat Commun. 2026 May 23;17:6768. doi: 10.1038/s41467-026-73513-2 (PMC13385850; doi:10.1038/s41467-026-73513-2)
Supplement: Supplementary file 4 — Supplementary Data 1 (Unprocessed data) [file 41467_2026_73513_MOESM4_ESM.zip › Supplementary Data 1/Raw Data/SI-Raw Data/Fig 6/Fig 6e Width-NPL-OAM.txt]

1	29.84
2	28.4
3	25.96
4	29.04
5	30.72
6	31.5
7	32.57
8	30.52
9	28.86
10	30.24
11	32.06
12	31.03
13	29.72
14	31.76
15	26.85
16	28.95
17	25.47
18	24.77
19	29.66
20	31.54
21	31.91
22	25.45
23	28.38
24	28.53
25	29.61
26	30.36
27	30.3
28	31.7
29	34.35
30	27.28
31	27.98
32	24.08
33	28.54
34	25.26
35	27.13
36	27.1
37	28.28
38	27.88
39	25.93
40	30.14
41	28.96
42	28.98
43	29.23
44	28.68
45	29.26
46	27.34
47	27.65
48	26.45
49	27.57
50	30.04
51	30.2
52	29.11
53	31.42
54	29.9
55	29.02
56	31.63
57	30.56
58	31.48
59	28.17
60	25.14
61	21.32
62	27.77
63	25.66
64	25.35
65	24.8
66	27.29
67	30.56
68	26.01
69	23
70	22.67
71	21.7
72	27.63
73	28.79
74	28.68
75	27.74
76	28.15
77	27.2
78	29.41
79	26.55
80	26.96
81	25.74
82	28.1
83	29.75
84	29.17
85	28.86
86	30.48
87	28.26
89	28.15
90	27.49
91	27.96
92	27.87
93	29.07
94	28.51
95	24.84
96	23.74
97	23.32
98	24.84
99	25.9
100	28.27
101	29.74
102	29.66
103	27.74
104	31.28
105	29.51
106	29.04
107	31.74
108	32.01
109	31.83
110	33.23
111	32.06
112	29.62
113	29.73
114	31.22
115	30.02
116	28.7
117	30.19
118	29.45
119	28.06
120	33.71
