# Supplementary material for: One-dimensional CsPbBr3 superlattices with polarized and amplified spontaneous circularly polarized emissions
Source: Nat Commun. 2026 May 23;17:6768. doi: 10.1038/s41467-026-73513-2 (PMC13385850; doi:10.1038/s41467-026-73513-2)
Supplement: Supplementary file 7 — Source Data [file 41467_2026_73513_MOESM7_ESM.zip]

Archive with 3 entries (2 files):
- Source Data/Manuscript-Source data.xlsx
- Source Data/SI-source data.xls
- Source Data/
