# Supplementary material for: One-dimensional CsPbBr3 superlattices with polarized and amplified spontaneous circularly polarized emissions
Source: Nat Commun. 2026 May 23;17:6768. doi: 10.1038/s41467-026-73513-2 (PMC13385850; doi:10.1038/s41467-026-73513-2)
Supplement: Supplementary file 7 — Source Data [file 41467_2026_73513_MOESM7_ESM.zip › Source Data/Manuscript-Source data.xlsx]

## Sheet: Figure 1b
CPL
	X	Y
	585	0.01359
	584	0.01426
	583	0.01496
	582	0.01569
	581	0.01646
	580	0.01726
	579	0.0181
	578	0.01897
	577	0.01987
	576	0.02082
	575	0.02179
	574	0.02232
	573	0.02306
	572	0.02381
	571	0.02505
	570	0.0265
	569	0.028
	568	0.02964
	567	0.03087
	566	0.03185
	565	0.0328
	564	0.0333
	563	0.03407
	562	0.03458
	561	0.03537
	560	0.03647
	559	0.03746
	558	0.03889
	557	0.04095
	556	0.04374
	555	0.04724
	554	0.05079
	553	0.05462
	552	0.059
	551	0.06324
	550	0.06712
	549	0.07118
	548	0.07543
	547	0.07987
	546	0.0844
	545	0.08933
	544	0.09404
	543	0.09964
	542	0.10578
	541	0.11176
	540	0.11782
	539	0.12506
	538	0.13222
	537	0.13889
	536	0.14533
	535	0.15135
	534	0.15779
	533	0.16426
	532	0.17166
	531	0.17964
	530	0.18808
	529	0.19673
	528	0.20582
	527	0.21615
	526	0.22554
	525	0.23473
	524	0.24448
	523	0.25452
	522	0.26476
	521	0.27567
	520	0.28614
	519	0.29731
	518	0.30827
	517	0.31862
	516	0.32944
	515	0.34004
	514	0.35041
	513	0.36187
	512	0.37387
	511	0.38741
	510	0.40191
	509	0.41719
	508	0.43416
	507	0.45222
	506	0.46998
	505	0.48907
	504	0.50747
	503	0.52692
	502	0.54591
	501	0.5645
	500	0.58388
	499	0.60407
	498	0.62456
	497	0.64522
	496	0.6665
	495	0.68827
	494	0.70932
	493	0.73084
	492	0.75095
	491	0.77042
	490	0.7904
	489	0.81015
	488	0.828
	487	0.84567
	486	0.86311
	485	0.88051
	484	0.89806
	483	0.91479
	482	0.93105
	481	0.94541
	480	0.9582
	479	0.96985
	478	0.9795
	477	0.98734
	476	0.99159
	475	0.99587
	474	0.99898
	473	1
	472	0.99959
	471	0.99712
	470	0.99204
	469	0.9854
	468	0.97594
	467	0.96486
	466	0.95241
	465	0.93795
	464	0.92211
	463	0.90563
	462	0.88765
	461	0.86812
	460	0.8469
	459	0.82404
	458	0.79971
	457	0.77361
	456	0.74575
	455	0.71767
	454	0.68756
	453	0.65726
	452	0.62565
	451	0.59438
	450	0.56319
	449	0.53183
	448	0.50041
	447	0.46918
	446	0.43827
	445	0.40755
	444	0.37704
	443	0.34761
	442	0.31865
	441	0.29127
	440	0.26532
	439	0.23982
	438	0.21545
	437	0.19278
	436	0.1712
	435	0.15113
	434	0.13223
	433	0.11451
	432	0.09825
	431	0.083
	430	0.06932
	429	0.05713
	428	0.04616
	427	0.03674
	426	0.02843
	425	0.02213
	424	0.01639
	423	0.01182
	422	0.00809
	421	0.00481
	420	0.00246
	419	0.00118
	418	3.86641E-4
	417	1.93469E-4
	416	5.07801E-5
	415	0
	414	2.09794E-4
	413	7.36105E-4
	412	9.79153E-4
	411	0.00129
	410	0.00175
	409	0.00222
	408	0.00266
	407	0.00308
	406	0.00357
	405	0.00409
	404	0.00443
	403	0.0048
	402	0.00498
	401	0.00513
	400	0.00514

## Sheet: Figure 1c
	CD
		X	Y
		550	0.00793
		549	0.007
		548	0.00751
		547	0.00732
		546	0.00831
		545	0.00777
		544	0.00473
		543	0.00344
		542	0.00254
		541	0.0046
		540	0.00697
		539	0.00478
		538	0.00343
		537	0.00545
		536	0.00187
		535	0
		534	3.76586E-4
		533	0.00172
		532	0.00425
		531	0.00431
		530	0.00635
		529	0.00847
		528	0.00904
		527	0.01183
		526	0.01411
		525	0.01335
		524	0.0145
		523	0.01421
		522	0.01187
		521	0.0107
		520	0.01056
		519	0.00901
		518	0.00877
		517	0.00794
		516	0.00987
		515	0.00981
		514	0.01188
		513	0.01569
		512	0.01734
		511	0.01878
		510	0.02266
		509	0.02626
		508	0.02729
		507	0.0276
		506	0.02867
		505	0.0304
		504	0.03304
		503	0.0344
		502	0.03807
		501	0.03997
		500	0.04386
		499	0.04605
		498	0.0474
		497	0.05032
		496	0.05476
		495	0.05794
		494	0.06187
		493	0.06459
		492	0.06935
		491	0.07701
		490	0.08431
		489	0.095
		488	0.10816
		487	0.12224
		486	0.13993
		485	0.15966
		484	0.18706
		483	0.21671
		482	0.25248
		481	0.29336
		480	0.33754
		479	0.38085
		478	0.42777
		477	0.4769
		476	0.52375
		475	0.57051
		474	0.61151
		473	0.65172
		472	0.69055
		471	0.72641
		470	0.76454
		469	0.8018
		468	0.84105
		467	0.87985
		466	0.91602
		465	0.94762
		464	0.97539
		463	0.99333
		462	1
		461	0.99541
		460	0.97711
		459	0.9492
		458	0.90992
		457	0.86274
		456	0.81612
		455	0.77162
		454	0.73142
		453	0.69657
		452	0.66921
		451	0.64962
		450	0.63858
		449	0.63146
		448	0.63195
		447	0.63492
		446	0.63975
		445	0.64707
		444	0.65118
		443	0.6562
		442	0.66329
		441	0.66901
		440	0.67434
		439	0.67598
		438	0.67744
		437	0.67747
		436	0.67884
		435	0.67856
		434	0.67993
		433	0.68164
		432	0.68233
		431	0.68575
		430	0.69027
		429	0.69902
		428	0.70954
		427	0.72302
		426	0.74103
		425	0.75946
		424	0.77887
		423	0.79965
		422	0.82341
		421	0.84604
		420	0.87052
		419	0.8945
		418	0.91498
		417	0.93879
		416	0.96115
		415	0.97997
		414	0.99781
		413	1.01983
		412	1.03759
		411	1.05066
		410	1.0621
		409	1.07326
		408	1.08265
		407	1.09147
		406	1.10111
		405	1.10829
		404	1.11248
		403	1.11904
		402	1.1237
		401	1.13051
		400	1.14163

## Sheet: Figure 1d
ASE
	X	Y
	415.001	0.00422
	415.099	0.0026
	415.198	0.00374
	415.296	0.0013
	415.394	0.00325
	415.493	0.00114
	415.591	0.0026
	415.689	0.00471
	415.788	3.24992E-4
	415.886	0.0039
	415.984	0.00422
	416.082	3.24992E-4
	416.181	0.00341
	416.279	0.00455
	416.377	6.49984E-4
	416.475	0.00179
	416.574	0.0052
	416.672	0.00487
	416.77	0.00617
	416.868	0.00634
	416.967	0.00536
	417.065	0.00731
	417.163	0.00536
	417.261	0.00601
	417.36	0.00585
	417.458	0.00682
	417.556	0.00796
	417.654	0.00471
	417.753	0.00715
	417.851	0.00666
	417.949	0.00812
	418.047	0.0078
	418.145	0.00894
	418.244	0.00552
	418.342	0.0065
	418.44	0.00666
	418.538	0.00585
	418.636	0.0052
	418.735	0.00634
	418.833	0.00601
	418.931	0.0052
	419.029	0.00406
	419.127	0.00796
	419.226	0.00536
	419.324	0.00731
	419.422	0.00406
	419.52	0.00406
	419.618	0.0039
	419.716	0.00764
	419.815	0.00504
	419.913	0.00455
	420.011	0.00504
	420.109	0.00536
	420.207	0.00341
	420.305	0.00634
	420.403	0.00406
	420.502	0.00536
	420.6	0.00536
	420.698	0.0065
	420.796	0.00601
	420.894	0.00682
	420.992	0.00682
	421.09	0.0039
	421.188	0.00552
	421.287	0.00731
	421.385	0.00569
	421.483	0.0065
	421.581	0.00601
	421.679	0.00357
	421.777	0.0065
	421.875	0.00601
	421.973	0.00682
	422.071	0.00455
	422.169	0.00552
	422.267	0.00699
	422.365	0.00569
	422.464	0.00715
	422.562	0.00585
	422.66	0.00374
	422.758	0.00731
	422.856	0.00926
	422.954	0.00341
	423.052	0.00374
	423.15	0.00747
	423.248	0.00406
	423.346	0.00699
	423.444	0.00634
	423.542	0.00504
	423.64	0.00276
	423.738	0.00812
	423.836	0.00747
	423.934	0.00162
	424.032	0.00617
	424.13	0.00731
	424.228	0.00292
	424.326	0.00617
	424.424	0.00666
	424.522	0.00504
	424.62	0.00292
	424.718	0.00666
	424.816	0.0026
	424.914	0.00341
	425.012	0.00747
	425.11	0.00325
	425.208	0.00292
	425.306	0.00601
	425.404	0.00455
	425.502	6.49984E-4
	425.6	0.00552
	425.698	0.00341
	425.796	9.74976E-4
	425.894	0.00731
	425.992	0.0052
	426.09	9.74976E-4
	426.188	0.00504
	426.286	0.00617
	426.383	0.00179
	426.481	0.00276
	426.579	0.00487
	426.677	0.00374
	426.775	0.00325
	426.873	0.00341
	426.971	0.00487
	427.069	0.00195
	427.167	0.00796
	427.265	0.00422
	427.363	0.00487
	427.46	0.00325
	427.558	0.00439
	427.656	0.00585
	427.754	0.00357
	427.852	0.00471
	427.95	0.00244
	428.048	0.00211
	428.146	0.00487
	428.244	0.00487
	428.341	0.00227
	428.439	0.00504
	428.537	0.00487
	428.635	0.00292
	428.733	0.00504
	428.831	0.00439
	428.929	0.0026
	429.026	0.00666
	429.124	0.00569
	429.222	0
	429.32	0.00552
	429.418	0.00764
	429.516	0.00325
	429.613	0.00309
	429.711	0.0052
	429.809	0.00309
	429.907	0.00601
	430.005	0.00845
	430.102	0.00406
	430.2	0.00439
	430.298	0.00699
	430.396	0.00585
	430.494	0.00309
	430.591	0.00764
	430.689	0.00487
	430.787	0.00244
	430.885	0.00747
	430.982	0.00211
	431.08	0.00569
	431.178	0.00536
	431.276	0.00536
	431.374	0.00374
	431.471	0.0039
	431.569	0.00552
	431.667	0.00504
	431.765	0.0052
	431.862	0.0065
	431.96	0.00487
	432.058	0.00422
	432.156	0.00585
	432.253	0.00536
	432.351	0.00276
	432.449	0.00699
	432.546	0.00487
	432.644	0.00617
	432.742	0.0052
	432.84	0.00634
	432.937	0.00715
	433.035	0.00585
	433.133	0.00471
	433.23	0.00747
	433.328	0.00487
	433.426	0.00601
	433.523	0.00812
	433.621	0.0052
	433.719	0.0039
	433.816	0.00877
	433.914	0.0065
	434.012	0.00699
	434.109	0.00812
	434.207	0.00666
	434.305	0.0078
	434.402	0.0091
	434.5	0.00455
	434.598	0.00536
	434.695	0.00845
	434.793	0.00617
	434.891	0.00439
	434.988	0.00975
	435.086	0.00764
	435.184	0.00569
	435.281	0.00959
	435.379	0.00747
	435.476	0.00552
	435.574	0.00682
	435.672	0.00747
	435.769	0.00552
	435.867	0.0052
	435.964	0.01007
	436.062	0.00666
	436.16	0.0091
	436.257	0.00666
	436.355	0.00715
	436.452	0.00796
	436.55	0.00959
	436.648	0.00926
	436.745	0.00666
	436.843	0.00861
	436.94	0.00845
	437.038	0.00877
	437.135	0.00877
	437.233	0.01056
	437.33	0.00682
	437.428	0.00796
	437.526	0.00764
	437.623	0.00764
	437.721	0.01089
	437.818	0.00812
	437.916	0.00877
	438.013	0.00812
	438.111	0.00764
	438.208	0.01007
	438.306	0.00926
	438.403	0.0065
	438.501	0.01007
	438.598	0.01251
	438.696	0.00682
	438.793	0.00991
	438.891	0.00796
	438.988	0.00877
	439.086	0.00991
	439.183	0.00926
	439.281	0.01024
	439.378	0.00975
	439.476	0.0117
	439.573	0.00812
	439.671	0.01121
	439.768	0.01219
	439.866	0.00764
	439.963	0.00959
	440.06	0.01089
	440.158	0.01121
	440.255	0.01121
	440.353	0.00894
	440.45	0.01365
	440.548	0.01024
	440.645	0.01024
	440.743	0.01251
	440.84	0.01316
	440.937	0.01414
	441.035	0.01219
	441.132	0.01495
	441.23	0.01137
	441.327	0.01284
	441.424	0.01397
	441.522	0.01219
	441.619	0.01137
	441.717	0.01609
	441.814	0.01056
	441.911	0.01267
	442.009	0.01544
	442.106	0.01007
	442.204	0.01137
	442.301	0.01576
	442.398	0.01511
	442.496	0.01332
	442.593	0.01852
	442.69	0.01511
	442.788	0.01007
	442.885	0.01511
	442.982	0.01397
	443.08	0.01381
	443.177	0.01609
	443.274	0.01722
	443.372	0.01446
	443.469	0.01657
	443.566	0.01674
	443.664	0.01462
	443.761	0.01657
	443.858	0.02064
	443.956	0.01592
	444.053	0.0169
	444.15	0.01982
	444.248	0.01609
	444.345	0.01706
	444.442	0.0195
	444.54	0.01544
	444.637	0.01787
	444.734	0.02177
	444.831	0.0208
	444.929	0.01771
	445.026	0.02064
	445.123	0.02064
	445.22	0.02096
	445.318	0.02145
	445.415	0.02437
	445.512	0.02015
	445.61	0.02649
	445.707	0.0234
	445.804	0.02194
	445.901	0.0221
	445.998	0.02242
	446.096	0.02307
	446.193	0.0247
	446.29	0.0273
	446.387	0.02259
	446.485	0.02762
	446.582	0.02957
	446.679	0.03022
	446.776	0.02844
	446.873	0.02779
	446.971	0.03104
	447.068	0.02811
	447.165	0.03169
	447.262	0.03347
	447.359	0.02714
	447.457	0.03477
	447.554	0.03364
	447.651	0.03299
	447.748	0.03624
	447.845	0.03526
	447.943	0.03705
	448.04	0.03429
	448.137	0.03721
	448.234	0.03835
	448.331	0.03835
	448.428	0.03965
	448.525	0.03949
	448.623	0.04404
	448.72	0.0429
	448.817	0.04192
	448.914	0.04371
	449.011	0.04696
	449.108	0.05021
	449.205	0.05005
	449.303	0.05037
	449.4	0.05005
	449.497	0.05167
	449.594	0.04859
	449.691	0.05899
	449.788	0.05574
	449.885	0.05785
	449.982	0.06207
	450.079	0.06061
	450.176	0.06094
	450.273	0.06614
	450.371	0.06337
	450.468	0.06597
	450.565	0.06711
	450.662	0.07507
	450.759	0.07345
	450.856	0.07166
	450.953	0.0845
	451.05	0.07881
	451.147	0.07914
	451.244	0.08466
	451.341	0.08515
	451.438	0.0897
	451.535	0.09181
	451.632	0.09344
	451.729	0.09555
	451.826	0.10221
	451.923	0.1053
	452.02	0.10936
	452.117	0.11115
	452.214	0.11131
	452.311	0.11326
	452.408	0.11911
	452.505	0.13195
	452.602	0.12203
	452.699	0.12593
	452.796	0.13422
	452.893	0.13081
	452.99	0.13455
	453.087	0.13715
	453.184	0.14527
	453.281	0.1508
	453.378	0.15957
	453.475	0.15226
	453.572	0.15518
	453.669	0.15275
	453.766	0.16705
	453.863	0.16038
	453.96	0.1768
	454.057	0.17533
	454.154	0.18671
	454.251	0.18346
	454.348	0.1898
	454.445	0.19451
	454.542	0.1976
	454.638	0.20442
	454.735	0.20263
	454.832	0.21043
	454.929	0.21774
	455.026	0.21596
	455.123	0.22116
	455.22	0.22376
	455.317	0.23156
	455.414	0.22977
	455.511	0.24277
	455.607	0.24667
	455.704	0.25236
	455.801	0.25707
	455.898	0.25691
	455.995	0.25544
	456.092	0.26584
	456.189	0.26991
	456.286	0.27364
	456.382	0.27478
	456.479	0.28079
	456.576	0.27559
	456.673	0.28031
	456.77	0.28746
	456.867	0.29038
	456.963	0.29834
	457.06	0.29103
	457.157	0.30078
	457.254	0.30728
	457.351	0.30484
	457.448	0.30078
	457.544	0.29964
	457.641	0.31199
	457.738	0.31167
	457.835	0.31248
	457.932	0.31703
	458.028	0.3232
	458.125	0.31102
	458.222	0.31573
	458.319	0.31865
	458.416	0.3141
	458.512	0.31329
	458.609	0.32564
	458.706	0.31313
	458.803	0.30614
	458.899	0.32499
	458.996	0.31833
	459.093	0.32434
	459.19	0.31752
	459.286	0.31898
	459.383	0.31459
	459.48	0.31378
	459.577	0.32077
	459.673	0.31735
	459.77	0.32028
	459.867	0.31703
	459.963	0.31297
	460.06	0.31508
	460.157	0.31232
	460.254	0.31313
	460.35	0.32207
	460.447	0.3141
	460.544	0.31297
	460.64	0.32207
	460.737	0.3063
	460.834	0.31118
	460.93	0.30907
	461.027	0.31329
	461.124	0.30452
	461.22	0.31557
	461.317	0.31524
	461.414	0.30289
	461.51	0.30874
	461.607	0.30972
	461.704	0.30387
	461.8	0.3089
	461.897	0.3063
	461.994	0.29867
	462.09	0.30029
	462.187	0.30809
	462.284	0.30305
	462.38	0.30338
	462.477	0.31297
	462.574	0.30825
	462.67	0.30354
	462.767	0.31004
	462.863	0.30744
	462.96	0.30582
	463.057	0.29656
	463.153	0.305
	463.25	0.30094
	463.346	0.31232
	463.443	0.3037
	463.539	0.30175
	463.636	0.30858
	463.733	0.30598
	463.829	0.3102
	463.926	0.31784
	464.022	0.31768
	464.119	0.31069
	464.215	0.30777
	464.312	0.30907
	464.409	0.3167
	464.505	0.32662
	464.602	0.31362
	464.698	0.3245
	464.795	0.33165
	464.891	0.31719
	464.988	0.32093
	465.084	0.32369
	465.181	0.33165
	465.277	0.33052
	465.374	0.34108
	465.47	0.331
	465.567	0.35522
	465.663	0.35392
	465.76	0.35067
	465.856	0.3518
	465.953	0.35977
	466.049	0.3687
	466.146	0.36887
	466.242	0.38382
	466.339	0.36903
	466.435	0.3791
	466.532	0.38755
	466.628	0.3869
	466.725	0.3986
	466.821	0.40136
	466.918	0.4038
	467.014	0.4155
	467.11	0.42119
	467.207	0.42525
	467.303	0.41989
	467.4	0.44426
	467.496	0.43679
	467.593	0.44703
	467.689	0.46019
	467.785	0.46913
	467.882	0.46961
	467.978	0.48911
	468.075	0.4805
	468.171	0.50357
	468.268	0.52194
	468.364	0.52307
	468.46	0.53234
	468.557	0.54127
	468.653	0.55379
	468.749	0.56175
	468.846	0.5793
	468.942	0.57849
	469.039	0.57897
	469.135	0.60562
	469.231	0.6027
	469.328	0.63373
	469.424	0.643
	469.52	0.65551
	469.617	0.67501
	469.713	0.68411
	469.809	0.70133
	469.906	0.69938
	470.002	0.71693
	470.098	0.72294
	470.195	0.74992
	470.291	0.76373
	470.387	0.77527
	470.484	0.78681
	470.58	0.79233
	470.676	0.82223
	470.773	0.8284
	470.869	0.83767
	470.965	0.84677
	471.061	0.86448
	471.158	0.87325
	471.254	0.89129
	471.35	0.9064
	471.447	0.909
	471.543	0.91713
	471.639	0.94946
	471.735	0.94313
	471.832	0.96165
	471.928	0.96295
	472.024	0.97075
	472.12	0.9974
	472.217	0.98343
	472.313	1
	472.409	0.99496
	472.505	0.97709
	472.602	0.99106
	472.698	0.99951
	472.794	0.98619
	472.89	0.98326
	472.987	0.9857
	473.083	0.9727
	473.179	0.97238
	473.275	0.94166
	473.371	0.94069
	473.468	0.9051
	473.564	0.90445
	473.66	0.88252
	473.756	0.86594
	473.852	0.85115
	473.948	0.81508
	474.045	0.78339
	474.141	0.76129
	474.237	0.74699
	474.333	0.72002
	474.429	0.69175
	474.525	0.66835
	474.622	0.64641
	474.718	0.62723
	474.814	0.6066
	474.91	0.57719
	475.006	0.56532
	475.102	0.53429
	475.198	0.49838
	475.295	0.46539
	475.391	0.45239
	475.487	0.43321
	475.583	0.42054
	475.679	0.38999
	475.775	0.38284
	475.871	0.35684
	475.967	0.34124
	476.063	0.3388
	476.16	0.30338
	476.256	0.29379
	476.352	0.27722
	476.448	0.26211
	476.544	0.23984
	476.64	0.24228
	476.736	0.22554
	476.832	0.20328
	476.928	0.20344
	477.024	0.18492
	477.12	0.18411
	477.216	0.1729
	477.312	0.1677
	477.408	0.14933
	477.504	0.15437
	477.6	0.13796
	477.696	0.14137
	477.792	0.13162
	477.888	0.12577
	477.985	0.12301
	478.081	0.11375
	478.177	0.10855
	478.273	0.1053
	478.369	0.10075
	478.465	0.09392
	478.561	0.08954
	478.657	0.08515
	478.753	0.08352
	478.849	0.0871
	478.944	0.07491
	479.04	0.07442
	479.136	0.07004
	479.232	0.06906
	479.328	0.06467
	479.424	0.06126
	479.52	0.0585
	479.616	0.05687
	479.712	0.05655
	479.808	0.05444
	479.904	0.0507
	480	0.0481
	480.096	0.05021
	480.192	0.0429
	480.288	0.04907
	480.384	0.0429
	480.48	0.03884
	480.576	0.04371
	480.671	0.03721
	480.767	0.03575
	480.863	0.03429
	480.959	0.03656
	481.055	0.03347
	481.151	0.03494
	481.247	0.03282
	481.343	0.03217
	481.439	0.02892
	481.534	0.03055
	481.63	0.02665
	481.726	0.02714
	481.822	0.02746
	481.918	0.02486
	482.014	0.02746
	482.11	0.02421
	482.205	0.0234
	482.301	0.02616
	482.397	0.02405
	482.493	0.02324
	482.589	0.02372
	482.685	0.02047
	482.78	0.02096
	482.876	0.01901
	482.972	0.02161
	483.068	0.02112
	483.164	0.0169
	483.26	0.01885
	483.355	0.01901
	483.451	0.01852
	483.547	0.01576
	483.643	0.01869
	483.739	0.01397
	483.834	0.01576
	483.93	0.01657
	484.026	0.01755
	484.122	0.01804
	484.217	0.01657
	484.313	0.01722
	484.409	0.01121
	484.505	0.01495
	484.6	0.01609
	484.696	0.01267
	484.792	0.01479
	484.888	0.01479
	484.983	0.01462
	485.079	0.01397
	485.175	0.01544
	485.271	0.0117
	485.366	0.01219
	485.462	0.01332
	485.558	0.01446
	485.653	0.01251
	485.749	0.01219
	485.845	0.01235
	485.941	0.01251
	486.036	0.01349
	486.132	0.01154
	486.228	0.00959
	486.323	0.01446
	486.419	0.00942
	486.515	0.00959
	486.61	0.01284
	486.706	0.01089
	486.802	0.01105
	486.897	0.01202
	486.993	0.00877
	487.089	0.01072
	487.184	0.01137
	487.28	0.01202
	487.376	0.01024
	487.471	0.01284
	487.567	0.00894
	487.662	0.0104
	487.758	0.00991
	487.854	0.01056
	487.949	0.00585
	488.045	0.01072
	488.14	0.01137
	488.236	0.00926
	488.332	0.00959
	488.427	0.0104
	488.523	0.00764
	488.618	0.01089
	488.714	0.01056
	488.81	0.00877
	488.905	0.01089
	489.001	0.00666
	489.096	0.00845
	489.192	0.0104
	489.287	0.00747
	489.383	0.00991
	489.479	0.00731
	489.574	0.00715
	489.67	0.00926
	489.765	0.01024
	489.861	0.00747
	489.956	0.00877
	490.052	0.00926
	490.147	0.00585
	490.243	0.00845
	490.338	0.00926
	490.434	0.00487
	490.529	0.00682
	490.625	0.00715
	490.72	0.00894
	490.816	0.00764
	490.911	0.0104
	491.007	0.0078
	491.102	0.00764
	491.198	0.01105
	491.293	0.0052
	491.389	0.0052
	491.484	0.0091
	491.58	0.00731
	491.675	0.00617
	491.771	0.00877
	491.866	0.0039
	491.962	0.00569
	492.057	0.0078
	492.152	0.00341
	492.248	0.00585
	492.343	0.00585
	492.439	0.00747
	492.534	0.0065
	492.63	0.0065
	492.725	0.00731
	492.82	0.00504
	492.916	0.00747
	493.011	0.00764
	493.107	0.00536
	493.202	0.00731
	493.297	0.00601
	493.393	0.00244
	493.488	0.0065
	493.584	0.00699
	493.679	0.00585
	493.774	0.00569
	493.87	0.0065
	493.965	0.00536
	494.06	0.00422
	494.156	0.00634
	494.251	0.0065
	494.346	0.00227
	494.442	0.00309
	494.537	0.00569
	494.632	0.00764
	494.728	0.00617
	494.823	0.00422
	494.918	0.00374
	495.014	0.00504
	495.109	0.0065
	495.204	0.00325
	495.3	0.00422
	495.395	0.0065
	495.49	0.0065
	495.586	0.0065
	495.681	0.00471
	495.776	0.00812
	495.872	0.00439
	495.967	0.00617
	496.062	0.00634
	496.157	0.00292
	496.253	0.00504
	496.348	0.00812
	496.443	0.00552
	496.538	0.00487
	496.634	0.00942
	496.729	0.00422
	496.824	0.00341
	496.919	0.00877
	497.015	0.00829
	497.11	0.00374
	497.205	0.00585
	497.3	0.00634
	497.396	0.00325
	497.491	0.0078
	497.586	0.00666
	497.681	0.00374
	497.776	0.00585
	497.872	0.00731
	497.967	0.00455
	498.062	0.00585
	498.157	0.0052
	498.252	0.00244
	498.348	0.00455
	498.443	0.00731
	498.538	0.0039
	498.633	0.00374
	498.728	0.00715
	498.823	0.00536
	498.919	0.00227
	499.014	0.00552
	499.109	0.00617
	499.204	0.00114
	499.299	0.00877
	499.394	0.00439
	499.489	0.00244
	499.585	0.00357
	499.68	0.00617
	499.775	0.0065
	499.87	0.00471
	499.965	0.00812
	500.06	0.00422
	500.155	0.00244
	500.25	0.00406
	500.345	0.00276
	500.441	0.00309
	500.536	0.00747
	500.631	0.0065
	500.726	0.0039
	500.821	0.00422
	500.916	0.00634
	501.011	0.00439
	501.106	0.00292
	501.201	0.00601
	501.296	0.00406
	501.391	0.00195
	501.486	0.00877
	501.581	0.00276
	501.676	0.00374
	501.771	0.00552
	501.866	0.00617
	501.962	0.00211
	502.057	0.0065
	502.152	0.00585
	502.247	0.00195
	502.342	0.00796
	502.437	0.00471
	502.532	0.00422
	502.627	0.00552
	502.722	0.00569
	502.817	0.00439
	502.912	0.00536
	503.007	0.00585
	503.102	0.00357
	503.197	0.00585
	503.292	0.0052
	503.386	0.00617
	503.481	0.00374
	503.576	0.00422
	503.671	0.0052
	503.766	0.00227
	503.861	0.0052
	503.956	0.00552
	504.051	0.00487
	504.146	0.00601
	504.241	0.00585
	504.336	0.00406
	504.431	0.00601
	504.526	0.0065
	504.621	0.00211
	504.716	0.00536
	504.811	0.00471
	504.905	0.00682
	505	0.00341
	505.095	0.00439
	505.19	0.00634
	505.285	0.00406
	505.38	0.00699
	505.475	0.00747
	505.57	0.00552
	505.665	0.00634
	505.759	0.00617
	505.854	0.00617
	505.949	0.00487
	506.044	0.00504
	506.139	0.0065
	506.234	0.00634
	506.328	0.0052
	506.423	0.00487
	506.518	0.00536
	506.613	0.00699
	506.708	0.0065
	506.803	0.00179
	506.897	0.00244
	506.992	0.00585
	507.087	0.00422
	507.182	0.0052
	507.277	0.00406
	507.371	0.00634
	507.466	0.00552
	507.561	0.00731
	507.656	0.00487
	507.751	0.00634
	507.845	0.00439
	507.94	0.00617
	508.035	0.00504
	508.13	0.00617
	508.224	0.00585
	508.319	0.00374
	508.414	0.00504
	508.509	0.00747
	508.603	0.00341
	508.698	0.0026
	508.793	0.00536
	508.888	0.00439
	508.982	0.00585
	509.077	0.0078
	509.172	0.0065
	509.267	0.00471
	509.361	0.00357
	509.456	0.00422
	509.551	0.00487
	509.645	0.00682
	509.74	0.00569
	509.835	0.00292
	509.929	0.00309
	510.024	0.00617
	510.119	0.00406
	510.214	0.00536
	510.308	0.00536
	510.403	0.00374
	510.498	0.00244
	510.592	0.00487
	510.687	0.00699
	510.781	0.00617
	510.876	0.00504
	510.971	0.00406
	511.065	0.0052
	511.16	0.00211
	511.255	0.0065
	511.349	0.00422
	511.444	0.0039
	511.539	0.00439
	511.633	0.00292
	511.728	0.00406
	511.822	0.00211
	511.917	0.00764
	512.012	0.00406
	512.106	0.00406
	512.201	0.00536
	512.295	0.0065
	512.39	0.0026
	512.484	0.00617
	512.579	0.0091
	512.674	0.00536
	512.768	0.00569
	512.863	0.00357
	512.957	0.0026
	513.052	0.00422
	513.146	0.0065
	513.241	0.00309
	513.335	0.00471
	513.43	0.00796
	513.525	0.00309
	513.619	0.00601
	513.714	0.00796
	513.808	0.0039
	513.903	0.00439
	513.997	0.00764
	514.092	0.00487
	514.186	0.00504
	514.281	0.00764
	514.375	0.0052
	514.47	0.00195
	514.564	0.00487
	514.659	0.00796
	514.753	0.0026
	514.848	0.00341
	514.942	0.00699
	515.036	0.00341
	515.131	0.00601
	515.225	0.00487
	515.32	0.00569
	515.414	0.00585
	515.509	0.00845
	515.603	0.00536
	515.698	0.0065
	515.792	0.00487
	515.886	0.00731
	515.981	0.0039
	516.075	0.00422
	516.17	0.0078
	516.264	0.0065
	516.359	0.00309
	516.453	0.00569
	516.547	0.00439
	516.642	0.0039
	516.736	0.00975
	516.831	0.00569
	516.925	0.00357
	517.019	0.00422
	517.114	0.00747
	517.208	0.00471
	517.302	0.00699
	517.397	0.00601
	517.491	0.00439
	517.585	0.00812
	517.68	0.00536
	517.774	0.00536
	517.868	0.00374
	517.963	0.00666
	518.057	0.00244
	518.151	0.00601
	518.246	0.00617
	518.34	0.00325
	518.434	0.00439
	518.529	0.00715
	518.623	0.00439
	518.717	0.00325
	518.812	0.0078
	518.906	0.00536
	519	0.00796
	519.095	0.0078
	519.189	0.00601
	519.283	0.00471
	519.377	0.00715
	519.472	0.00585
	519.566	0.00309
	519.66	0.00552
	519.754	0.00601
	519.849	0.00325
	519.943	0.00682
	520.037	0.00812
	520.131	0.00341
	520.226	0.00487
	520.32	0.00699
	520.414	0.00552
	520.508	0.00569
	520.603	0.00471
	520.697	0.00666
	520.791	0.0039
	520.885	0.00552
	520.979	0.00552
	521.074	0.0039
	521.168	0.00422
	521.262	0.00601
	521.356	0.00455
	521.45	0.00634
	521.544	0.00666
	521.639	0.00861
	521.733	0.00536
	521.827	0.00601
	521.921	0.00666
	522.015	0.00211
	522.109	0.00569
	522.204	0.00504
	522.298	0.00471
	522.392	0.00682
	522.486	0.00569
	522.58	0.00422
	522.674	0.00634
	522.768	0.00747
	522.862	0.00487
	522.957	0.00536
	523.051	0.00617
	523.145	0.00406
	523.239	0.00341
	523.333	0.00991
	523.427	0.00504
	523.521	0.00244
	523.615	0.00894
	523.709	0.0052
	523.803	0.00162
	523.898	0.00845
	523.992	0.00747
	524.086	0.00341
	524.18	0.00975
	524.274	0.00585
	524.368	0.00536
	524.462	0.00666
	524.556	0.00699
	524.65	0.00471
	524.744	0.00552
	524.838	0.00536
	524.932	0.00292
	525.026	0.00487
	525.12	0.00861
	525.214	0.0026
	525.308	0.00617
	525.402	0.00796
	525.496	0.00682
	525.59	0.00504
	525.684	0.00325
	525.778	0.00764
	525.872	0.00552
	525.966	0.00439
	526.06	0.00634
	526.154	0.0065
	526.248	0.00699
	526.342	0.00617
	526.436	0.00471
	526.53	0.00504
	526.624	0.0052
	526.718	0.00747
	526.812	0.00617
	526.906	0.00536
	526.999	0.00747
	527.093	0.00325
	527.187	0.0039
	527.281	0.00682
	527.375	0.00504
	527.469	0.00552
	527.563	0.0065
	527.657	0.00374
	527.751	0.00374
	527.845	0.00552
	527.939	0.00422
	528.032	0.00406
	528.126	0.00764
	528.22	0.00357
	528.314	0.00211
	528.408	0.00617
	528.502	0.00504
	528.596	0.00211
	528.69	0.00715
	528.783	0.00585
	528.877	0.00195
	528.971	0.00617
	529.065	0.0052
	529.159	0.00309
	529.253	0.00552
	529.346	0.00585
	529.44	0.00601
	529.534	0.00487
	529.628	0.00715
	529.722	0.00569
	529.815	0.00536
	529.909	0.00845
	530.003	0.00422
	530.097	0.00585
	530.191	0.00731
	530.284	0.00634
	530.378	0.00406
	530.472	0.0039
	530.566	0.00585
	530.659	0.00422
	530.753	0.00422
	530.847	0.00617
	530.941	0.00536
	531.035	0.00569
	531.128	0.00357
	531.222	0.00406
	531.316	0.00682
	531.409	0.00309
	531.503	0.00569
	531.597	0.0052
	531.691	0.00585
	531.784	0.00536
	531.878	0.00536
	531.972	0.0026
	532.065	0.00471
	532.159	0.00406
	532.253	0.00747
	532.347	0.0065
	532.44	0.00504
	532.534	0.00585
	532.628	0.00536
	532.721	0.00666
	532.815	0.0039
	532.909	0.0065
	533.002	0.00617
	533.096	0.00536
	533.19	0.00569
	533.283	0.00585
	533.377	0.00764
	533.47	0.00422
	533.564	0.00374
	533.658	0.00536
	533.751	0.00764
	533.845	0.00406
	533.939	0.00406
	534.032	0.00682
	534.126	0.00715
	534.219	0.00487
	534.313	0.0052
	534.407	0.00715
	534.5	0.00682
	534.594	0.00406
	534.687	0.00601
	534.781	0.00617
	534.874	0.0065
	534.968	0.00666
	535.062	0.00487
	535.155	0.00699
	535.249	0.00634
	535.342	0.00292
	535.436	0.00812
	535.529	0.00357
	535.623	0.00471
	535.716	0.00634
	535.81	0.00341
	535.903	0.00666
	535.997	0.0065
	536.091	0.00699
	536.184	0.00422
	536.278	0.00406
	536.371	0.00585
	536.465	0.00569
	536.558	0.00487
	536.652	0.00715
	536.745	0.00374
	536.839	0.00504
	536.932	0.0078
	537.025	0.00471
	537.119	0.00617
	537.212	0.0052
	537.306	0.00699
	537.399	0.00699
	537.493	0.0039
	537.586	0.00682
	537.68	0.00536
	537.773	0.00617
	537.867	0.00569
	537.96	0.00357
	538.053	0.0052
	538.147	0.00731
	538.24	0.00422
	538.334	0.00617
	538.427	0.0065
	538.52	0.00439
	538.614	0.00439
	538.707	0.00422
	538.801	0.00455
	538.894	0.00422
	538.987	0.00845
	539.081	0.0078
	539.174	0.00715
	539.268	0.00666
	539.361	0.00682
	539.454	0.00422
	539.548	0.00764
	539.641	0.00585
	539.734	0.0052
	539.828	0.00552
	539.921	0.00666
	540.014	0.00747
	540.108	0.0026
	540.201	0.00715
	540.294	0.00211
	540.388	0.00357
	540.481	0.00731
	540.574	0.00487
	540.668	0.00439
	540.761	0.0052
	540.854	0.00487
	540.947	0.00292
	541.041	0.0052
	541.134	0.00715
	541.227	0.00325
	541.321	0.00422
	541.414	0.00601
	541.507	0.00552
	541.6	0.0039
	541.694	0.00569
	541.787	0.00357
	541.88	0.00715
	541.973	0.00796
	542.067	0.00617
	542.16	0.00309
	542.253	0.00666
	542.346	0.00764
	542.439	0.00341
	542.533	0.00552
	542.626	0.00812
	542.719	0.00325
	542.812	0.00374
	542.906	0.00715
	542.999	0.00455
	543.092	0.00439
	543.185	0.00666
	543.278	0.00341
	543.371	0.00439

## Sheet: Figure 1e
	R	CD
			X	Y
			550	-0.02379
			549	-0.02557
			548	-0.02723
			547	-0.02906
			546	-0.03091
			545	-0.03288
			544	-0.03485
			543	-0.03679
			542	-0.03895
			541	-0.04151
			540	-0.04391
			539	-0.04669
			538	-0.05006
			537	-0.05363
			536	-0.05703
			535	-0.06009
			534	-0.06349
			533	-0.06741
			532	-0.0719
			531	-0.07676
			530	-0.08194
			529	-0.08815
			528	-0.09517
			527	-0.10266
			526	-0.11036
			525	-0.1185
			524	-0.127
			523	-0.13642
			522	-0.14656
			521	-0.15755
			520	-0.16949
			519	-0.18201
			518	-0.19456
			517	-0.20802
			516	-0.22213
			515	-0.23681
			514	-0.25229
			513	-0.26867
			512	-0.2855
			511	-0.30296
			510	-0.32051
			509	-0.33845
			508	-0.35607
			507	-0.37325
			506	-0.39096
			505	-0.40948
			504	-0.42909
			503	-0.44962
			502	-0.47045
			501	-0.49213
			500	-0.51439
			499	-0.5374
			498	-0.56034
			497	-0.58386
			496	-0.60743
			495	-0.63144
			494	-0.6557
			493	-0.68051
			492	-0.70553
			491	-0.7305
			490	-0.75551
			489	-0.78026
			488	-0.80406
			487	-0.82756
			486	-0.84945
			485	-0.87053
			484	-0.89008
			483	-0.90801
			482	-0.92415
			481	-0.93837
			480	-0.95121
			479	-0.96185
			478	-0.9711
			477	-0.9796
			476	-0.98722
			475	-0.99284
			474	-0.99683
			473	-0.99971
			472	-1.00082
			471	-1.00031
			470	-0.99706
			469	-0.99199
			468	-0.98539
			467	-0.97739
			466	-0.96699
			465	-0.95541
			464	-0.9423
			463	-0.92817
			462	-0.9127
			461	-0.89539
			460	-0.87719
			459	-0.85701
			458	-0.83486
			457	-0.81108
			456	-0.7849
			455	-0.75756
			454	-0.7281
			453	-0.69786
			452	-0.66656
			451	-0.63431
			450	-0.60197
			449	-0.56876
			448	-0.53594
			447	-0.50293
			446	-0.46943
			445	-0.43608
			444	-0.40372
			443	-0.37186
			442	-0.3404
			441	-0.30946
			440	-0.2794
			439	-0.25113
			438	-0.22429
			437	-0.19875
			436	-0.17479
			435	-0.15287
			434	-0.13289
			433	-0.11507
			432	-0.09881
			431	-0.08436
			430	-0.07202
			429	-0.06086
			428	-0.05117
			427	-0.04249
			426	-0.03464
			425	-0.02816
			424	-0.02257
			423	-0.01808
			422	-0.01434
			421	-0.01147
			420	-0.00923
			419	-0.0075
			418	-0.00625
			417	-0.00512
			416	-0.00416
			415	-0.00352
			414	-0.00295
			413	-0.0025
			412	-0.0023
			411	-0.0021
			410	-0.00194
			409	-0.00189
			408	-0.00184
			407	-0.00178
			406	-0.00185
			405	-0.00187
			404	-0.00201
			403	-0.0021
			402	-0.00213
			401	-0.00213
			400	-0.00217

## Sheet: Figure 1f
	R		CPL
				X	Y
				585	-0.01418
				584	-0.01345
				583	-0.0153
				582	-0.01484
				581	-0.01738
				580	-0.01788
				579	-0.01715
				578	-0.01583
				577	-0.01817
				576	-0.01783
				575	-0.01819
				574	-0.0192
				573	-0.02052
				572	-0.02227
				571	-0.02375
				570	-0.02386
				569	-0.02349
				568	-0.02502
				567	-0.02617
				566	-0.02633
				565	-0.02475
				564	-0.02515
				563	-0.02661
				562	-0.02607
				561	-0.0262
				560	-0.02935
				559	-0.02953
				558	-0.03015
				557	-0.02893
				556	-0.03056
				555	-0.03053
				554	-0.03378
				553	-0.03179
				552	-0.03331
				551	-0.03426
				550	-0.03743
				549	-0.03926
				548	-0.03972
				547	-0.04087
				546	-0.04291
				545	-0.04209
				544	-0.04278
				543	-0.04219
				542	-0.04219
				541	-0.04234
				540	-0.0443
				539	-0.04264
				538	-0.04602
				537	-0.04866
				536	-0.05164
				535	-0.05569
				534	-0.05751
				533	-0.05912
				532	-0.06149
				531	-0.0645
				530	-0.06694
				529	-0.067
				528	-0.06619
				527	-0.06717
				526	-0.06629
				525	-0.06715
				524	-0.0677
				523	-0.06857
				522	-0.06957
				521	-0.07134
				520	-0.07251
				519	-0.07235
				518	-0.07454
				517	-0.0782
				516	-0.07917
				515	-0.07852
				514	-0.07797
				513	-0.07801
				512	-0.07788
				511	-0.0794
				510	-0.07931
				509	-0.08138
				508	-0.08167
				507	-0.08449
				506	-0.08787
				505	-0.09062
				504	-0.094
				503	-0.09687
				502	-0.0981
				501	-0.09696
				500	-0.09919
				499	-0.10163
				498	-0.10407
				497	-0.10678
				496	-0.1102
				495	-0.11134
				494	-0.11474
				493	-0.11906
				492	-0.12429
				491	-0.13097
				490	-0.13774
				489	-0.14531
				488	-0.15454
				487	-0.16582
				486	-0.18378
				485	-0.20349
				484	-0.22606
				483	-0.25246
				482	-0.28168
				481	-0.31502
				480	-0.35363
				479	-0.39552
				478	-0.43671
				477	-0.47975
				476	-0.52522
				475	-0.56711
				474	-0.60818
				473	-0.6494
				472	-0.68821
				471	-0.72641
				470	-0.76632
				469	-0.80514
				468	-0.84282
				467	-0.88287
				466	-0.91912
				465	-0.9512
				464	-0.97528
				463	-0.99219
				462	-1
				461	-0.99298
				460	-0.97756
				459	-0.95333
				458	-0.92011
				457	-0.88292
				456	-0.84611
				455	-0.8075
				454	-0.7738
				453	-0.74748
				452	-0.72432
				451	-0.70703
				450	-0.6975
				449	-0.69112
				448	-0.68928
				447	-0.68987
				446	-0.69325
				445	-0.70038
				444	-0.70624
				443	-0.71074
				442	-0.71367
				441	-0.71677
				440	-0.7219
				439	-0.72336
				438	-0.7236
				437	-0.72201
				436	-0.72331
				435	-0.72273
				434	-0.7256
				433	-0.72845
				432	-0.733
				431	-0.74268
				430	-0.75009
				429	-0.75826
				428	-0.76648
				427	-0.7797
				426	-0.79351
				425	-0.80904
				424	-0.82562
				423	-0.84441
				422	-0.86444
				421	-0.88672
				420	-0.91217
				419	-0.93581
				418	-0.96038
				417	-0.98767
				416	-1.01173
				415	-1.03187
				414	-1.05205
				413	-1.07254
				412	-1.09151
				411	-1.11269
				410	-1.12805
				409	-1.14437
				408	-1.15909
				407	-1.17234
				406	-1.18343
				405	-1.19239
				404	-1.20182
				403	-1.21186
				402	-1.21687
				401	-1.22394
				400	-1.23548

## Sheet: Figure 1g
	R	CPL			CD			ASE			S	CPL			CD			ASE				LPL	X=Angle(°)	Y=PL intensity	X=Angle(°)	Y=PL intensity
			X	Y		X	Y		X	Y			X	Y		X	Y		X	Y			0	1237.26	0	807.182
			585	0.01359		550	0.00793		415.001	0.00422			585	-0.01418		550	-0.02379		415.001	0.01011			30	6124.61	0.36	813.994
			584	0.01426		549	0.007		415.099	0.0026			584	-0.01345		549	-0.02557		415.099	0.00281			60	17326	0.72	822.423
			583	0.01496		548	0.00751		415.198	0.00374			583	-0.0153		548	-0.02723		415.198	0.01797			90	21582.4	1.08	832.467
			582	0.01569		547	0.00732		415.296	0.0013			582	-0.01484		547	-0.02906		415.296	0.01628			120	16241.6	1.44	844.124
			581	0.01646		546	0.00831		415.394	0.00325			581	-0.01738		546	-0.03091		415.394	0.00449			150	6186.71	1.8	857.393
			580	0.01726		545	0.00777		415.493	0.00114			580	-0.01788		545	-0.03288		415.493	0.01628			180	951.733	2.16	872.271
			579	0.0181		544	0.00473		415.591	0.0026			579	-0.01715		544	-0.03485		415.591	0.00842			210	7899.9	2.52	888.757
			578	0.01897		543	0.00344		415.689	0.00471			578	-0.01583		543	-0.03679		415.689	0.00337			240	15882.5	2.88	906.847
			577	0.01987		542	0.00254		415.788	3.24992E-4			577	-0.01817		542	-0.03895		415.788	0.0146			270	22563.1	3.24	926.539
			576	0.02082		541	0.0046		415.886	0.0039			576	-0.01783		541	-0.04151		415.886	0.01123			300	16905.8	3.6	947.83
			575	0.02179		540	0.00697		415.984	0.00422			575	-0.01819		540	-0.04391		415.984	0.00225			330	5221.04	3.96	970.716
			574	0.02232		539	0.00478		416.082	3.24992E-4			574	-0.0192		539	-0.04669		416.082	0.00674			360	809.397	4.32	995.194
			573	0.02306		538	0.00343		416.181	0.00341			573	-0.02052		538	-0.05006		416.181	0.00955					4.68	1021.26
			572	0.02381		537	0.00545		416.279	0.00455			572	-0.02227		537	-0.05363		416.279	0.01123					5.05	1048.91
			571	0.02505		536	0.00187		416.377	6.49984E-4			571	-0.02375		536	-0.05703		416.377	0.01235					5.41	1078.14
			570	0.0265		535	0		416.475	0.00179			570	-0.02386		535	-0.06009		416.475	0.00842					5.77	1108.95
			569	0.028		534	3.76586E-4		416.574	0.0052			569	-0.02349		534	-0.06349		416.574	0.0146					6.13	1141.32
			568	0.02964		533	0.00172		416.672	0.00487			568	-0.02502		533	-0.06741		416.672	0.01572					6.49	1175.26
			567	0.03087		532	0.00425		416.77	0.00617			567	-0.02617		532	-0.0719		416.77	0.0219					6.85	1210.77
			566	0.03185		531	0.00431		416.868	0.00634			566	-0.02633		531	-0.07676		416.868	0.01179					7.21	1247.82
			565	0.0328		530	0.00635		416.967	0.00536			565	-0.02475		530	-0.08194		416.967	0.00337					7.57	1286.43
			564	0.0333		529	0.00847		417.065	0.00731			564	-0.02515		529	-0.08815		417.065	0.01741					7.93	1326.58
			563	0.03407		528	0.00904		417.163	0.00536			563	-0.02661		528	-0.09517		417.163	0.01235					8.29	1368.26
			562	0.03458		527	0.01183		417.261	0.00601			562	-0.02607		527	-0.10266		417.261	0.00505					8.65	1411.48
			561	0.03537		526	0.01411		417.36	0.00585			561	-0.0262		526	-0.11036		417.36	0.01516					9.01	1456.22
			560	0.03647		525	0.01335		417.458	0.00682			560	-0.02935		525	-0.1185		417.458	0.01572					9.37	1502.47
			559	0.03746		524	0.0145		417.556	0.00796			559	-0.02953		524	-0.127		417.556	0.02302					9.73	1550.24
			558	0.03889		523	0.01421		417.654	0.00471			558	-0.03015		523	-0.13642		417.654	0.01797					10.09	1599.5
			557	0.04095		522	0.01187		417.753	0.00715			557	-0.02893		522	-0.14656		417.753	0.02302					10.45	1650.27
			556	0.04374		521	0.0107		417.851	0.00666			556	-0.03056		521	-0.15755		417.851	0.01235					10.81	1702.51
			555	0.04724		520	0.01056		417.949	0.00812			555	-0.03053		520	-0.16949		417.949	0.01572					11.17	1756.24
			554	0.05079		519	0.00901		418.047	0.0078			554	-0.03378		519	-0.18201		418.047	0.01797					11.53	1811.44
			553	0.05462		518	0.00877		418.145	0.00894			553	-0.03179		518	-0.19456		418.145	0.02077					11.89	1868.1
			552	0.059		517	0.00794		418.244	0.00552			552	-0.03331		517	-0.20802		418.244	0.00618					12.25	1926.21
			551	0.06324		516	0.00987		418.342	0.0065			551	-0.03426		516	-0.22213		418.342	0.01572					12.61	1985.77
			550	0.06712		515	0.00981		418.44	0.00666			550	-0.03743		515	-0.23681		418.44	0.01179					12.97	2046.76
			549	0.07118		514	0.01188		418.538	0.00585			549	-0.03926		514	-0.25229		418.538	0.01123					13.33	2109.17
			548	0.07543		513	0.01569		418.636	0.0052			548	-0.03972		513	-0.26867		418.636	0.01909					13.69	2173
			547	0.07987		512	0.01734		418.735	0.00634			547	-0.04087		512	-0.2855		418.735	0.01797					14.05	2238.24
			546	0.0844		511	0.01878		418.833	0.00601			546	-0.04291		511	-0.30296		418.833	0.0073					14.41	2304.87
			545	0.08933		510	0.02266		418.931	0.0052			545	-0.04209		510	-0.32051		418.931	0.01965					14.77	2372.89
			544	0.09404		509	0.02626		419.029	0.00406			544	-0.04278		509	-0.33845		419.029	0.01741					15.14	2442.28
			543	0.09964		508	0.02729		419.127	0.00796			543	-0.04219		508	-0.35607		419.127	0.01067					15.5	2513.04
			542	0.10578		507	0.0276		419.226	0.00536			542	-0.04219		507	-0.37325		419.226	0.02021					15.86	2585.15
			541	0.11176		506	0.02867		419.324	0.00731			541	-0.04234		506	-0.39096		419.324	0.02077					16.22	2658.6
			540	0.11782		505	0.0304		419.422	0.00406			540	-0.0443		505	-0.40948		419.422	0.00618					16.58	2733.38
			539	0.12506		504	0.03304		419.52	0.00406			539	-0.04264		504	-0.42909		419.52	0.01235					16.94	2809.48
			538	0.13222		503	0.0344		419.618	0.0039			538	-0.04602		503	-0.44962		419.618	0.0146					17.3	2886.88
			537	0.13889		502	0.03807		419.716	0.00764			537	-0.04866		502	-0.47045		419.716	0.01684					17.66	2965.59
			536	0.14533		501	0.03997		419.815	0.00504			536	-0.05164		501	-0.49213		419.815	0.01741					18.02	3045.57
			535	0.15135		500	0.04386		419.913	0.00455			535	-0.05569		500	-0.51439		419.913	0.02134					18.38	3126.83
			534	0.15779		499	0.04605		420.011	0.00504			534	-0.05751		499	-0.5374		420.011	0.00505					18.74	3209.34
			533	0.16426		498	0.0474		420.109	0.00536			533	-0.05912		498	-0.56034		420.109	0.01797					19.1	3293.1
			532	0.17166		497	0.05032		420.207	0.00341			532	-0.06149		497	-0.58386		420.207	0.0146					19.46	3378.09
			531	0.17964		496	0.05476		420.305	0.00634			531	-0.0645		496	-0.60743		420.305	0.01179					19.82	3464.29
			530	0.18808		495	0.05794		420.403	0.00406			530	-0.06694		495	-0.63144		420.403	0.00449					20.18	3551.71
			529	0.19673		494	0.06187		420.502	0.00536			529	-0.067		494	-0.6557		420.502	0.01741					20.54	3640.31
			528	0.20582		493	0.06459		420.6	0.00536			528	-0.06619		493	-0.68051		420.6	0.00449					20.9	3730.1
			527	0.21615		492	0.06935		420.698	0.0065			527	-0.06717		492	-0.70553		420.698	0.01123					21.26	3821.05
			526	0.22554		491	0.07701		420.796	0.00601			526	-0.06629		491	-0.7305		420.796	0.01853					21.62	3913.15
			525	0.23473		490	0.08431		420.894	0.00682			525	-0.06715		490	-0.75551		420.894	0.01516					21.98	4006.38
			524	0.24448		489	0.095		420.992	0.00682			524	-0.0677		489	-0.78026		420.992	0.00898					22.34	4100.74
			523	0.25452		488	0.10816		421.09	0.0039			523	-0.06857		488	-0.80406		421.09	0.01684					22.7	4196.2
			522	0.26476		487	0.12224		421.188	0.00552			522	-0.06957		487	-0.82756		421.188	0.01741					23.06	4292.76
			521	0.27567		486	0.13993		421.287	0.00731			521	-0.07134		486	-0.84945		421.287	0.01404					23.42	4390.39
			520	0.28614		485	0.15966		421.385	0.00569			520	-0.07251		485	-0.87053		421.385	0.02246					23.78	4489.08
			519	0.29731		484	0.18706		421.483	0.0065			519	-0.07235		484	-0.89008		421.483	0.00842					24.14	4588.82
			518	0.30827		483	0.21671		421.581	0.00601			518	-0.07454		483	-0.90801		421.581	0.01909					24.5	4689.6
			517	0.31862		482	0.25248		421.679	0.00357			517	-0.0782		482	-0.92415		421.679	0.01628					24.86	4791.38
			516	0.32944		481	0.29336		421.777	0.0065			516	-0.07917		481	-0.93837		421.777	0.01628					25.23	4894.17
			515	0.34004		480	0.33754		421.875	0.00601			515	-0.07852		480	-0.95121		421.875	0.00337					25.59	4997.94
			514	0.35041		479	0.38085		421.973	0.00682			514	-0.07797		479	-0.96185		421.973	0.01965					25.95	5102.68
			513	0.36187		478	0.42777		422.071	0.00455			513	-0.07801		478	-0.9711		422.071	0.0146					26.31	5208.37
			512	0.37387		477	0.4769		422.169	0.00552			512	-0.07788		477	-0.9796		422.169	0.00618					26.67	5315
			511	0.38741		476	0.52375		422.267	0.00699			511	-0.0794		476	-0.98722		422.267	0.01909					27.03	5422.55
			510	0.40191		475	0.57051		422.365	0.00569			510	-0.07931		475	-0.99284		422.365	0.01011					27.39	5530.99
			509	0.41719		474	0.61151		422.464	0.00715			509	-0.08138		474	-0.99683		422.464	0.01123					27.75	5640.33
			508	0.43416		473	0.65172		422.562	0.00585			508	-0.08167		473	-0.99971		422.562	0.01516					28.11	5750.53
			507	0.45222		472	0.69055		422.66	0.00374			507	-0.08449		472	-1.00082		422.66	0.00449					28.47	5861.58
			506	0.46998		471	0.72641		422.758	0.00731			506	-0.08787		471	-1.00031		422.758	0.00955					28.83	5973.46
			505	0.48907		470	0.76454		422.856	0.00926			505	-0.09062		470	-0.99706		422.856	0.0219					29.19	6086.17
			504	0.50747		469	0.8018		422.954	0.00341			504	-0.094		469	-0.99199		422.954	0.00898					29.55	6199.67
			503	0.52692		468	0.84105		423.052	0.00374			503	-0.09687		468	-0.98539		423.052	0.00842					29.91	6313.95
			502	0.54591		467	0.87985		423.15	0.00747			502	-0.0981		467	-0.97739		423.15	0.01404					30	6342.64
			501	0.5645		466	0.91602		423.248	0.00406			501	-0.09696		466	-0.96699		423.248	0.0146					30.27	6429
			500	0.58388		465	0.94762		423.346	0.00699			500	-0.09919		465	-0.95541		423.346	0.01572					30.63	6544.79
			499	0.60407		464	0.97539		423.444	0.00634			499	-0.10163		464	-0.9423		423.444	0.01123					30.99	6661.31
			498	0.62456		463	0.99333		423.542	0.00504			498	-0.10407		463	-0.92817		423.542	0.01348					31.35	6778.55
			497	0.64522		462	1		423.64	0.00276			497	-0.10678		462	-0.9127		423.64	0.00112					31.71	6896.47
			496	0.6665		461	0.99541		423.738	0.00812			496	-0.1102		461	-0.89539		423.738	0.02751					32.07	7015.07
			495	0.68827		460	0.97711		423.836	0.00747			495	-0.11134		460	-0.87719		423.836	0.01965					32.43	7134.32
			494	0.70932		459	0.9492		423.934	0.00162			494	-0.11474		459	-0.85701		423.934	0.00618					32.79	7254.21
			493	0.73084		458	0.90992		424.032	0.00617			493	-0.11906		458	-0.83486		424.032	0.01404					33.15	7374.72
			492	0.75095		457	0.86274		424.13	0.00731			492	-0.12429		457	-0.81108		424.13	0.01741					33.51	7495.82
			491	0.77042		456	0.81612		424.228	0.00292			491	-0.13097		456	-0.7849		424.228	0.01235					33.87	7617.51
			490	0.7904		455	0.77162		424.326	0.00617			490	-0.13774		455	-0.75756		424.326	0.01853					34.23	7739.76
			489	0.81015		454	0.73142		424.424	0.00666			489	-0.14531		454	-0.7281		424.424	0.0146					34.59	7862.55
			488	0.828		453	0.69657		424.522	0.00504			488	-0.15454		453	-0.69786		424.522	0.01348					34.95	7985.87
			487	0.84567		452	0.66921		424.62	0.00292			487	-0.16582		452	-0.66656		424.62	0.01291					35.32	8109.69
			486	0.86311		451	0.64962		424.718	0.00666			486	-0.18378		451	-0.63431		424.718	0.00955					35.68	8234
			485	0.88051		450	0.63858		424.816	0.0026			485	-0.20349		450	-0.60197		424.816	0.00505					36.04	8358.77
			484	0.89806		449	0.63146		424.914	0.00341			484	-0.22606		449	-0.56876		424.914	0.01741					36.4	8483.99
			483	0.91479		448	0.63195		425.012	0.00747			483	-0.25246		448	-0.53594		425.012	0.00842					36.76	8609.64
			482	0.93105		447	0.63492		425.11	0.00325			482	-0.28168		447	-0.50293		425.11	0.01235					37.12	8735.69
			481	0.94541		446	0.63975		425.208	0.00292			481	-0.31502		446	-0.46943		425.208	0.01348					37.48	8862.14
			480	0.9582		445	0.64707		425.306	0.00601			480	-0.35363		445	-0.43608		425.306	0.01011					37.84	8988.95
			479	0.96985		444	0.65118		425.404	0.00455			479	-0.39552		444	-0.40372		425.404	0.01797					38.2	9116.12
			478	0.9795		443	0.6562		425.502	6.49984E-4			478	-0.43671		443	-0.37186		425.502	0.01067					38.56	9243.61
			477	0.98734		442	0.66329		425.6	0.00552			477	-0.47975		442	-0.3404		425.6	0.01516					38.92	9371.41
			476	0.99159		441	0.66901		425.698	0.00341			476	-0.52522		441	-0.30946		425.698	0.01235					39.28	9499.5
			475	0.99587		440	0.67434		425.796	9.74976E-4			475	-0.56711		440	-0.2794		425.796	0.01123					39.64	9627.87
			474	0.99898		439	0.67598		425.894	0.00731			474	-0.60818		439	-0.25113		425.894	0.01628					40	9756.48
			473	1		438	0.67744		425.992	0.0052			473	-0.6494		438	-0.22429		425.992	0.01797					40.36	9885.32
			472	0.99959		437	0.67747		426.09	9.74976E-4			472	-0.68821		437	-0.19875		426.09	0.0219					40.72	10014.4
			471	0.99712		436	0.67884		426.188	0.00504			471	-0.72641		436	-0.17479		426.188	0.00898					41.08	10143.6
			470	0.99204		435	0.67856		426.286	0.00617			470	-0.76632		435	-0.15287		426.286	0.01853					41.44	10273
			469	0.9854		434	0.67993		426.383	0.00179			469	-0.80514		434	-0.13289		426.383	0.01067					41.8	10402.6
			468	0.97594		433	0.68164		426.481	0.00276			468	-0.84282		433	-0.11507		426.481	0.00842					42.16	10532.3
			467	0.96486		432	0.68233		426.579	0.00487			467	-0.88287		432	-0.09881		426.579	0.01404					42.52	10662.1
			466	0.95241		431	0.68575		426.677	0.00374			466	-0.91912		431	-0.08436		426.677	0.01684					42.88	10792
			465	0.93795		430	0.69027		426.775	0.00325			465	-0.9512		430	-0.07202		426.775	0.01516					43.24	10922
			464	0.92211		429	0.69902		426.873	0.00341			464	-0.97528		429	-0.06086		426.873	0.01179					43.6	11052
			463	0.90563		428	0.70954		426.971	0.00487			463	-0.99219		428	-0.05117		426.971	0.02695					44.68	11442.1
			462	0.88765		427	0.72302		427.069	0.00195			462	-1		427	-0.04249		427.069	0.00618					45.05	11572.1
			461	0.86812		426	0.74103		427.167	0.00796			461	-0.99298		426	-0.03464		427.167	0.01684					45.41	11702.1
			460	0.8469		425	0.75946		427.265	0.00422			460	-0.97756		425	-0.02816		427.265	0.01853					45.77	11832
			459	0.82404		424	0.77887		427.363	0.00487			459	-0.95333		424	-0.02257		427.363	0.01235					46.13	11961.8
			458	0.79971		423	0.79965		427.46	0.00325			458	-0.92011		423	-0.01808		427.46	0.00674					46.49	12091.5
			457	0.77361		422	0.82341		427.558	0.00439			457	-0.88292		422	-0.01434		427.558	0.01404					46.85	12221
			456	0.74575		421	0.84604		427.656	0.00585			456	-0.84611		421	-0.01147		427.656	0.02077					47.21	12350.4
			455	0.71767		420	0.87052		427.754	0.00357			455	-0.8075		420	-0.00923		427.754	0.01067					47.57	12479.7
			454	0.68756		419	0.8945		427.852	0.00471			454	-0.7738		419	-0.0075		427.852	0.02358					47.93	12608.7
			453	0.65726		418	0.91498		427.95	0.00244			453	-0.74748		418	-0.00625		427.95	0.0146					48.29	12737.6
			452	0.62565		417	0.93879		428.048	0.00211			452	-0.72432		417	-0.00512		428.048	5.61482E-4					48.65	12866.2
			451	0.59438		416	0.96115		428.146	0.00487			451	-0.70703		416	-0.00416		428.146	0.01797					49.01	12994.5
			450	0.56319		415	0.97997		428.244	0.00487			450	-0.6975		415	-0.00352		428.244	0.0219					49.37	13122.6
			449	0.53183		414	0.99781		428.341	0.00227			449	-0.69112		414	-0.00295		428.341	0.00281					49.73	13250.4
			448	0.50041		413	1.01983		428.439	0.00504			448	-0.68928		413	-0.0025		428.439	0.01123					50.09	13377.8
			447	0.46918		412	1.03759		428.537	0.00487			447	-0.68987		412	-0.0023		428.537	0.0219					50.45	13505
			446	0.43827		411	1.05066		428.635	0.00292			446	-0.69325		411	-0.0021		428.635	0.00842					50.81	13631.8
			445	0.40755		410	1.0621		428.733	0.00504			445	-0.70038		410	-0.00194		428.733	0.01909					51.17	13758.2
			444	0.37704		409	1.07326		428.831	0.00439			444	-0.70624		409	-0.00189		428.831	0.01853					51.53	13884.2
			443	0.34761		408	1.08265		428.929	0.0026			443	-0.71074		408	-0.00184		428.929	0.01123					51.89	14009.9
			442	0.31865		407	1.09147		429.026	0.00666			442	-0.71367		407	-0.00178		429.026	0.01684					52.25	14135.1
			441	0.29127		406	1.10111		429.124	0.00569			441	-0.71677		406	-0.00185		429.124	0.01853					52.61	14259.8
			440	0.26532		405	1.10829		429.222	0			440	-0.7219		405	-0.00187		429.222	0.0073					52.97	14384.1
			439	0.23982		404	1.11248		429.32	0.00552			439	-0.72336		404	-0.00201		429.32	0.01572					53.33	14507.9
			438	0.21545		403	1.11904		429.418	0.00764			438	-0.7236		403	-0.0021		429.418	0.02246					53.69	14631.2
			437	0.19278		402	1.1237		429.516	0.00325			437	-0.72201		402	-0.00213		429.516	0.00842					54.05	14753.9
			436	0.1712		401	1.13051		429.613	0.00309			436	-0.72331		401	-0.00213		429.613	0.0073					54.41	14876.1
			435	0.15113		400	1.14163		429.711	0.0052			435	-0.72273		400	-0.00217		429.711	0.02134					54.77	14997.8
			434	0.13223					429.809	0.00309			434	-0.7256					429.809	0.01572					55.14	15118.9
			433	0.11451					429.907	0.00601			433	-0.72845					429.907	0.01348					55.5	15239.3
			432	0.09825					430.005	0.00845			432	-0.733					430.005	0.01909					55.86	15359.2
			431	0.083					430.102	0.00406			431	-0.74268					430.102	0.01516					56.22	15478.4
			430	0.06932					430.2	0.00439			430	-0.75009					430.2	0.01067					56.58	15597
			429	0.05713					430.298	0.00699			429	-0.75826					430.298	0.01628					56.94	15714.9
			428	0.04616					430.396	0.00585			428	-0.76648					430.396	0.01853					57.3	15832.1
			427	0.03674					430.494	0.00309			427	-0.7797					430.494	0.01011					57.66	15948.5
			426	0.02843					430.591	0.00764			426	-0.79351					430.591	0.01797					58.02	16064.3
			425	0.02213					430.689	0.00487			425	-0.80904					430.689	0.01516					58.38	16179.3
			424	0.01639					430.787	0.00244			424	-0.82562					430.787	0.0146					58.74	16293.5
			423	0.01182					430.885	0.00747			423	-0.84441					430.885	0.01404					59.1	16407
			422	0.00809					430.982	0.00211			422	-0.86444					430.982	0.02134					59.46	16519.6
			421	0.00481					431.08	0.00569			421	-0.88672					431.08	0.01404					59.82	16631.5
			420	0.00246					431.178	0.00536			420	-0.91217					431.178	0.01291					60	16687.1
			419	0.00118					431.276	0.00536			419	-0.93581					431.276	0.01797					60.18	16742.5
			418	3.86641E-4					431.374	0.00374			418	-0.96038					431.374	0.02358					60.54	16852.6
			417	1.93469E-4					431.471	0.0039			417	-0.98767					431.471	0.0073					60.9	16961.9
			416	5.07801E-5					431.569	0.00552			416	-1.01173					431.569	0.00898					61.26	17070.3
			415	0					431.667	0.00504			415	-1.03187					431.667	0.0292					61.62	17177.8
			414	2.09794E-4					431.765	0.0052			414	-1.05205					431.765	0.0146					61.98	17284.4
			413	7.36105E-4					431.862	0.0065			413	-1.07254					431.862	0.01123					62.34	17390
			412	9.79153E-4					431.96	0.00487			412	-1.09151					431.96	0.02695					62.7	17494.7
			411	0.00129					432.058	0.00422			411	-1.11269					432.058	0.01011					63.06	17598.4
			410	0.00175					432.156	0.00585			410	-1.12805					432.156	0.01853					63.42	17701.2
			409	0.00222					432.253	0.00536			409	-1.14437					432.253	0.02302					63.78	17802.9
			408	0.00266					432.351	0.00276			408	-1.15909					432.351	0.00505					64.14	17903.6
			407	0.00308					432.449	0.00699			407	-1.17234					432.449	0.01572					64.5	18003.3
			406	0.00357					432.546	0.00487			406	-1.18343					432.546	0.02358					64.86	18101.9
			405	0.00409					432.644	0.00617			405	-1.19239					432.644	0.02021					65.23	18199.5
			404	0.00443					432.742	0.0052			404	-1.20182					432.742	0.00674					65.59	18296
			403	0.0048					432.84	0.00634			403	-1.21186					432.84	0.02077					65.95	18391.4
			402	0.00498					432.937	0.00715			402	-1.21687					432.937	0.01965					66.31	18485.7
			401	0.00513					433.035	0.00585			401	-1.22394					433.035	0.00842					66.67	18578.9
			400	0.00514					433.133	0.00471			400	-1.23548					433.133	0.02302					67.03	18670.9
									433.23	0.00747									433.23	0.01741					67.39	18761.8
									433.328	0.00487									433.328	0.00449					67.75	18851.5
									433.426	0.00601									433.426	0.02583					68.11	18940
									433.523	0.00812									433.523	0.02583					68.47	19027.4
									433.621	0.0052									433.621	0.01572					68.83	19113.5
									433.719	0.0039									433.719	0.01572					69.19	19198.4
									433.816	0.00877									433.816	0.032					69.55	19282.1
									433.914	0.0065									433.914	0.01909					69.91	19364.6
									434.012	0.00699									434.012	0.01853					70.27	19445.8
									434.109	0.00812									434.109	0.02695					70.63	19525.7
									434.207	0.00666									434.207	0.01011					70.99	19604.3
									434.305	0.0078									434.305	0.0146					71.35	19681.6
									434.402	0.0091									434.402	0.02639					71.71	19757.7
									434.5	0.00455									434.5	0.00898					72.07	19832.4
									434.598	0.00536									434.598	0.01516					72.43	19905.7
									434.695	0.00845									434.695	0.02358					72.79	19977.8
									434.793	0.00617									434.793	0.01965					73.15	20048.5
									434.891	0.00439									434.891	0.01123					73.51	20117.8
									434.988	0.00975									434.988	0.02358					73.87	20185.7
									435.086	0.00764									435.086	0.02021					74.23	20252.3
									435.184	0.00569									435.184	0.00674					74.59	20317.4
									435.281	0.00959									435.281	0.02021					74.95	20381.2
									435.379	0.00747									435.379	0.03706					75.32	20443.5
									435.476	0.00552									435.476	0.01572					75.68	20504.4
									435.574	0.00682									435.574	0.02246					76.04	20563.9
									435.672	0.00747									435.672	0.032					76.4	20621.9
									435.769	0.00552									435.769	0.0146					76.76	20678.5
									435.867	0.0052									435.867	0.01067					77.12	20733.6
									435.964	0.01007									435.964	0.02864					77.48	20787.3
									436.062	0.00666									436.062	0.01853					77.84	20839.4
									436.16	0.0091									436.16	0.02358					78.2	20890.1
									436.257	0.00666									436.257	0.02695					78.56	20939.3
									436.355	0.00715									436.355	0.02695					78.92	20987
									436.452	0.00796									436.452	0.01235					79.28	21033.1
									436.55	0.00959									436.55	0.03088					79.64	21077.8
									436.648	0.00926									436.648	0.02414					80	21120.9
									436.745	0.00666									436.745	0.01516					80.36	21162.5
									436.843	0.00861									436.843	0.02583					80.72	21202.6
									436.94	0.00845									436.94	0.02134					81.08	21241.1
									437.038	0.00877									437.038	0.01853					81.44	21278.1
									437.135	0.00877									437.135	0.02134					81.8	21313.5
									437.233	0.01056									437.233	0.0365					82.16	21347.3
									437.33	0.00682									437.33	0.01572					82.52	21379.6
									437.428	0.00796									437.428	0.01909					82.88	21410.3
									437.526	0.00764									437.526	0.02639					83.24	21439.5
									437.623	0.00764									437.623	0.01516					83.6	21467
									437.721	0.01089									437.721	0.02864					83.96	21493
									437.818	0.00812									437.818	0.02077					84.32	21517.4
									437.916	0.00877									437.916	0.02807					84.68	21540.2
									438.013	0.00812									438.013	0.01965					85.05	21561.4
									438.111	0.00764									438.111	0.02302					85.41	21581
									438.208	0.01007									438.208	0.02414					85.77	21599
									438.306	0.00926									438.306	0.02134					86.13	21615.4
									438.403	0.0065									438.403	0.02471					86.49	21630.2
									438.501	0.01007									438.501	0.03425					86.85	21643.4
									438.598	0.01251									438.598	0.01628					87.21	21654.9
									438.696	0.00682									438.696	0.02414					87.57	21664.9
									438.793	0.00991									438.793	0.02583					87.93	21673.2
									438.891	0.00796									438.891	0.01797					88.29	21679.9
									438.988	0.00877									438.988	0.02414					88.65	21685
									439.086	0.00991									439.086	0.02695					89.01	21688.5
									439.183	0.00926									439.183	0.01909					89.37	21690.4
									439.281	0.01024									439.281	0.02527					89.73	21690.7
									439.378	0.00975									439.378	0.02527					90	21689.8
									439.476	0.0117									439.476	0.02414					90.09	21689.3
									439.573	0.00812									439.573	0.02302					90.45	21686.3
									439.671	0.01121									439.671	0.032					90.81	21681.7
									439.768	0.01219									439.768	0.03032					91.17	21675.5
									439.866	0.00764									439.866	0.01628					91.53	21667.6
									439.963	0.00959									439.963	0.032					91.89	21658.2
									440.06	0.01089									440.06	0.02527					92.25	21647.1
									440.158	0.01121									440.158	0.03369					92.61	21634.4
									440.255	0.01121									440.255	0.02471					92.97	21620.1
									440.353	0.00894									440.353	0.02414					93.33	21604.2
									440.45	0.01365									440.45	0.02134					93.69	21586.7
									440.548	0.01024									440.548	0.02414					94.05	21567.6
									440.645	0.01024									440.645	0.03425					94.41	21546.9
									440.743	0.01251									440.743	0.02807					94.77	21524.6
									440.84	0.01316									440.84	0.02527					95.14	21500.7
									440.937	0.01414									440.937	0.0292					95.5	21475.2
									441.035	0.01219									441.035	0.02807					95.86	21448.1
									441.132	0.01495									441.132	0.02807					96.22	21419.5
									441.23	0.01137									441.23	0.02864					96.58	21389.2
									441.327	0.01284									441.327	0.0292					96.94	21357.4
									441.424	0.01397									441.424	0.02751					97.3	21324
									441.522	0.01219									441.522	0.03313					97.66	21289.1
									441.619	0.01137									441.619	0.02639					98.02	21252.6
									441.717	0.01609									441.717	0.03313					98.38	21214.6
									441.814	0.01056									441.814	0.02021					98.74	21175
									441.911	0.01267									441.911	0.02976					99.1	21133.9
									442.009	0.01544									442.009	0.02134					99.46	21091.2
									442.106	0.01007									442.106	0.0292					99.82	21047
									442.204	0.01137									442.204	0.03369					100.18	21001.3
									442.301	0.01576									442.301	0.02134					100.54	20954.1
									442.398	0.01511									442.398	0.02414					100.9	20905.4
									442.496	0.01332									442.496	0.03537					101.26	20855.1
									442.593	0.01852									442.593	0.02527					101.62	20803.4
									442.69	0.01511									442.69	0.02471					101.98	20750.2
									442.788	0.01007									442.788	0.02583					102.34	20695.6
									442.885	0.01511									442.885	0.03762					102.7	20639.5
									442.982	0.01397									442.982	0.02639					103.06	20581.9
									443.08	0.01381									443.08	0.03313					103.42	20522.8
									443.177	0.01609									443.177	0.032					103.78	20462.4
									443.274	0.01722									443.274	0.03537					104.14	20400.5
									443.372	0.01446									443.372	0.0365					104.5	20337.2
									443.469	0.01657									443.469	0.0365					104.86	20272.4
									443.566	0.01674									443.566	0.02864					105.23	20206.3
									443.664	0.01462									443.664	0.03481					105.59	20138.8
									443.761	0.01657									443.761	0.03257					105.95	20069.9
									443.858	0.02064									443.858	0.03706					106.31	19999.6
									443.956	0.01592									443.956	0.0393					106.67	19928
									444.053	0.0169									444.053	0.03369					107.03	19855
									444.15	0.01982									444.15	0.03088					107.39	19780.7
									444.248	0.01609									444.248	0.03706					107.75	19705.1
									444.345	0.01706									444.345	0.03425					108.11	19628.2
									444.442	0.0195									444.442	0.03313					108.47	19550
									444.54	0.01544									444.54	0.032					108.83	19470.4
									444.637	0.01787									444.637	0.03425					109.19	19389.6
									444.734	0.02177									444.734	0.04155					109.55	19307.6
									444.831	0.0208									444.831	0.03818					109.91	19224.3
									444.929	0.01771									444.929	0.04211					110.27	19139.7
									445.026	0.02064									445.026	0.0365					110.63	19054
									445.123	0.02064									445.123	0.03537					110.99	18967
									445.22	0.02096									445.22	0.04043					111.35	18878.8
									445.318	0.02145									445.318	0.03537					111.71	18789.5
									445.415	0.02437									445.415	0.03818					112.07	18698.9
									445.512	0.02015									445.512	0.04211					112.43	18607.3
									445.61	0.02649									445.61	0.05053					112.79	18514.4
									445.707	0.0234									445.707	0.03537					113.15	18420.5
									445.804	0.02194									445.804	0.03313					113.51	18325.4
									445.901	0.0221									445.901	0.05109					113.87	18229.3
									445.998	0.02242									445.998	0.04885					114.23	18132
									446.096	0.02307									446.096	0.03369					114.59	18033.7
									446.193	0.0247									446.193	0.05278					114.95	17934.3
									446.29	0.0273									446.29	0.0393					115.32	17833.9
									446.387	0.02259									446.387	0.04436					115.68	17732.5
									446.485	0.02762									446.485	0.04773					116.04	17630.1
									446.582	0.02957									446.582	0.03987					116.4	17526.7
									446.679	0.03022									446.679	0.04716					116.76	17422.3
									446.776	0.02844									446.776	0.05053					117.12	17316.9
									446.873	0.02779									446.873	0.05109					117.48	17210.7
									446.971	0.03104									446.971	0.04885					117.84	17103.4
									447.068	0.02811									447.068	0.04941					118.2	16995.3
									447.165	0.03169									447.165	0.05615					118.56	16886.3
									447.262	0.03347									447.262	0.06008					118.92	16776.4
									447.359	0.02714									447.359	0.05334					119.28	16665.7
									447.457	0.03477									447.457	0.05053					119.64	16554.1
									447.554	0.03364									447.554	0.04492					120	16441.7
									447.651	0.03299									447.651	0.0612					120.36	16328.5
									447.748	0.03624									447.748	0.05166					120.72	16214.5
									447.845	0.03526									447.845	0.04885					121.08	16099.7
									447.943	0.03705									447.943	0.0539					121.44	15984.2
									448.04	0.03429									448.04	0.04773					121.8	15867.9
									448.137	0.03721									448.137	0.05166					122.16	15750.9
									448.234	0.03835									448.234	0.07075					122.52	15633.3
									448.331	0.03835									448.331	0.05334					122.88	15514.9
									448.428	0.03965									448.428	0.04773					123.24	15395.9
									448.525	0.03949									448.525	0.0612					123.6	15276.2
									448.623	0.04404									448.623	0.07019					123.96	15156
									448.72	0.0429									448.72	0.07019					124.32	15035.1
									448.817	0.04192									448.817	0.06008					124.68	14913.6
									448.914	0.04371									448.914	0.08085					125.05	14791.5
									449.011	0.04696									449.011	0.07187					125.41	14668.9
									449.108	0.05021									449.108	0.07075					125.77	14545.8
									449.205	0.05005									449.205	0.07131					126.13	14422.2
									449.303	0.05037									449.303	0.05615					126.49	14298
									449.4	0.05005									449.4	0.07468					126.85	14173.4
									449.497	0.05167									449.497	0.08029					127.21	14048.4
									449.594	0.04859									449.594	0.06176					127.57	13922.9
									449.691	0.05899									449.691	0.07412					127.93	13797
									449.788	0.05574									449.788	0.08871					128.29	13670.7
									449.885	0.05785									449.885	0.07355					128.65	13544
									449.982	0.06207									449.982	0.08198					129.01	13416.9
									450.079	0.06061									450.079	0.10219					129.37	13289.6
									450.176	0.06094									450.176	0.09152					129.73	13161.9
									450.273	0.06614									450.273	0.09208					130.09	13033.9
									450.371	0.06337									450.371	0.07861					130.45	12905.6
									450.468	0.06597									450.468	0.09714					130.81	12777.1
									450.565	0.06711									450.565	0.08871					131.17	12648.3
									450.662	0.07507									450.662	0.10051					131.53	12519.3
									450.759	0.07345									450.759	0.09938					131.89	12390.2
									450.856	0.07166									450.856	0.10331					132.25	12260.8
									450.953	0.0845									450.953	0.11903					132.61	12131.3
									451.05	0.07881									451.05	0.1224					132.97	12001.7
									451.147	0.07914									451.147	0.11567					133.33	11871.9
									451.244	0.08466									451.244	0.11342					133.69	11742
									451.341	0.08515									451.341	0.11567					134.05	11612.1
									451.438	0.0897									451.438	0.11567					134.41	11482.1
									451.535	0.09181									451.535	0.12016					135.86	10961.9
									451.632	0.09344									451.632	0.13756					136.22	10831.9
									451.729	0.09555									451.729	0.11679					136.58	10702
									451.826	0.10221									451.826	0.12858					136.94	10572.2
									451.923	0.1053									451.923	0.12465					137.3	10442.4
									452.02	0.10936									452.02	0.14767					137.66	10312.8
									452.117	0.11115									452.117	0.13812					138.02	10183.4
									452.214	0.11131									452.214	0.15778					138.38	10054.1
									452.311	0.11326									452.311	0.14711					138.74	9924.95
									452.408	0.11911									452.408	0.14599					139.1	9796.04
									452.505	0.13195									452.505	0.15946					139.46	9667.35
									452.602	0.12203									452.602	0.15722					139.82	9538.91
									452.699	0.12593									452.699	0.14542					140.18	9410.73
									452.796	0.13422									452.796	0.15722					140.54	9282.84
									452.893	0.13081									452.893	0.15104					140.9	9155.25
									452.99	0.13455									452.99	0.16732					141.26	9027.98
									453.087	0.13715									453.087	0.18192					141.62	8901.06
									453.184	0.14527									453.184	0.17799					141.98	8774.5
									453.281	0.1508									453.281	0.16732					142.34	8648.32
									453.378	0.15957									453.378	0.1954					142.7	8522.55
									453.475	0.15226									453.475	0.17743					143.06	8397.2
									453.572	0.15518									453.572	0.18192					143.42	8272.28
									453.669	0.15275									453.669	0.18248					143.78	8147.83
									453.766	0.16705									453.766	0.20887					144.14	8023.86
									453.863	0.16038									453.863	0.19708					144.5	7900.38
									453.96	0.1768									453.96	0.20326					144.86	7777.43
									454.057	0.17533									454.057	0.19989					145.23	7655.01
									454.154	0.18671									454.154	0.20157					145.59	7533.15
									454.251	0.18346									454.251	0.20719					145.95	7411.86
									454.348	0.1898									454.348	0.21673					146.31	7291.17
									454.445	0.19451									454.445	0.23245					146.67	7171.09
									454.542	0.1976									454.542	0.1982					147.03	7051.64
									454.638	0.20442									454.638	0.22347					147.39	6932.84
									454.735	0.20263									454.735	0.23975					147.75	6814.7
									454.832	0.21043									454.832	0.23582					148.11	6697.26
									454.929	0.21774									454.929	0.20775					148.47	6580.52
									455.026	0.21596									455.026	0.21561					148.83	6464.5
									455.123	0.22116									455.123	0.23695					149.19	6349.22
									455.22	0.22376									455.22	0.23695					149.55	6234.7
									455.317	0.23156									455.317	0.24705					149.91	6120.95
									455.414	0.22977									455.414	0.22965					150	6092.64
									455.511	0.24277									455.511	0.22347					150.27	6008
									455.607	0.24667									455.607	0.24874					150.63	5895.87
									455.704	0.25236									455.704	0.26221					150.99	5784.56
									455.801	0.25707									455.801	0.24761					151.35	5674.09
									455.898	0.25691									455.898	0.25491					151.71	5564.49
									455.995	0.25544									455.995	0.24705					152.07	5455.77
									456.092	0.26584									456.092	0.24818					152.43	5347.95
									456.189	0.26991									456.189	0.25491					152.79	5241.03
									456.286	0.27364									456.286	0.27681					153.15	5135.05
									456.382	0.27478									456.382	0.26221					153.51	5030.02
									456.479	0.28079									456.479	0.25716					153.87	4925.95
									456.576	0.27559									456.576	0.25884					154.23	4822.86
									456.673	0.28031									456.673	0.24649					154.59	4720.76
									456.77	0.28746									456.77	0.25604					154.95	4619.68
									456.867	0.29038									456.867	0.27737					155.32	4519.62
									456.963	0.29834									456.963	0.27625					155.68	4420.6
									457.06	0.29103									457.06	0.27513					156.04	4322.64
									457.157	0.30078									457.157	0.26221					156.4	4225.75
									457.254	0.30728									457.254	0.26558					156.76	4129.95
									457.351	0.30484									457.351	0.27962					157.12	4035.25
									457.448	0.30078									457.448	0.28579					157.48	3941.67
									457.544	0.29964									457.544	0.28748					157.84	3849.22
									457.641	0.31199									457.641	0.26334					158.2	3757.92
									457.738	0.31167									457.738	0.27793					158.56	3667.77
									457.835	0.31248									457.835	0.27906					158.92	3578.8
									457.932	0.31703									457.932	0.26839					159.28	3491.02
									458.028	0.3232									458.028	0.2813					159.64	3404.44
									458.125	0.31102									458.125	0.2813					160	3319.08
									458.222	0.31573									458.222	0.27176					160.36	3234.94
									458.319	0.31865									458.319	0.27288					160.72	3152.04
									458.416	0.3141									458.416	0.28074					161.08	3070.4
									458.512	0.31329									458.512	0.26783					161.44	2990.02
									458.609	0.32564									458.609	0.25491					161.8	2910.93
									458.706	0.31313									458.706	0.274					162.16	2833.12
									458.803	0.30614									458.803	0.24818					162.52	2756.62
									458.899	0.32499									458.899	0.26165					162.88	2681.43
									458.996	0.31833									458.996	0.25772					163.24	2607.57
									459.093	0.32434									459.093	0.25772					163.6	2535.05
									459.19	0.31752									459.19	0.2667					163.96	2463.88
									459.286	0.31898									459.286	0.26614					164.32	2394.06
									459.383	0.31459									459.383	0.26109					164.68	2325.62
									459.48	0.31378									459.48	0.25604					165.05	2258.56
									459.577	0.32077									459.577	0.26053					165.41	2192.9
									459.673	0.31735									459.673	0.24537					165.77	2128.63
									459.77	0.32028									459.77	0.24424					166.13	2065.78
									459.867	0.31703									459.867	0.24031					166.49	2004.35
									459.963	0.31297									459.963	0.23751					166.85	1944.35
									460.06	0.31508									460.06	0.25772					167.21	1885.8
									460.157	0.31232									460.157	0.22347					167.57	1828.69
									460.254	0.31313									460.254	0.25379					167.93	1773.04
									460.35	0.32207									460.35	0.23975					168.29	1718.86
									460.447	0.3141									460.447	0.23414					168.65	1666.16
									460.544	0.31297									460.544	0.23358					169.01	1614.94
									460.64	0.32207									460.64	0.22965					169.37	1565.21
									460.737	0.3063									460.737	0.21729					169.73	1516.99
									460.834	0.31118									460.834	0.24031					170.09	1470.27
									460.93	0.30907									460.93	0.24537					170.45	1425.06
									461.027	0.31329									461.027	0.22515					170.81	1381.38
									461.124	0.30452									461.124	0.23077					171.17	1339.22
									461.22	0.31557									461.22	0.24031					171.53	1298.6
									461.317	0.31524									461.317	0.23414					171.89	1259.52
									461.414	0.30289									461.414	0.22235					172.25	1221.99
									461.51	0.30874									461.51	0.24312					172.61	1186.01
									461.607	0.30972									461.607	0.23695					172.97	1151.58
									461.704	0.30387									461.704	0.23695					173.33	1118.73
									461.8	0.3089									461.8	0.23302					173.69	1087.44
									461.897	0.3063									461.897	0.22403					174.05	1057.72
									461.994	0.29867									461.994	0.21617					174.41	1029.59
									462.09	0.30029									462.09	0.22066					174.77	1003.03
									462.187	0.30809									462.187	0.23077					175.14	978.067
									462.284	0.30305									462.284	0.21786					175.5	954.691
									462.38	0.30338									462.38	0.22572					175.86	932.91
									462.477	0.31297									462.477	0.2201					176.22	912.727
									462.574	0.30825									462.574	0.21336					176.58	894.144
									462.67	0.30354									462.67	0.21954					176.94	877.165
									462.767	0.31004									462.767	0.22066					177.3	861.793
									462.863	0.30744									462.863	0.22347					177.66	848.03
									462.96	0.30582									462.96	0.23358					178.02	835.877
									463.057	0.29656									463.057	0.21561					178.38	825.337
									463.153	0.305									463.153	0.21336					178.74	816.412
									463.25	0.30094									463.25	0.20663					179.1	809.103
									463.346	0.31232									463.346	0.22628					179.46	803.41
									463.443	0.3037									463.443	0.23021					179.82	799.336
									463.539	0.30175									463.539	0.23133					180	797.905
									463.636	0.30858									463.636	0.23021					180.18	796.88
									463.733	0.30598									463.733	0.21954					180.54	796.042
									463.829	0.3102									463.829	0.23077					180.9	796.824
									463.926	0.31784									463.926	0.22347					181.26	799.225
									464.022	0.31768									464.022	0.24649					181.62	803.244
									464.119	0.31069									464.119	0.22235					181.98	808.881
									464.215	0.30777									464.215	0.23021					182.34	816.135
									464.312	0.30907									464.312	0.25267					182.7	825.005
									464.409	0.3167									464.409	0.23021					183.06	835.49
									464.505	0.32662									464.505	0.24256					183.42	847.587
									464.602	0.31362									464.602	0.23077					183.78	861.295
									464.698	0.3245									464.698	0.24818					184.14	876.613
									464.795	0.33165									464.795	0.25211					184.5	893.536
									464.891	0.31719									464.891	0.242					184.86	912.064
									464.988	0.32093									464.988	0.25604					185.23	932.193
									465.084	0.32369									465.084	0.24424					185.59	953.919
									465.181	0.33165									465.181	0.26895					185.95	977.241
									465.277	0.33052									465.277	0.25435					186.31	1002.15
									465.374	0.34108									465.374	0.26614					186.67	1028.65
									465.47	0.331									465.47	0.27906					187.03	1056.73
									465.567	0.35522									465.567	0.26165					187.39	1086.39
									465.663	0.35392									465.663	0.25267					187.75	1117.63
									465.76	0.35067									465.76	0.27906					188.11	1150.43
									465.856	0.3518									465.856	0.27288					188.47	1184.8
									465.953	0.35977									465.953	0.28186					188.83	1220.73
									466.049	0.3687									466.049	0.2959					189.19	1258.21
									466.146	0.36887									466.146	0.27906					189.55	1297.23
									466.242	0.38382									466.242	0.2886					189.91	1337.8
									466.339	0.36903									466.339	0.28748					190.27	1379.91
									466.435	0.3791									466.435	0.30601					190.63	1423.54
									466.532	0.38755									466.532	0.31331					190.99	1468.69
									466.628	0.3869									466.628	0.32173					191.35	1515.36
									466.725	0.3986									466.725	0.3178					191.71	1563.54
									466.821	0.40136									466.821	0.33071					192.07	1613.21
									466.918	0.4038									466.918	0.33071					192.43	1664.38
									467.014	0.4155									467.014	0.34363					192.79	1717.04
									467.11	0.42119									467.11	0.34026					193.15	1771.17
									467.207	0.42525									467.207	0.35598					193.51	1826.76
									467.303	0.41989									467.303	0.34475					193.87	1883.82
									467.4	0.44426									467.4	0.35991					194.23	1942.33
									467.496	0.43679									467.496	0.35093					194.59	2002.27
									467.593	0.44703									467.593	0.38293					194.95	2063.65
									467.689	0.46019									467.689	0.37339					195.32	2126.46
									467.785	0.46913									467.785	0.38742					195.68	2190.67
									467.882	0.46961									467.882	0.38405					196.04	2256.29
									467.978	0.48911									467.978	0.42336					196.4	2323.3
									468.075	0.4805									468.075	0.41943					196.76	2391.7
									468.171	0.50357									468.171	0.4155					197.12	2461.46
									468.268	0.52194									468.268	0.43515					197.48	2532.59
									468.364	0.52307									468.364	0.44076					197.84	2605.07
									468.46	0.53234									468.46	0.45368					198.2	2678.88
									468.557	0.54127									468.557	0.50309					198.56	2754.02
									468.653	0.55379									468.653	0.49186					198.92	2830.48
									468.749	0.56175									468.749	0.48961					199.28	2908.24
									468.846	0.5793									468.846	0.51825					199.64	2987.29
									468.942	0.57849									468.942	0.54071					200	3067.63
									469.039	0.57897									469.039	0.55474					200.36	3149.23
									469.135	0.60562									469.135	0.57103					200.72	3232.08
									469.231	0.6027									469.231	0.57047					201.08	3316.18
									469.328	0.63373									469.328	0.62381					201.44	3401.5
									469.424	0.643									469.424	0.59236					201.8	3488.04
									469.52	0.65551									469.52	0.65188					202.16	3575.78
									469.617	0.67501									469.617	0.64739					202.52	3664.71
									469.713	0.68411									469.713	0.69624					202.88	3754.81
									469.809	0.70133									469.809	0.68894					203.24	3846.08
									469.906	0.69938									469.906	0.726					203.6	3938.49
									470.002	0.71693									470.002	0.72431					203.96	4032.03
									470.098	0.72294									470.098	0.73386					204.32	4126.69
									470.195	0.74992									470.195	0.76025					204.68	4222.45
									470.291	0.76373									470.291	0.77934					205.05	4319.3
									470.387	0.77527									470.387	0.79001					205.41	4417.23
									470.484	0.78681									470.484	0.83492					205.77	4516.21
									470.58	0.79233									470.58	0.85514					206.13	4616.23
									470.676	0.82223									470.676	0.83212					206.49	4717.28
									470.773	0.8284									470.773	0.8804					206.85	4819.35
									470.869	0.83767									470.869	0.88097					207.21	4922.4
									470.965	0.84677									470.965	0.89669					207.57	5026.44
									471.061	0.86448									471.061	0.91297					207.93	5131.44
									471.158	0.87325									471.158	0.93599					208.29	5237.39
									471.254	0.89129									471.254	0.94161					208.65	5344.27
									471.35	0.9064									471.35	0.96238					209.01	5452.06
									471.447	0.909									471.447	0.92981					209.37	5560.75
									471.543	0.91713									471.543	0.99045					209.73	5670.32
									471.639	0.94946									471.639	0.9635					210	5753.07
									471.735	0.94313									471.735	1					210.09	5780.76
									471.832	0.96165									471.832	0.98933					210.45	5892.04
									471.928	0.96295									471.928	0.97754					210.81	6004.15
									472.024	0.97075									472.024	0.96912					211.17	6117.07
									472.12	0.9974									472.12	0.94891					211.53	6230.79
									472.217	0.98343									472.217	0.93711					211.89	6345.28
									472.313	1									472.313	0.92195					212.25	6460.54
									472.409	0.99496									472.409	0.94329					212.61	6576.53
									472.505	0.97709									472.505	0.90118					212.97	6693.25
									472.602	0.99106									472.602	0.88827					213.33	6810.67
									472.698	0.99951									472.698	0.87928					213.69	6928.78
									472.794	0.98619									472.794	0.79899					214.05	7047.56
									472.89	0.98326									472.89	0.83773					214.41	7166.99
									472.987	0.9857									472.987	0.81246					214.77	7287.05
									473.083	0.9727									473.083	0.74789					215.14	7407.72
									473.179	0.97238									473.179	0.72207					215.5	7528.99
									473.275	0.94166									473.275	0.6968					215.86	7650.83
									473.371	0.94069									473.371	0.66592					216.22	7773.23
									473.468	0.9051									473.468	0.65244					216.58	7896.17
									473.564	0.90445									473.564	0.60921					216.94	8019.62
									473.66	0.88252									473.66	0.57608					217.3	8143.58
									473.756	0.86594									473.756	0.56317					217.66	8268.01
									473.852	0.85115									473.852	0.52555					218.02	8392.91
									473.948	0.81508									473.948	0.53116					218.38	8518.25
									474.045	0.78339									474.045	0.48681					218.74	8644.01
									474.141	0.76129									474.141	0.46547					219.1	8770.18
									474.237	0.74699									474.237	0.43852					219.46	8896.72
									474.333	0.72002									474.333	0.41381					219.82	9023.63
									474.429	0.69175									474.429	0.38855					220.18	9150.89
									474.525	0.66835									474.525	0.36889					220.54	9278.47
									474.622	0.64641									474.622	0.37002					220.9	9406.35
									474.718	0.62723									474.718	0.33745					221.26	9534.52
									474.814	0.6066									474.814	0.31611					221.62	9662.95
									474.91	0.57719									474.91	0.29366					221.98	9791.63
									475.006	0.56532									475.006	0.29702					222.34	9920.53
									475.102	0.53429									475.102	0.25435					222.7	10049.6
									475.198	0.49838									475.198	0.27456					223.06	10178.9
									475.295	0.46539									475.295	0.24031					223.42	10308.4
									475.391	0.45239									475.391	0.24537					223.78	10438
									475.487	0.43321									475.487	0.24481					224.14	10567.7
									475.583	0.42054									475.583	0.22347					224.5	10697.6
									475.679	0.38999									475.679	0.21449					224.86	10827.5
									475.775	0.38284									475.775	0.21842					225.23	10957.5
									475.871	0.35684									475.871	0.19147					225.59	11087.5
									475.967	0.34124									475.967	0.20775					226.67	11477.6
									476.063	0.3388									476.063	0.18529					227.03	11607.6
									476.16	0.30338									476.16	0.18473					227.39	11737.6
									476.256	0.29379									476.256	0.16227					227.75	11867.4
									476.352	0.27722									476.352	0.1735					228.11	11997.2
									476.448	0.26211									476.448	0.17125					228.47	12126.9
									476.544	0.23984									476.544	0.14992					228.83	12256.4
									476.64	0.24228									476.64	0.16058					229.19	12385.7
									476.736	0.22554									476.736	0.14935					229.55	12514.9
									476.832	0.20328									476.832	0.1297					229.91	12643.9
									476.928	0.20344									476.928	0.1297					230.27	12772.7
									477.024	0.18492									477.024	0.13195					230.63	12901.2
									477.12	0.18411									477.12	0.1224					230.99	13029.5
									477.216	0.1729									477.216	0.1151					231.35	13157.5
									477.312	0.1677									477.312	0.13026					231.71	13285.2
									477.408	0.14933									477.408	0.10668					232.07	13412.6
									477.504	0.15437									477.504	0.10949					232.43	13539.6
									477.6	0.13796									477.6	0.10949					232.79	13666.3
									477.696	0.14137									477.696	0.09545					233.15	13792.6
									477.792	0.13162									477.792	0.08871					233.51	13918.6
									477.888	0.12577									477.888	0.09096					233.87	14044.1
									477.985	0.12301									477.985	0.08984					234.23	14169.2
									478.081	0.11375									478.081	0.07019					234.59	14293.8
									478.177	0.10855									478.177	0.07299					234.95	14417.9
									478.273	0.1053									478.273	0.09096					235.32	14541.6
									478.369	0.10075									478.369	0.07748					235.68	14664.7
									478.465	0.09392									478.465	0.08871					236.04	14787.3
									478.561	0.08954									478.561	0.07917					236.4	14909.4
									478.657	0.08515									478.657	0.07243					236.76	15030.9
									478.753	0.08352									478.753	0.0685					237.12	15151.8
									478.849	0.0871									478.849	0.07917					237.48	15272.1
									478.944	0.07491									478.944	0.07243					237.84	15391.8
									479.04	0.07442									479.04	0.06962					238.2	15510.8
									479.136	0.07004									479.136	0.06401					238.56	15629.2
									479.232	0.06906									479.232	0.0612					238.92	15746.9
									479.328	0.06467									479.328	0.06232					239.28	15863.9
									479.424	0.06126									479.424	0.04941					239.64	15980.2
									479.52	0.0585									479.52	0.0612					240	16095.8
									479.616	0.05687									479.616	0.05109					240.36	16210.6
									479.712	0.05655									479.712	0.05783					240.72	16324.6
									479.808	0.05444									479.808	0.0539					241.08	16437.8
									479.904	0.0507									479.904	0.05503					241.44	16550.3
									480	0.0481									480	0.0539					241.8	16661.9
									480.096	0.05021									480.096	0.0539					242.16	16772.6
									480.192	0.0429									480.192	0.04492					242.52	16882.6
									480.288	0.04907									480.288	0.03481					242.88	16991.6
									480.384	0.0429									480.384	0.05278					243.24	17099.8
									480.48	0.03884									480.48	0.04155					243.6	17207
									480.576	0.04371									480.576	0.03874					243.96	17313.3
									480.671	0.03721									480.671	0.04548					244.32	17418.7
									480.767	0.03575									480.767	0.04436					244.68	17523.1
									480.863	0.03429									480.863	0.03481					245.05	17626.6
									480.959	0.03656									480.959	0.04829					245.41	17729
									481.055	0.03347									481.055	0.04716					245.77	17830.5
									481.151	0.03494									481.151	0.02302					246.13	17930.9
									481.247	0.03282									481.247	0.0438					246.49	18030.3
									481.343	0.03217									481.343	0.03706					246.85	18128.7
									481.439	0.02892									481.439	0.02695					247.21	18225.9
									481.534	0.03055									481.534	0.04492					247.57	18322.1
									481.63	0.02665									481.63	0.04548					247.93	18417.2
									481.726	0.02714									481.726	0.03874					248.29	18511.2
									481.822	0.02746									481.822	0.03987					248.65	18604.1
									481.918	0.02486									481.918	0.03987					249.01	18695.8
									482.014	0.02746									482.014	0.02358					249.37	18786.4
									482.11	0.02421									482.11	0.03537					249.73	18875.8
									482.205	0.0234									482.205	0.04043					250.09	18964
									482.301	0.02616									482.301	0.03032					250.45	19051
									482.397	0.02405									482.397	0.03537					250.81	19136.8
									482.493	0.02324									482.493	0.03593					251.17	19221.4
									482.589	0.02372									482.589	0.03032					251.53	19304.8
									482.685	0.02047									482.685	0.03032					251.89	19386.9
									482.78	0.02096									482.78	0.03257					252.25	19467.7
									482.876	0.01901									482.876	0.03088					252.61	19547.3
									482.972	0.02161									482.972	0.02471					252.97	19625.5
									483.068	0.02112									483.068	0.03257					253.33	19702.5
									483.164	0.0169									483.164	0.02976					253.69	19778.2
									483.26	0.01885									483.26	0.01572					254.05	19852.5
									483.355	0.01901									483.355	0.02695					254.41	19925.5
									483.451	0.01852									483.451	0.0292					254.77	19997.2
									483.547	0.01576									483.547	0.02527					255.14	20067.5
									483.643	0.01869									483.643	0.03313					255.5	20136.5
									483.739	0.01397									483.739	0.02639					255.86	20204
									483.834	0.01576									483.834	0.02864					256.22	20270.2
									483.93	0.01657									483.93	0.02021					256.58	20335
									484.026	0.01755									484.026	0.0365					256.94	20398.3
									484.122	0.01804									484.122	0.02976					257.3	20460.3
									484.217	0.01657									484.217	0.02077					257.66	20520.8
									484.313	0.01722									484.313	0.02751					258.02	20579.9
									484.409	0.01121									484.409	0.01853					258.38	20637.5
									484.505	0.01495									484.505	0.03088					258.74	20693.7
									484.6	0.01609									484.6	0.02583					259.1	20748.4
									484.696	0.01267									484.696	0.032					259.46	20801.6
									484.792	0.01479									484.792	0.02471					259.82	20853.4
									484.888	0.01479									484.888	0.01797					260.18	20903.7
									484.983	0.01462									484.983	0.02807					260.54	20952.4
									485.079	0.01397									485.079	0.01965					260.9	20999.7
									485.175	0.01544									485.175	0.01797					261.26	21045.5
									485.271	0.0117									485.271	0.03032					261.62	21089.7
									485.366	0.01219									485.366	0.01909					261.98	21132.4
									485.462	0.01332									485.462	0.01684					262.34	21173.6
									485.558	0.01446									485.558	0.02414					262.7	21213.2
									485.653	0.01251									485.653	0.02864					263.06	21251.3
									485.749	0.01219									485.749	0.02583					263.42	21287.9
									485.845	0.01235									485.845	0.02414					263.78	21322.9
									485.941	0.01251									485.941	0.02639					264.14	21356.3
									486.036	0.01349									486.036	0.02358					264.5	21388.2
									486.132	0.01154									486.132	0.01965					264.86	21418.4
									486.228	0.00959									486.228	0.02527					265.23	21447.2
									486.323	0.01446									486.323	0.01797					265.59	21474.3
									486.419	0.00942									486.419	0.01348					265.95	21499.8
									486.515	0.00959									486.515	0.02583					266.31	21523.8
									486.61	0.01284									486.61	0.0219					266.67	21546.1
									486.706	0.01089									486.706	0.02021					267.03	21566.9
									486.802	0.01105									486.802	0.0292					267.39	21586.1
									486.897	0.01202									486.897	0.01853					267.75	21603.6
									486.993	0.00877									486.993	0.01909					268.11	21619.6
									487.089	0.01072									487.089	0.02695					268.47	21633.9
									487.184	0.01137									487.184	0.02021					268.83	21646.7
									487.28	0.01202									487.28	0.01067					269.19	21657.8
									487.376	0.01024									487.376	0.02414					269.55	21667.3
									487.471	0.01284									487.471	0.02751					269.91	21675.2
									487.567	0.00894									487.567	0.00674					270	21676.9
									487.662	0.0104									487.662	0.02302					270.27	21681.5
									487.758	0.00991									487.758	0.01853					270.63	21686.2
									487.854	0.01056									487.854	0.02077					270.99	21689.2
									487.949	0.00585									487.949	0.02246					271.35	21690.6
									488.045	0.01072									488.045	0.02302					271.71	21690.4
									488.14	0.01137									488.14	0.01741					272.07	21688.6
									488.236	0.00926									488.236	0.01909					272.43	21685.2
									488.332	0.00959									488.332	0.01909					272.79	21680.1
									488.427	0.0104									488.427	0.01853					273.15	21673.5
									488.523	0.00764									488.523	0.01572					273.51	21665.2
									488.618	0.01089									488.618	0.01853					273.87	21655.3
									488.714	0.01056									488.714	0.02471					274.23	21643.8
									488.81	0.00877									488.81	0.01909					274.59	21630.7
									488.905	0.01089									488.905	0.02077					274.95	21615.9
									489.001	0.00666									489.001	0.02077					275.32	21599.6
									489.096	0.00845									489.096	0.01684					275.68	21581.6
									489.192	0.0104									489.192	0.02302					276.04	21562.1
									489.287	0.00747									489.287	0.01628					276.4	21541
									489.383	0.00991									489.383	0.01291					276.76	21518.2
									489.479	0.00731									489.479	0.01572					277.12	21493.9
									489.574	0.00715									489.574	0.02302					277.48	21468
									489.67	0.00926									489.67	0.0219					277.84	21440.4
									489.765	0.01024									489.765	0.02358					278.2	21411.4
									489.861	0.00747									489.861	0.0146					278.56	21380.7
									489.956	0.00877									489.956	0.02246					278.92	21348.5
									490.052	0.00926									490.052	0.02414					279.28	21314.7
									490.147	0.00585									490.147	0.01291					279.64	21279.3
									490.243	0.00845									490.243	0.02021					280	21242.4
									490.338	0.00926									490.338	0.01628					280.36	21203.9
									490.434	0.00487									490.434	0.01797					280.72	21163.9
									490.529	0.00682									490.529	0.01965					281.08	21122.4
									490.625	0.00715									490.625	0.01684					281.44	21079.3
									490.72	0.00894									490.72	0.01572					281.8	21034.7
									490.816	0.00764									490.816	0.01684					282.16	20988.6
									490.911	0.0104									490.911	0.01965					282.52	20940.9
									491.007	0.0078									491.007	0.01965					282.88	20891.8
									491.102	0.00764									491.102	0.01797					283.24	20841.2
									491.198	0.01105									491.198	0.02134					283.6	20789.1
									491.293	0.0052									491.293	0.01741					283.96	20735.5
									491.389	0.0052									491.389	0.0146					284.32	20680.4
									491.484	0.0091									491.484	0.01965					284.68	20623.9
									491.58	0.00731									491.58	0.01853					285.05	20565.9
									491.675	0.00617									491.675	0.01572					285.41	20506.5
									491.771	0.00877									491.771	0.01572					285.77	20445.6
									491.866	0.0039									491.866	0.01741					286.13	20383.3
									491.962	0.00569									491.962	0.02414					286.49	20319.6
									492.057	0.0078									492.057	0.01909					286.85	20254.5
									492.152	0.00341									492.152	0.01291					287.21	20188
									492.248	0.00585									492.248	0.01797					287.57	20120.1
									492.343	0.00585									492.343	0.01179					287.93	20050.8
									492.439	0.00747									492.439	0.01572					288.29	19980.2
									492.534	0.0065									492.534	0.02021					288.65	19908.2
									492.63	0.0065									492.63	0.01628					289.01	19834.9
									492.725	0.00731									492.725	0.0219					289.37	19760.2
									492.82	0.00504									492.82	0.01404					289.73	19684.3
									492.916	0.00747									492.916	0.01797					290.09	19607
									493.011	0.00764									493.011	0.01853					290.45	19528.4
									493.107	0.00536									493.107	0.01797					290.81	19448.5
									493.202	0.00731									493.202	0.02021					291.17	19367.4
									493.297	0.00601									493.297	0.00898					291.53	19285
									493.393	0.00244									493.393	0.0146					291.89	19201.3
									493.488	0.0065									493.488	0.01291					292.25	19116.4
									493.584	0.00699									493.584	0.01628					292.61	19030.3
									493.679	0.00585									493.679	0.01965					292.97	18943
									493.774	0.00569									493.774	0.01291					293.33	18854.5
									493.87	0.0065									493.87	0.0219					293.69	18764.9
									493.965	0.00536									493.965	0.01741					294.05	18674
									494.06	0.00422									494.06	0.0146					294.41	18582
									494.156	0.00634									494.156	0.01628					294.77	18488.9
									494.251	0.0065									494.251	0.01572					295.14	18394.6
									494.346	0.00227									494.346	0.01291					295.5	18299.3
									494.442	0.00309									494.442	0.01684					295.86	18202.8
									494.537	0.00569									494.537	0.01572					296.22	18105.3
									494.632	0.00764									494.632	0.02077					296.58	18006.7
									494.728	0.00617									494.728	0.01235					296.94	17907
									494.823	0.00422									494.823	0.02077					297.3	17806.4
									494.918	0.00374									494.918	0.01516					297.66	17704.7
									495.014	0.00504									495.014	0.01404					298.02	17602
									495.109	0.0065									495.109	0.01684					298.38	17498.3
									495.204	0.00325									495.204	0.01011					298.74	17393.6
									495.3	0.00422									495.3	0.01909					299.1	17288
									495.395	0.0065									495.395	0.01235					299.46	17181.5
									495.49	0.0065									495.49	0.01909					299.82	17074
									495.586	0.0065									495.586	0.01572					300	17019.9
									495.681	0.00471									495.681	0.0146					300.18	16965.6
									495.776	0.00812									495.776	0.03144					300.54	16856.4
									495.872	0.00439									495.872	0.01572					300.9	16746.3
									495.967	0.00617									495.967	0.01909					301.26	16635.3
									496.062	0.00634									496.062	0.01797					301.62	16523.5
									496.157	0.00292									496.157	0.01628					301.98	16410.9
									496.253	0.00504									496.253	0.0219					302.34	16297.4
									496.348	0.00812									496.348	0.01965					302.7	16183.2
									496.443	0.00552									496.443	0.01572					303.06	16068.2
									496.538	0.00487									496.538	0.01684					303.42	15952.5
									496.634	0.00942									496.634	0.0146					303.78	15836.1
									496.729	0.00422									496.729	0.01853					304.14	15718.9
									496.824	0.00341									496.824	0.0146					304.5	15601
									496.919	0.00877									496.919	0.01628					304.86	15482.5
									497.015	0.00829									497.015	0.03032					305.23	15363.3
									497.11	0.00374									497.11	0.01741					305.59	15243.5
									497.205	0.00585									497.205	0.01741					305.95	15123
									497.3	0.00634									497.3	0.02583					306.31	15002
									497.396	0.00325									497.396	0.01291					306.67	14880.3
									497.491	0.0078									497.491	0.0219					307.03	14758.1
									497.586	0.00666									497.586	0.02583					307.39	14635.4
									497.681	0.00374									497.681	0.01797					307.75	14512.1
									497.776	0.00585									497.776	0.02134					308.11	14388.3
									497.872	0.00731									497.872	0.02471					308.47	14264.1
									497.967	0.00455									497.967	0.01348					308.83	14139.3
									498.062	0.00585									498.062	0.01404					309.19	14014.2
									498.157	0.0052									498.157	0.02021					309.55	13888.5
									498.252	0.00244									498.252	0.01741					309.91	13762.5
									498.348	0.00455									498.348	0.01516					310.27	13636.1
									498.443	0.00731									498.443	0.0219					310.63	13509.3
									498.538	0.0039									498.538	0.02471					310.99	13382.2
									498.633	0.00374									498.633	0.01291					311.35	13254.7
									498.728	0.00715									498.728	0.01797					311.71	13127
									498.823	0.00536									498.823	0.02021					312.07	12998.9
									498.919	0.00227									498.919	0.00505					312.43	12870.6
									499.014	0.00552									499.014	0.01853					312.79	12742
									499.109	0.00617									499.109	0.02302					313.15	12613.1
									499.204	0.00114									499.204	0.0146					313.51	12484.1
									499.299	0.00877									499.299	0.02134					313.87	12354.9
									499.394	0.00439									499.394	0.01741					314.23	12225.5
									499.489	0.00244									499.489	0.01965					314.59	12095.9
									499.585	0.00357									499.585	0.01684					314.95	11966.2
									499.68	0.00617									499.68	0.01741					315.32	11836.4
									499.775	0.0065									499.775	0.01684					315.68	11706.5
									499.87	0.00471									499.87	0.01628					316.04	11576.6
									499.965	0.00812									499.965	0.02134					316.4	11446.6
									500.06	0.00422									500.06	0.0146					317.48	11056.4
									500.155	0.00244									500.155	0.01516					317.84	10926.4
									500.25	0.00406									500.25	0.01404					318.2	10796.4
									500.345	0.00276									500.345	0.01572					318.56	10666.5
									500.441	0.00309									500.441	0.00842					318.92	10536.7
									500.536	0.00747									500.536	0.00786					319.28	10407
									500.631	0.0065									500.631	0.01684					319.64	10277.5
									500.726	0.0039									500.726	0.01853					320	10148
									500.821	0.00422									500.821	0.0146					320.36	10018.8
									500.916	0.00634									500.916	0.0219					320.72	9889.74
									501.011	0.00439									501.011	0.00618					321.08	9760.89
									501.106	0.00292									501.106	0.00955					321.44	9632.26
									501.201	0.00601									501.201	0.01404					321.8	9503.89
									501.296	0.00406									501.296	0.02077					322.16	9375.79
									501.391	0.00195									501.391	0.00561					322.52	9247.98
									501.486	0.00877									501.486	0.02302					322.88	9120.47
									501.581	0.00276									501.581	0.00955					323.24	8993.3
									501.676	0.00374									501.676	0.01404					323.6	8866.47
									501.771	0.00552									501.771	0.0146					323.96	8740.02
									501.866	0.00617									501.866	0.02527					324.32	8613.95
									501.962	0.00211									501.962	0.01348					324.68	8488.28
									502.057	0.0065									502.057	0.01404					325.05	8363.05
									502.152	0.00585									502.152	0.02864					325.41	8238.26
									502.247	0.00195									502.247	0.01067					325.77	8113.94
									502.342	0.00796									502.342	0.01628					326.13	7990.1
									502.437	0.00471									502.437	0.01909					326.49	7866.76
									502.532	0.00422									502.532	0.01684					326.85	7743.95
									502.627	0.00552									502.627	0.00449					327.21	7621.69
									502.722	0.00569									502.722	0.02807					327.57	7499.98
									502.817	0.00439									502.817	0.00842					327.93	7378.85
									502.912	0.00536									502.912	0.01123					328.29	7258.32
									503.007	0.00585									503.007	0.02639					328.65	7138.41
									503.102	0.00357									503.102	0.01123					329.01	7019.14
									503.197	0.00585									503.197	0.01235					329.37	6900.52
									503.292	0.0052									503.292	0.01797					329.73	6782.57
									503.386	0.00617									503.386	0.02471					330	6694.56
									503.481	0.00374									503.481	0.01067					330.09	6665.32
									503.576	0.00422									503.576	0.02134					330.45	6548.77
									503.671	0.0052									503.671	0.01741					330.81	6432.95
									503.766	0.00227									503.766	0.00842					331.17	6317.88
									503.861	0.0052									503.861	0.01684					331.53	6203.57
									503.956	0.00552									503.956	0.01741					331.89	6090.04
									504.051	0.00487									504.051	0.00898					332.25	5977.31
									504.146	0.00601									504.146	0.01348					332.61	5865.39
									504.241	0.00585									504.241	0.02302					332.97	5754.31
									504.336	0.00406									504.336	0.01067					333.33	5644.08
									504.431	0.00601									504.431	0.01741					333.69	5534.72
									504.526	0.0065									504.526	0.02639					334.05	5426.24
									504.621	0.00211									504.621	0.01404					334.41	5318.67
									504.716	0.00536									504.716	0.01797					334.77	5212.01
									504.811	0.00471									504.811	0.01572					335.14	5106.29
									504.905	0.00682									504.905	0.01853					335.5	5001.51
									505	0.00341									505	0.01741					335.86	4897.71
									505.095	0.00439									505.095	0.0219					336.22	4794.89
									505.19	0.00634									505.19	0.01853					336.58	4693.06
									505.285	0.00406									505.285	0.01291					336.94	4592.26
									505.38	0.00699									505.38	0.02414					337.3	4492.48
									505.475	0.00747									505.475	0.02414					337.66	4393.75
									505.57	0.00552									505.57	0.02021					338.02	4296.08
									505.665	0.00634									505.665	0.0219					338.38	4199.49
									505.759	0.00617									505.759	0.02077					338.74	4103.99
									505.854	0.00617									505.854	0.02021					339.1	4009.59
									505.949	0.00487									505.949	0.01123					339.46	3916.32
									506.044	0.00504									506.044	0.02134					339.82	3824.18
									506.139	0.0065									506.139	0.02358					340.18	3733.19
									506.234	0.00634									506.234	0.01179					340.54	3643.37
									506.328	0.0052									506.328	0.01684					340.9	3554.72
									506.423	0.00487									506.423	0.01965					341.26	3467.27
									506.518	0.00536									506.518	0.01741					341.62	3381.02
									506.613	0.00699									506.613	0.0219					341.98	3295.98
									506.708	0.0065									506.708	0.01853					342.34	3212.18
									506.803	0.00179									506.803	0.01291					342.7	3129.63
									506.897	0.00244									506.897	0.01348					343.06	3048.33
									506.992	0.00585									506.992	0.02471					343.42	2968.3
									507.087	0.00422									507.087	0.01797					343.78	2889.56
									507.182	0.0052									507.182	0.00561					344.14	2812.11
									507.277	0.00406									507.277	0.02807					344.5	2735.96
									507.371	0.00634									507.371	0.01348					344.86	2661.13
									507.466	0.00552									507.466	0.01291					345.23	2587.64
									507.561	0.00731									507.561	0.02807					345.59	2515.48
									507.656	0.00487									507.656	0.01235					345.95	2444.68
									507.751	0.00634									507.751	0.01516					346.31	2375.24
									507.845	0.00439									507.845	0.02358					346.67	2307.18
									507.94	0.00617									507.94	0.01516					347.03	2240.5
									508.035	0.00504									508.035	0.0073					347.39	2175.21
									508.13	0.00617									508.13	0.02864					347.75	2111.33
									508.224	0.00585									508.224	0.02021					348.11	2048.87
									508.319	0.00374									508.319	0.00393					348.47	1987.83
									508.414	0.00504									508.414	0.01572					348.83	1928.23
									508.509	0.00747									508.509	0.02527					349.19	1870.06
									508.603	0.00341									508.603	0.00281					349.55	1813.35
									508.698	0.0026									508.698	0.01628					349.91	1758.11
									508.793	0.00536									508.793	0.01628					350.27	1704.33
									508.888	0.00439									508.888	0.01291					350.63	1652.03
									508.982	0.00585									508.982	0.02358					350.99	1601.22
									509.077	0.0078									509.077	0.0219					351.35	1551.9
									509.172	0.0065									509.172	0.01853					351.71	1504.08
									509.267	0.00471									509.267	0.0146					352.07	1457.77
									509.361	0.00357									509.361	0.01291					352.43	1412.98
									509.456	0.00422									509.456	0.01909					352.79	1369.71
									509.551	0.00487									509.551	0.01067					353.15	1327.98
									509.645	0.00682									509.645	0.02414					353.51	1287.78
									509.74	0.00569									509.74	0.01516					353.87	1249.12
									509.835	0.00292									509.835	0.01123					354.23	1212.01
									509.929	0.00309									509.929	0.01965					354.59	1176.45
									510.024	0.00617									510.024	0.02134					354.95	1142.46
									510.119	0.00406									510.119	0.00842					355.32	1110.03
									510.214	0.00536									510.214	0.01684					355.68	1079.17
									510.308	0.00536									510.308	0.01741					356.04	1049.89
									510.403	0.00374									510.403	0.02302					356.4	1022.18
									510.498	0.00244									510.498	0.01684					356.76	996.06
									510.592	0.00487									510.592	0.01628					357.12	971.527
									510.687	0.00699									510.687	0.02246					357.48	948.587
									510.781	0.00617									510.781	0.01628					357.84	927.241
									510.876	0.00504									510.876	0.01572					358.2	907.495
									510.971	0.00406									510.971	0.01684					358.56	889.35
									511.065	0.0052									511.065	0.02021					358.92	872.809
									511.16	0.00211									511.16	0.01684					359.28	857.876
									511.255	0.0065									511.255	0.02414					359.64	844.552
									511.349	0.00422									511.349	0.01123					360	832.84
									511.444	0.0039									511.444	0.00898
									511.539	0.00439									511.539	0.02302
									511.633	0.00292									511.633	0.01291
									511.728	0.00406									511.728	0.01123
									511.822	0.00211									511.822	0.01516
									511.917	0.00764									511.917	0.01404
									512.012	0.00406									512.012	0.01404
									512.106	0.00406									512.106	0.0219
									512.201	0.00536									512.201	0.01572
									512.295	0.0065									512.295	0.01853
									512.39	0.0026									512.39	0.01179
									512.484	0.00617									512.484	0.0219
									512.579	0.0091									512.579	0.01684
									512.674	0.00536									512.674	0.0219
									512.768	0.00569									512.768	0.02134
									512.863	0.00357									512.863	0.0073
									512.957	0.0026									512.957	0.0219
									513.052	0.00422									513.052	0.01235
									513.146	0.0065									513.146	0.00898
									513.241	0.00309									513.241	0.01909
									513.335	0.00471									513.335	0.02134
									513.43	0.00796									513.43	0.01628
									513.525	0.00309									513.525	0.01741
									513.619	0.00601									513.619	0.02021
									513.714	0.00796									513.714	0.01628
									513.808	0.0039									513.808	0.01235
									513.903	0.00439									513.903	0.01909
									513.997	0.00764									513.997	0.01572
									514.092	0.00487									514.092	0.01909
									514.186	0.00504									514.186	0.02134
									514.281	0.00764									514.281	0.01179
									514.375	0.0052									514.375	0.01909
									514.47	0.00195									514.47	0.01628
									514.564	0.00487									514.564	0.01628
									514.659	0.00796									514.659	0.01965
									514.753	0.0026									514.753	0.02134
									514.848	0.00341									514.848	0.01628
									514.942	0.00699									514.942	0.02077
									515.036	0.00341									515.036	0.01628
									515.131	0.00601									515.131	0.01628
									515.225	0.00487									515.225	0.01123
									515.32	0.00569									515.32	0.02414
									515.414	0.00585									515.414	0.02302
									515.509	0.00845									515.509	0.02077
									515.603	0.00536									515.603	0.02751
									515.698	0.0065									515.698	0.01628
									515.792	0.00487									515.792	0.01067
									515.886	0.00731									515.886	0.02077
									515.981	0.0039									515.981	0.01404
									516.075	0.00422									516.075	0.01684
									516.17	0.0078									516.17	0.02021
									516.264	0.0065									516.264	0.01909
									516.359	0.00309									516.359	0.02134
									516.453	0.00569									516.453	0.01741
									516.547	0.00439									516.547	0.01348
									516.642	0.0039									516.642	0.01516
									516.736	0.00975									516.736	0.0219
									516.831	0.00569									516.831	0.01909
									516.925	0.00357									516.925	0.01291
									517.019	0.00422									517.019	0.01011
									517.114	0.00747									517.114	0.02695
									517.208	0.00471									517.208	0.01011
									517.302	0.00699									517.302	0.01628
									517.397	0.00601									517.397	0.01123
									517.491	0.00439									517.491	0.02077
									517.585	0.00812									517.585	0.01853
									517.68	0.00536									517.68	0.01291
									517.774	0.00536									517.774	0.01797
									517.868	0.00374									517.868	0.00561
									517.963	0.00666									517.963	0.01628
									518.057	0.00244									518.057	0.01179
									518.151	0.00601									518.151	0.01572
									518.246	0.00617									518.246	0.02414
									518.34	0.00325									518.34	0.0146
									518.434	0.00439									518.434	0.01965
									518.529	0.00715									518.529	0.00786
									518.623	0.00439									518.623	0.01348
									518.717	0.00325									518.717	0.01684
									518.812	0.0078									518.812	0.02246
									518.906	0.00536									518.906	0.02807
									519	0.00796									519	0.01965
									519.095	0.0078									519.095	0.01572
									519.189	0.00601									519.189	0.0219
									519.283	0.00471									519.283	0.01909
									519.377	0.00715									519.377	0.01853
									519.472	0.00585									519.472	0.01684
									519.566	0.00309									519.566	0.01348
									519.66	0.00552									519.66	0.0146
									519.754	0.00601									519.754	0.02246
									519.849	0.00325									519.849	0.0146
									519.943	0.00682									519.943	0.02246
									520.037	0.00812									520.037	0.01684
									520.131	0.00341									520.131	0.01348
									520.226	0.00487									520.226	0.01348
									520.32	0.00699									520.32	0.02302
									520.414	0.00552									520.414	0.0146
									520.508	0.00569									520.508	0.01235
									520.603	0.00471									520.603	0.01291
									520.697	0.00666									520.697	0.02021
									520.791	0.0039									520.791	0.01404
									520.885	0.00552									520.885	0.02077
									520.979	0.00552									520.979	0.02583
									521.074	0.0039									521.074	0.00955
									521.168	0.00422									521.168	0.01348
									521.262	0.00601									521.262	0.01404
									521.356	0.00455									521.356	0.01684
									521.45	0.00634									521.45	0.01067
									521.544	0.00666									521.544	0.01909
									521.639	0.00861									521.639	0.02246
									521.733	0.00536									521.733	0.00898
									521.827	0.00601									521.827	0.02358
									521.921	0.00666									521.921	0.01909
									522.015	0.00211									522.015	0.01404
									522.109	0.00569									522.109	0.01741
									522.204	0.00504									522.204	0.01516
									522.298	0.00471									522.298	0.02077
									522.392	0.00682									522.392	0.02246
									522.486	0.00569									522.486	0.02021
									522.58	0.00422									522.58	0.01011
									522.674	0.00634									522.674	0.01741
									522.768	0.00747									522.768	0.0292
									522.862	0.00487									522.862	0.01516
									522.957	0.00536									522.957	0.0146
									523.051	0.00617									523.051	0.02077
									523.145	0.00406									523.145	0.02246
									523.239	0.00341									523.239	0.01011
									523.333	0.00991									523.333	0.01684
									523.427	0.00504									523.427	0.01853
									523.521	0.00244									523.521	0.00225
									523.615	0.00894									523.615	0.02471
									523.709	0.0052									523.709	0.0219
									523.803	0.00162									523.803	0.01123
									523.898	0.00845									523.898	0.0219
									523.992	0.00747									523.992	0.02976
									524.086	0.00341									524.086	0.00955
									524.18	0.00975									524.18	0.01853
									524.274	0.00585									524.274	0.01291
									524.368	0.00536									524.368	0.02246
									524.462	0.00666									524.462	0.01348
									524.556	0.00699									524.556	0.02302
									524.65	0.00471									524.65	0.00842
									524.744	0.00552									524.744	0.0146
									524.838	0.00536									524.838	0.02134
									524.932	0.00292									524.932	0.01572
									525.026	0.00487									525.026	0.01235
									525.12	0.00861									525.12	0.02077
									525.214	0.0026									525.214	0.01741
									525.308	0.00617									525.308	0.01179
									525.402	0.00796									525.402	0.02246
									525.496	0.00682									525.496	0.02302
									525.59	0.00504									525.59	0.0146
									525.684	0.00325									525.684	0.01348
									525.778	0.00764									525.778	0.01628
									525.872	0.00552									525.872	0.01235
									525.966	0.00439									525.966	0.01067
									526.06	0.00634									526.06	0.02134
									526.154	0.0065									526.154	0.01628
									526.248	0.00699									526.248	0.01572
									526.342	0.00617									526.342	0.02134
									526.436	0.00471									526.436	0.02077
									526.53	0.00504									526.53	0.01741
									526.624	0.0052									526.624	0.01179
									526.718	0.00747									526.718	0.02134
									526.812	0.00617									526.812	0.01797
									526.906	0.00536									526.906	0.02021
									526.999	0.00747									526.999	0.01853
									527.093	0.00325									527.093	0.0146
									527.187	0.0039									527.187	0.01516
									527.281	0.00682									527.281	0.02021
									527.375	0.00504									527.375	0.02246
									527.469	0.00552									527.469	0.01011
									527.563	0.0065									527.563	0.01516
									527.657	0.00374									527.657	0.02077
									527.751	0.00374									527.751	0.00337
									527.845	0.00552									527.845	0.01909
									527.939	0.00422									527.939	0.0146
									528.032	0.00406									528.032	0.00561
									528.126	0.00764									528.126	0.032
									528.22	0.00357									528.22	0.02583
									528.314	0.00211									528.314	0
									528.408	0.00617									528.408	0.02358
									528.502	0.00504									528.502	0.01348
									528.596	0.00211									528.596	0.01179
									528.69	0.00715									528.69	0.02134
									528.783	0.00585									528.783	0.02414
									528.877	0.00195									528.877	0.01235
									528.971	0.00617									528.971	0.01572
									529.065	0.0052									529.065	0.02246
									529.159	0.00309									529.159	0.01797
									529.253	0.00552									529.253	0.01067
									529.346	0.00585									529.346	0.02414
									529.44	0.00601									529.44	0.01965
									529.534	0.00487									529.534	0.01235
									529.628	0.00715									529.628	0.0219
									529.722	0.00569									529.722	0.01516
									529.815	0.00536									529.815	0.00786
									529.909	0.00845									529.909	0.02864
									530.003	0.00422									530.003	0.02134
									530.097	0.00585									530.097	0.00955
									530.191	0.00731									530.191	0.02414
									530.284	0.00634									530.284	0.02134
									530.378	0.00406									530.378	0.00393
									530.472	0.0039									530.472	0.02471
									530.566	0.00585									530.566	0.01909
									530.659	0.00422									530.659	0.00505
									530.753	0.00422									530.753	0.01572
									530.847	0.00617									530.847	0.02414
									530.941	0.00536									530.941	0.01404
									531.035	0.00569									531.035	0.02527
									531.128	0.00357									531.128	0.01628
									531.222	0.00406									531.222	0.01235
									531.316	0.00682									531.316	0.01628
									531.409	0.00309									531.409	0.01909
									531.503	0.00569									531.503	0.01572
									531.597	0.0052									531.597	0.01404
									531.691	0.00585									531.691	0.02077
									531.784	0.00536									531.784	0.01235
									531.878	0.00536									531.878	0.01741
									531.972	0.0026									531.972	0.01797
									532.065	0.00471									532.065	0.01348
									532.159	0.00406									532.159	0.01291
									532.253	0.00747									532.253	0.02414
									532.347	0.0065									532.347	0.02021
									532.44	0.00504									532.44	0.01909
									532.534	0.00585									532.534	0.01741
									532.628	0.00536									532.628	0.02302
									532.721	0.00666									532.721	0.01572
									532.815	0.0039									532.815	0.00898
									532.909	0.0065									532.909	0.02021
									533.002	0.00617									533.002	0.01909
									533.096	0.00536									533.096	0.00898
									533.19	0.00569									533.19	0.01291
									533.283	0.00585									533.283	0.02302
									533.377	0.00764									533.377	0.01572
									533.47	0.00422									533.47	0.01628
									533.564	0.00374									533.564	0.02246
									533.658	0.00536									533.658	0.01123
									533.751	0.00764									533.751	0.02471
									533.845	0.00406									533.845	0.01516
									533.939	0.00406									533.939	0.02077
									534.032	0.00682									534.032	0.01741
									534.126	0.00715									534.126	0.02077
									534.219	0.00487									534.219	0.00898
									534.313	0.0052									534.313	0.01628
									534.407	0.00715									534.407	0.02134
									534.5	0.00682									534.5	0.01853
									534.594	0.00406									534.594	0.01516
									534.687	0.00601									534.687	0.02471
									534.781	0.00617									534.781	0.0219
									534.874	0.0065									534.874	0.01348
									534.968	0.00666									534.968	0.02358
									535.062	0.00487									535.062	0.02077
									535.155	0.00699									535.155	0.01909
									535.249	0.00634									535.249	0.02077
									535.342	0.00292									535.342	0.01684
									535.436	0.00812									535.436	0.01741
									535.529	0.00357									535.529	0.0146
									535.623	0.00471									535.623	0.01291
									535.716	0.00634									535.716	0.01179
									535.81	0.00341									535.81	0.01235
									535.903	0.00666									535.903	0.01797
									535.997	0.0065									535.997	0.00842
									536.091	0.00699									536.091	0.01123
									536.184	0.00422									536.184	0.02021
									536.278	0.00406									536.278	0.00618
									536.371	0.00585									536.371	0.02021
									536.465	0.00569									536.465	0.01965
									536.558	0.00487									536.558	0.01516
									536.652	0.00715									536.652	0.01909
									536.745	0.00374									536.745	0.01965
									536.839	0.00504									536.839	0.01741
									536.932	0.0078									536.932	0.02583
									537.025	0.00471									537.025	0.01291
									537.119	0.00617									537.119	0.01516
									537.212	0.0052									537.212	0.01797
									537.306	0.00699									537.306	0.02246
									537.399	0.00699									537.399	0.01348
									537.493	0.0039									537.493	0.01684
									537.586	0.00682									537.586	0.01965
									537.68	0.00536									537.68	0.01123
									537.773	0.00617									537.773	0.01965
									537.867	0.00569									537.867	0.02807
									537.96	0.00357									537.96	0.00842
									538.053	0.0052									538.053	0.0219
									538.147	0.00731									538.147	0.01965
									538.24	0.00422									538.24	0.01123
									538.334	0.00617									538.334	0.02358
									538.427	0.0065									538.427	0.02134
									538.52	0.00439									538.52	0.01291
									538.614	0.00439									538.614	0.01797
									538.707	0.00422									538.707	0.01965
									538.801	0.00455									538.801	0.01797
									538.894	0.00422									538.894	0.01291
									538.987	0.00845									538.987	0.01572
									539.081	0.0078									539.081	0.00842
									539.174	0.00715									539.174	0.02077
									539.268	0.00666									539.268	0.01684
									539.361	0.00682									539.361	0.01404
									539.454	0.00422									539.454	0.01572
									539.548	0.00764									539.548	0.01853
									539.641	0.00585									539.641	0.01684
									539.734	0.0052									539.734	0.01235
									539.828	0.00552									539.828	0.02302
									539.921	0.00666									539.921	0.01348
									540.014	0.00747									540.014	0.02077
									540.108	0.0026									540.108	0.01628
									540.201	0.00715									540.201	0.01684
									540.294	0.00211									540.294	0.01067
									540.388	0.00357									540.388	0.01291
									540.481	0.00731									540.481	0.02134
									540.574	0.00487									540.574	0.0146
									540.668	0.00439									540.668	0.01853
									540.761	0.0052									540.761	0.00898
									540.854	0.00487									540.854	0.0219
									540.947	0.00292									540.947	0.01572
									541.041	0.0052									541.041	0.01797
									541.134	0.00715									541.134	0.01853
									541.227	0.00325									541.227	0.01067
									541.321	0.00422									541.321	0.01179
									541.414	0.00601									541.414	0.02077
									541.507	0.00552									541.507	0.02583
									541.6	0.0039									541.6	0.00618
									541.694	0.00569									541.694	0.02246
									541.787	0.00357									541.787	0.01909
									541.88	0.00715									541.88	0.01684
									541.973	0.00796									541.973	0.01797
									542.067	0.00617									542.067	0.02077
									542.16	0.00309									542.16	0.00505
									542.253	0.00666									542.253	0.01909
									542.346	0.00764									542.346	0.03481
									542.439	0.00341									542.439	0.01067
									542.533	0.00552									542.533	0.01516
									542.626	0.00812									542.626	0.02077
									542.719	0.00325									542.719	0.01572
									542.812	0.00374									542.812	0.00561
									542.906	0.00715									542.906	0.0219
									542.999	0.00455									542.999	0.01011
									543.092	0.00439									543.092	0.00955
									543.185	0.00666									543.185	0.01909
									543.278	0.00341									543.278	0.00955
									543.371	0.00439									543.371	0.01348

## Sheet: Figure 1h
	LPL	X=Angle(°)	Y=PL intensity	X=Angle(°)	Y=PL intensity
		0	1237.26	0	807.182
		30	6124.61	0.36	813.994
		60	17326	0.72	822.423
		90	21582.4	1.08	832.467
		120	16241.6	1.44	844.124
		150	6186.71	1.8	857.393
		180	951.733	2.16	872.271
		210	7899.9	2.52	888.757
		240	15882.5	2.88	906.847
		270	22563.1	3.24	926.539
		300	16905.8	3.6	947.83
		330	5221.04	3.96	970.716
		360	809.397	4.32	995.194
				4.68	1021.26
				5.05	1048.91
				5.41	1078.14
				5.77	1108.95
				6.13	1141.32
				6.49	1175.26
				6.85	1210.77
				7.21	1247.82
				7.57	1286.43
				7.93	1326.58
				8.29	1368.26
				8.65	1411.48
				9.01	1456.22
				9.37	1502.47
				9.73	1550.24
				10.09	1599.5
				10.45	1650.27
				10.81	1702.51
				11.17	1756.24
				11.53	1811.44
				11.89	1868.1
				12.25	1926.21
				12.61	1985.77
				12.97	2046.76
				13.33	2109.17
				13.69	2173
				14.05	2238.24
				14.41	2304.87
				14.77	2372.89
				15.14	2442.28
				15.5	2513.04
				15.86	2585.15
				16.22	2658.6
				16.58	2733.38
				16.94	2809.48
				17.3	2886.88
				17.66	2965.59
				18.02	3045.57
				18.38	3126.83
				18.74	3209.34
				19.1	3293.1
				19.46	3378.09
				19.82	3464.29
				20.18	3551.71
				20.54	3640.31
				20.9	3730.1
				21.26	3821.05
				21.62	3913.15
				21.98	4006.38
				22.34	4100.74
				22.7	4196.2
				23.06	4292.76
				23.42	4390.39
				23.78	4489.08
				24.14	4588.82
				24.5	4689.6
				24.86	4791.38
				25.23	4894.17
				25.59	4997.94
				25.95	5102.68
				26.31	5208.37
				26.67	5315
				27.03	5422.55
				27.39	5530.99
				27.75	5640.33
				28.11	5750.53
				28.47	5861.58
				28.83	5973.46
				29.19	6086.17
				29.55	6199.67
				29.91	6313.95
				30	6342.64
				30.27	6429
				30.63	6544.79
				30.99	6661.31
				31.35	6778.55
				31.71	6896.47
				32.07	7015.07
				32.43	7134.32
				32.79	7254.21
				33.15	7374.72
				33.51	7495.82
				33.87	7617.51
				34.23	7739.76
				34.59	7862.55
				34.95	7985.87
				35.32	8109.69
				35.68	8234
				36.04	8358.77
				36.4	8483.99
				36.76	8609.64
				37.12	8735.69
				37.48	8862.14
				37.84	8988.95
				38.2	9116.12
				38.56	9243.61
				38.92	9371.41
				39.28	9499.5
				39.64	9627.87
				40	9756.48
				40.36	9885.32
				40.72	10014.4
				41.08	10143.6
				41.44	10273
				41.8	10402.6
				42.16	10532.3
				42.52	10662.1
				42.88	10792
				43.24	10922
				43.6	11052
				44.68	11442.1
				45.05	11572.1
				45.41	11702.1
				45.77	11832
				46.13	11961.8
				46.49	12091.5
				46.85	12221
				47.21	12350.4
				47.57	12479.7
				47.93	12608.7
				48.29	12737.6
				48.65	12866.2
				49.01	12994.5
				49.37	13122.6
				49.73	13250.4
				50.09	13377.8
				50.45	13505
				50.81	13631.8
				51.17	13758.2
				51.53	13884.2
				51.89	14009.9
				52.25	14135.1
				52.61	14259.8
				52.97	14384.1
				53.33	14507.9
				53.69	14631.2
				54.05	14753.9
				54.41	14876.1
				54.77	14997.8
				55.14	15118.9
				55.5	15239.3
				55.86	15359.2
				56.22	15478.4
				56.58	15597
				56.94	15714.9
				57.3	15832.1
				57.66	15948.5
				58.02	16064.3
				58.38	16179.3
				58.74	16293.5
				59.1	16407
				59.46	16519.6
				59.82	16631.5
				60	16687.1
				60.18	16742.5
				60.54	16852.6
				60.9	16961.9
				61.26	17070.3
				61.62	17177.8
				61.98	17284.4
				62.34	17390
				62.7	17494.7
				63.06	17598.4
				63.42	17701.2
				63.78	17802.9
				64.14	17903.6
				64.5	18003.3
				64.86	18101.9
				65.23	18199.5
				65.59	18296
				65.95	18391.4
				66.31	18485.7
				66.67	18578.9
				67.03	18670.9
				67.39	18761.8
				67.75	18851.5
				68.11	18940
				68.47	19027.4
				68.83	19113.5
				69.19	19198.4
				69.55	19282.1
				69.91	19364.6
				70.27	19445.8
				70.63	19525.7
				70.99	19604.3
				71.35	19681.6
				71.71	19757.7
				72.07	19832.4
				72.43	19905.7
				72.79	19977.8
				73.15	20048.5
				73.51	20117.8
				73.87	20185.7
				74.23	20252.3
				74.59	20317.4
				74.95	20381.2
				75.32	20443.5
				75.68	20504.4
				76.04	20563.9
				76.4	20621.9
				76.76	20678.5
				77.12	20733.6
				77.48	20787.3
				77.84	20839.4
				78.2	20890.1
				78.56	20939.3
				78.92	20987
				79.28	21033.1
				79.64	21077.8
				80	21120.9
				80.36	21162.5
				80.72	21202.6
				81.08	21241.1
				81.44	21278.1
				81.8	21313.5
				82.16	21347.3
				82.52	21379.6
				82.88	21410.3
				83.24	21439.5
				83.6	21467
				83.96	21493
				84.32	21517.4
				84.68	21540.2
				85.05	21561.4
				85.41	21581
				85.77	21599
				86.13	21615.4
				86.49	21630.2
				86.85	21643.4
				87.21	21654.9
				87.57	21664.9
				87.93	21673.2
				88.29	21679.9
				88.65	21685
				89.01	21688.5
				89.37	21690.4
				89.73	21690.7
				90	21689.8
				90.09	21689.3
				90.45	21686.3
				90.81	21681.7
				91.17	21675.5
				91.53	21667.6
				91.89	21658.2
				92.25	21647.1
				92.61	21634.4
				92.97	21620.1
				93.33	21604.2
				93.69	21586.7
				94.05	21567.6
				94.41	21546.9
				94.77	21524.6
				95.14	21500.7
				95.5	21475.2
				95.86	21448.1
				96.22	21419.5
				96.58	21389.2
				96.94	21357.4
				97.3	21324
				97.66	21289.1
				98.02	21252.6
				98.38	21214.6
				98.74	21175
				99.1	21133.9
				99.46	21091.2
				99.82	21047
				100.18	21001.3
				100.54	20954.1
				100.9	20905.4
				101.26	20855.1
				101.62	20803.4
				101.98	20750.2
				102.34	20695.6
				102.7	20639.5
				103.06	20581.9
				103.42	20522.8
				103.78	20462.4
				104.14	20400.5
				104.5	20337.2
				104.86	20272.4
				105.23	20206.3
				105.59	20138.8
				105.95	20069.9
				106.31	19999.6
				106.67	19928
				107.03	19855
				107.39	19780.7
				107.75	19705.1
				108.11	19628.2
				108.47	19550
				108.83	19470.4
				109.19	19389.6
				109.55	19307.6
				109.91	19224.3
				110.27	19139.7
				110.63	19054
				110.99	18967
				111.35	18878.8
				111.71	18789.5
				112.07	18698.9
				112.43	18607.3
				112.79	18514.4
				113.15	18420.5
				113.51	18325.4
				113.87	18229.3
				114.23	18132
				114.59	18033.7
				114.95	17934.3
				115.32	17833.9
				115.68	17732.5
				116.04	17630.1
				116.4	17526.7
				116.76	17422.3
				117.12	17316.9
				117.48	17210.7
				117.84	17103.4
				118.2	16995.3
				118.56	16886.3
				118.92	16776.4
				119.28	16665.7
				119.64	16554.1
				120	16441.7
				120.36	16328.5
				120.72	16214.5
				121.08	16099.7
				121.44	15984.2
				121.8	15867.9
				122.16	15750.9
				122.52	15633.3
				122.88	15514.9
				123.24	15395.9
				123.6	15276.2
				123.96	15156
				124.32	15035.1
				124.68	14913.6
				125.05	14791.5
				125.41	14668.9
				125.77	14545.8
				126.13	14422.2
				126.49	14298
				126.85	14173.4
				127.21	14048.4
				127.57	13922.9
				127.93	13797
				128.29	13670.7
				128.65	13544
				129.01	13416.9
				129.37	13289.6
				129.73	13161.9
				130.09	13033.9
				130.45	12905.6
				130.81	12777.1
				131.17	12648.3
				131.53	12519.3
				131.89	12390.2
				132.25	12260.8
				132.61	12131.3
				132.97	12001.7
				133.33	11871.9
				133.69	11742
				134.05	11612.1
				134.41	11482.1
				135.86	10961.9
				136.22	10831.9
				136.58	10702
				136.94	10572.2
				137.3	10442.4
				137.66	10312.8
				138.02	10183.4
				138.38	10054.1
				138.74	9924.95
				139.1	9796.04
				139.46	9667.35
				139.82	9538.91
				140.18	9410.73
				140.54	9282.84
				140.9	9155.25
				141.26	9027.98
				141.62	8901.06
				141.98	8774.5
				142.34	8648.32
				142.7	8522.55
				143.06	8397.2
				143.42	8272.28
				143.78	8147.83
				144.14	8023.86
				144.5	7900.38
				144.86	7777.43
				145.23	7655.01
				145.59	7533.15
				145.95	7411.86
				146.31	7291.17
				146.67	7171.09
				147.03	7051.64
				147.39	6932.84
				147.75	6814.7
				148.11	6697.26
				148.47	6580.52
				148.83	6464.5
				149.19	6349.22
				149.55	6234.7
				149.91	6120.95
				150	6092.64
				150.27	6008
				150.63	5895.87
				150.99	5784.56
				151.35	5674.09
				151.71	5564.49
				152.07	5455.77
				152.43	5347.95
				152.79	5241.03
				153.15	5135.05
				153.51	5030.02
				153.87	4925.95
				154.23	4822.86
				154.59	4720.76
				154.95	4619.68
				155.32	4519.62
				155.68	4420.6
				156.04	4322.64
				156.4	4225.75
				156.76	4129.95
				157.12	4035.25
				157.48	3941.67
				157.84	3849.22
				158.2	3757.92
				158.56	3667.77
				158.92	3578.8
				159.28	3491.02
				159.64	3404.44
				160	3319.08
				160.36	3234.94
				160.72	3152.04
				161.08	3070.4
				161.44	2990.02
				161.8	2910.93
				162.16	2833.12
				162.52	2756.62
				162.88	2681.43
				163.24	2607.57
				163.6	2535.05
				163.96	2463.88
				164.32	2394.06
				164.68	2325.62
				165.05	2258.56
				165.41	2192.9
				165.77	2128.63
				166.13	2065.78
				166.49	2004.35
				166.85	1944.35
				167.21	1885.8
				167.57	1828.69
				167.93	1773.04
				168.29	1718.86
				168.65	1666.16
				169.01	1614.94
				169.37	1565.21
				169.73	1516.99
				170.09	1470.27
				170.45	1425.06
				170.81	1381.38
				171.17	1339.22
				171.53	1298.6
				171.89	1259.52
				172.25	1221.99
				172.61	1186.01
				172.97	1151.58
				173.33	1118.73
				173.69	1087.44
				174.05	1057.72
				174.41	1029.59
				174.77	1003.03
				175.14	978.067
				175.5	954.691
				175.86	932.91
				176.22	912.727
				176.58	894.144
				176.94	877.165
				177.3	861.793
				177.66	848.03
				178.02	835.877
				178.38	825.337
				178.74	816.412
				179.1	809.103
				179.46	803.41
				179.82	799.336
				180	797.905
				180.18	796.88
				180.54	796.042
				180.9	796.824
				181.26	799.225
				181.62	803.244
				181.98	808.881
				182.34	816.135
				182.7	825.005
				183.06	835.49
				183.42	847.587
				183.78	861.295
				184.14	876.613
				184.5	893.536
				184.86	912.064
				185.23	932.193
				185.59	953.919
				185.95	977.241
				186.31	1002.15
				186.67	1028.65
				187.03	1056.73
				187.39	1086.39
				187.75	1117.63
				188.11	1150.43
				188.47	1184.8
				188.83	1220.73
				189.19	1258.21
				189.55	1297.23
				189.91	1337.8
				190.27	1379.91
				190.63	1423.54
				190.99	1468.69
				191.35	1515.36
				191.71	1563.54
				192.07	1613.21
				192.43	1664.38
				192.79	1717.04
				193.15	1771.17
				193.51	1826.76
				193.87	1883.82
				194.23	1942.33
				194.59	2002.27
				194.95	2063.65
				195.32	2126.46
				195.68	2190.67
				196.04	2256.29
				196.4	2323.3
				196.76	2391.7
				197.12	2461.46
				197.48	2532.59
				197.84	2605.07
				198.2	2678.88
				198.56	2754.02
				198.92	2830.48
				199.28	2908.24
				199.64	2987.29
				200	3067.63
				200.36	3149.23
				200.72	3232.08
				201.08	3316.18
				201.44	3401.5
				201.8	3488.04
				202.16	3575.78
				202.52	3664.71
				202.88	3754.81
				203.24	3846.08
				203.6	3938.49
				203.96	4032.03
				204.32	4126.69
				204.68	4222.45
				205.05	4319.3
				205.41	4417.23
				205.77	4516.21
				206.13	4616.23
				206.49	4717.28
				206.85	4819.35
				207.21	4922.4
				207.57	5026.44
				207.93	5131.44
				208.29	5237.39
				208.65	5344.27
				209.01	5452.06
				209.37	5560.75
				209.73	5670.32
				210	5753.07
				210.09	5780.76
				210.45	5892.04
				210.81	6004.15
				211.17	6117.07
				211.53	6230.79
				211.89	6345.28
				212.25	6460.54
				212.61	6576.53
				212.97	6693.25
				213.33	6810.67
				213.69	6928.78
				214.05	7047.56
				214.41	7166.99
				214.77	7287.05
				215.14	7407.72
				215.5	7528.99
				215.86	7650.83
				216.22	7773.23
				216.58	7896.17
				216.94	8019.62
				217.3	8143.58
				217.66	8268.01
				218.02	8392.91
				218.38	8518.25
				218.74	8644.01
				219.1	8770.18
				219.46	8896.72
				219.82	9023.63
				220.18	9150.89
				220.54	9278.47
				220.9	9406.35
				221.26	9534.52
				221.62	9662.95
				221.98	9791.63
				222.34	9920.53
				222.7	10049.6
				223.06	10178.9
				223.42	10308.4
				223.78	10438
				224.14	10567.7
				224.5	10697.6
				224.86	10827.5
				225.23	10957.5
				225.59	11087.5
				226.67	11477.6
				227.03	11607.6
				227.39	11737.6
				227.75	11867.4
				228.11	11997.2
				228.47	12126.9
				228.83	12256.4
				229.19	12385.7
				229.55	12514.9
				229.91	12643.9
				230.27	12772.7
				230.63	12901.2
				230.99	13029.5
				231.35	13157.5
				231.71	13285.2
				232.07	13412.6
				232.43	13539.6
				232.79	13666.3
				233.15	13792.6
				233.51	13918.6
				233.87	14044.1
				234.23	14169.2
				234.59	14293.8
				234.95	14417.9
				235.32	14541.6
				235.68	14664.7
				236.04	14787.3
				236.4	14909.4
				236.76	15030.9
				237.12	15151.8
				237.48	15272.1
				237.84	15391.8
				238.2	15510.8
				238.56	15629.2
				238.92	15746.9
				239.28	15863.9
				239.64	15980.2
				240	16095.8
				240.36	16210.6
				240.72	16324.6
				241.08	16437.8
				241.44	16550.3
				241.8	16661.9
				242.16	16772.6
				242.52	16882.6
				242.88	16991.6
				243.24	17099.8
				243.6	17207
				243.96	17313.3
				244.32	17418.7
				244.68	17523.1
				245.05	17626.6
				245.41	17729
				245.77	17830.5
				246.13	17930.9
				246.49	18030.3
				246.85	18128.7
				247.21	18225.9
				247.57	18322.1
				247.93	18417.2
				248.29	18511.2
				248.65	18604.1
				249.01	18695.8
				249.37	18786.4
				249.73	18875.8
				250.09	18964
				250.45	19051
				250.81	19136.8
				251.17	19221.4
				251.53	19304.8
				251.89	19386.9
				252.25	19467.7
				252.61	19547.3
				252.97	19625.5
				253.33	19702.5
				253.69	19778.2
				254.05	19852.5
				254.41	19925.5
				254.77	19997.2
				255.14	20067.5
				255.5	20136.5
				255.86	20204
				256.22	20270.2
				256.58	20335
				256.94	20398.3
				257.3	20460.3
				257.66	20520.8
				258.02	20579.9
				258.38	20637.5
				258.74	20693.7
				259.1	20748.4
				259.46	20801.6
				259.82	20853.4
				260.18	20903.7
				260.54	20952.4
				260.9	20999.7
				261.26	21045.5
				261.62	21089.7
				261.98	21132.4
				262.34	21173.6
				262.7	21213.2
				263.06	21251.3
				263.42	21287.9
				263.78	21322.9
				264.14	21356.3
				264.5	21388.2
				264.86	21418.4
				265.23	21447.2
				265.59	21474.3
				265.95	21499.8
				266.31	21523.8
				266.67	21546.1
				267.03	21566.9
				267.39	21586.1
				267.75	21603.6
				268.11	21619.6
				268.47	21633.9
				268.83	21646.7
				269.19	21657.8
				269.55	21667.3
				269.91	21675.2
				270	21676.9
				270.27	21681.5
				270.63	21686.2
				270.99	21689.2
				271.35	21690.6
				271.71	21690.4
				272.07	21688.6
				272.43	21685.2
				272.79	21680.1
				273.15	21673.5
				273.51	21665.2
				273.87	21655.3
				274.23	21643.8
				274.59	21630.7
				274.95	21615.9
				275.32	21599.6
				275.68	21581.6
				276.04	21562.1
				276.4	21541
				276.76	21518.2
				277.12	21493.9
				277.48	21468
				277.84	21440.4
				278.2	21411.4
				278.56	21380.7
				278.92	21348.5
				279.28	21314.7
				279.64	21279.3
				280	21242.4
				280.36	21203.9
				280.72	21163.9
				281.08	21122.4
				281.44	21079.3
				281.8	21034.7
				282.16	20988.6
				282.52	20940.9
				282.88	20891.8
				283.24	20841.2
				283.6	20789.1
				283.96	20735.5
				284.32	20680.4
				284.68	20623.9
				285.05	20565.9
				285.41	20506.5
				285.77	20445.6
				286.13	20383.3
				286.49	20319.6
				286.85	20254.5
				287.21	20188
				287.57	20120.1
				287.93	20050.8
				288.29	19980.2
				288.65	19908.2
				289.01	19834.9
				289.37	19760.2
				289.73	19684.3
				290.09	19607
				290.45	19528.4
				290.81	19448.5
				291.17	19367.4
				291.53	19285
				291.89	19201.3
				292.25	19116.4
				292.61	19030.3
				292.97	18943
				293.33	18854.5
				293.69	18764.9
				294.05	18674
				294.41	18582
				294.77	18488.9
				295.14	18394.6
				295.5	18299.3
				295.86	18202.8
				296.22	18105.3
				296.58	18006.7
				296.94	17907
				297.3	17806.4
				297.66	17704.7
				298.02	17602
				298.38	17498.3
				298.74	17393.6
				299.1	17288
				299.46	17181.5
				299.82	17074
				300	17019.9
				300.18	16965.6
				300.54	16856.4
				300.9	16746.3
				301.26	16635.3
				301.62	16523.5
				301.98	16410.9
				302.34	16297.4
				302.7	16183.2
				303.06	16068.2
				303.42	15952.5
				303.78	15836.1
				304.14	15718.9
				304.5	15601
				304.86	15482.5
				305.23	15363.3
				305.59	15243.5
				305.95	15123
				306.31	15002
				306.67	14880.3
				307.03	14758.1
				307.39	14635.4
				307.75	14512.1
				308.11	14388.3
				308.47	14264.1
				308.83	14139.3
				309.19	14014.2
				309.55	13888.5
				309.91	13762.5
				310.27	13636.1
				310.63	13509.3
				310.99	13382.2
				311.35	13254.7
				311.71	13127
				312.07	12998.9
				312.43	12870.6
				312.79	12742
				313.15	12613.1
				313.51	12484.1
				313.87	12354.9
				314.23	12225.5
				314.59	12095.9
				314.95	11966.2
				315.32	11836.4
				315.68	11706.5
				316.04	11576.6
				316.4	11446.6
				317.48	11056.4
				317.84	10926.4
				318.2	10796.4
				318.56	10666.5
				318.92	10536.7
				319.28	10407
				319.64	10277.5
				320	10148
				320.36	10018.8
				320.72	9889.74
				321.08	9760.89
				321.44	9632.26
				321.8	9503.89
				322.16	9375.79
				322.52	9247.98
				322.88	9120.47
				323.24	8993.3
				323.6	8866.47
				323.96	8740.02
				324.32	8613.95
				324.68	8488.28
				325.05	8363.05
				325.41	8238.26
				325.77	8113.94
				326.13	7990.1
				326.49	7866.76
				326.85	7743.95
				327.21	7621.69
				327.57	7499.98
				327.93	7378.85
				328.29	7258.32
				328.65	7138.41
				329.01	7019.14
				329.37	6900.52
				329.73	6782.57
				330	6694.56
				330.09	6665.32
				330.45	6548.77
				330.81	6432.95
				331.17	6317.88
				331.53	6203.57
				331.89	6090.04
				332.25	5977.31
				332.61	5865.39
				332.97	5754.31
				333.33	5644.08
				333.69	5534.72
				334.05	5426.24
				334.41	5318.67
				334.77	5212.01
				335.14	5106.29
				335.5	5001.51
				335.86	4897.71
				336.22	4794.89
				336.58	4693.06
				336.94	4592.26
				337.3	4492.48
				337.66	4393.75
				338.02	4296.08
				338.38	4199.49
				338.74	4103.99
				339.1	4009.59
				339.46	3916.32
				339.82	3824.18
				340.18	3733.19
				340.54	3643.37
				340.9	3554.72
				341.26	3467.27
				341.62	3381.02
				341.98	3295.98
				342.34	3212.18
				342.7	3129.63
				343.06	3048.33
				343.42	2968.3
				343.78	2889.56
				344.14	2812.11
				344.5	2735.96
				344.86	2661.13
				345.23	2587.64
				345.59	2515.48
				345.95	2444.68
				346.31	2375.24
				346.67	2307.18
				347.03	2240.5
				347.39	2175.21
				347.75	2111.33
				348.11	2048.87
				348.47	1987.83
				348.83	1928.23
				349.19	1870.06
				349.55	1813.35
				349.91	1758.11
				350.27	1704.33
				350.63	1652.03
				350.99	1601.22
				351.35	1551.9
				351.71	1504.08
				352.07	1457.77
				352.43	1412.98
				352.79	1369.71
				353.15	1327.98
				353.51	1287.78
				353.87	1249.12
				354.23	1212.01
				354.59	1176.45
				354.95	1142.46
				355.32	1110.03
				355.68	1079.17
				356.04	1049.89
				356.4	1022.18
				356.76	996.06
				357.12	971.527
				357.48	948.587
				357.84	927.241
				358.2	907.495
				358.56	889.35
				358.92	872.809
				359.28	857.876
				359.64	844.552
				360	832.84

## Sheet: Figure 2d
Width	Length
1.03	19.76
0.91	20.55
1.01	16
1.12	14.79
1.28	12.34
0.77	8.64
1.01	14.51
0.86	14.53
1.03	19.71
0.81	16.82
0.72	17.9
0.86	10.86
0.96	15.15
0.96	13.79
0.87	19
0.92	10.86
1.12	14.13
0.92	11.98
0.81	17.28
1.03	16.8
0.92	15.53
0.84	17.78
0.92	16.61
1.15	11.27
0.81	18.15
1.01	19.19
0.72	18.1
1.16	13.17
0.92	15.04
1.18	14.5
0.72	14.25
0.59	12.88
1.12	14.32
1.18	18.16
0.84	9.95
1.09	16.59
0.81	13.99
0.96	11.71
0.92	14.32
1.16	12.88
1.01	18.15
0.84	14.93
1.53	13.19
0.92	19.79
0.72	12.43
0.81	21.63
1.01	11.63
1.09	10.45
0.91	13.07
0.72	12.75
0.86	11.65
0.81	11.43
0.72	14.35
0.64	11.93
1.01	10.48
0.73	10.8
0.86	9.9
1	25.98
0.86	9.91
0.91	11.43
0.59	11.63
0.84	13.4
0.92	16.89
1.01	11.52
0.73	11.69
1.01	16.34
1.01	9.67
0.81	14.1
1.23	12.18
1	13.12
0.73	11.48
0.96	10.7
1.35	11.98
0.92	12.82
0.92	12.03
1.01	9.19
0.73	21.23
1.04	9.88
0.92	10.08
0.84	8.41
1.01	9.5
1.23	8.41
0.91	13.39
1.15	12.52
1.12	11.82
0.72	15.62
0.73	11.26
1	10.61
1.16	11.66
1.12	9.46
1.16	12.54
0.81	16.05
1.23	15.67
1.35	15.07
0.84	12.18
0.96	11.41
1.03	13.39
1.01	18.14
0.96	10.5
0.72	15.5

## Sheet: Figure 2h
Width	Length
0.84	177.57
0.9	213.28
0.8	285.18
0.87	272.32
0.68	295.7
0.73	267.91
0.72	283.03
0.62	211.61
0.77	279.01
0.69	204.29
0.79	177.57
0.86	213.28
0.84	285.18
0.62	272.32
0.99	295.7
0.66	267.91
1	283.03
0.82	211.61
0.86	204.29
0.76	279.01
0.79	182.56
0.7	206.08
0.93	234.26
0.71	265.93
0.67	272.33
0.71	255
0.78	235.92
0.98	236.38
1.12	193.33
0.85	297.78
0.7
0.64
0.76
0.85
0.64
0.64
0.8
0.91
0.78
0.98
0.88
0.79
0.79
1.21
0.72
0.68
0.52
0.85
0.69
0.8
0.91
0.8
0.8
0.82
0.61
0.89
0.79
0.86
0.81
1.05
0.78
0.81
0.81
0.81
0.76
0.78
0.92
0.9
1.34
1.03
0.88
0.9
0.85
0.99
0.72
0.76
0.85
0.95
0.98
0.78
0.68
0.9
0.98
0.91
0.77
0.76
0.91
0.83
0.79
0.87
0.67
0.8
1.04
0.89
0.78
0.84
0.71
0.75
0.83
1.05

## Sheet: Figure 2l
Width	Length
1.38	991.07
1.26	657.18
1.5	724.23
1.9	744.59
1.19	798.28
1.09	636.71
1.35	1014.61
1.26	685.07
1.43	1080.58
1.35	747.66
1.45	1020.68
1.55	845.93
1.01	706.72
1.35	1122.02
1.43	1551.31
1.45
1.49
1.35
1.45
1.52
1.6
1.6
1.61
1.12
1.28
1.26
1.34
1.33
1.06
1.35
1.52
1.26
1.26
1.26
1.28
1.44
1.44
1.65
1.13
1.45
1.51
1.51
1.45
1.28
1.39
1.17
1.09
1.65
1.17
1.12
1.22
1.43
1.58
1.47
1.5
1.54
1.35
1.7
1.31
1.31
1.33
1.19
1.01
0.93
1.31
1.31
1.19
1.19
1.01
1.19
1.45
1.28
1.33
1.59
1.61
1.35
1.65
1.69
1.43
1.3
1.35
1.28
1.44
1.28
1.65
1.69
1.24
1.55
1.24
1.28
1.28
1.91
1.28
1.17
1.44
1.19
1.35
1.45
1.43
1.01

[truncated: 24 more sheets: Figure 2p, Figure 4a, Figure 4b, Figure 4c, Figure 4d, Figure 4e, Figure 4f, Figure 4g, Figure 4h, Figure 4i, Figure 5b, Figure 5c, Figure 5d, Figure 5e, Figure 6c, Figure 6d, Figure 6e, Figure 6f, Figure 7c, Figure 7d …]
