# Supplementary material for: One-dimensional CsPbBr3 superlattices with polarized and amplified spontaneous circularly polarized emissions
Source: Nat Commun. 2026 May 23;17:6768. doi: 10.1038/s41467-026-73513-2 (PMC13385850; doi:10.1038/s41467-026-73513-2)
Supplement: Supplementary file 7 — Source Data [file 41467_2026_73513_MOESM7_ESM.zip › Source Data/SI-source data.xls]

## Sheet: Fig 1b
NRs-DDDAm-1	Counts	Length	Counts	Width
	1	40.5	1	8.24
	2	40.39	2	8.93
	3	36.7	3	9.26
	4	34.05	4	8.84
	5	31.13	5	9.49
	6	25.32	6	8.05
	7	46.99	7	9.7
	8	48.85	8	8.22
	9	41.85	9	8.58
	10	35.82	10	10.15
	11	35.87	11	8.29
	12	37.01	12	8.98
	13	30.12	13	9.41
	14	30.18	14	8.75
	15	33.13	15	7.34
	16	31.77	16	8.99
	17	29.22	17	8.77
	18	39.94	18	8.75
	19	35.26	19	9.94
	20	32.57	20	9.85
	21	27.87	21	8.74
	22	25.84	22	8.51
	23	28.13	23	8.93
	24	28.84	24	9.8
	25	27.3	25	9.81
	26	35.26	26	10.29
	27	40.52	27	7.55
	28	36.84	28	8.07
	29	31.26	29	9.02
	30	33.83	30	9.16
	31	33.11	31	10.41
	32	28.76	32	8.79
	33	35.05	33	9.11
	34	40.95	34	9.21
	35	41.03	35	7.64
	36	35.6	36	8.88
	37	32.04	37	9.04
	38	34.35	38	9.02
	39	34.18	39	7.27
	40	40.86	40	6.81
	41	38.08	41	7.75
	42	41	42	8.68
	43	33.61	43	8.29
	44	29.69	44	8.79
	45	35.84	45	7.51
	46	31.76	46	8.91
	47	28.42	47	9.99
	48	33.51	48	8.67
	49	31.57	49	8.48
	50	47.59	50	8.47
	51	50.61	51	8.47
	52	49.88	52	7.84
	53	41.77	53	9.69
	54	39.81	54	9.33
	55	39.93	55	9.04
	56	36.88	56	7.84
	57	40.45	57	7.24
	58	43.36	58	9.31
	59	29.09	59	9.47
	60	27.24	60	9.44
	61	40.69	61	8.42
	62	34.93	62	10.86
	63	47.72	63	8.01
	64	39.79	64	9.31
	65	40.51	65	8.65
	66	42.56	66	8.88
	67	47.77	67	8.01
	68	32.41	68	9.22
	69	30.01	69	8.41
	70	36.56	70	8.5
	71	32.81	71	9.9
	72	34.48	72	7.86
	73	33.26	73	8.64
	74	33.87	74	7.65
	75	44.06	75	8.65
	76	45.79	76	8.97
	77	45.76	77	8.36
	78	36.44	78	7.87
	79	33.91	79	9.21
	80	44.13	80	9.33
	81	42.35	81	8.88
	82	31.35	82	9.49
	83	32.08	83	10.14
	84	36.93	84	9.63
	85	43.99	85	7.59
	86	35.15	86	9.28
	87	34.68	87	8.48
	88	38.88	88	9.21
	89	42.77	89	7.82
	90	34.7	90	6.42
	91	39	91	7.94
	92	45.39	92	8.94
	93	44.01	93	8.94
	94	38.95	94	7.92
	95	37.99	95	7.89
	96	40.34	96	8.12
	97	41.75	97	8.01
	98	42.87	98	8.23
	99	39.99	99	7.78
	100	43.31	100	8.94

## Sheet: Fig 1d
NRs-DDDAm-2	Counts	Length	Counts	Width
	1	48.32	1	7.95
	2	54.04	2	7.95
	3	44.39	3	7.25
	4	52.09	4	7.83
	5	40.32	5	7.68
	6	41.71	6	7.47
	7	35.01	7	7.71
	8	28.35	8	7.96
	9	42.93	9	7.66
	10	51.67	10	6.99
	11	47.49	11	7.98
	12	47.6	12	6.91
	13	55.59	13	7.05
	14	46.28	14	7.73
	15	48.13	15	7.77
	16	40.14	16	7.35
	17	43.3	17	6.46
	18	41.72	18	6.68
	19	61.87	19	7.9
	20	48.9	20	8.55
	21	31.69	21	6.78
	22	42.05	22	7.78
	23	45.87	23	6.46
	24	32.94	24	7.28
	25	39.59	25	8.05
	26	48.91	26	5.58
	27	42.98	27	7.2
	28	46.42	28	10.3
	29	47.98	29	8.54
	30	38.73	30	9.18
	31	33.63	31	8.2
	32	43.67	32	6.98
	33	45.02	33	7
	34	45.97	34	7.85
	35	43.39	35	9.34
	36	34.56	36	9.04
	37	29.17	37	7.17
	38	37.24	38	9.09
	39	43.63	39	7.47
	40	29.78	40	8.05
	41	49	41	6.2
	42	50.77	42	6.39
	43	51.86	43	7.69
	44	48.32	44	8.51
	45	53.91	45	7.97
	46	43.25	46	7.87
	47	44.57	47	8.3
	48	45.33	48	7.42
	49	45.26	49	6.8
	50	47.44	50	7.89
	51	41.33	51	8.49
	52	40.17	52	7.52
	53	37.62	53	7.28
	54	44.09	54	7.52
	55	33.02	55	9.11
	56	34.36	56	7.28
	57	41.85	57	7.16
	58	43.5	58	7.4
	59	45.31	59	7.64
	60	41.96	60	7.28
	61	40.23	61	7.89
	62	43.2	62	8.48
	63	41.12	63	7.58
	64	49.21	64	8.66
	65	54.76	65	7.3
	66	36	66	9.59
	67	46.26	67	6.39
	68	44.78	68	9.32
	69	50.15	69	8.36
	70	38.53	70	7.67
	71	31.02	71	9.31
	72	49.36	72	7.47
	73	46.18	73	7.36
	74	45.58	74	8.96
	75	40.06	75	7.47
	76	38.35	76	8.6
	77	31.39	77	7.57
	78	27.74	78	7.21
	79	51.04	79	8.24
	80	36.31	80	8.45
	81	38.07	81	6.73
	82	44.09	82	9.16
	83	43.97	83	8.25
	84	28.83	84	8.74
	85	35.81	85	7.41
	86	27.93	86	7.89
	87	25.2	87	8.03
	88	26.22	88	7.37
	89	34.7	89	7.67
	90	36.45	90	7.48
	91	47.26	91	8.58
	92	37.57	92	11.52
	93	45.3	93	7.68
	94	37.83	94	6.76
	95	30	95	5.9
	96	30.8	96	7.73
	97	28.45	97	7.42
	98	31	98	8.5
	99	38.15	99	6.63
	100	36.71	100	8.22

## Sheet: Fig 1f
NRs-DDDAm-3	Counts	Length	Counts	Width
	1	45.46	1	6.69
	2	58.71	2	6.74
	3	38.59	3	6.1
	4	35.84	4	7.08
	5	50.56	5	7.01
	6	40.54	6	8.46
	7	40.89	7	7.39
	8	42.82	8	7.45
	9	49.4	9	8.15
	10	34.51	10	8.72
	11	42.72	11	9.25
	12	60.19	12	10.76
	13	38.22	13	9.66
	14	39.88	14	6.42
	15	36.16	15	5.79
	16	41.83	16	7.47
	17	42.75	17	8.27
	18	56.74	18	8.17
	19	50.92	19	7.6
	20	47.22	20	8.05
	21	41.32	21	8.44
	22	40.08	22	6.98
	23	43.9	23	8.33
	24	51.56	24	7.69
	25	50.94	25	6.59
	26	51.74	26	6.77
	27	48.56	27	7.83
	28	42.57	28	9.26
	29	37.61	29	6.7
	30	40.24	30	7.7
	31	51.55	31	7.09
	32	48.75	32	6.68
	33	45.83	33	8.33
	34	43.69	34	6.2
	35	47.69	35	6.33
	36	44.59	36	7.37
	37	41.84	37	7.23
	38	45.37	38	8.01
	39	37.3	39	7.23
	40	38.68	40	7.03
	41	48.52	41	7.01
	42	42.62	42	6.74
	43	42.27	43	8.17
	44	43.72	44	6.36
	45	50.04	45	7.66
	46	41.91	46	5.95
	47	55.15	47	7.23
	48	45.3	48	8.46
	49	38.16	49	7.24
	50	49.38	50	6.42
	51	53.18	51	6.33
	52	56.54	52	7.67
	53	42.44	53	7.24
	54	43.6	54	7.34
	55	45.12	55	7.71
	56	41.53	56	8.33
	57	50.54	57	5.95
	58	48.81	58	7.85
	59	59.3	59	6.89
	60	45.46	60	7.55
	61	52.69	61	7.69
	62	38.22	62	6.58
	63	51	63	7.37
	64	46.47	64	9.59
	65	50.14	65	10.6
	66	50.14	66	5.92
	67	51.18	67	7.76
	68	52.47	68	7.6
	69	38.29	69	8.25
	70	33.71	70	7.25
	71	34.97	71	5.54
	72	32.31	72	8.07
	73	41.2	73	7.82
	74	56.39	74	5.54
	75	52.31	75	7.22
	76	30.59	76	5.94
	77	38.86	77	7.71
	78	38.02	78	7.63
	79	37.41	79	6.95
	80	42.95	80	8.54
	81	36.89	81	9.75
	82	37.95	82	8.01
	83	40.41	83	7.08
	84	36.89	84	6.39
	85	43.57	85	8.53
	86	38.34	86	8.62
	87	44.78	87	7.79
	88	35.65	88	6.83
	89	36.31	89	8.6
	90	40.53	90	8.48
	91	46.13	91	8.62
	92	43.33	92	9.48
	93	43.89	93	9.67
	94	36.22	94	7.69
	95	58.55	95	8.35
	96	45.72	96	8.13
	97	39.36	97	8.33
	98	41.37	98	6.77
	99	37.44	99	7.5
	100	36.03	100	7.91

## Sheet: Fig 3
			NRs-DDDAm-3	θ	Intensity	NRs-DDDAm-2	θ	Intensity	NRs-DDDAm-1	θ	Intensity
CsPbBr3标准卡片	15.081	60		10	2265.1		10	2829.56		10	2505.69
	15.211	80		10.01	2380.55		10.02	2958.01		10.02	2546.21
	21.498	100		10.02	2312.99		10.04	2725.18		10.04	2487.68
	21.657	40		10.03	2285.5		10.06	2801.79		10.06	2389.88
	24.164	40		10.04	2138.41		10.08	2886.19		10.08	2375.55
	25.208	20		10.05	2218.09		10.1	2751.56		10.1	2538.45
	26.346	40		10.06	2334.72		10.12	2873.95		10.12	2674.5
	26.506	20		10.07	2364.48		10.14	2945.57		10.14	2512.19
	28.586	40		10.08	2540.38		10.16	2724.46		10.16	2290.01
	30.378	70		10.09	2364.06		10.18	2638.36		10.18	2391.62
	30.698	80		10.1	2376.74		10.2	2757.7		10.2	2578.78
	34.195	40		10.11	2296.55		10.22	2494.69		10.22	2280.84
	34.33	40		10.12	2297.79		10.24	2544.92		10.24	2196.18
	34.466	20		10.13	2155.45		10.26	2643.2		10.26	2261.56
	37.603	60		10.14	2133.33		10.28	2595.65		10.28	2274.43
	37.767	60		10.15	2436.71		10.3	2498.53		10.3	2360.38
	37.933	60		10.16	2367.8		10.32	2507.18		10.32	2149.4
	43.692	70		10.17	2248.93		10.34	2523.85		10.34	2319.51
	44.141	20		10.18	2435.4		10.36	2478.47		10.36	2193.74
	46.61	20		10.19	2452.24		10.38	2412.98		10.38	2167.83
	49.013	20		10.2	2363.45		10.4	2586.59		10.4	2337.18
	49.382	20		10.21	2263.48		10.42	2313.32		10.42	2295.76
				10.22	2293.25		10.44	2415.6		10.44	2438.84
				10.23	2472.94		10.46	2533.41		10.46	2326.11
				10.24	2500		10.48	2665.53		10.48	2177.33
				10.25	1981.49		10.5	2411.88		10.5	2174.41
				10.26	1971.99		10.52	2360.72		10.52	2592.76
				10.27	2026.52		10.54	2605.82		10.54	2423.92
				10.28	2263.57		10.56	2655.93		10.56	2176.39
				10.29	2285.61		10.58	2496.02		10.58	2204.71
				10.3	2067.62		10.6	2452.43		10.6	2316.51
				10.31	2033.33		10.62	2635.38		10.62	2317.28
				10.32	2392.62		10.64	2487.84		10.64	2115.9
				10.33	2306.33		10.66	2459.56		10.66	2169.47
				10.34	2297.7		10.68	2643.53		10.68	2028.38
				10.35	2300		10.7	2650.62		10.7	2278.95
				10.36	2500.95		10.72	2696.27		10.72	2500.51
				10.37	2719.87		10.74	2622.91		10.74	2308.52
				10.38	2534.84		10.76	2593.55		10.76	2214.6
				10.39	2026.79		10.78	2545.44		10.78	2293.08
				10.4	2079.02		10.8	2741.91		10.8	2261.49
				10.41	2329.29		10.82	2581.26		10.82	2081.26
				10.42	2309.36		10.84	2605.15		10.84	2243.68
				10.43	2242.72		10.86	2492.93		10.86	2227.56
				10.44	2233.33		10.88	2652.54		10.88	2171.16
				10.45	2390.76		10.9	2674.36		10.9	2197.42
				10.46	2502.51		10.92	2590.46		10.92	2730.32
				10.47	2430.85		10.94	2468.09		10.94	2413.89
				10.48	2073.52		10.96	2949.88		10.96	2122.2
				10.49	2102.43		10.98	2976.31		10.98	2092.32
				10.5	2088.09		11	2836.85		11	2153.07
				10.51	2197.6		11.02	2978.45		11.02	2050.92
				10.52	2316.62		11.04	2715.56		11.04	2187.39
				10.53	1976.49		11.06	2615		11.06	2200
				10.54	2102.16		11.08	2792.27		11.08	2330.29
				10.55	2233.18		11.1	2808.33		11.1	2356.99
				10.56	2335.56		11.12	2532.63		11.12	2281.75
				10.57	2606.58		11.14	2745.66		11.14	2305.62
				10.58	2521.75		11.16	2858.5		11.16	2239.46
				10.59	2343.31		11.18	3057.92		11.18	2393.99
				10.6	2387.87		11.2	2677.34		11.2	2201.86
				10.61	2371.53		11.22	2901.57		11.22	2152.76
				10.62	2281.28		11.24	2802.74		11.24	2096.51
				10.63	2280.89		11.26	2585.43		11.26	2213.89
				10.64	2269.11		11.28	2826.28		11.28	2339.53
				10.65	2209.8		11.3	2651.55		11.3	2113.38
				10.66	2157.37		11.32	2824.08		11.32	2274.78
				10.67	2192.61		11.34	3207.76		11.34	2436.58
				10.68	2114.8		11.36	3051.07		11.36	2457.62
				10.69	1958.05		11.38	3101.92		11.38	2305.91
				10.7	2217.14		11.4	2986.44		11.4	2291.67
				10.71	2394.34		11.42	3005.46		11.42	2299.28
				10.72	2402.49		11.44	2658.18		11.44	2231.49
				10.73	2173.2		11.46	3111.99		11.46	2415.23
				10.74	2161.67		11.48	2937.76		11.48	2189.94
				10.75	2393.31		11.5	2985.09		11.5	2136.26
				10.76	2334.22		11.52	3052.47		11.52	2330.93
				10.77	2429.91		11.54	3233.06		11.54	2182.87
				10.78	2308.5		11.56	2900.68		11.56	2318.55
				10.79	2184.32		11.58	2957.76		11.58	2280.2
				10.8	2407.03		11.6	3065.31		11.6	2532.98
				10.81	2365.2		11.62	3082.59		11.62	2285.29
				10.82	2321.74		11.64	3106.08		11.64	2288.66
				10.83	2344.91		11.66	2949.19		11.66	2261.35
				10.84	2392.36		11.68	3206.04		11.68	2258.33
				10.85	2400		11.7	2975.89		11.7	2061.46
				10.86	2371.78		11.72	3169.5		11.72	2200.61
				10.87	2338.46		11.74	2987.39		11.74	2103.18
				10.88	2333.33		11.76	3148.16		11.76	2250.48
				10.89	2460.16		11.78	2985.24		11.78	2387.61
				10.9	2314.29		11.8	2823.1		11.8	2369.78
				10.91	2269.25		11.82	3080.24		11.82	2344.01
				10.92	2210.36		11.84	2957.34		11.84	2303.92
				10.93	2256.28		11.86	2888.84		11.86	2216.99
				10.94	2393.26		11.88	2875.79		11.88	2359.2
				10.95	2318.24		11.9	2746.82		11.9	2352.38
				10.96	2426.49		11.92	3125.23		11.92	2229.42
				10.97	2351.65		11.94	3098.87		11.94	2186.53
				10.98	2263.11		11.96	3038.96		11.96	2213.45
				10.99	2179.8		11.98	2950.54		11.98	2156.45
				11	2447.34		12	2798.73		12	2262.85
				11.01	2345.69		12.02	3227		12.02	2327.64
				11.02	2569.07		12.04	3064.54		12.04	2032.68
				11.03	2532.57		12.06	2944		12.06	2045.08
				11.04	2474.63		12.08	2662.99		12.08	2350.39
				11.05	2452.66		12.1	2798.47		12.1	2263.24
				11.06	2520		12.12	2801.66		12.12	2265.01
				11.07	2267.43		12.14	2762.5		12.14	2026.69
				11.08	2202.68		12.16	2765.83		12.16	2067.46
				11.09	2213.99		12.18	2639.3		12.18	2067.51
				11.1	2398.39		12.2	2617.51		12.2	1924.38
				11.11	2405.39		12.22	2534.33		12.22	2058.04
				11.12	2232.39		12.24	2794.35		12.24	2007.66
				11.13	2241.89		12.26	2720.3		12.26	2097.22
				11.14	2333.74		12.28	2506.51		12.28	2138.23
				11.15	2336.05		12.3	2386.2		12.3	1932.47
				11.16	2486.73		12.32	2292.85		12.32	2199.58
				11.17	2293.64		12.34	2626.69		12.34	2106.44
				11.18	2584.41		12.36	2524.91		12.36	1942.45
				11.19	2691.78		12.38	2508.33		12.38	2133.8
				11.2	2574.7		12.4	2448.7		12.4	2098.7
				11.21	2536.08		12.42	2486.37		12.42	1830.92
				11.22	2561.16		12.44	2290.61		12.44	1971.27
				11.23	2288.57		12.46	2437.85		12.46	2118.19
				11.24	2247.23		12.48	2272.36		12.48	2081.26
				11.25	2486.19		12.5	2473.06		12.5	1985.78
				11.26	2491.67		12.52	2232.46		12.52	2019.59
				11.27	2497.22		12.54	2266.85		12.54	2106.71
				11.28	2527.75		12.56	2497.73		12.56	2005.3
				11.29	2574.95		12.58	2621.47		12.58	1954.56
				11.3	2708.11		12.6	2574		12.6	1972.25
				11.31	2636.32		12.62	2618.56		12.62	1967.59
				11.32	2436.58		12.64	2573.13		12.64	2003.71
				11.33	2580.01		12.66	2307.47		12.66	2074.99
				11.34	2464.41		12.68	2519.26		12.68	2090.74
				11.35	2433.33		12.7	2520.41		12.7	1758.75
				11.36	2336.53		12.72	2479.7		12.72	2027.23
				11.37	2289.02		12.74	2452.83		12.74	1859.73
				11.38	2255.7		12.76	2479.55		12.76	2121.42
				11.39	2236.19		12.78	2387.36		12.78	2150.95
				11.4	2329.97		12.8	2389.76		12.8	2186.89
				11.41	2267.2		12.82	2443.3		12.82	1896.65
				11.42	2484.49		12.84	2420.51		12.84	2049.99
				11.43	2671.21		12.86	2298.78		12.86	1949.75
				11.44	2755.13		12.88	2386.43		12.88	2139.52
				11.45	2560.03		12.9	2517.76		12.9	2085.71
				11.46	2585.51		12.92	2533.33		12.92	1994.09
				11.47	2421.07		12.94	2459.81		12.94	2071.56
				11.48	2369.57		12.96	2236.91		12.96	2215.6
				11.49	2476.68		12.98	2399.28		12.98	2035.04
				11.5	2417.53		13	2373.62		13	2074.39
				11.51	2290.09		13.02	2307.98		13.02	2215.39
				11.52	2404		13.04	2607.95		13.04	2123.35
				11.53	2543.15		13.06	2481.45		13.06	2049.71
				11.54	2470.62		13.08	2700.03		13.08	1953.78
				11.55	2436.28		13.1	2396.6		13.1	1875.79
				11.56	2433.33		13.12	2503.64		13.12	1939.83
				11.57	2351.12		13.14	2510.38		13.14	2015.81
				11.58	2251.16		13.16	2544.88		13.16	1995.77
				11.59	2288.09		13.18	2754.51		13.18	2050.1
				11.6	2436.84		13.2	2557.03		13.2	2021.83
				11.61	2288.85		13.22	2729.28		13.22	2206.36
				11.62	2318.36		13.24	2860.42		13.24	2189.58
				11.63	2469.99		13.26	2889.57		13.26	2059.44
				11.64	2390.72		13.28	2979.07		13.28	2201.91
				11.65	2093.61		13.3	3035.34		13.3	2195.88
				11.66	2156.16		13.32	3019.84		13.32	2446.3
				11.67	2196.97		13.34	3038.48		13.34	2330.64
				11.68	2322.71		13.36	3157.94		13.36	2272
				11.69	2322.74		13.38	3327.52		13.38	2201.3
				11.7	2330.29		13.4	3299.19		13.4	2264.25
				11.71	2455.87		13.42	3538.32		13.42	2333.03
				11.72	2088.68		13.44	3778.01		13.44	2385.17
				11.73	2054.41		13.46	3612.69		13.46	2304.71
				11.74	2216.22		13.48	3634.03		13.48	2364.09
				11.75	2236.41		13.5	3742.99		13.5	2454.61
				11.76	2369.16		13.52	3903		13.52	2213.5
				11.77	2481.46		13.54	3852.71		13.54	2326.81
				11.78	2445.72		13.56	3928.36		13.56	2328.32
				11.79	2162.05		13.58	3862.24		13.58	2404.43
				11.8	2357.59		13.6	3936.59		13.6	2373.37
				11.81	2321.81		13.62	3567.77		13.62	2215.22
				11.82	2381.27		13.64	3508.33		13.64	2213.29
				11.83	2413.54		13.66	3407.49		13.66	2245.48
				11.84	2362.54		13.68	3211.69		13.68	2206.8
				11.85	2214.75		13.7	3600.62		13.7	2149.64
				11.86	2142.78		13.72	3400.63		13.72	2299.85
				11.87	2146.84		13.74	3228.99		13.74	2353.74
				11.88	2122.99		13.76	3114.97		13.76	2142.89
				11.89	2170.66		13.78	3178.95		13.78	2158.57
				11.9	2304.76		13.8	3005.18		13.8	2130.8
				11.91	2387.28		13.82	3010.84		13.82	2046.15
				11.92	2197.81		13.84	2959.36		13.84	2205.26
				11.93	2244.31		13.86	2921.36		13.86	2261.97
				11.94	2401.32		13.88	2873.74		13.88	2137.88
				11.95	2271.82		13.9	2816.61		13.9	1959.36
				11.96	2233.33		13.92	2751.16		13.92	2097.69
				11.97	2166.11		13.94	2948.77		13.94	2167.85
				11.98	2230.64		13.96	2911.96		13.96	2260.64
				11.99	2115.68		13.98	2964.19		13.98	2139.48
				12	2204.16		14	3324.28		14	2173.69
				12.01	2206.49		14.02	3233.74		14.02	2332.93
				12.02	1985.4		14.04	3115.79		14.04	2479.36
				12.03	2040.58		14.06	3334.78		14.06	2670.74
				12.04	2281.05		14.08	3638.07		14.08	2372.95
				12.05	2306.55		14.1	3690.44		14.1	2337.98
				12.06	2112.61		14.12	4174.52		14.12	2597.29
				12.07	1973.02		14.14	4336.39		14.14	2804.88
				12.08	2217.43		14.16	4690.39		14.16	2854.61
				12.09	2323.43		14.18	4905.91		14.18	2957.55
				12.1	2173.03		14.2	5450.34		14.2	3251.21
				12.11	2119.98		14.22	6206.97		14.22	3292.92
				12.12	2210.08		14.24	7060.59		14.24	3454.34
				12.13	2073.28		14.26	7545.09		14.26	3681.25
				12.14	1966.68		14.28	8364.15		14.28	4119.3
				12.15	2136.53		14.3	8824.72		14.3	4099.9
				12.16	2076.8		14.32	9743.96		14.32	4372.56
				12.17	2036.69		14.34	10266.6		14.34	4382.7
				12.18	1847.09		14.36	11087.1		14.36	4677.93
				12.19	1893.07		14.38	11218		14.38	4747.41
				12.2	2155.87		14.4	11603.6		14.4	5073.63
				12.21	1924.46		14.42	11949.2		14.42	5477.84
				12.22	2102.23		14.44	12035.1		14.44	5724.34
				12.23	2166.67		14.46	11725.7		14.46	5751.31
				12.24	1914.7		14.48	12129.8		14.48	5665.8
				12.25	2048.81		14.5	12637.4		14.5	5972.53
				12.26	2060.26		14.52	12597.5		14.52	6383.68
				12.27	2050		14.54	12701		14.54	6751.09
				12.28	2102.93		14.56	12718		14.56	7319.13
				12.29	1891.83		14.58	13199.1		14.58	7892.15
				12.3	1820.12		14.6	13906.6		14.6	8765.94
				12.31	2014.85		14.62	14883.9		14.62	9712.69
				12.32	1961.03		14.64	15817.6		14.64	11129.7
				12.33	1893.74		14.66	16629.1		14.66	12107.2
				12.34	1949.29		14.68	18235.6		14.68	13155.9
				12.35	1913.93		14.7	18831.4		14.7	13618.8
				12.36	1965.88		14.72	19594.5		14.72	14718.7
				12.37	1917.49		14.74	20435.6		14.74	16260.1
				12.38	2084.27		14.76	20978		14.76	16823.8
				12.39	2120.18		14.78	21794.3		14.78	17133.3
				12.4	1998.34		14.8	22205.3		14.8	17835.6
				12.41	2045.51		14.82	23069.6		14.82	18098.4
				12.42	2106.07		14.84	22734.5		14.84	17508.3
				12.43	2103.54		14.86	22508.7		14.86	17113.3
				12.44	2034.41		14.88	21736.1		14.88	16753.9
				12.45	2226.45		14.9	21140.9		14.9	16221.5
				12.46	2139.19		14.92	21347.1		14.92	14978.1
				12.47	2008.32		14.94	20883.6		14.94	14279.1
				12.48	2088.05		14.96	20892.3		14.96	13383.1
				12.49	2103.59		14.98	20668.5		14.98	12561.8
				12.5	2230.75		15	21271.1		15	11439.9
				12.51	1992.25		15.02	21291.3		15.02	10730.8
				12.52	1890.55		15.04	22965.7		15.04	10494.3
				12.53	1961.65		15.06	24754.7		15.06	10831
				12.54	2048.56		15.08	26912.8		15.08	10537.4
				12.55	2066.67		15.1	29415.4		15.1	10842.7
				12.56	2053.64		15.12	31972.1		15.12	11021
				12.57	2141.16		15.14	33028.1		15.14	10829.2
				12.58	1945.39		15.16	34329.3		15.16	11002.5
				12.59	1909.35		15.18	33728		15.18	10447.8
				12.6	2124.68		15.2	32570.7		15.2	10193.6
				12.61	1949.45		15.22	29618.5		15.22	9626.9
				12.62	2013.19		15.24	25862.4		15.24	9153.31
				12.63	1881.28		15.26	23236		15.26	8133.54
				12.64	2079.79		15.28	20156.5		15.28	7113.78
				12.65	2072.22		15.3	17461.8		15.3	6177.22
				12.66	2024.09		15.32	14677.4		15.32	5749.68
				12.67	1887.18		15.34	13083.7		15.34	4719.07
				12.68	2057.06		15.36	11319.3		15.36	4513.59
				12.69	1987.33		15.38	9997.1		15.38	4455.55
				12.7	1950		15.4	9143.93		15.4	4210.95
				12.71	1975.84		15.42	8803.37		15.42	3907.46
				12.72	1867.13		15.44	8087.59		15.44	3843.22
				12.73	1859.14		15.46	7669.31		15.46	3638.57
				12.74	2047.21		15.48	7236.28		15.48	3551.08
				12.75	1880.9		15.5	6730.92		15.5	3122.59
				12.76	1623.46		15.52	6261.86		15.52	3220.87
				12.77	1746.89		15.54	5574.36		15.54	3091.2
				12.78	1954.38		15.56	5622.15		15.56	3157.89
				12.79	2025.71		15.58	5659.93		15.58	2745.36
				12.8	2084.73		15.6	5355.36		15.6	2958.11
				12.81	2048.63		15.62	5350.61		15.62	2912.24
				12.82	1930.66		15.64	4896.12		15.64	2782.5
				12.83	1810.21		15.66	4957.97		15.66	2711.32
				12.84	1949.98		15.68	4892.62		15.68	2559.06
				12.85	1846.26		15.7	4705.73		15.7	2437.82
				12.86	1889.62		15.72	4827.48		15.72	2644.48
				12.87	2121.4		15.74	5080.91		15.74	2505.84
				12.88	1978.72		15.76	4832.3		15.76	2525.23
				12.89	1916.67		15.78	4805.12		15.78	2541.67
				12.9	2172.12		15.8	4823.35		15.8	2675.24
				12.91	2135.12		15.82	4811.65		15.82	2755.05
				12.92	2048.97		15.84	4608.3		15.84	2526.62
				12.93	2097.08		15.86	4791.52		15.86	2526.63
				12.94	1976.51		15.88	4656.95		15.88	2448.47
				12.95	1933.33		15.9	4827.83		15.9	2544.73
				12.96	1958.79		15.92	4757.06		15.92	2402.2
				12.97	2055.69		15.94	4598.83		15.94	2305.21
				12.98	2070.62		15.96	4560.03		15.96	2358.01
				12.99	2206.39		15.98	4419.11		15.98	2355.11
				13	2402.33		16	4065.39		16	2528.84
				13.01	2361.2		16.02	3817.88		16.02	2270.55
				13.02	2016.38		16.04	3907.26		16.04	2264.41
				13.03	1777.3		16.06	3565.05		16.06	2111.55
				13.04	1986.58		16.08	3110.18		16.08	1961.04
				13.05	2054.01		16.1	3023.26		16.1	1986.1
				13.06	1885.6		16.12	2820.7		16.12	1887.96
				13.07	1909.16		16.14	2832.51		16.14	1693.71
				13.08	1958.6		16.16	2771.05		16.16	1761.85
				13.09	2055.02		16.18	2375.3		16.18	1712.78
				13.1	2259.93		16.2	2222.45		16.2	1658.83
				13.11	2467.94		16.22	2136.15		16.22	1722.19
				13.12	2226.91		16.24	2051.1		16.24	1695.77
				13.13	2208.88		16.26	2052.99		16.26	1696.43
				13.14	2283.66		16.28	2189.24		16.28	1719.64
				13.15	2237.13		16.3	2205.38		16.3	1783.86
				13.16	2392.59		16.32	2082.39		16.32	1617.05
				13.17	2525.35		16.34	1841.09		16.34	1599.31
				13.18	2449.6		16.36	1835.52		16.36	1790.97
				13.19	2278.71		16.38	1817.41		16.38	1737.39
				13.2	2195.73		16.4	1821.36		16.4	1779.96
				13.21	2308.59		16.42	1948.61		16.42	1676.39
				13.22	2412.59		16.44	1983.33		16.44	1693.66
				13.23	2358.28		16.46	1983.33		16.46	1545.98
				13.24	2070.82		16.48	1860.06		16.48	1714.12
				13.25	2208.2		16.5	1896.31		16.5	1541.62
				13.26	2395.69		16.52	1858.38		16.52	1591.58
				13.27	2508.19		16.54	1809.31		16.54	1625
				13.28	2533.33		16.56	1696.56		16.56	1637.93
				13.29	2570.71		16.58	1802.32		16.58	1790.23
				13.3	2545.98		16.6	1899.75		16.6	1639.72
				13.31	2632.88		16.62	1994.04		16.62	1454.38
				13.32	2542.32		16.64	1945.81		16.64	1545.51
				13.33	2437.87		16.66	1879.95		16.66	1647.69
				13.34	2317.32		16.68	1911.68		16.68	1499.48
				13.35	2258.51		16.7	1995.67		16.7	1450
				13.36	2336.81		16.72	1856.2		16.72	1552.7
				13.37	2490.6		16.74	1859.63		16.74	1512.79
				13.38	2483.8		16.76	1695.61		16.76	1421.19
				13.39	2380.03		16.78	1622.46		16.78	1636.84
				13.4	2263.42		16.8	1757.36		16.8	1439.74
				13.41	2492.89		16.82	1742.5		16.82	1460.56
				13.42	2583.33		16.84	1897.35		16.84	1542.73
				13.43	2311.79		16.86	1937.24		16.86	1622.11
				13.44	2352.35		16.88	1933.33		16.88	1488.75
				13.45	2400		16.9	1806.02		16.9	1498.95
				13.46	2276.82		16.92	1683.99		16.92	1516.67
				13.47	2147.17		16.94	1651.98		16.94	1586.56
				13.48	2239.68		16.96	1732.52		16.96	1627.38
				13.49	2529.18		16.98	1783.7		16.98	1677.72
				13.5	2297.29		17	1652.28		17	1457.25
				13.51	2134.23		17.02	1551.37		17.02	1389.66
				13.52	2411.07		17.04	1602.89		17.04	1549.76
				13.53	2553.44		17.06	1707.13		17.06	1600
				13.54	2395.17		17.08	1821.7		17.08	1600
				13.55	2394.54		17.1	1761.72		17.1	1587.39
				13.56	2331.04		17.12	1575.84		17.12	1432.14
				13.57	2177.76		17.14	1587.93		17.14	1477.74
				13.58	2157.76		17.16	1740.37		17.16	1489.47
				13.59	2215.49		17.18	1789.62		17.18	1508.46
				13.6	2306.52		17.2	1634.78		17.2	1479.02
				13.61	2296.76		17.22	1483.03		17.22	1397.7
				13.62	2344.24		17.24	1506.37		17.24	1381.26
				13.63	2293.63		17.26	1568.8		17.26	1420.88
				13.64	2242.34		17.28	1627.09		17.28	1420.83
				13.65	2172.56		17.3	1622.93		17.3	1454.13
				13.66	2150		17.32	1572.99		17.32	1566.49
				13.67	2295.66		17.34	1471.08		17.34	1375.62
				13.68	2301.48		17.36	1566.2		17.36	1387.17
				13.69	2271.21		17.38	1633.21		17.38	1491.31
				13.7	2315.11		17.4	1710.02		17.4	1386.17
				13.71	2297.03		17.42	1652.63		17.42	1335.46
				13.72	2138.2		17.44	1562.98		17.44	1457.37
				13.73	2107.51		17.46	1585.04		17.46	1438.04
				13.74	2128.74		17.48	1470.02		17.48	1459.99
				13.75	2241.95		17.5	1468.28		17.5	1524.47
				13.76	2162.74		17.52	1588.35		17.52	1504.6
				13.77	2128.72		17.54	1550.95		17.54	1608.91
				13.78	2109.25		17.56	1469.52		17.56	1483.55
				13.79	2100		17.58	1665.55		17.58	1517.38
				13.8	1991.78		17.6	1557.1		17.6	1439.26
				13.81	1998.06		17.62	1448.64		17.62	1486.05
				13.82	2196.76		17.64	1335.1		17.64	1363.17
				13.83	2362.65		17.66	1379.73		17.66	1234.73
				13.84	2268.12		17.68	1561.52		17.68	1251.22
				13.85	2312.51		17.7	1549.34		17.7	1315.63
				13.86	2242.26		17.72	1488.31		17.72	1357.79
				13.87	2271.77		17.74	1450.57		17.74	1397.21
				13.88	2311.95		17.76	1508.79		17.76	1383.92
				13.89	2436.11		17.78	1539.43		17.78	1393.29
				13.9	2411.72		17.8	1541.67		17.8	1418.27
				13.91	2359.48		17.82	1505.17		17.82	1491.91
				13.92	2326.16		17.84	1588.89		17.84	1389.05
				13.93	2292.85		17.86	1618.93		17.86	1372.02
				13.94	2271.43		17.88	1574.22		17.88	1359.08
				13.95	2373.68		17.9	1449.29		17.9	1283.37
				13.96	2594.89		17.92	1420.43		17.92	1337
				13.97	2512.32		17.94	1515.67		17.94	1415.03
				13.98	2414.41		17.96	1525.85		17.96	1360.87
				13.99	2459.27		17.98	1377.92		17.98	1399.69
				14	2483.33		18	1656.42		18	1418.97
				14.01	2483.33		18.02	1458.28		18.02	1434.72
				14.02	2719.88		18.04	1459.61		18.04	1507.81
				14.03	2804.85		18.06	1568.4		18.06	1395.18
				14.04	2929.9		18.08	1405.66		18.08	1485.67
				14.05	3148.53		18.1	1339.33		18.1	1499.71
				14.06	3228.46		18.12	1413.52		18.12	1579.13
				14.07	3103.73		18.14	1489.52		18.14	1497.05
				14.08	3191.27		18.16	1394.82		18.16	1252.84
				14.09	3449.98		18.18	1517.11		18.18	1210.81
				14.1	3462.81		18.2	1416.41		18.2	1213.08
				14.11	3421.59		18.22	1510.79		18.22	1339.35
				14.12	3440.14		18.24	1539.31		18.24	1391.67
				14.13	3508.64		18.26	1453.69		18.26	1308.48
				14.14	3556.77		18.28	1383.45		18.28	1245.32
				14.15	3601.79		18.3	1325.16		18.3	1274.84
				14.16	3885.75		18.32	1426.79		18.32	1475.27
				14.17	4011.69		18.34	1398.09		18.34	1425.77
				14.18	4110.11		18.36	1461.22		18.36	1369.09
				14.19	4406.78		18.38	1535.42		18.38	1496.53
				14.2	4458.35		18.4	1426.17		18.4	1502.83
				14.21	4176.96		18.42	1286.65		18.42	1394.98
				14.22	4194.75		18.44	1244.12		18.44	1199.48
				14.23	4296.54		18.46	1288.68		18.46	1415.41
				14.24	4409.67		18.48	1490.31		18.48	1380.71
				14.25	4624.24		18.5	1554.94		18.5	1258.03
				14.26	4549.11		18.52	1503.14		18.52	1168.91
				14.27	4552.92		18.54	1243.47		18.54	1235.27
				14.28	4525.39		18.56	1287.76		18.56	1374.34
				14.29	4615.79		18.58	1385.02		18.58	1469.2
				14.3	4423.71		18.6	1400		18.6	1375.06
				14.31	4247.31		18.62	1324.29		18.62	1266.76
				14.32	4239.77		18.64	1285.85		18.64	1276.57
				14.33	4088.42		18.66	1347.25		18.66	1210.32
				14.34	4235.77		18.68	1380.81		18.68	1262.06
				14.35	3907.01		18.7	1389.13		18.7	1352.17
				14.36	3808.77		18.72	1391.67		18.72	1328.67
				14.37	4068.57		18.74	1339.61		18.74	1360.39
				14.38	4074.72		18.76	1287.78		18.76	1314.01
				14.39	4377.87		18.78	1419.26		18.78	1191.01
				14.4	4510.38		18.8	1471.81		18.8	1190.35
				14.41	4190.43		18.82	1420.61		18.82	1311.96
				14.42	4072.91		18.84	1279.24		18.84	1295.08
				14.43	4094.78		18.86	1207.77		18.86	1324.1
				14.44	4225.81		18.88	1245.89		18.88	1367.21
				14.45	4237.62		18.9	1289.59		18.9	1420.84
				14.46	4262.34		18.92	1294.28		18.92	1275.68
				14.47	4408.83		18.94	1428.87		18.94	1354.35
				14.48	4911.23		18.96	1320.37		18.96	1316.51
				14.49	5185		18.98	1218.86		18.98	1369.33
				14.5	5250.81		19	1447.58		19	1285.65
				14.51	5300.78		19.02	1495.75		19.02	1361.55
				14.52	5430.27		19.04	1279.13		19.04	1390.9
				14.53	5687.65		19.06	1344.92		19.06	1403.38
				14.54	5998.82		19.08	1388.32		19.08	1393.99
				14.55	5930.02		19.1	1312.71		19.1	1338.03
				14.56	6065.12		19.12	1345.55		19.12	1288.39
				14.57	6494.73		19.14	1499.28		19.14	1275
				14.58	6853.45		19.16	1569.62		19.16	1269.36
				14.59	6904.83		19.18	1417.21		19.18	1317.38
				14.6	6951.03		19.2	1341.67		19.2	1364.18
				14.61	7445.56		19.22	1313.56		19.22	1318.79
				14.62	8263.67		19.24	1204.55		19.24	1308.51
				14.63	8831.36		19.26	1169.55		19.26	1311.06
				14.64	8966.67		19.28	1298.22		19.28	1392.35
				14.65	9079.02		19.3	1263.23		19.3	1360.61
				14.66	9178.24		19.32	1272.54		19.32	1375.29
				14.67	9839.28		19.34	1316.74		19.34	1227.01
				14.68	10643.1		19.36	1285.99		19.36	1214.12
				14.69	11174.4		19.38	1322.33		19.38	1266.7
				14.7	11551.6		19.4	1366.68		19.4	1391.75
				14.71	11689		19.42	1352.79		19.42	1422.24
				14.72	11700		19.44	1363.85		19.44	1314.06
				14.73	11923.1		19.46	1336.23		19.46	1238.97
				14.74	12267.4		19.48	1394.11		19.48	1379.89
				14.75	12505.8		19.5	1267.59		19.5	1248.39
				14.76	13456.9		19.52	1205.4		19.52	1240.99
				14.77	13588.7		19.54	1321.38		19.54	1142.87
				14.78	13622.2		19.56	1347.48		19.56	1253.81
				14.79	13639		19.58	1267.37		19.58	1201.58
				14.8	13799.6		19.6	1277.26		19.6	1273.23
				14.81	13933.2		19.62	1360.32		19.62	1278.72
				14.82	14160.3		19.64	1249.29		19.64	1252.62
				14.83	14355.1		19.66	1218.75		19.66	1192.7
				14.84	14433.1		19.68	1427.38		19.68	1382.28
				14.85	14483.1		19.7	1486.82		19.7	1358.17
				14.86	14290.5		19.72	1379.5		19.72	1266.99
				14.87	14095.2		19.74	1360.54		19.74	1247.45
				14.88	14094		19.76	1173.94		19.76	1225.37
				14.89	13885.7		19.78	1088.38		19.78	1298.07
				14.9	13898.5		19.8	1257.18		19.8	1244.11
				14.91	14186.2		19.82	1374.14		19.82	1234.97
				14.92	14135.5		19.84	1348.42		19.84	1344.83
				14.93	13951.4		19.86	1395.18		19.86	1348.47
				14.94	13965.7		19.88	1406.38		19.88	1254.91
				14.95	14678.2		19.9	1450.9		19.9	1297.44
				14.96	15033.3		19.92	1322.01		19.92	1406.2
				14.97	15240.8		19.94	1303.15		19.94	1264.44
				14.98	15480.9		19.96	1239.76		19.96	1295.39
				14.99	15800.7		19.98	1194.05		19.98	1329.17
				15	15802.7		20	1274.89		20	1335.08
				15.01	15755.1		20.02	1273.93		20.02	1323.29
				15.02	15918.8		20.04	1303.35		20.04	1409.7
				15.03	15945.7		20.06	1391.94		20.06	1269.54
				15.04	16426.5		20.08	1329.23		20.08	1163.65
				15.05	16483.3		20.1	1253.74		20.1	1299.51
				15.06	16096		20.12	1289.42		20.12	1295.4
				15.07	15668.8		20.14	1343.16		20.14	1265.9
				15.08	14954.7		20.16	1342.46		20.16	1243.25
				15.09	14574.4		20.18	1338.62		20.18	1309.56
				15.1	14188.2		20.2	1209.72		20.2	1231.67
				15.11	13579.7		20.22	1164.96		20.22	1158.33
				15.12	12887.1		20.24	1257.02		20.24	1147.81
				15.13	12084.8		20.26	1263.21		20.26	1131.15
				15.14	11332		20.28	1257.41		20.28	1245.73
				15.15	10793.5		20.3	1350.54		20.3	1274.73
				15.16	10107.8		20.32	1311.01		20.32	1270.94
				15.17	9227.35		20.34	1268.79		20.34	1283.33
				15.18	8354.07		20.36	1201.92		20.36	1293.77
				15.19	7761.26		20.38	1173.97		20.38	1221.81
				15.2	7386.32		20.4	1240.6		20.4	1180.2
				15.21	7181.28		20.42	1254.2		20.42	1250.91
				15.22	6621.49		20.44	1293.58		20.44	1302.05
				15.23	6067.01		20.46	1350.92		20.46	1292.78
				15.24	5884.74		20.48	1268.31		20.48	1200.51
				15.25	5483.9		20.5	1316.89		20.5	1222.37
				15.26	5394.13		20.52	1336.87		20.52	1292.48
				15.27	5477.28		20.54	1246.47		20.54	1380.5
				15.28	5366.72		20.56	1208.33		20.56	1378.67
				15.29	5088.18		20.58	1223.76		20.58	1411.68
				15.3	4871.44		20.6	1279.53		20.6	1362.74
				15.31	4467.85		20.62	1395.47		20.62	1257.08
				15.32	4182.19		20.64	1439.76		20.64	1235.24
				15.33	4164.98		20.66	1397.56		20.66	1349
				15.34	4099.02		20.68	1375		20.68	1396.25
				15.35	3902.6		20.7	1339.33		20.7	1378.24
				15.36	3827.18		20.72	1387.91		20.72	1293.57
				15.37	3591.66		20.74	1301.2		20.74	1272.16
				15.38	3607.45		20.76	1353.68		20.76	1398.23
				15.39	3720.97		20.78	1482.2		20.78	1476.8
				15.4	3743.81		20.8	1321.12		20.8	1604.77
				15.41	3708.14		20.82	1311.15		20.82	1551.97
				15.42	3578.78		20.84	1459.01		20.84	1567.57
				15.43	3328.66		20.86	1488.18		20.86	1572.88
				15.44	3352.31		20.88	1469.97		20.88	1528.3
				15.45	3443.76		20.9	1622.38		20.9	1575.23
				15.46	3450		20.92	1619.67		20.92	1633.41
				15.47	3439.6		20.94	1494.91		20.94	1559.85
				15.48	3246.28		20.96	1653.37		20.96	1635.02
				15.49	3195.62		20.98	1618.55		20.98	1595.17
				15.5	3295.56		21	1583.12		21	1647.94
				15.51	3167.57		21.02	1623.38		21.02	1696.86
				15.52	2973.52		21.04	1701.18		21.04	1761.12
				15.53	3020.05		21.06	1768.26		21.06	1879.6
				15.54	3155.63		21.08	1760.13		21.08	1886.93
				15.55	3117.46		21.1	1735.15		21.1	1940.9
				15.56	3056.36		21.12	1710.17		21.12	2016.38
				15.57	3080.89		21.14	1675.33		21.14	1929.72
				15.58	2914.86		21.16	1840.62		21.16	1937.16
				15.59	2748.62		21.18	1858.44		21.18	2060.53
				15.6	2839.84		21.2	1778.42		21.2	2113.24
				15.61	2916.67		21.22	1784.81		21.22	2062.72
				15.62	2834.72		21.24	1742.7		21.24	2083.76
				15.63	2875.42		21.26	1796.34		21.26	2100.55
				15.64	3117.32		21.28	1848.57		21.28	2088.22
				15.65	3182.28		21.3	1870.91		21.3	2047.8
				15.66	3180.6		21.32	1862.46		21.32	2002.07
				15.67	2924.89		21.34	1778.49		21.34	2152.03
				15.68	2912.86		21.36	1791.56		21.36	2164.78
				15.69	3128.51		21.38	1843.02		21.38	2057.76
				15.7	3240.63		21.4	1743.59		21.4	2062.36
				15.71	3185.5		21.42	1782.57		21.42	2035.04
				15.72	3184.01		21.44	1910.06		21.44	1932.49
				15.73	3176.17		21.46	1782.8		21.46	2013.32
				15.74	3271.36		21.48	1700.31		21.48	2041.04
				15.75	3238.87		21.5	1772.99		21.5	1962.87
				15.76	3116.21		21.52	1841.88		21.52	1975.21
				15.77	3083.33		21.54	1656.17		21.54	2009.57
				15.78	3194.11		21.56	1562.1		21.56	1906.81
				15.79	3156.01		21.58	1708.48		21.58	1882.23
				15.8	2992.9		21.6	1735.72		21.6	1810.73
				15.81	3184.27		21.62	1766.55		21.62	1824.83
				15.82	3329.95		21.64	1588.85		21.64	1871.52
				15.83	3386.78		21.66	1497.22		21.66	1736.27
				15.84	3413.32		21.68	1515.76		21.68	1706.77
				15.85	3380.01		21.7	1483.33		21.7	1693.32
				15.86	3376.65		21.72	1398.45		21.72	1583.98
				15.87	3293.59		21.74	1413.37		21.74	1505.09
				15.88	3183.53		21.76	1526.71		21.76	1473.93
				15.89	3150		21.78	1444.65		21.78	1532.37
				15.9	3120.18		21.8	1453.08		21.8	1559.91
				15.91	3090.07		21.82	1458.49		21.82	1448.11
				15.92	3142.84		21.84	1348.63		21.84	1496.42
				15.93	3054.55		21.86	1368.94		21.86	1498.42
				15.94	2818.24		21.88	1500.45		21.88	1480.86
				15.95	2726.55		21.9	1469.08		21.9	1515.7
				15.96	2634.6		21.92	1312.8		21.92	1508.33
				15.97	2566.67		21.94	1259.27		21.94	1462.02
				15.98	2596.22		21.96	1312.91		21.96	1341.76
				15.99	2478.91		21.98	1299.22		21.98	1339.63
				16	2108.12		22	1249.12		22	1345.58
				16.01	2044.3		22.02	1200.26		22.02	1340.54
				16.02	2133.33		22.04	1180.45		22.04	1293.17
				16.03	2290.07		22.06	1159.57		22.06	1251.68
				16.04	2321.72		22.08	1128.76		22.08	1280.4
				16.05	2090.74		22.1	1230.12		22.1	1236.82
				16.06	2074.05		22.12	1225.41		22.12	1278.36
				16.07	2120.75		22.14	1168.22		22.14	1318.12
				16.08	2109.74		22.16	1215.16		22.16	1350.78
				16.09	1941.55		22.18	1223.51		22.18	1254.73
				16.1	1845.82		22.2	1158.48		22.2	1097.08
				16.11	1944.32		22.22	1107.62		22.22	1048.57
				16.12	1970.91		22.24	1149.68		22.24	1033.33
				16.13	1853.16		22.26	1245.77		22.26	979.227
				16.14	1754.32		22.28	1192.64		22.28	1036.86
				16.15	1646.38		22.3	1031.95		22.3	1075.57
				16.16	1583.33		22.32	1029.46		22.32	1176.87
				16.17	1641.17		22.34	1110.2		22.34	1174.62
				16.18	1587.05		22.36	1195.91		22.36	1048.79
				16.19	1603.22		22.38	1227.69		22.38	1082.42
				16.2	1820.36		22.4	1221.7		22.4	1156.18
				16.21	1904.55		22.42	1162.18		22.42	1138.87
				16.22	1902.5		22.44	993.462		22.44	1015.66
				16.23	1792.23		22.46	1019.64		22.46	1039.15
				16.24	1719.12		22.48	1164.81		22.48	1080.77
				16.25	1580.55		22.5	1208.83		22.5	1085.83
				16.26	1628.81		22.52	1018.31		22.52	1182.3
				16.27	1645.21		22.54	982.47		22.54	1224.53
				16.28	1509.58		22.56	1042.45		22.56	1124.43
				16.29	1514.19		22.58	1088.56		22.58	1098.66
				16.3	1701.88		22.6	1157.07		22.6	1193.77
				16.31	1712.37		22.62	1128.96		22.62	1163.43
				16.32	1585.98		22.64	1050.86		22.64	1100
				16.33	1625.67		22.66	1044.28		22.66	1187.07
				16.34	1711.67		22.68	1121.73		22.68	1079.81
				16.35	1780.51		22.7	1159.02		22.7	938.697
				16.36	1741.27		22.72	1097.06		22.72	1048.93
				16.37	1636.27		22.74	1012.03		22.74	1120.68
				16.38	1505.98		22.76	1112.17		22.76	1017.44
				16.39	1555.4		22.78	1160.68		22.78	1015.43
				16.4	1668.76		22.8	1091.14		22.8	1108.6
				16.41	1514.72		22.82	1032.1		22.82	1009.4
				16.42	1476.89		22.84	1043.06		22.84	946.878
				16.43	1540.65		22.86	1044.64		22.86	991.883
				16.44	1561.33		22.88	1000		22.88	940.263
				16.45	1555.37		22.9	1080.92		22.9	908.888
				16.46	1421.62		22.92	1132.83		22.92	941.835
				16.47	1482.11		22.94	1087.12		22.94	996.678
				16.48	1627.86		22.96	1075.14		22.96	1024.72
				16.49	1631.45		22.98	1074.88		22.98	1021.01
				16.5	1588.88		23	1134.18		23	982.697
				16.51	1557.41		23.02	1090.49		23.02	962.815
				16.52	1513.04		23.04	991.74		23.04	1046.32
				16.53	1511.02		23.06	1025.17		23.06	1049.65
				16.54	1496.46		23.08	1142.14		23.08	979.06
				16.55	1439.05		23.1	1074.48		23.1	1016.86
				16.56	1563.78		23.12	954.217		23.12	995.727
				16.57	1692.52		23.14	995.83		23.14	966.64
				16.58	1690.83		23.16	1041.57		23.16	1004.2
				16.59	1600.9		23.18	1037.7		23.18	1024.86
				16.6	1505.89		23.2	1037.21		23.2	1012.79
				16.61	1474.2		23.22	1025.48		23.22	999.727
				16.62	1475.79		23.24	1036.79		23.24	1025.09
				16.63	1474.22		23.26	1141.27		23.26	1094.88
				16.64	1484.87		23.28	1109.26		23.28	1117.48
				16.65	1418.19		23.3	1008.86		23.3	1009.12
				16.66	1486.17		23.32	995.465		23.32	1011.54
				16.67	1536.54		23.34	1033.01		23.34	1021.73
				16.68	1465.22		23.36	1078.54		23.36	954.615
				16.69	1585.64		23.38	1059.51		23.38	941.472
				16.7	1709.03		23.4	939.295		23.4	950
				16.71	1617.45		23.42	980.153		23.42	974.317
				16.72	1362.18		23.44	1059.55		23.44	987.865
				16.73	1324.62		23.46	1081.26		23.46	930.592
				16.74	1515.49		23.48	1073.45		23.48	955.857
				16.75	1573.08		23.5	1031.88		23.5	1057.46
				16.76	1594.81		23.52	1079.01		23.52	1015.11
				16.77	1570.69		23.54	1079.33		23.54	949.678
				16.78	1534.54		23.56	1015.04		23.56	954.335
				16.79	1603.55		23.58	993.88		23.58	934.043
				16.8	1596.52		23.6	1005.84		23.6	984.347
				16.81	1532.19		23.62	970.64		23.62	1006.68
				16.82	1409.98		23.64	931.383		23.64	973.79
				16.83	1316.67		23.66	930.817		23.66	1011.87
				16.84	1361		23.68	916.2		23.68	965.763
				16.85	1470.84		23.7	849.55		23.7	896.06
				16.86	1480.28		23.72	929.128		23.72	938.862
				16.87	1371.52		23.74	1000.48		23.74	987.742
				16.88	1457.77		23.76	964.247		23.76	912.827
				16.89	1618.56		23.78	952.878		23.78	974.055
				16.9	1562.05		23.8	932.09		23.8	1117.73
				16.91	1738.06		23.82	895.013		23.82	1064.96
				16.92	1791.23		23.84	962.72		23.84	1028.88
				16.93	1563.26		23.86	1036.63		23.86	963.553
				16.94	1569.98		23.88	1115.77		23.88	883.332
				16.95	1545.97		23.9	1122.17		23.9	852.447
				16.96	1361.98		23.92	1099.45		23.92	889.865
				16.97	1292.8		23.94	1066.71		23.94	963.467
				16.98	1412.37		23.96	938.49		23.96	1003.71
				16.99	1517.38		23.98	913.515		23.98	1039.87
				17	1498.63		24	922.923		24	996.872
				17.01	1432.01		24.02	1003.37		24.02	933.775
				17.02	1477.87		24.04	1093.3		24.04	924.452
				17.03	1627.76		24.06	1094.63		24.06	979.538
				17.04	1605.09		24.08	1024.24		24.08	982.575
				17.05	1533.9		24.1	1024.91		24.1	972.768
				17.06	1429.54		24.12	976.935		24.12	980.175
				17.07	1411.18		24.14	956.188		24.14	994.085
				17.08	1388.46		24.16	1112.56		24.16	966.668
				17.09	1326.17		24.18	1124.61		24.18	914.202
				17.1	1418		24.2	1079.6		24.2	909.83
				17.11	1449.58		24.22	1026.49		24.22	949.753
				17.12	1493.06		24.24	955.497		24.24	919.503
				17.13	1550		24.26	993.678		24.26	959.337
				17.14	1592.54		24.28	1050.92		24.28	999.08
				17.15	1641.83		24.3	971.39		24.3	960.25
				17.16	1573.65		24.32	979.29		24.32	896.31
				17.17	1550.83		24.34	1092.63		24.34	873.255
				17.18	1532.33		24.36	1002.5		24.36	883.07
				17.19	1492.01		24.38	947.66		24.38	939.665
				17.2	1533.54		24.4	993.7		24.4	994.915
				17.21	1608.96		24.42	905.653		24.42	1034.37
				17.22	1607.79		24.44	849.442		24.44	1035.92
				17.23	1474.41		24.46	946.17		24.46	970.06
				17.24	1374.84		24.48	1013.04		24.48	866.668
				17.25	1400.24		24.5	1022.8		24.5	848.58
				17.26	1408.19		24.52	1016.4		24.52	853.872
				17.27	1349.97		24.54	983.332		24.54	906.07
				17.28	1316.66		24.56	986.925		24.56	978.893
				17.29	1441.53		24.58	1020.35		24.58	971.138
				17.3	1558.39		24.6	1001.11		24.6	916.737
				17.31	1558.23		24.62	917.862		24.62	961.923
				17.32	1591.62		24.64	890.533		24.64	911.972
				17.33	1575.17		24.66	859.562		24.66	851.365
				17.34	1450.83		24.68	871.263		24.68	840.227
				17.35	1374.76		24.7	846.965		24.7	936.367
				17.36	1432.96		24.72	831.44		24.72	1008.33
				17.37	1376.17		24.74	883.697		24.74	1015.37
				17.38	1275.12		24.76	927.242		24.76	993.4
				17.39	1242.06		24.78	1029.83		24.78	950
				17.4	1274		24.8	965.59		24.8	984.947
				17.41	1357.87		24.82	869.388		24.82	1019.39
				17.42	1399.66		24.84	943.913		24.84	940.87
				17.43	1424.82		24.86	1005.6		24.86	903.445
				17.44	1465.9		24.88	932.565		24.88	994.362
				17.45	1410.59		24.9	959.76		24.9	1019.52
				17.46	1292.32		24.92	898.32		24.92	906.975
				17.47	1307.19		24.94	866.245		24.94	781.875
				17.48	1277.17		24.96	897.567		24.96	839.673
				17.49	1175.76		24.98	865.175		24.98	911.755
				17.5	1327.47		25	830.638		25	957.617
				17.51	1492.5		25.02	804.115		25.02	958.793
				17.52	1458.62		25.04	892.295		25.04	827.455
				17.53	1425.91		25.06	965.383		25.06	819.315
				17.54	1432.07		25.08	945.928		25.08	921.852
				17.55	1522.7		25.1	907.122		25.1	968.638
				17.56	1567.35		25.12	990.207		25.12	974.702
				17.57	1597.88		25.14	974.678		25.14	867.967
				17.58	1642.03		25.16	893.308		25.16	833.533
				17.59	1514.01		25.18	859.965		25.18	874.95
				17.6	1303.91		25.2	831.66		25.2	864.962
				17.61	1248.39		25.22	938.003		25.22	928.322
				17.62	1370.42		25.24	1043.57		25.24	943.275
				17.63	1427.14		25.26	970.112		25.26	955.028
				17.64	1328.09		25.28	956.595		25.28	897.245
				17.65	1298.19		25.3	989.688		25.3	856.133
				17.66	1388.4		25.32	939.705		25.32	929.79
				17.67	1410.72		25.34	860.69		25.34	910.732
				17.68	1429.4		25.36	948.195		25.36	863.055
				17.69	1554.81		25.38	948.565		25.38	870.31
				17.7	1530.68		25.4	917.095		25.4	872.732
				17.71	1331.87		25.42	914.342		25.42	898.615
				17.72	1185.5		25.44	924.153		25.44	880.102
				17.73	1297.81		25.46	873.665		25.46	894.335
				17.74	1420.07		25.48	842.263		25.48	934.643
				17.75	1312.38		25.5	864.758		25.5	908.32
				17.76	1327.42		25.52	925.678		25.52	857.655
				17.77	1455.31		25.54	935.085		25.54	899.28
				17.78	1438.27		25.56	947.13		25.56	893.188
				17.79	1382.08		25.58	833.753		25.58	867.05
				17.8	1353.85		25.6	836.29		25.6	917.827
				17.81	1338.39		25.62	927.905		25.62	898.612
				17.82	1368		25.64	891.668		25.64	829.075
				17.83	1380.61		25.66	932.482		25.66	830.312
				17.84	1409.03		25.68	934.24		25.68	944.952
				17.85	1354.23		25.7	831.247		25.7	1006.29
				17.86	1315.23		25.72	885.275		25.72	910.355
				17.87	1416.96		25.74	883.778		25.74	926.135
				17.88	1509.08		25.76	786.217		25.76	921.688
				17.89	1560.62		25.78	864.232		25.78	911.985
				17.9	1542.56		25.8	864.28		25.8	771.702
				17.91	1297.4		25.82	827.245		25.82	740.425
				17.92	1133.33		25.84	873.758		25.84	900.38
				17.93	1170.96		25.86	903.925		25.86	958.332
				17.94	1306.83		25.88	1043.7		25.88	952.237
				17.95	1319.15		25.9	959.8		25.9	920.388
				17.96	1214.97		25.92	939.398		25.92	904.555
				17.97	1412.74		25.94	983.258		25.94	941.668
				17.98	1506.47		25.96	1053.73		25.96	968.803
				17.99	1290.4		25.98	1023.89		25.98	935.487
				18	1387.71		26	960.317		26	803.66
				18.01	1607.42		26.02	1002.35		26.02	836.96
				18.02	1498.09		26.04	961.85		26.04	882.188
				18.03	1364.8		26.06	908.332		26.06	907.16
				18.04	1390.72		26.08	899.438		26.08	869.07
				18.05	1385.26		26.1	912.9		26.1	908.595
				18.06	1374.03		26.12	999.097		26.12	926.293
				18.07	1464.15		26.14	1096.55		26.14	835.765
				18.08	1507.99		26.16	1078.72		26.16	916.668
				18.09	1374.76		26.18	907.898		26.18	928.36
				18.1	1358.47		26.2	868.347		26.2	944.17
				18.11	1426.04		26.22	886.038		26.22	936.24
				18.12	1423.95		26.24	1023.18		26.24	973.548
				18.13	1433.33		26.26	1017.54		26.26	984.205
				18.14	1440.59		26.28	927.883		26.28	897.43
				18.15	1478.98		26.3	921.84		26.3	919.825
				18.16	1437.12		26.32	911.46		26.32	935.938
				18.17	1326.12		26.34	950.472		26.34	887.867
				18.18	1345.49		26.36	957.7		26.36	847.995
				18.19	1354.57		26.38	933.89		26.38	894.135
				18.2	1302.31		26.4	1005.98		26.4	855.342
				18.21	1226		26.42	1030.24		26.42	906.73
				18.22	1250.15		26.44	1033.88		26.44	996.523
				18.23	1404.76		26.46	1043.7		26.46	888.86
				18.24	1383.44		26.48	950.36		26.48	922.503
				18.25	1266.87		26.5	1010.95		26.5	1033.47
				18.26	1285.22		26.52	955.582		26.52	1066.63
				18.27	1407.09		26.54	983.365		26.54	977.817
				18.28	1437.89		26.56	927.885		26.56	941.625
				18.29	1445.48		26.58	886.09		26.58	952.822
				18.3	1402.57		26.6	908.153		26.6	938.92
				18.31	1376.3		26.62	971.798		26.62	889.508
				18.32	1331.55		26.64	1003.29		26.64	849.153
				18.33	1346.43		26.66	985.225		26.66	892.83
				18.34	1377.36		26.68	1047.86		26.68	883.56
				18.35	1334.92		26.7	980.845		26.7	1111.04
				18.36	1460.02		26.72	977.215		26.72	1046.54
				18.37	1469.25		26.74	1051.62		26.74	934.955
				18.38	1249.99		26.76	1103.56		26.76	981.53
				18.39	1174.92		26.78	1034.29		26.78	951.72
				18.4	1281.77		26.8	959.36		26.8	1026.98
				18.41	1336.19		26.82	969.403		26.82	1053.39
				18.42	1330.45		26.84	1110.59		26.84	1014.41
				18.43	1473.83		26.86	1085.84		26.86	996.942
				18.44	1622.54		26.88	993.852		26.88	989.923
				18.45	1521.65		26.9	1006.18		26.9	942.135
				18.46	1419.65		26.92	1051.28		26.92	966.812
				18.47	1345.38		26.94	1155.72		26.94	1016.65
				18.48	1314.36		26.96	1029.77		26.96	971.735
				18.49	1403.73		26.98	1008.08		26.98	1025.83
				18.5	1385.82		27	1105.16		27	914.087
				18.51	1248.92		27.02	1121.81		27.02	926.332
				18.52	1244.65		27.04	1105.14		27.04	956.415
				18.53	1410.33		27.06	1056.99		27.06	864.365
				18.54	1355.71		27.08	1068.75		27.08	766.89
				18.55	1277.16		27.1	1026.82		27.1	960.903
				18.56	1366.67		27.12	1047.47		27.12	1062.06
				18.57	1286.33		27.14	1061.83		27.14	987.602
				18.58	1173.35		27.16	1027.94		27.16	1004.11
				18.59	1250.02		27.18	894.247		27.18	909.898
				18.6	1363.31		27.2	1016.67		27.2	783.288
				18.61	1403.26		27.22	1006.72		27.22	836.692
				18.62	1426.7		27.24	1022.99		27.24	829.957
				18.63	1449.74		27.26	1091.96		27.26	900.952
				18.64	1460.39		27.28	1077.64		27.28	1017.05
				18.65	1314.35		27.3	1163.7		27.3	948.52
				18.66	1229.36		27.32	1126.45		27.32	917.665
				18.67	1385.31		27.34	1108.58		27.34	921.93
				18.68	1483.92		27.36	1001.05		27.36	916.725
				18.69	1400.65		27.38	963.975		27.38	808.875
				18.7	1323.91		27.4	911.845		27.4	901.312
				18.71	1296.35		27.42	945.655		27.42	929.805
				18.72	1342.65		27.44	1070.31		27.44	912.933
				18.73	1383.33		27.46	1080.91		27.46	865.528
				18.74	1396.27		27.48	997.67		27.48	891.715
				18.75	1403.76		27.5	934.395		27.5	829.655
				18.76	1383.33		27.52	1033.05		27.52	890.415
				18.77	1319.05		27.54	1116.67		27.54	889.515
				18.78	1184.59		27.56	1156.51		27.56	883.855
				18.79	1120.53		27.58	1232.64		27.58	972.982
				18.8	1157.5		27.6	1157.36		27.6	938.962
				18.81	1237.25		27.62	1154.2		27.62	1026.01
				18.82	1254.84		27.64	1182.92		27.64	1079.79
				18.83	1342.06		27.66	1137.38		27.66	909.525
				18.84	1434.01		27.68	1189.37		27.68	981.655
				18.85	1472.42		27.7	1178.76		27.7	928.763
				18.86	1330.61		27.72	1157.56		27.72	948.535
				18.87	1235.55		27.74	1119.72		27.74	999.315
				18.88	1329.48		27.76	1092.37		27.76	928.67
				18.89	1370.66		27.78	1103.16		27.78	983.332
				18.9	1279.17		27.8	1095.82		27.8	987.817
				18.91	1300		27.82	1210.75		27.82	984.36
				18.92	1306.23		27.84	1250.46		27.84	979.505
				18.93	1304.24		27.86	1100.54		27.86	1032.34
				18.94	1332.93		27.88	1136.05		27.88	911.548
				18.95	1323.87		27.9	1131.46		27.9	944.663
				18.96	1222.22		27.92	1035.53		27.92	920.597
				18.97	1248.91		27.94	1120.28		27.94	970.41
				18.98	1108.75		27.96	1300.34		27.96	836.242
				18.99	1170.92		27.98	1163.83		27.98	917.668
				19	1337.76		28	1136.39		28	1013.25
				19.01	1298.35		28.02	1212.37		28.02	1040.6
				19.02	1272.76		28.04	1217.13		28.04	941.668
				19.03	1271.18		28.06	1245.34		28.06	965.13
				19.04	1274.26		28.08	1193.95		28.08	1020.59
				19.05	1328.77		28.1	1239.81		28.1	993.913
				19.06	1343.96		28.12	1253.83		28.12	1008.14
				19.07	1242.97		28.14	1154.07		28.14	964.63
				19.08	1143.44		28.16	1143.85		28.16	987.515
				19.09	1303.97		28.18	1245.82		28.18	1039.56
				19.1	1405.98		28.2	1266.86		28.2	1116.86
				19.11	1404.73		28.22	1131.34		28.22	1018.52
				19.12	1353.55		28.24	1139.08		28.24	1143.19
				19.13	1365.37		28.26	1262.43		28.26	1250.42
				19.14	1424.05		28.28	1260.72		28.28	1144.4
				19.15	1334.41		28.3	1196.35		28.3	1035.78
				19.16	1254.54		28.32	1137.38		28.32	995.712
				19.17	1132.43		28.34	1172.16		28.34	1048.63
				19.18	1259.84		28.36	1259.72		28.36	1158.95
				19.19	1286.99		28.38	1266.72		28.38	1072.37
				19.2	1399.13		28.4	1154.09		28.4	1043.88
				19.21	1384.16		28.42	1303.96		28.42	1288.93
				19.22	1439.94		28.44	1293		28.44	1217.75
				19.23	1425.28		28.46	1242.2		28.46	1204.3
				19.24	1351.42		28.48	1348.47		28.48	996.513
				19.25	1422.44		28.5	1465.89		28.5	1076.4
				19.26	1439.1		28.52	1528.27		28.52	1106.39
				19.27	1432.75		28.54	1307.11		28.54	1125.09
				19.28	1382.79		28.56	1371.79		28.56	1206.41
				19.29	1367.17		28.58	1430.06		28.58	1175.12
				19.3	1428.55		28.6	1495.95		28.6	1114.53
				19.31	1426.38		28.62	1572.36		28.62	1170.81
				19.32	1299.62		28.64	1546.35		28.64	1118.88
				19.33	1317.68		28.66	1416.1		28.66	1187.09
				19.34	1422.32		28.68	1498.13		28.68	1211.23
				19.35	1354.37		28.7	1515.88		28.7	1250
				19.36	1211.25		28.72	1600		28.72	1237.02
				19.37	1244.56		28.74	1611.08		28.74	1187.97
				19.38	1300.26		28.76	1607.74		28.76	1173.16
				19.39	1299.64		28.78	1461.99		28.78	1172.15
				19.4	1177.81		28.8	1529.62		28.8	1222.62
				19.41	1183.33		28.82	1746.74		28.82	1324.27
				19.42	1166.63		28.84	1828.61		28.84	1300.68
				19.43	1249.77		28.86	1854.23		28.86	1347.69
				19.44	1383.1		28.88	1905.36		28.88	1426.8
				19.45	1510.53		28.9	1928.56		28.9	1525
				19.46	1523.56		28.92	1968.21		28.92	1482.52
				19.47	1278.1		28.94	2082.52		28.94	1360.23
				19.48	1233.33		28.96	2164.45		28.96	1479.39
				19.49	1287.8		28.98	2255.23		28.98	1450.78
				19.5	1356.54		29	2273.26		29	1547.92
				19.51	1239.57		29.02	2251.12		29.02	1683.94
				19.52	1231.98		29.04	2212.3		29.04	1743.12
				19.53	1327.94		29.06	2274.56		29.06	1732.07
				19.54	1305.91		29.08	2267.92		29.08	1786.56
				19.55	1299.42		29.1	2493.22		29.1	1746.34
				19.56	1295.89		29.12	2476.78		29.12	1693.63
				19.57	1195.33		29.14	2494.86		29.14	1816.77
				19.58	1176.61		29.16	2480.09		29.16	1888.34
				19.59	1233.33		29.18	2801.53		29.18	1885.09
				19.6	1249.21		29.2	2844.21		29.2	1809.84
				19.61	1272.78		29.22	2525.59		29.22	1901.41
				19.62	1281.6		29.24	2818.62		29.24	1958.65
				19.63	1339.5		29.26	2774.6		29.26	1940.46
				19.64	1321.9		29.28	2838.43		29.28	2083.42
				19.65	1333.33		29.3	2810.51		29.3	1888.35
				19.66	1286.44		29.32	2737.19		29.32	2092.94
				19.67	1162.55		29.34	2681.74		29.34	2189.08
				19.68	1204.76		29.36	2751.05		29.36	2393.31
				19.69	1410.34		29.38	3034.03		29.38	2311.91
				19.7	1392.1		29.4	2914.76		29.4	2513.45
				19.71	1346.26		29.42	3172.36		29.42	2393.22
				19.72	1475.63		29.44	3296.91		29.44	2420.16
				19.73	1477.11		29.46	3581.17		29.46	2586.99
				19.74	1248.05		29.48	3600.66		29.48	2931.8
				19.75	1067.5		29.5	3697.85		29.5	2964.66
				19.76	1198.54		29.52	4293.95		29.52	3190.21
				19.77	1253.56		29.54	4389.94		29.54	3482.25
				19.78	1315.12		29.56	4690.84		29.56	3833.17
				19.79	1319.84		29.58	5193.46		29.58	4014.24
				19.8	1295.12		29.6	5880.31		29.6	4584.55
				19.81	1410		29.62	6478.76		29.62	5100.36
				19.82	1358.56		29.64	7234.63		29.64	5907.7
				19.83	1208.19		29.66	8506.84		29.66	7101.22
				19.84	1271.62		29.68	9581.58		29.68	7905.47
				19.85	1263.56		29.7	11096.9		29.7	8777.21
				19.86	1280.74		29.72	12698.6		29.72	10238.4
				19.87	1413.67		29.74	13855.6		29.74	11792.8
				19.88	1317.66		29.76	15695.3		29.76	13758.7
				19.89	1195.12		29.78	18413.4		29.78	16228.7
				19.9	1183.33		29.8	20694.7		29.8	19592.1
				19.91	1207.62		29.82	23210.4		29.82	22150.5
				19.92	1295.73		29.84	26010.5		29.84	24690.7
				19.93	1385.98		29.86	28673.1		29.86	27855.4
				19.94	1447.78		29.88	31902.7		29.88	31632.4
				19.95	1411.32		29.9	34418		29.9	34478.3
				19.96	1199.83		29.92	36820.2		29.92	37488.7
				19.97	1140.53		29.94	38599.8		29.94	39840.3
				19.98	1247.59		29.96	41273.1		29.96	42062.4
				19.99	1328.71		29.98	42731.9		29.98	43428.1
				20	1209.68		30	43920.1		30	44309.6
				20.01	1140.57		30.02	44586		30.02	44184.7
				20.02	1158.98		30.04	44152.1		30.04	42773.9
				20.03	1243.23		30.06	43384.2		30.06	42363
				20.04	1178.66		30.08	41755.8		30.08	39391.8
				20.05	1185.3		30.1	41003.2		30.1	37466.7
				20.06	1228.69		30.12	39261.6		30.12	34558.2
				20.07	1207.4		30.14	37813.8		30.14	31970.6
				20.08	1197.18		30.16	35107.4		30.16	28603.5
				20.09	1228.73		30.18	32336		30.18	26099.5
				20.1	1221.26		30.2	31807		30.2	22456.7
				20.11	1260.77		30.22	29245.9		30.22	20346.1
				20.12	1319.66		30.24	27634.5		30.24	17907.5
				20.13	1256.07		30.26	26401.4		30.26	15943.8
				20.14	1215.05		30.28	25342.4		30.28	14048
				20.15	1290.97		30.3	24747.7		30.3	13096.6
				20.16	1244.16		30.32	24096.7		30.32	12082.1
				20.17	1156.41		30.34	23902		30.34	11276.5
				20.18	1078.86		30.36	24055		30.36	11482.2
				20.19	1093.42		30.38	24024.9		30.38	10458.4
				20.2	1175.56		30.4	24368.2		30.4	10193.1
				20.21	1266.45		30.42	24971.8		30.42	10104.4
				20.22	1410.26		30.44	25620.6		30.44	9850.59
				20.23	1282.39		30.46	26919.4		30.46	10137.4
				20.24	1268.43		30.48	27472.2		30.48	10546
				20.25	1375.41		30.5	28880.4		30.5	10284.3
				20.26	1365.13		30.52	29284		30.52	10520.4
				20.27	1275.36		30.54	31136.5		30.54	10655.5
				20.28	1261.04		30.56	32320.4		30.56	11055.3
				20.29	1180.2		30.58	33910.4		30.58	11260.5
				20.3	1266.67		30.6	34879.6		30.6	11306.9
				20.31	1249.52		30.62	36556.3		30.62	11588.3
				20.32	1229.9		30.64	37748.2		30.64	12010.3
				20.33	1308.15		30.66	38288.1		30.66	11972.7
				20.34	1296.06		30.68	39419.7		30.68	12442.5
				20.35	1320.65		30.7	40225.6		30.7	12641.3
				20.36	1266.48		30.72	40771.7		30.72	13089.8
				20.37	1208.27		30.74	40797.3		30.74	12470
				20.38	1191.7		30.76	40748.6		30.76	12420.4
				20.39	1179.13		30.78	40861.7		30.78	12343.8
				20.4	1062.51		30.8	39925		30.8	12428.4
				20.41	1099.7		30.82	39360		30.82	11956.4
				20.42	1258.26		30.84	36931.6		30.84	11512.5
				20.43	1287.44		30.86	36478.7		30.86	11521.4
				20.44	1283.61		30.88	35359.8		30.88	10900.2
				20.45	1278.26		30.9	33939.8		30.9	11167.8
				20.46	1461.43		30.92	33712.9		30.92	10196.3
				20.47	1559.45		30.94	31880.2		30.94	10213
				20.48	1380.81		30.96	30618		30.96	10038.1
				20.49	1248.87		30.98	29594.8		30.98	9880.09
				20.5	1325.93		31	27605.4		31	9309.51
				20.51	1305.95		31.02	26096.9		31.02	8771.11
				20.52	1475.37		31.04	25272.1		31.04	8756.38
				20.53	1414.29		31.06	25429.9		31.06	8280.03
				20.54	1264.42		31.08	23848		31.08	7911.38
				20.55	1173.63		31.1	22685		31.1	7460.71
				20.56	1261.77		31.12	22024.3		31.12	7694.07
				20.57	1319.55		31.14	21142.9		31.14	7567.84
				20.58	1383.33		31.16	20567.5		31.16	6885.9
				20.59	1383.33		31.18	20576		31.18	6698.96
				20.6	1383.33		31.2	19801.5		31.2	6881.56
				20.61	1417.99		31.22	18838.5		31.22	7207.29
				20.62	1506.48		31.24	18261.1		31.24	6804.35
				20.63	1351.69		31.26	17492.1		31.26	6686.96
				20.64	1179.02		31.28	17334.7		31.28	5921.88
				20.65	1378.85		31.3	16577.2		31.3	5887.03
				20.66	1503.11		31.32	16832.5		31.32	5807.27
				20.67	1407.53		31.34	15891		31.34	5459.86
				20.68	1410.84		31.36	15673.7		31.36	5405.13
				20.69	1381.88		31.38	16007.9		31.38	5488.42
				20.7	1497.92		31.4	15154.4		31.4	4915.34
				20.71	1350.01		31.42	14196		31.42	4687.94
				20.72	1485.12		31.44	12738.6		31.44	5134.98
				20.73	1513.24		31.46	12596.9		31.46	4663.12
				20.74	1339.4		31.48	12321.2		31.48	4175.7
				20.75	1219.8		31.5	11620.3		31.5	4186.78
				20.76	1379.05		31.52	11315.9		31.52	4190.92
				20.77	1486.95		31.54	10532.1		31.54	3815.74
				20.78	1460.38		31.56	10148.2		31.56	3895.34
				20.79	1374.07		31.58	9100.98		31.58	3802.91
				20.8	1619.06		31.6	8335.93		31.6	3323.41
				20.81	1721.54		31.62	8285.34		31.62	3016.66
				20.82	1531.62		31.64	7291.9		31.64	3097.07
				20.83	1269.6		31.66	7026.78		31.66	2849.6
				20.84	1526.4		31.68	6181.91		31.68	2726.89
				20.85	1694.01		31.7	5631.95		31.7	2544.7
				20.86	1504.24		31.72	5462.8		31.72	2559.97
				20.87	1624.97		31.74	4853.14		31.74	2263.65
				20.88	1772.97		31.76	4550.94		31.76	2329.26
				20.89	1740.21		31.78	4323.86		31.78	2263.51
				20.9	1725.56		31.8	4059.55		31.8	2111.73
				20.91	1580.31		31.82	3737.24		31.82	2136.01
				20.92	1660.5		31.84	3763.63		31.84	1816.75
				20.93	1736.23		31.86	3350.96		31.86	1710.29
				20.94	1616.67		31.88	3117.53		31.88	1844.47
				20.95	1707.16		31.9	3000.98		31.9	1637.99
				20.96	2066.67		31.92	2876.16		31.92	1582.3
				20.97	2003.55		31.94	2649.3		31.94	1562.6
				20.98	1733.46		31.96	2758.16		31.96	1510.01
				20.99	1650.2		31.98	2632.39		31.98	1665.19
				21	1632.5		32	2731.12		32	1626.17
				21.01	1852.91		32.02	2403.59		32.02	1378.33
				21.02	1917.09		32.04	2052.34		32.04	1421.17
				21.03	1843.54		32.06	2115.1		32.06	1218.96
				21.04	1842.41		32.08	2504.48		32.08	1272.33
				21.05	1966.02		32.1	2298.31		32.1	1501.6
				21.06	2033.33		32.12	2411.01		32.12	1237.68
				21.07	2055.55		32.14	2302.36		32.14	1319.23
				21.08	2140.52		32.16	2191.67		32.16	1370.02
				21.09	2027.69		32.18	2202.75		32.18	1425.94
				21.1	1729.18		32.2	2418.68		32.2	1286.95
				21.11	1761.53		32.22	2467		32.22	1364.64
				21.12	1706.96		32.24	2637.81		32.24	1485.88
				21.13	1901.84		32.26	2562.11		32.26	1357.98
				21.14	1974.12		32.28	2636.12		32.28	1176.48
				21.15	1954.72		32.3	2514.14		32.3	1212.31
				21.16	2004.4		32.32	2462.57		32.32	1297.88
				21.17	1812.1		32.34	2551.09		32.34	1258.63
				21.18	1914.83		32.36	2378.95		32.36	1456.65
				21.19	2142.32		32.38	2288.81		32.38	1412.06
				21.2	2147.57		32.4	2618.59		32.4	1301.28
				21.21	1989.26		32.42	2460.21		32.42	1330.83
				21.22	2025.52		32.44	2511.99		32.44	1269.71
				21.23	2075.47		32.46	2607.74		32.46	1350.3
				21.24	2142.95		32.48	2593.11		32.48	1359.78
				21.25	2240.52		32.5	2633.61		32.5	1401.96
				21.26	2087.76		32.52	2637.59		32.52	1458.88
				21.27	1935.62		32.54	2510.6		32.54	1471.31
				21.28	1886.69		32.56	2330.62		32.56	1353.99
				21.29	2026.02		32.58	2508.09		32.58	1222.11
				21.3	2222.01		32.6	2491.38		32.6	1395.69
				21.31	2152.59		32.62	2202.08		32.62	1249.77
				21.32	2100.14		32.64	2279.91		32.64	1250.37
				21.33	2147.12		32.66	2456.83		32.66	1560.64
				21.34	1963.89		32.68	2392.55		32.68	1335.4
				21.35	1933.47		32.7	2103.98		32.7	1414.48
				21.36	1885.63		32.72	2263.99		32.72	1325.38
				21.37	2093.92		32.74	2149.82		32.74	1343.49
				21.38	2173.7		32.76	2144.28		32.76	1423.78
				21.39	1866.67		32.78	2264.5		32.78	1365
				21.4	1904.19		32.8	2159.92		32.8	1284.44
				21.41	2086.67		32.82	2238.96		32.82	1342.42
				21.42	2003.41		32.84	2090.67		32.84	1379.49
				21.43	1930.7		32.86	2033.73		32.86	1157.66
				21.44	1948.11		32.88	2055.43		32.88	1119.82
				21.45	2106.24		32.9	1869.62		32.9	1322.05
				21.46	2013.74		32.92	2072.47		32.92	1118.43
				21.47	1839.84		32.94	1884.76		32.94	1248.47
				21.48	2017.87		32.96	1999.81		32.96	1125.28
				21.49	2264.37		32.98	1981.79		32.98	1149.06
				21.5	2079.32		33	1833.72		33	1058.72
				21.51	2139.94		33.02	1874.44		33.02	1100
				21.52	2085.83		33.04	1809.01		33.04	1099.63
				21.53	2085.09		33.06	1898.55		33.06	1051.23
				21.54	1975.31		33.08	1674.5		33.08	1240.71
				21.55	1860.33		33.1	1584.2		33.1	1067.23
				21.56	2055.7		33.12	1774.38		33.12	1191.46
				21.57	2254.24		33.14	1599.93		33.14	1132.94
				21.58	2044.79		33.16	1575.19		33.16	983.375
				21.59	1809.48		33.18	1691.8		33.18	1008.43
				21.6	1783.32		33.2	1883.28		33.2	1158.29
				21.61	1876.24		33.22	1608.68		33.22	1100.07
				21.62	1838.03		33.24	1525.18		33.24	1066.74
				21.63	1845.67		33.26	1516.69		33.26	1141.43
				21.64	1709.71		33.28	1674.35		33.28	992.288
				21.65	1666.67		33.3	1558.93		33.3	1198.94
				21.66	1680.39		33.32	1301.56		33.32	1191.72
				21.67	1775.76		33.34	1465.5		33.34	1224.77
				21.68	1842.36		33.36	1400.53		33.36	1233.27
				21.69	1888.79		33.38	1589.96		33.38	1125.97
				21.7	1798.85		33.4	1550.41		33.4	1133.25
				21.71	1670.06		33.42	1500.54		33.42	1174.55
				21.72	1620.68		33.44	1524.7		33.44	1092.65
				21.73	1844.85		33.46	1648.41		33.46	1116.35
				21.74	1682.67		33.48	1617.12		33.48	1075.57
				21.75	1618.29		33.5	1312.85		33.5	1107.85
				21.76	1936.77		33.52	1620.06		33.52	1190.37
				21.77	1707.88		33.54	1559.44		33.54	1314.6
				21.78	1527.02		33.56	1566.52		33.56	1210.23
				21.79	1479.15		33.58	1623.92		33.58	1322.85
				21.8	1474.9		33.6	1575.97		33.6	1235.12
				21.81	1635.58		33.62	1648.47		33.62	1265.99
				21.82	1539.47		33.64	1380.87		33.64	1128.02
				21.83	1573.19		33.66	1342.41		33.66	1157.59
				21.84	1491.94		33.68	1748.65		33.68	1158.33
				21.85	1439.33		33.7	1433.06		33.7	1223.39
				21.86	1503.17		33.72	1392.51		33.72	1387.48
				21.87	1646.07		33.74	1432.25		33.74	1286.16
				21.88	1622.53		33.76	1400.9		33.76	1210.36
				21.89	1660.86		33.78	1594.4		33.78	1192.13
				21.9	1589.76		33.8	1470.52		33.8	1264.5
				21.91	1394.78		33.82	1531.34		33.82	1234.33
				21.92	1479.55		33.84	1468.72		33.84	1087.95
				21.93	1421.86		33.86	1458.6		33.86	1123.68
				21.94	1200		33.88	1675.97		33.88	1270.1
				21.95	1214.77		33.9	1506.17		33.9	1299.16
				21.96	1327.84		33.92	1467.82		33.92	1203.46
				21.97	1296.04		33.94	1539		33.94	1167.85
				21.98	1414.4		33.96	1694.22		33.96	1279.08
				21.99	1540.47		33.98	1395.18		33.98	1130.92
				22	1601.77		34	1479.5		34	1036.85
				22.01	1579.84		34.02	1467.32		34.02	1073.36
				22.02	1270.14		34.04	1402.68		34.04	1098.99
				22.03	1312.06		34.06	1240.2		34.06	1107.99
				22.04	1409.84		34.08	1361.05		34.08	1148.24
				22.05	1343.23		34.1	1438.44		34.1	1118.1
				22.06	1313.52		34.12	1409.8		34.12	1092.77
				22.07	1573.36		34.14	1352.62		34.14	1179.21
				22.08	1475.1		34.16	1318.2		34.16	1207.18
				22.09	1403.26		34.18	1372.27		34.18	1081.24
				22.1	1420.41		34.2	1232.16		34.2	1138.48
				22.11	1298.4		34.22	1415.26		34.22	1117.88
				22.12	1288.09		34.24	1274.53		34.24	1077.07
				22.13	1323.92		34.26	1329.96		34.26	1090.83
				22.14	1251.98		34.28	1523.03		34.28	870.352
				22.15	1424.1		34.3	1351.72		34.3	953.09
				22.16	1318.1		34.32	1247.01		34.32	1013.55
				22.17	1174.2		34.34	1383.52		34.34	953.62
				22.18	1232.09		34.36	1202.71		34.36	942.128
				22.19	1047.05		34.38	1333.24		34.38	1020.32
				22.2	1041.51		34.4	1388.81		34.4	962.14
				22.21	1288.43		34.42	1148.33		34.42	856.288
				22.22	1176.68		34.44	1250.96		34.44	998.997
				22.23	1274.84		34.46	1140.82		34.46	1024
				22.24	1186.13		34.48	1235.08		34.48	1087.61
				22.25	1215.28		34.5	1327.67		34.5	1154.21
				22.26	1190.42		34.52	1231.79		34.52	1009.92
				22.27	1087.39		34.54	1092.35		34.54	867.345
				22.28	1134.67		34.56	1239.24		34.56	990.857
				22.29	1148.68		34.58	1203.27		34.58	813.095
				22.3	1138.56		34.6	1153.32		34.6	908.92
				22.31	1193.54		34.62	1150		34.62	978.845
				22.32	1125.6		34.64	1056.83		34.64	820.278
				22.33	1224.51		34.66	1228.41		34.66	823.847
				22.34	1109.2		34.68	1326.91		34.68	894.742
				22.35	1031.42		34.7	1178.5		34.7	807.102
				22.36	1232.44		34.72	1174.4		34.72	815.467
				22.37	1414.16		34.74	1113.19		34.74	793.487
				22.38	1161.93		34.76	1146.92		34.76	899.725
				22.39	1103.5		34.78	1219.4		34.78	900.622
				22.4	1139.63		34.8	1155.67		34.8	830.673
				22.41	1009.09		34.82	1234.65		34.82	1009.69
				22.42	1142.3		34.84	1110.97		34.84	917.372
				22.43	1261.14		34.86	1192.16		34.86	1046.58
				22.44	1182.24		34.88	1084.91		34.88	943.247
				22.45	1174.18		34.9	1174.64		34.9	841.355
				22.46	1286.51		34.92	1091.45		34.92	818.02
				22.47	1322.9		34.94	1090.98		34.94	870.212
				22.48	1158.45		34.96	1275.07		34.96	783.298
				22.49	1036.37		34.98	1123.71		34.98	881.88
				22.5	1071.38		35	1032.07		35	853.533
				22.51	882.352		35.02	1025		35.02	857.62
				22.52	883.072		35.04	842.327		35.04	835.5
				22.53	1145.25		35.06	992.283		35.06	780.107
				22.54	1064.8		35.08	955.16		35.08	797.788
				22.55	1036.09		35.1	1003.12		35.1	853.12
				22.56	1086.94		35.12	1053.82		35.12	744.617
				22.57	1155.32		35.14	997.745		35.14	612.16
				22.58	1242.16		35.16	923.575		35.16	728.62
				22.59	1094.01		35.18	916.668		35.18	832.365
				22.6	984.173		35.2	1052.58		35.2	826.565
				22.61	1003.3		35.22	1021.41		35.22	734.482
				22.62	1059.38		35.24	896.097		35.24	830.497
				22.63	919.84		35.26	1011.31		35.26	773.915
				22.64	995		35.28	994.918		35.28	871.952
				22.65	1228.76		35.3	969.128		35.3	823.23
				22.66	1129.6		35.32	944.15		35.32	816.668
				22.67	1045.62		35.34	979.155		35.34	779.178
				22.68	953.575		35.36	968.352		35.36	842.413
				22.69	1036.83		35.38	899.322		35.38	932.31
				22.7	1118.04		35.4	1041.17		35.4	851.965
				22.71	1144.65		35.42	1140.48		35.42	752.055
				22.72	1014.06		35.44	896.352		35.44	764.048
				22.73	960.19		35.46	903.93		35.46	677.235
				22.74	1215.42		35.48	811.545		35.48	726.227
				22.75	1177.88		35.5	985.942		35.5	777.96
				22.76	1036.87		35.52	948.893		35.52	731.322
				22.77	1133.91		35.54	919.398		35.54	732.423
				22.78	1151.12		35.56	998.235		35.56	703.673
				22.79	1180.62		35.58	1008.33		35.58	774.077
				22.8	1099.47		35.6	956.53		35.6	731.53
				22.81	1082.31		35.62	964.785		35.62	636.285
				22.82	1050		35.64	1010.98		35.64	802.25
				22.83	1052.4		35.66	965.02		35.66	751.22
				22.84	1128.23		35.68	892		35.68	734.295
				22.85	954.933		35.7	831.793		35.7	836.415
				22.86	1132.47		35.72	986.825		35.72	820.577
				22.87	1097.91		35.74	934.852		35.74	765.23
				22.88	1014.66		35.76	895.638		35.76	883.128
				22.89	938.732		35.78	862.332		35.78	753.332
				22.9	1169.26		35.8	843.683		35.8	755.31
				22.91	1281.56		35.82	922.17		35.82	831.52
				22.92	1197.63		35.84	911.4		35.84	819.732
				22.93	1080.75		35.86	886.423		35.86	787.452
				22.94	950.308		35.88	927.112		35.88	849
				22.95	965.793		35.9	823.997		35.9	719.842
				22.96	918.87		35.92	895.712		35.92	714.562
				22.97	1052.08		35.94	813.768		35.94	789.41
				22.98	1181.63		35.96	938.07		35.96	741.865
				22.99	1067.12		35.98	914.778		35.98	776.89
				23	1097.66		36	857.567		36	732.567
				23.01	919.22		36.02	763.062		36.02	746.735
				23.02	1132.97		36.04	916.46		36.04	800.663
				23.03	1099.17		36.06	883.825		36.06	772.183
				23.04	1015.92		36.08	889.445		36.08	694.44
				23.05	934.533		36.1	841.158		36.1	704.98
				23.06	1083.45		36.12	862.165		36.12	773.207
				23.07	1099.9		36.14	917.072		36.14	732.928
				23.08	1083.51		36.16	946.58		36.16	667.452
				23.09	1116.32		36.18	899.697		36.18	816.43
				23.1	1033.61		36.2	891.668		36.2	784.235
				23.11	1116.44		36.22	884.495		36.22	796.515
				23.12	1016.69		36.24	926.32		36.24	928.957
				23.13	1033.33		36.26	854.605		36.26	713.817
				23.14	1033.33		36.28	927.465		36.28	717.898
				23.15	1149.83		36.3	827.388		36.3	789.283
				23.16	1199.88		36.32	829.74		36.32	785.73
				23.17	1033.9		36.34	940.253		36.34	776.205
				23.18	1066.52		36.36	936.97		36.36	803.482
				23.19	1016.93		36.38	855.085		36.38	637.61
				23.2	1000.11		36.4	1012.22		36.4	722.033
				23.21	1115.83		36.42	828.695		36.42	791.36
				23.22	1331.57		36.44	820.035		36.44	658.165
				23.23	1300.31		36.46	789.577		36.46	583.742
				23.24	1217.51		36.48	776.255		36.48	681.16
				23.25	887.008		36.5	937.612		36.5	742.42
				23.26	998.602		36.52	874.847		36.52	658.183
				23.27	934.195		36.54	815.997		36.54	599.332
				23.28	933.332		36.56	984.548		36.56	781.977
				23.29	982.592		36.58	868.798		36.58	718.087
				23.3	1098.16		36.6	848.7		36.6	861.788
				23.31	1181.94		36.62	835.945		36.62	842.477
				23.32	1068.73		36.64	938.633		36.64	805.255
				23.33	935.82		36.66	846.13		36.66	785.975
				23.34	1129.41		36.68	810.99		36.68	818.36
				23.35	1182.31		36.7	1039.28		36.7	838.997
				23.36	1183.33		36.72	887.577		36.72	673.875
				23.37	1150.75		36.74	905.872		36.74	767.383
				23.38	1280.21		36.76	867.827		36.76	889.345
				23.39	941.87		36.78	837.423		36.78	803.785
				23.4	1095.78		36.8	819.408		36.8	776.37
				23.41	1035.09		36.82	774.933		36.82	768.045
				23.42	952.273		36.84	870.895		36.84	752.77
				23.43	982.393		36.86	891.668		36.86	763.883
				23.44	1015.7		36.88	808.455		36.88	752.798
				23.45	1065.16		36.9	944.067		36.9	860.837
				23.46	1018.22		36.92	919.638		36.92	917.935
				23.47	952.138		36.94	853.028		36.94	925
				23.48	998.35		36.96	917.635		36.96	855.94
				23.49	1096.6		36.98	954.03		36.98	807.173
				23.5	1148.26		37	916.982		37	848.245
				23.51	1085.72		37.02	956.528		37.02	975.378
				23.52	1067.28		37.04	897.888		37.04	986.245
				23.53	1178.92		37.06	1000.14		37.06	894.013
				23.54	1087.21		37.08	949.497		37.08	929.91
				23.55	923.288		37.1	926.477		37.1	934.81
				23.56	868.7		37.12	986.648		37.12	933.332
				23.57	882.64		37.14	952.1		37.14	837.533
				23.58	899.29		37.16	975.845		37.16	905.533
				23.59	995.645		37.18	1078.94		37.18	1041.09
				23.6	1079.62		37.2	990.85		37.2	1046.2
				23.61	1003.79		37.22	1075.7		37.22	1041.67
				23.62	1015.89		37.24	1086.38		37.24	1034.86
				23.63	1032.54		37.26	988.12		37.26	842.908
				23.64	922.31		37.28	1027.81		37.28	881.528
				23.65	995.89		37.3	980.582		37.3	1090.04
				23.66	794.23		37.32	1000.57		37.32	1146.89
				23.67	909.832		37.34	988.015		37.34	1068.72
				23.68	837.685		37.36	969.8		37.36	1002.64
				23.69	1038.48		37.38	919.352		37.38	1045.74
				23.7	923.885		37.4	969.105		37.4	916.533
				23.71	979.66		37.42	1037.3		37.42	991.263
				23.72	951.87		37.44	1002.83		37.44	996.45
				23.73	934.285		37.46	984.935		37.46	1032.06
				23.74	964.732		37.48	902.635		37.48	960.97
				23.75	1076.45		37.5	1004.25		37.5	928.23
				23.76	1083.33		37.52	1033.33		37.52	998.822
				23.77	1005.08		37.54	1013.22		37.54	1063.6
				23.78	1046.91		37.56	968.15		37.56	900.87
				23.79	1034.38		37.58	1092.14		37.58	938.62
				23.8	1017.73		37.6	1024.74		37.6	998.435
				23.81	969.905		37.62	933.232		37.62	1028.36
				23.82	1060.1		37.64	1023.38		37.64	1006.65
				23.83	1128.89		37.66	1030.01		37.66	880.065
				23.84	1071.18		37.68	925.155		37.68	969.812
				23.85	926.96		37.7	1006.39		37.7	926.855
				23.86	916.668		37.72	927.05		37.72	828.62
				23.87	1087.07		37.74	873.457		37.74	901.235
				23.88	1115.47		37.76	879.925		37.76	938.258
				23.89	1070.29		37.78	883.332		37.78	822.465
				23.9	958.57		37.8	863.487		37.8	851.207
				23.91	934.572		37.82	871.55		37.82	906.32
				23.92	979.565		37.84	828.785		37.84	797.83
				23.93	967.94		37.86	829.857		37.86	845.81
				23.94	935.91		37.88	866.275		37.88	899.61
				23.95	1071.59		37.9	855.255		37.9	941.242
				23.96	1114.03		37.92	863.15		37.92	811.925
				23.97	886.722		37.94	932.35		37.94	788.138
				23.98	897.293		37.96	890.945		37.96	831.035
				23.99	1037.67		37.98	816.008		37.98	730.235
				24	973.595		38	865.482		38	909.54
				24.01	966.668		38.02	889.875		38.02	855.462
				24.02	951.418		38.04	839.388		38.04	864.207
				24.03	919.535		38.06	857.64		38.06	868.472
				24.04	931.883		38.08	892.753		38.08	873.188
				24.05	1009.34		38.1	847.883		38.1	770.765
				24.06	925.562		38.12	898.415		38.12	774.207
				24.07	1022.84		38.14	949.173		38.14	841.845
				24.08	1033.33		38.16	750.5		38.16	754.418
				24.09	881.977		38.18	704.643		38.18	861.25
				24.1	1093.46		38.2	786.112		38.2	822.222
				24.11	1086.46		38.22	801.857		38.22	767.625
				24.12	1083.33		38.24	780.595		38.24	745.398
				24.13	1023.05		38.26	749.153		38.26	754.59
				24.14	896.23		38.28	786.852		38.28	777.697
				24.15	1018.68		38.3	832.242		38.3	834.92
				24.16	943.2		38.32	815.9		38.32	714.72
				24.17	843.298		38.34	821.205		38.34	745.788
				24.18	938.263		38.36	818.572		38.36	715.237
				24.19	964.972		38.38	874.465		38.38	687.155
				24.2	1086.33		38.4	814.68		38.4	773.153
				24.21	1070.12		38.42	804.485		38.42	780.773
				24.22	932.342		38.44	808.332		38.44	762.195
				24.23	991.21		38.46	769.957		38.46	726.352
				24.24	1104.25		38.48	707.217		38.48	806.117
				24.25	1131.54		38.5	793.793		38.5	705.675
				24.26	1207.63		38.52	697.472		38.52	775.065
				24.27	1053.38		38.54	664.702		38.54	795.592
				24.28	974.023		38.56	838.477		38.56	670.763
				24.29	951.855		38.58	828.097		38.58	785.9
				24.3	1038.77		38.6	782.933		38.6	769.83
				24.31	1197.79		38.62	736.938		38.62	654.84
				24.32	980.467		38.64	737.675		38.64	663.025
				24.33	905.763		38.66	716.342		38.66	757.303
				24.34	958.92		38.68	683.035		38.68	783.332
				24.35	848.957		38.7	788.727		38.7	758.06
				24.36	1009.7		38.72	724.013		38.72	693.195
				24.37	974.61		38.74	716.888		38.74	693.915
				24.38	966.668		38.76	655.712		38.76	744.092
				24.39	864.128		38.78	809.523		38.78	651.362
				24.4	850		38.8	759.805		38.8	698.385
				24.41	820.768		38.82	674.763		38.82	699.883
				24.42	772.867		38.84	689.7		38.84	641.48
				24.43	941.668		38.86	674.933		38.86	625
				24.44	1054.07		38.88	660.405		38.88	700.125
				24.45	993.913		38.9	777.163		38.9	693.73
				24.46	925.195		38.92	741.692		38.92	683.332
				24.47	989.258		38.94	704.185		38.94	751.99
				24.48	883.985		38.96	787.293		38.96	637.827
				24.49	953.58		38.98	754.38		38.98	722.47
				24.5	1125.83		39	708.442		39	704.442
				24.51	933.205		39.02	755.945		39.02	627.388
				24.52	1001.06		39.04	750.16		39.04	564.865
				24.53	944.565		39.06	685.835		39.06	643.053
				24.54	1034.16		39.08	660.47		39.08	693.592
				24.55	1035.61		39.1	633.57		39.1	594.755
				24.56	1062.08		39.12	668.293		39.12	632.55
				24.57	1009.25		39.14	640.085		39.14	695.403
				24.58	985.663		39.16	705.237		39.16	813.26
				24.59	1069.27		39.18	616.183		39.18	658.857
				24.6	1054.72		39.2	630.438		39.2	610.145
				24.61	978.553		39.22	619.232		39.22	610.513
				24.62	980.94		39.24	675.952		39.24	632.923
				24.63	954.82		39.26	779.832		39.26	660.09
				24.64	935.76		39.28	710.178		39.28	654.398
				24.65	904.885		39.3	638.227		39.3	705.158
				24.66	942.622		39.32	686.222		39.32	559.695
				24.67	992.575		39.34	677.753		39.34	634.555
				24.68	971.65		39.36	709.438		39.36	616.122
				24.69	895.872		39.38	682.273		39.38	603.875
				24.7	925.76		39.4	703.253		39.4	651.018
				24.71	919.207		39.42	710.575		39.42	654.482
				24.72	930.778		39.44	683.992		39.44	637.83
				24.73	989.707		39.46	687.158		39.46	675.888
				24.74	957.77		39.48	685.592		39.48	600.57
				24.75	1006.24		39.5	622.663		39.5	669.805
				24.76	932.403		39.52	581.817		39.52	671.967
				24.77	804.445		39.54	641.602		39.54	670.442
				24.78	769.322		39.56	733.202		39.56	650.805
				24.79	710.688		39.58	655.61		39.58	647.71
				24.8	825.808		39.6	610.63		39.6	607.745
				24.81	905.85		39.62	632.455		39.62	682.122
				24.82	819.045		39.64	599.495		39.64	698.592
				24.83	869.648		39.66	631.48		39.66	751.85
				24.84	938.985		39.68	656.013		39.68	768.987
				24.85	1005.59		39.7	634.308		39.7	676.572
				24.86	1016.67		39.72	637		39.72	563.663
				24.87	1113.71		39.74	749.562		39.74	575.293
				24.88	1244.11		39.76	689.867		39.76	591.668
				24.89	1239.01		39.78	614.107		39.78	543.81
				24.9	970.857		39.8	582.072		39.8	602.69
				24.91	1040.85		39.82	616.793		39.82	615.423
				24.92	1066.67		39.84	764.548		39.84	590.44
				24.93	956.545		39.86	745.168		39.86	607.168
				24.94	823.342		39.88	675		39.88	729.763
				24.95	896.125		39.9	557.245		39.9	703.643
				24.96	916.668		39.92	730.523		39.92	692.822
				24.97	834.47		39.94	709.845		39.94	646.59
				24.98	898.765		39.96	625.168		39.96	613.143
				24.99	944		39.98	590.565		39.98	555.03
				25	950		40	559.665		40	509.665
				25.01	854.565		40.02	662.308		40.02	505.91
				25.02	833.332		40.04	708.332		40.04	561.477
				25.03	860.535		40.06	684.737		40.06	589.232
				25.04	934.587		40.08	633.747		40.08	591.668
				25.05	922.865		40.1	646.102		40.1	574.005
				25.06	984.423		40.12	740.675		40.12	654.89
				25.07	1027.07		40.14	692.74		40.14	685.79
				25.08	1033.33		40.16	634.855		40.16	642.245
				25.09	884.812		40.18	677.778		40.18	689.505
				25.1	890.457		40.2	653.135		40.2	599.503
				25.11	1021.22		40.22	557.253		40.22	585.115
				25.12	969.285		40.24	601.005		40.24	652.62
				25.13	1003.75		40.26	650.855		40.26	680.84
				25.14	989.827		40.28	675.837		40.28	671.663
				25.15	943.125		40.3	619.21		40.3	585.058
				25.16	879.788		40.32	585.842		40.32	544.178
				25.17	853.298		40.34	658.965		40.34	594.028
				25.18	876.707		40.36	674.23		40.36	570.17
				25.19	829.985		40.38	620.217		40.38	654.513
				25.2	923.23		40.4	640.605		40.4	618.793
				25.21	870.175		40.42	722.077		40.42	629.692
				25.22	836.712		40.44	715.265		40.44	615.265
				25.23	912.96		40.46	728.918		40.46	588.433
				25.24	906.825		40.48	672.332		40.48	589.11
				25.25	886.763		40.5	601.263		40.5	539.717
				25.26	830.447		40.52	571.8		40.52	580.097
				25.27	763.847		40.54	578.188		40.54	596.812
				25.28	815.942		40.56	543.048		40.56	603.178
				25.29	925.538		40.58	530.75		40.58	602.585
				25.3	910.533		40.6	521.845		40.6	645.95
				25.31	1031.39		40.62	585.525		40.62	603.548
				25.32	1066.67		40.64	622.4		40.64	569.268
				25.33	1001.14		40.66	584.913		40.66	601.028
				25.34	1009.51		40.68	578.11		40.68	553.732
				25.35	977.447		40.7	514.745		40.7	542.148
				25.36	849.16		40.72	591.827		40.72	550
				25.37	868.825		40.74	653.075		40.74	532.885
				25.38	1013.57		40.76	595.643		40.76	604.788
				25.39	971.96		40.78	680.538		40.78	596.117
				25.4	859.07		40.8	653.702		40.8	603.44
				25.41	976.043		40.82	622.35		40.82	622.35
				25.42	1042.58		40.84	602.293		40.84	681.77
				25.43	933.538		40.86	512.268		40.86	662.962
				25.44	977.543		40.88	514.663		40.88	698.325
				25.45	1051.63		40.9	584.278		40.9	657.075
				25.46	989.322		40.92	693.158		40.92	619.345
				25.47	825.05		40.94	637.293		40.94	588.42
				25.48	860.48		40.96	597.31		40.96	569.355
				25.49	998.903		40.98	560.53		40.98	555.39
				25.5	917.913		41	536.033		41	600.697
				25.51	947.372		41.02	555.845		41.02	613.745
				25.52	928.293		41.04	594.778		41.04	557.732
				25.53	916.668		41.06	613.95		41.06	527.717
				25.54	967.7		41.08	616.668		41.08	620.393
				25.55	970.592		41.1	583.03		41.1	588.183
				25.56	966.668		41.12	617.072		41.12	600.405
				25.57	1004.79		41.14	630.475		41.14	680.952
				25.58	927.825		41.16	585.87		41.16	630.075
				25.59	861.975		41.18	577.835		41.18	574.913
				25.6	963.928		41.2	616.808		41.2	628.038
				25.61	936.79		41.22	544.153		41.22	602.595
				25.62	941.918		41.24	594.665		41.24	591.705
				25.63	950		41.26	608.288		41.26	499.863
				25.64	1000.37		41.28	574.992		41.28	555.6
				25.65	966.365		41.3	588.878		41.3	619.438
				25.66	962.56		41.32	694.303		41.32	658.283
				25.67	929.04		41.34	652.995		41.34	602.955
				25.68	966.77		41.36	580.65		41.36	555.592
				25.69	983.332		41.38	522.415		41.38	621.908
				25.7	808.438		41.4	533.158		41.4	580.967
				25.71	812.38		41.42	572.082		41.42	602.398
				25.72	858.253		41.44	599.88		41.44	600.24
				25.73	953.765		41.46	707.523		41.46	550.27
				25.74	921.202		41.48	708.785		41.48	599.398
				25.75	875.18		41.5	600.832		41.5	611.332
				25.76	941.025		41.52	662.735		41.52	600
				25.77	1003.79		41.54	595.895		41.54	605.49
				25.78	1016.67		41.56	593.663		41.56	663.178
				25.79	1016.67		41.58	663.355		41.58	647.832
				25.8	905.73		41.6	579.325		41.6	625
				25.81	780.497		41.62	650.788		41.62	608.592
				25.82	799.173		41.64	700.275		41.64	610.928
				25.83	939.433		41.66	647.997		41.66	567.538
				25.84	946.555		41.68	641.36		41.68	547.12
				25.85	761.928		41.7	671.795		41.7	588.14
				25.86	761.133		41.72	650.673		41.72	548.455
				25.87	819.962		41.74	606.143		41.74	511.228
				25.88	735.788		41.76	646		41.76	519.2
				25.89	846.12		41.78	577.293		41.78	584.71
				25.9	948.64		41.8	535.847		41.8	627.513
				25.91	942.38		41.82	563.34		41.82	584.57
				25.92	909.08		41.84	602.065		41.84	493.375
				25.93	960.55		41.86	643.707		41.86	490.783
				25.94	959.148		41.88	642.125		41.88	513.737
				25.95	974.153		41.9	606.342		41.9	565.25
				25.96	923.033		41.92	629.418		41.92	591.668
				25.97	875.913		41.94	687.717		41.94	597.055
				25.98	1047.07		41.96	665.268		41.96	562.317
				25.99	1128.68		41.98	609.398		41.98	590.07
				26	1013.4		42	564.8		42	611.293
				26.01	942.712		42.02	571.472		42.02	565.388
				26.02	1029.01		42.04	620.878		42.04	563.12
				26.03	995.008		42.06	598.8		42.06	596.433
				26.04	978.592		42.08	596.415		42.08	640.455
				26.05	888.053		42.1	645.773		42.1	695.773
				26.06	826.212		42.12	602.543		42.12	663.23
				26.07	840.42		42.14	550.65		42.14	606.64
				26.08	838.14		42.16	589.673		42.16	629.005
				26.09	904.393		42.18	648.643		42.18	639.342
				26.1	956.987		42.2	650.695		42.2	628.01
				26.11	919.428		42.22	609.75		42.22	630.32
				26.12	947.173		42.24	650.128		42.24	670.535
				26.13	931.337		42.26	704.572		42.26	691.668
				26.14	893.148		42.28	642.398		42.28	643.923
				26.15	895.077		42.3	679.503		42.3	595.465
				26.16	946.905		42.32	650.865		42.32	572.742
				26.17	861.28		42.34	666.53		42.34	519.05
				26.18	898.518		42.36	641.855		42.36	539.24
				26.19	898.305		42.38	640.02		42.38	571.947
				26.2	906.653		42.4	584.465		42.4	538.065
				26.21	951.595		42.42	594.383		42.42	553.567
				26.22	989.92		42.44	630.268		42.44	611.867
				26.23	965.173		42.46	601.76		42.46	580.71
				26.24	996.37		42.48	604.362		42.48	502.683
				26.25	1051.39		42.5	627.173		42.5	564.298
				26.26	927.955		42.52	586.1		42.52	574.683
				26.27	935.923		42.54	558.332		42.54	618.165
				26.28	909.038		42.56	574.05		42.56	621.663
				26.29	883.332		42.58	520.523		42.58	579.062
				26.3	998.258		42.6	546.087		42.6	545.747
				26.31	1176.23		42.62	531.085		42.62	658.73
				26.32	1049.99		42.64	546.982		42.64	608.048
				26.33	863.685		42.66	595.862		42.66	538.55
				26.34	862.37		42.68	629.178		42.68	630.255
				26.35	940.378		42.7	610.428		42.7	662.508
				26.36	978.058		42.72	633.283		42.72	665.605
				26.37	960.582		42.74	642.74		42.74	612.633
				26.38	927.283		42.76	607.37		42.76	626.928
				26.39	950.692		42.78	581.29		42.78	622.015
				26.4	1045.94		42.8	559.447		42.8	553.345
				26.41	981.558		42.82	638.048		42.82	566.435
				26.42	933.332		42.84	645.095		42.84	607.19
				26.43	831.86		42.86	699.39		42.86	601.155
				26.44	839.625		42.88	682.845		42.88	565.837
				26.45	1001.57		42.9	584.893		42.9	642.903
				26.46	898.295		42.92	642.822		42.92	684.53
				26.47	928.745		42.94	648.475		42.94	690.457
				26.48	972.143		42.96	580.63		42.96	612.485
				26.49	933.143		42.98	609.768		42.98	599.482
				26.5	927.825		43	723.893		43	594.165
				26.51	933.332		43.02	739.058		43.02	580.135
				26.52	933.332		43.04	665.362		43.04	644.898
				26.53	922.225		43.06	735.852		43.06	632.075
				26.54	972.12		43.08	825.607		43.08	615.365
				26.55	1055.37		43.1	698.385		43.1	671.055
				26.56	1050.16		43.12	587.883		43.12	689.775
				26.57	1011.25		43.14	666.952		43.14	662.9
				26.58	988.977		43.16	699.48		43.16	685.73
				26.59	1038.37		43.18	724.133		43.18	647.135
				26.6	1187.56		43.2	683.758		43.2	679.67
				26.61	1041.51		43.22	702.763		43.22	725
				26.62	889.508		43.24	716.232		43.24	684.305
				26.63	921.365		43.26	715.247		43.26	683.747
				26.64	1157.54		43.28	704.688		43.28	725.393
				26.65	1135.79		43.3	752.558		43.3	706.148
				26.66	968.663		43.32	796.737		43.32	703.612
				26.67	916.668		43.34	769.605		43.34	752.128
				26.68	1003.51		43.36	765.185		43.36	699.077
				26.69	984.965		43.38	775		43.38	665.173
				26.7	1004.11		43.4	785.105		43.4	725.53
				26.71	1076.56		43.42	796.715		43.42	778.53
				26.72	916.59		43.44	830.268		43.44	801.755
				26.73	719.717		43.46	779.433		43.46	762.967
				26.74	795.73		43.48	748.442		43.48	773.625
				26.75	1017		43.5	733.173		43.5	749.678
				26.76	1078.56		43.52	751.862		43.52	691.525
				26.77	1109.48		43.54	749.88		43.54	639.832
				26.78	1026.45		43.56	738.352		43.56	641.768
				26.79	913.31		43.58	731.635		43.58	703.475
				26.8	893.987		43.6	780.13		43.6	708.275
				26.81	857.45		43.62	856.727		43.62	721.712
				26.82	928.923		43.64	838.3		43.64	756.678
				26.83	993.938		43.66	753.337		43.66	706.673
				26.84	989.413		43.68	801.59		43.68	696.64
				26.85	919.91		43.7	808.418		43.7	701.692
				26.86	914.995		43.72	819.888		43.72	751.518
				26.87	922.798		43.74	780.23		43.74	761.765
				26.88	916.668		43.76	763.21		43.76	696.85
				26.89	979.688		43.78	728.602		43.78	721.398
				26.9	985.207		43.8	741.383		43.8	783.192
				26.91	1019.01		43.82	779.967		43.82	770.195
				26.92	1050		43.84	773.405		43.84	700.362
				26.93	987.383		43.86	692.27		43.86	701.385
				26.94	981.258		43.88	671.403		43.88	754.735
				26.95	1041.61		43.9	706.523		43.9	730.433
				26.96	1066.67		43.92	677.082		43.92	724.74
				26.97	1056.3		43.94	714.275		43.94	726.835
				26.98	1060.35		43.96	792.915		43.96	667.263
				26.99	1066.67		43.98	727.81		43.98	638.27
				27	1004.75		44	646.935		44	641.668
				27.01	956.365		44.02	702.335		44.02	646.595
				27.02	1073.42		44.04	666.275		44.04	585.975
				27.03	1047.32		44.06	677.23		44.06	502.298
				27.04	993.585		44.08	739.753		44.08	578.265
				27.05	1010.24		44.1	715.605		44.1	723.702
				27.06	986.015		44.12	672.028		44.12	657.165
				27.07	895.263		44.14	658.332		44.14	545.565
				27.08	819.447		44.16	619.115		44.16	623.045
				27.09	891.505		44.18	596.565		44.18	686.768
				27.1	1071.8		44.2	604.895		44.2	702.913
				27.11	1079.07		44.22	588.77		44.22	682.43
				27.12	942.285		44.24	677.635		44.24	619.235
				27.13	883.332		44.26	681.628		44.26	596.55
				27.14	893.418		44.28	608.933		44.28	580.48
				27.15	869.803		44.3	567.285		44.3	581.295
				27.16	880.148		44.32	554.872		44.32	640.393
				27.17	950.163		44.34	582.678		44.34	670.13
				27.18	1003.37		44.36	595.135		44.36	583.955
				27.19	976.673		44.38	611.115		44.38	529.862
				27.2	880.125		44.4	649.29		44.4	538.192
				27.21	833.332		44.42	642.393		44.42	531.957
				27.22	922.867		44.44	673.51		44.44	568.66
				27.23	1032.99		44.46	669.555		44.46	585.457
				27.24	997.265		44.48	627.135		44.48	497.498
				27.25	880.715		44.5	665.07		44.5	528.793
				27.26	991.428		44.52	593.59		44.52	596.503
				27.27	961.903		44.54	579.5		44.54	600
				27.28	915.903		44.56	629.83		44.56	575.85
				27.29	999.153		44.58	560.94		44.58	548.68
				27.3	925.385		44.6	561.385		44.6	623.655
				27.31	840.202		44.62	542.168		44.62	577.308
				27.32	755.095		44.64	538.528		44.64	562.605
				27.33	865.972		44.66	614.79		44.66	632.395
				27.34	1041.81		44.68	577.865		44.68	664.428
				27.35	1093.06		44.7	549.028		44.7	622.14
				27.36	1041.72		44.72	619.49		44.72	650.562
				27.37	961.217		44.74	591.15		44.74	599.227
				27.38	962.37		44.76	570.438		44.76	520.205
				27.39	983.332		44.78	639.587		44.78	531.043
				27.4	1031.56		44.8	641.48		44.8	512.935
				27.41	1114.81		44.82	564.03		44.82	529.947
				27.42	1092.33		44.84	606.293		44.84	539.205
				27.43	1002.03		44.86	657.11		44.86	544.115
				27.44	1033.71		44.88	697.753		44.88	548.783
				27.45	987.725		44.9	680.842		44.9	551.21
				27.46	945.298		44.92	613.055		44.92	567.87
				27.47	919.03		44.94	601.197		44.94	627.42
				27.48	959.415		44.96	579.76		44.96	642.855
				27.49	1026.16		44.98	534.54		44.98	572.653
				27.5	910.138		45	607.025		45	614.18
				27.51	863.965		45.02	665.495		45.02	679.753
				27.52	928.327		45.04	634.587		45.04	635.84
				27.53	978.278		45.06	611.92		45.06	595.255
				27.54	1009.41		45.08	641.533		45.08	634.352
				27.55	979.097		45.1	638.227		45.1	619.27
				27.56	940.625		45.12	621.403		45.12	607.015
				27.57	961.41		45.14	601.332		45.14	601.332
				27.58	1039.38		45.16	573.872		45.16	649.558
				27.59	1055.36		45.18	561.94		45.18	685.817
				27.6	977.485		45.2	581.952		45.2	651.38
				27.61	961.207		45.22	590.558		45.22	656.938
				27.62	1001.88		45.24	672.972		45.24	651.41
				27.63	1016.67		45.26	614.37		45.26	576.758
				27.64	924.263		45.28	530.803		45.28	542.758
				27.65	886.895		45.3	612.295		45.3	658.298
				27.66	916.668		45.32	581.965		45.32	619.32
				27.67	990.185		45.34	591.908		45.34	515.595
				27.68	1031.65		45.36	659.4		45.36	560.028
				27.69	1007.51		45.38	671.362		45.38	684.538
				27.7	1045.7		45.4	750.097		45.4	651.435
				27.71	1065.09		45.42	747.355		45.42	575
				27.72	1068.21		45.44	732.812		45.44	565.625
				27.73	1083.33		45.46	725.54		45.46	591.128
				27.74	1128.69		45.48	690.638		45.48	616.668
				27.75	1067.06		45.5	673.975		45.5	668.135
				27.76	992.372		45.52	652.64		45.52	755.092
				27.77	1081.19		45.54	702.418		45.54	810.36
				27.78	1168.01		45.56	726.65		45.56	778.298
				27.79	1102.45		45.58	741.005		45.58	718.33
				27.8	988.48		45.6	720.023		45.6	797.955
				27.81	941.048		45.62	678.673		45.62	851.692
				27.82	960.143		45.64	754.2		45.64	851.967
				27.83	1036.85		45.66	746.827		45.66	866.668
				27.84	1074.43		45.68	747.505		45.68	824.788
				27.85	1013.35		45.7	768.415		45.7	777.715
				27.86	984.405		45.72	740.705		45.72	803.847
				27.87	1017.71		45.74	807.65		45.74	847.268
				27.88	1192.37		45.76	889.878		45.76	872.26
				27.89	1192.23		45.78	894.415		45.78	790.545
				27.9	1119.48		45.8	799.872		45.8	804.763
				27.91	1087.6		45.82	761.138		45.82	828.66
				27.92	928.987		45.84	843.54		45.84	777.773
				27.93	946.263		45.86	789.837		45.86	706.495
				27.94	1042.07		45.88	708.332		45.88	676.837
				27.95	997.695		45.9	773.06		45.9	682.42
				27.96	923.898		45.92	829.62		45.92	661.138
				27.97	952.102		45.94	722.503		45.94	765.45
				27.98	1026		45.96	670.255		45.96	770.643
				27.99	1101.9		45.98	759.965		45.98	709.225
				28	1080.93		46	803.722		46	684.395
				28.01	1008.05		46.02	758.533		46.02	685.98
				28.02	991.4		46.04	748.025		46.04	653.072
				28.03	1000.5		46.06	817.295		46.06	681.972
				28.04	1042.36		46.08	775.535		46.08	695.668
				28.05	1117.96		46.1	731.32		46.1	768.673
				28.06	1141.07		46.12	740.81		46.12	720.485
				28.07	1082.61		46.14	705.78		46.14	631.295
				28.08	1050		46.16	678.742		46.16	700.49
				28.09	1007.6		46.18	693.35		46.18	727.905
				28.1	966.668		46.2	634.972		46.2	661.648
				28.11	1008.9		46.22	680.4		46.22	634.997
				28.12	999.418		46.24	707.125		46.24	608.78
				28.13	958.413		46.26	681.222		46.26	561.268
				28.14	1000.25		46.28	695.425		46.28	568.303
				28.15	1066.85		46.3	709.957		46.3	615.345
				28.16	1066.55		46.32	683.865		46.32	573.107
				28.17	999.95		46.34	654.567		46.34	576.053
				28.18	983.325		46.36	676.597		46.36	565.645
				28.19	975.062		46.38	709.92		46.38	566.865
				28.2	983.18		46.4	752.367		46.4	631.14
				28.21	1041.5		46.42	775		46.42	691.03
				28.22	942.745		46.44	747.66		46.44	670.32
				28.23	956.825		46.46	765.99		46.46	643.217
				28.24	1116.45		46.48	722.615		46.48	644.678
				28.25	1084.07		46.5	694.732		46.5	592.385
				28.26	1025.14		46.52	684.072		46.52	590.168
				28.27	1065.73		46.54	668.183		46.54	566.668
				28.28	1100.35		46.56	701.505		46.56	556.803
				28.29	1026.33		46.58	716.668		46.58	619.66
				28.3	1096.69		46.6	671.28		46.6	595.535
				28.31	1314.43		46.62	615.188		46.62	540.928
				28.32	1359.54		46.64	600		46.64	574.143
				28.33	1195.53		46.66	713.308		46.66	608.332
				28.34	1123.08		46.68	803.803		46.68	599.273
				28.35	1223.54		46.7	849.808		46.7	587.138
				28.36	1322.84		46.72	783.045		46.72	610.49
				28.37	1343.29		46.74	669.048		46.74	651.428
				28.38	1244.06		46.76	668.087		46.76	616.928
				28.39	1143.46		46.78	728.53		46.78	588.56
				28.4	1092.04		46.8	753.112		46.8	559.34
				28.41	1083.33		46.82	741.668		46.82	543.062
				28.42	1115.03		46.84	755.207		46.84	580.903
				28.43	1157.91		46.86	694.48		46.86	572.93
				28.44	1198.23		46.88	682.94		46.88	554.51
				28.45	1201.84		46.9	684.43		46.9	589.888
				28.46	1190.23		46.92	740.115		46.92	571.61
				28.47	1146.11		46.94	771.63		46.94	524.325
				28.48	1051.02		46.96	724.33		46.96	521.168
				28.49	970.89		46.98	671.668		46.98	543
				28.5	1047.98		47	637.832		47	571.827
				28.51	1271.07		47.02	700.115		47.02	542.867
				28.52	1209.26		47.04	767.977		47.04	553.275
				28.53	1089.88		47.06	702.47		47.06	578.19
				28.54	1101.22		47.08	642.315		47.08	629.535
				28.55	1183.49		47.1	717.33		47.1	629.47
				28.56	1307.69		47.12	698.722		47.12	587.82
				28.57	1316.67		47.14	601.938		47.14	636.518
				28.58	1309.01		47.16	615.35		47.16	585.335
				28.59	1330.55		47.18	699.298		47.18	499.37
				28.6	1389.53		47.2	710.308		47.2	491.668
				28.61	1371.05		47.22	660.942		47.22	531.967
				28.62	1263.57		47.24	637.19		47.24	562.19
				28.63	1147.02		47.26	593.062		47.26	527.013
				28.64	1098.44		47.28	562.805		47.28	477.635
				28.65	1229.7		47.3	638.205		47.3	498.572
				28.66	1351.63		47.32	713.408		47.32	600.375
				28.67	1265.82		47.34	693.725		47.34	568.977
				28.68	1235.72		47.36	559.48		47.36	464.87
				28.69	1397.08		47.38	493.455		47.38	446.13
				28.7	1501.77		47.4	592.535		47.4	485.702
				28.71	1461.03		47.42	640.487		47.42	556.817
				28.72	1403.66		47.44	611.62		47.44	591.668
				28.73	1359.27		47.46	608.915		47.46	627.332
				28.74	1394.3		47.48	585.47		47.48	609.31
				28.75	1457.37		47.5	589.518		47.5	562.212
				28.76	1385.82		47.52	652.295		47.52	567.24
				28.77	1305.33		47.54	634.362		47.54	615.067
				28.78	1260.17		47.56	622.82		47.56	614.398
				28.79	1290.75		47.58	623.308		47.58	543.293
				28.8	1413.59		47.6	591.105		47.6	539.465
				28.81	1395.73		47.62	583.332		47.62	606.68
				28.82	1505.82		47.64	610		47.64	619.445
				28.83	1513.22		47.66	588.903		47.66	586.67
				28.84	1378.36		47.68	518.908		47.68	539.467
				28.85	1436.37		47.7	549.39		47.7	495.012
				28.86	1514.1		47.72	604.44		47.72	518.845
				28.87	1445.17		47.74	497.397		47.74	518.938
				28.88	1402.37		47.76	470.978		47.76	487.23
				28.89	1397.59		47.78	542.202		47.78	518.81
				28.9	1402.44		47.8	532.268		47.8	532.268
				28.91	1411.72		47.82	534.395		47.82	529.962
				28.92	1442.92		47.84	607.597		47.84	519.513
				28.93	1383.89		47.86	618.47		47.86	562.01
				28.94	1415.31		47.88	530.197		47.88	572.388
				28.95	1571.09		47.9	483.332		47.9	542.188
				28.96	1578.96		47.92	496.61		47.92	523.447
				28.97	1536.01		47.94	534.878		47.94	460.183
				28.98	1558.54		47.96	553.91		47.96	469.23
				28.99	1602.74		47.98	550		47.98	552.55
				29	1513.89		48	527.898		48	600.508
				29.01	1388.96		48.02	495.075		48.02	639.268
				29.02	1377.64		48.04	505.423		48.04	604.815
				29.03	1492.5		48.06	582.42		48.06	527.915
				29.04	1655.02		48.08	593.592		48.08	570.153
				29.05	1678.45		48.1	531.847		48.1	611.758
				29.06	1558.94		48.12	495.092		48.12	551.452
				29.07	1629.7		48.14	562.753		48.14	490.685
				29.08	1837.1		48.16	642.155		48.16	532.345
				29.09	1805.53		48.18	583.85		48.18	592.153
				29.1	1696.34		48.2	595.543		48.2	604.41
				29.11	1619.36		48.22	658.332		48.22	639.188
				29.12	1610.68		48.24	689.18		48.24	631.413
				29.13	1747.08		48.26	681.423		48.26	600
				29.14	1749.59		48.28	592.742		48.28	586.788
				29.15	1676.77		48.3	598.913		48.3	526.562
				29.16	1810.11		48.32	601.572		48.32	571.383
				29.17	1969.97		48.34	589.143		48.34	605.985
				29.18	1926.95		48.36	599.065		48.36	575.467
				29.19	1796.8		48.38	587.732		48.38	658.122
				29.2	1819.52		48.4	644.447		48.4	689.812
				29.21	1801.15		48.42	696.065		48.42	689.115
				29.22	1663.15		48.44	686.81		48.44	725.46
				29.23	1775.12		48.46	683.79		48.46	641.03
				29.24	1929.74		48.48	718.033		48.48	536.36
				29.25	1956.52		48.5	737.273		48.5	613.325
				29.26	2012.21		48.52	685.015		48.52	656.075
				29.27	2050.89		48.54	698.758		48.54	568.357
				29.28	2019.42		48.56	692.92		48.56	595.253
				29.29	2095.19		48.58	641.668		48.58	627.605
				29.3	2166.67		48.6	650.445		48.6	604.39
				29.31	2173.09		48.62	662.722		48.62	573.227
				29.32	2273		48.64	596.47		48.64	572.378
				29.33	2333.62		48.66	616.675		48.66	595.612
				29.34	2212.74		48.68	678.51		48.68	582.895
				29.35	2322.29		48.7	666.668		48.7	548.692
				29.36	2523.7		48.72	618.445		48.72	625.827
				29.37	2610.34		48.74	596.915		48.74	655.305
				29.38	2618.91		48.76	647.342		48.76	525.503
				29.39	2687.72		48.78	574.227		48.78	524.055
				29.4	2718.65		48.8	505.238		48.8	539.528
				29.41	2666.67		48.82	542.52		48.82	530.66
				29.42	2629.25		48.84	545.195		48.84	545.195
				29.43	2659.96		48.86	511.442		48.86	537.712
				29.44	2878.69		48.88	513.555		48.88	554.8
				29.45	2995.7		48.9	550.84		48.9	518.523
				29.46	2979.66		48.92	610.428		48.92	510.007
				29.47	2928.97		48.94	663.125		48.94	524.165
				29.48	3023.62		48.96	653.128		48.96	525.832
				29.49	3137.76		48.98	580.845		48.98	506.675
				29.5	3171.58		49	555.2		49	505.613
				29.51	3309.26		49.02	544.393		49.02	542.077
				29.52	3371.2		49.04	542.898		49.04	550
				29.53	3452.86		49.06	536.067		49.06	545.63
				29.54	3772.12		49.08	499.592		49.08	537.295
				29.55	4028.7		49.1	565.955		49.1	585.773
				29.56	4038		49.12	672.658		49.12	559.055
				29.57	4076.5		49.14	642.805		49.14	465.455
				29.58	4368.3		49.16	609.543		49.16	467.875
				29.59	4705.95		49.18	602.763		49.18	504.77
				29.6	4799.73		49.2	487.665		49.2	547.235
				29.61	5174.81		49.22	465.095		49.22	531.337
				29.62	5683.62		49.24	625.808		49.24	509.13
				29.63	5978.44		49.26	655.16		49.26	551.19
				29.64	6288.92		49.28	600.395		49.28	544.45
				29.65	6594.46		49.3	582.15		49.3	560.305
				29.66	7219.91		49.32	615.058		49.32	569.457
				29.67	8308.21		49.34	605.587		49.34	567.842
				29.68	8987.7		49.36	515.102		49.36	604.753
				29.69	9391.47		49.38	557.482		49.38	625.39
				29.7	10135		49.4	585.75		49.4	567.915
				29.71	10978.2		49.42	576.165		49.42	512.695
				29.72	11523		49.44	569.48		49.44	525.388
				29.73	12145.2		49.46	528.587		49.46	563.85
				29.74	12839.7		49.48	534.102		49.48	513.202
				29.75	13776.4		49.5	576.153		49.5	528.84
				29.76	15001.5		49.52	621.79		49.52	538.602
				29.77	16151.5		49.54	602.447		49.54	457.57
				29.78	17332.2		49.56	549.237		49.56	476.525
				29.79	18090		49.58	524.62		49.58	447.337
				29.8	18988.4		49.6	512.31		49.6	470.082
				29.81	20762.9		49.62	503.978		49.62	519.888
				29.82	21772.5		49.64	513.067		49.64	530.487
				29.83	22438.4		49.66	503.225		49.66	497.363
				29.84	23060.9		49.68	522.525		49.68	485.212
				29.85	23387		49.7	523.5		49.7	494.52
				29.86	24443.7		49.72	513.435		49.72	462.312
				29.87	26345.4		49.74	524.628		49.74	523.635
				29.88	28270.3		49.76	464.43		49.76	565.92
				29.89	28927.1		49.78	503.72		49.78	554.352
				29.9	28460.5		49.8	552.867		49.8	549.628
				29.91	28841.4		49.82	516.295		49.82	559.075
				29.92	29932.1		49.84	486.575		49.84	535.835
				29.93	30773.1		49.86	518.883		49.86	517.405
				29.94	30437.9		49.88	557.965		49.88	524.633
				29.95	29935.5		49.9	597.857		49.9	516.668
				29.96	30335.1		49.92	550.312		49.92	568.87
				29.97	30582.3		49.94	501.465		49.94	577.518
				29.98	30227.8		49.96	515.935		49.96	563.415
[truncated: 2,002 more rows]

## Sheet: Fig 6a
	PDF		θ	intensity
	15.081	60	10	2563.33
	15.211	80	10.01	2596.67
	21.498	100	10.02	2466.67
	21.657	40	10.03	2613.33
	24.164	40	10.04	2663.33
	25.208	20	10.05	2650
	26.346	40	10.06	2670
	26.506	20	10.07	2723.33
	28.586	40	10.08	2500
	30.378	70	10.09	2443.33
	30.698	80	10.1	2493.33
	34.195	40	10.11	2616.67
	34.33	40	10.12	2610
	34.466	20	10.13	2536.67
	37.603	60	10.14	2583.33
	37.767	60	10.15	2566.67
	37.933	60	10.16	2473.33
	43.692	70	10.17	2350
	44.141	20	10.18	2513.33
	46.61	20	10.19	2636.67
	49.013	20	10.2	2533.33
	49.382	20	10.21	2636.67
			10.22	2593.33
			10.23	2456.67
			10.24	2556.67
			10.25	2580
			10.26	2503.33
			10.27	2420
			10.28	2483.33
			10.29	2480
			10.3	2550
			10.31	2573.33
			10.32	2573.33
			10.33	2513.33
			10.34	2483.33
			10.35	2496.67
			10.36	2463.33
			10.37	2550
			10.38	2473.33
			10.39	2566.67
			10.4	2506.67
			10.41	2413.33
			10.42	2490
			10.43	2536.67
			10.44	2506.67
			10.45	2510
			10.46	2503.33
			10.47	2543.33
			10.48	2496.67
			10.49	2436.67
			10.5	2483.33
			10.51	2650
			10.52	2473.33
			10.53	2363.33
			10.54	2336.67
			10.55	2383.33
			10.56	2483.33
			10.57	2513.33
			10.58	2496.67
			10.59	2493.33
			10.6	2493.33
			10.61	2433.33
			10.62	2446.67
			10.63	2520
			10.64	2510
			10.65	2450
			10.66	2446.67
			10.67	2513.33
			10.68	2493.33
			10.69	2456.67
			10.7	2390
			10.71	2463.33
			10.72	2473.33
			10.73	2430
			10.74	2486.67
			10.75	2440
			10.76	2420
			10.77	2476.67
			10.78	2520
			10.79	2410
			10.8	2453.33
			10.81	2513.33
			10.82	2523.33
			10.83	2470
			10.84	2476.67
			10.85	2500
			10.86	2463.33
			10.87	2486.67
			10.88	2640
			10.89	2426.67
			10.9	2343.33
			10.91	2360
			10.92	2396.67
			10.93	2420
			10.94	2470
			10.95	2360
			10.96	2500
			10.97	2406.67
			10.98	2446.67
			10.99	2490
			11	2563.33
			11.01	2553.33
			11.02	2473.33
			11.03	2473.33
			11.04	2423.33
			11.05	2396.67
			11.06	2413.33
			11.07	2373.33
			11.08	2366.67
			11.09	2390
			11.1	2426.67
			11.11	2443.33
			11.12	2540
			11.13	2506.67
			11.14	2526.67
			11.15	2460
			11.16	2363.33
			11.17	2373.33
			11.18	2573.33
			11.19	2346.67
			11.2	2436.67
			11.21	2333.33
			11.22	2316.67
			11.23	2333.33
			11.24	2450
			11.25	2490
			11.26	2483.33
			11.27	2420
			11.28	2350
			11.29	2336.67
			11.3	2330
			11.31	2320
			11.32	2403.33
			11.33	2430
			11.34	2390
			11.35	2376.67
			11.36	2323.33
			11.37	2370
			11.38	2376.67
			11.39	2326.67
			11.4	2350
			11.41	2400
			11.42	2393.33
			11.43	2383.33
			11.44	2363.33
			11.45	2330
			11.46	2363.33
			11.47	2396.67
			11.48	2386.67
			11.49	2360
			11.5	2223.33
			11.51	2416.67
			11.52	2483.33
			11.53	2440
			11.54	2453.33
			11.55	2343.33
			11.56	2266.67
			11.57	2300
			11.58	2336.67
			11.59	2363.33
			11.6	2330
			11.61	2363.33
			11.62	2366.67
			11.63	2486.67
			11.64	2420
			11.65	2403.33
			11.66	2483.33
			11.67	2393.33
			11.68	2406.67
			11.69	2416.67
			11.7	2400
			11.71	2506.67
			11.72	2453.33
			11.73	2420
			11.74	2413.33
			11.75	2353.33
			11.76	2380
			11.77	2410
			11.78	2316.67
			11.79	2480
			11.8	2383.33
			11.81	2290
			11.82	2456.67
			11.83	2493.33
			11.84	2600
			11.85	2490
			11.86	2450
			11.87	2403.33
			11.88	2430
			11.89	2480
			11.9	2500
			11.91	2486.67
			11.92	2493.33
			11.93	2483.33
			11.94	2516.67
			11.95	2566.67
			11.96	2510
			11.97	2496.67
			11.98	2563.33
			11.99	2473.33
			12	2406.67
			12.01	2456.67
			12.02	2290
			12.03	2363.33
			12.04	2450
			12.05	2330
			12.06	2386.67
			12.07	2343.33
			12.08	2373.33
			12.09	2433.33
			12.1	2493.33
			12.11	2443.33
			12.12	2403.33
			12.13	2420
			12.14	2383.33
			12.15	2393.33
			12.16	2456.67
			12.17	2430
			12.18	2400
			12.19	2403.33
			12.2	2443.33
			12.21	2366.67
			12.22	2370
			12.23	2406.67
			12.24	2426.67
			12.25	2320
			12.26	2283.33
			12.27	2360
			12.28	2430
			12.29	2473.33
			12.3	2350
			12.31	2323.33
			12.32	2323.33
			12.33	2290
			12.34	2333.33
			12.35	2350
			12.36	2416.67
			12.37	2410
			12.38	2356.67
			12.39	2376.67
			12.4	2356.67
			12.41	2433.33
			12.42	2320
			12.43	2310
			12.44	2310
			12.45	2226.67
			12.46	2286.67
			12.47	2310
			12.48	2370
			12.49	2310
			12.5	2380
			12.51	2306.67
			12.52	2353.33
			12.53	2296.67
			12.54	2370
			12.55	2400
			12.56	2293.33
			12.57	2196.67
			12.58	2183.33
			12.59	2316.67
			12.6	2250
			12.61	2416.67
			12.62	2436.67
			12.63	2286.67
			12.64	2363.33
			12.65	2350
			12.66	2313.33
			12.67	2343.33
			12.68	2313.33
			12.69	2290
			12.7	2336.67
			12.71	2273.33
			12.72	2226.67
			12.73	2320
			12.74	2366.67
			12.75	2420
			12.76	2356.67
			12.77	2210
			12.78	2273.33
			12.79	2233.33
			12.8	2310
			12.81	2276.67
			12.82	2200
			12.83	2096.67
			12.84	2180
			12.85	2220
			12.86	2276.67
			12.87	2240
			12.88	2293.33
			12.89	2343.33
			12.9	2210
			12.91	2183.33
			12.92	2230
			12.93	2220
			12.94	2270
			12.95	2266.67
			12.96	2203.33
			12.97	2240
			12.98	2200
			12.99	2270
			13	2230
			13.01	2193.33
			13.02	2233.33
			13.03	2290
			13.04	2323.33
			13.05	2246.67
			13.06	2236.67
			13.07	2230
			13.08	2226.67
			13.09	2336.67
			13.1	2283.33
			13.11	2286.67
			13.12	2266.67
			13.13	2263.33
			13.14	2316.67
			13.15	2366.67
			13.16	2333.33
			13.17	2276.67
			13.18	2236.67
			13.19	2263.33
			13.2	2283.33
			13.21	2353.33
			13.22	2270
			13.23	2153.33
			13.24	2253.33
			13.25	2233.33
			13.26	2310
			13.27	2320
			13.28	2386.67
			13.29	2290
			13.3	2283.33
			13.31	2320
			13.32	2436.67
			13.33	2293.33
			13.34	2283.33
			13.35	2403.33
			13.36	2223.33
			13.37	2263.33
			13.38	2330
			13.39	2373.33
			13.4	2346.67
			13.41	2293.33
			13.42	2253.33
			13.43	2380
			13.44	2476.67
			13.45	2470
			13.46	2523.33
			13.47	2483.33
			13.48	2433.33
			13.49	2446.67
			13.5	2393.33
			13.51	2496.67
			13.52	2550
			13.53	2466.67
			13.54	2476.67
			13.55	2460
			13.56	2526.67
			13.57	2600
			13.58	2560
			13.59	2603.33
			13.6	2566.67
			13.61	2473.33
			13.62	2560
			13.63	2606.67
			13.64	2693.33
			13.65	2606.67
			13.66	2636.67
			13.67	2673.33
			13.68	2580
			13.69	2623.33
			13.7	2600
			13.71	2590
			13.72	2813.33
			13.73	2750
			13.74	2703.33
			13.75	2703.33
			13.76	2813.33
			13.77	2840
			13.78	2793.33
			13.79	2760
			13.8	2686.67
			13.81	2743.33
			13.82	2683.33
			13.83	2746.67
			13.84	2756.67
			13.85	2743.33
			13.86	2770
			13.87	2736.67
			13.88	2700
			13.89	2820
			13.9	2873.33
			13.91	2800
			13.92	2893.33
			13.93	2870
			13.94	2786.67
			13.95	2776.67
			13.96	2773.33
			13.97	2850
			13.98	2846.67
			13.99	2790
			14	2810
			14.01	2910
			14.02	2826.67
			14.03	2853.33
			14.04	2930
			14.05	2950
			14.06	2953.33
			14.07	2883.33
			14.08	2816.67
			14.09	2876.67
			14.1	2910
			14.11	3083.33
			14.12	2810
			14.13	2856.67
			14.14	2813.33
			14.15	2826.67
			14.16	2843.33
			14.17	2763.33
			14.18	2810
			14.19	2890
			14.2	2876.67
			14.21	2806.67
			14.22	2770
			14.23	2763.33
			14.24	2940
			14.25	2943.33
			14.26	2923.33
			14.27	2986.67
			14.28	2913.33
			14.29	2893.33
			14.3	2903.33
			14.31	2900
			14.32	2920
			14.33	2913.33
			14.34	2806.67
			14.35	2976.67
			14.36	3083.33
			14.37	3123.33
			14.38	3143.33
			14.39	3100
			14.4	3080
			14.41	3136.67
			14.42	3083.33
			14.43	3190
			14.44	3100
			14.45	3166.67
			14.46	3320
			14.47	3410
			14.48	3416.67
			14.49	3520
			14.5	3513.33
			14.51	3766.67
			14.52	3836.67
			14.53	3930
			14.54	4066.67
			14.55	4130
			14.56	4216.67
			14.57	4323.33
			14.58	4376.67
			14.59	4633.33
			14.6	4840
			14.61	4960
			14.62	5163.33
			14.63	5300
			14.64	5316.67
			14.65	5450
			14.66	5543.33
			14.67	5490
			14.68	5660
			14.69	5636.67
			14.7	5626.67
			14.71	5863.33
			14.72	5650
			14.73	5683.33
			14.74	5796.67
			14.75	5596.67
			14.76	5563.33
			14.77	5336.67
			14.78	5206.67
			14.79	5266.67
			14.8	5286.67
			14.81	4836.67
			14.82	4860
			14.83	4690
			14.84	4703.33
			14.85	4533.33
			14.86	4440
			14.87	4303.33
			14.88	4173.33
			14.89	4026.67
			14.9	3920
			14.91	3893.33
			14.92	3823.33
			14.93	3766.67
			14.94	3766.67
			14.95	3656.67
			14.96	3653.33
			14.97	3523.33
			14.98	3400
			14.99	3490
			15	3420
			15.01	3340
			15.02	3423.33
			15.03	3280
			15.04	3286.67
			15.05	3303.33
			15.06	3356.67
			15.07	3250
			15.08	3213.33
			15.09	3253.33
			15.1	3173.33
			15.11	3263.33
			15.12	3340
			15.13	3243.33
			15.14	3203.33
			15.15	3270
			15.16	3330
			15.17	3226.67
			15.18	3210
			15.19	3243.33
			15.2	3306.67
			15.21	3370
			15.22	3356.67
			15.23	3380
			15.24	3280
			15.25	3390
			15.26	3543.33
			15.27	3393.33
			15.28	3256.67
			15.29	3370
			15.3	3263.33
			15.31	3293.33
			15.32	3293.33
			15.33	3270
			15.34	3370
			15.35	3233.33
			15.36	3356.67
			15.37	3443.33
			15.38	3183.33
			15.39	3163.33
			15.4	3243.33
			15.41	3226.67
			15.42	3130
			15.43	3076.67
			15.44	3056.67
			15.45	3190
			15.46	2943.33
			15.47	2950
			15.48	2973.33
			15.49	2946.67
			15.5	2973.33
			15.51	2883.33
			15.52	2830
			15.53	2860
			15.54	2793.33
			15.55	2766.67
			15.56	2653.33
			15.57	2740
			15.58	2730
			15.59	2646.67
			15.6	2480
			15.61	2580
			15.62	2550
			15.63	2453.33
			15.64	2580
			15.65	2510
			15.66	2516.67
			15.67	2493.33
			15.68	2443.33
			15.69	2553.33
			15.7	2496.67
			15.71	2400
			15.72	2363.33
			15.73	2390
			15.74	2463.33
			15.75	2426.67
			15.76	2403.33
			15.77	2380
			15.78	2353.33
			15.79	2210
			15.8	2270
			15.81	2196.67
			15.82	2243.33
			15.83	2270
			15.84	2226.67
			15.85	2276.67
			15.86	2273.33
			15.87	2250
			15.88	2183.33
			15.89	2103.33
			15.9	2133.33
			15.91	2250
			15.92	2220
			15.93	2140
			15.94	2166.67
			15.95	2096.67
			15.96	2126.67
			15.97	2200
			15.98	2153.33
			15.99	2103.33
			16	2073.33
			16.01	2110
			16.02	2143.33
			16.03	2100
			16.04	2046.67
			16.05	2043.33
			16.06	2110
			16.07	2180
			16.08	2023.33
			16.09	2056.67
			16.1	2006.67
			16.11	2016.67
			16.12	1990
			16.13	2113.33
			16.14	2070
			16.15	2003.33
			16.16	2050
			16.17	2033.33
			16.18	2153.33
			16.19	2150
			16.2	2053.33
			16.21	2056.67
			16.22	1996.67
			16.23	1976.67
			16.24	2000
			16.25	1860
			16.26	1903.33
			16.27	2030
			16.28	1956.67
			16.29	1906.67
			16.3	1950
			16.31	1913.33
			16.32	1986.67
			16.33	1983.33
			16.34	1943.33
			16.35	1966.67
			16.36	1963.33
			16.37	1916.67
			16.38	1916.67
			16.39	1973.33
			16.4	2113.33
			16.41	2063.33
			16.42	1876.67
			16.43	1943.33
			16.44	1996.67
			16.45	1990
			16.46	1946.67
			16.47	1920
			16.48	1943.33
			16.49	1986.67
			16.5	1960
			16.51	1866.67
			16.52	1980
			16.53	1893.33
			16.54	1846.67
			16.55	1960
			16.56	1956.67
			16.57	1910
			16.58	1893.33
			16.59	1940
			16.6	1966.67
			16.61	1960
			16.62	2000
			16.63	2003.33
			16.64	1926.67
			16.65	1916.67
			16.66	1903.33
			16.67	2030
			16.68	2000
			16.69	2030
			16.7	1913.33
			16.71	2000
			16.72	1930
			16.73	1873.33
			16.74	1870
			16.75	1976.67
			16.76	1860
			16.77	1860
			16.78	1990
			16.79	1946.67
			16.8	1883.33
			16.81	1936.67
			16.82	1966.67
			16.83	1930
			16.84	2006.67
			16.85	1943.33
			16.86	1896.67
			16.87	1966.67
			16.88	1946.67
			16.89	2013.33
			16.9	2030
			16.91	2023.33
			16.92	1966.67
			16.93	1876.67
			16.94	2010
			16.95	1880
			16.96	1920
			16.97	1926.67
			16.98	1873.33
			16.99	1900
			17	1923.33
			17.01	1873.33
			17.02	1753.33
			17.03	1950
			17.04	1930
			17.05	1843.33
			17.06	1913.33
			17.07	1873.33
			17.08	1960
			17.09	1880
			17.1	1976.67
			17.11	1850
			17.12	1860
			17.13	1996.67
			17.14	1930
			17.15	1963.33
			17.16	1933.33
			17.17	1923.33
			17.18	1906.67
			17.19	1950
			17.2	1970
			17.21	1916.67
			17.22	1940
			17.23	1950
			17.24	1916.67
			17.25	1860
			17.26	1913.33
			17.27	1933.33
			17.28	1930
			17.29	1943.33
			17.3	1840
			17.31	1976.67
			17.32	2043.33
			17.33	1966.67
			17.34	1936.67
			17.35	1996.67
			17.36	1973.33
			17.37	1973.33
			17.38	1920
			17.39	1910
			17.4	1966.67
			17.41	2003.33
			17.42	1923.33
			17.43	1883.33
			17.44	1956.67
			17.45	1883.33
			17.46	1866.67
			17.47	1936.67
			17.48	1856.67
			17.49	1860
			17.5	1966.67
			17.51	1833.33
			17.52	1810
			17.53	1906.67
			17.54	1880
			17.55	1820
			17.56	1846.67
			17.57	1880
			17.58	1870
			17.59	1853.33
			17.6	1850
			17.61	1876.67
			17.62	1896.67
			17.63	1973.33
			17.64	1926.67
			17.65	1923.33
			17.66	1870
			17.67	1940
			17.68	1950
			17.69	2033.33
			17.7	1930
			17.71	1886.67
			17.72	1923.33
			17.73	1863.33
			17.74	1873.33
			17.75	1893.33
			17.76	1933.33
			17.77	1946.67
			17.78	1840
			17.79	1793.33
			17.8	1823.33
			17.81	1893.33
			17.82	2010
			17.83	1953.33
			17.84	1873.33
			17.85	1973.33
			17.86	1986.67
			17.87	1953.33
			17.88	1923.33
			17.89	1950
			17.9	1883.33
			17.91	1950
			17.92	2020
			17.93	1966.67
			17.94	1970
			17.95	1973.33
			17.96	1970
			17.97	1833.33
			17.98	1836.67
			17.99	1796.67
			18	1993.33
			18.01	2000
			18.02	1903.33
			18.03	2010
			18.04	2050
			18.05	1983.33
			18.06	1963.33
			18.07	1956.67
			18.08	1956.67
			18.09	1863.33
			18.1	1843.33
			18.11	1946.67
			18.12	1933.33
			18.13	1876.67
			18.14	1943.33
			18.15	1953.33
			18.16	1873.33
			18.17	2003.33
			18.18	1963.33
			18.19	1890
			18.2	1996.67
			18.21	1990
			18.22	2000
			18.23	1810
			18.24	1823.33
			18.25	1956.67
			18.26	2006.67
			18.27	2043.33
			18.28	1923.33
			18.29	1940
			18.3	2063.33
			18.31	1946.67
			18.32	1886.67
			18.33	1970
			18.34	1926.67
			18.35	1863.33
			18.36	1950
			18.37	1903.33
			18.38	1900
			18.39	1943.33
			18.4	1886.67
			18.41	1920
			18.42	1966.67
			18.43	1886.67
			18.44	1943.33
			18.45	2006.67
			18.46	1900
			18.47	1920
			18.48	1990
			18.49	1980
			18.5	1976.67
			18.51	1840
			18.52	1943.33
			18.53	2053.33
			18.54	1950
			18.55	1963.33
			18.56	1990
			18.57	2060
			18.58	1906.67
			18.59	1926.67
			18.6	1950
			18.61	2003.33
			18.62	1990
			18.63	1883.33
			18.64	1933.33
			18.65	1840
			18.66	1800
			18.67	1936.67
			18.68	1996.67
			18.69	2050
			18.7	1963.33
			18.71	1900
			18.72	1903.33
			18.73	1893.33
			18.74	1826.67
			18.75	1826.67
			18.76	2043.33
			18.77	2066.67
			18.78	2006.67
			18.79	2000
			18.8	1953.33
			18.81	1976.67
			18.82	1860
			18.83	1993.33
			18.84	2076.67
			18.85	1923.33
			18.86	1896.67
			18.87	1926.67
			18.88	1946.67
			18.89	1986.67
			18.9	1993.33
			18.91	1976.67
			18.92	1956.67
			18.93	1930
			18.94	1850
			18.95	1906.67
			18.96	1903.33
			18.97	1936.67
			18.98	1980
			18.99	1926.67
			19	1876.67
			19.01	1956.67
			19.02	1883.33
			19.03	1986.67
			19.04	1976.67
			19.05	1996.67
			19.06	2003.33
			19.07	1980
			19.08	1923.33
			19.09	1926.67
			19.1	1970
			19.11	1916.67
			19.12	1876.67
			19.13	1863.33
			19.14	1896.67
			19.15	1910
			19.16	1856.67
			19.17	1770
			19.18	1906.67
			19.19	1956.67
			19.2	1863.33
			19.21	1886.67
			19.22	1883.33
			19.23	1993.33
			19.24	1960
			19.25	1970
			19.26	2000
			19.27	1946.67
			19.28	1980
			19.29	2016.67
			19.3	1943.33
			19.31	1860
			19.32	1986.67
			19.33	2003.33
			19.34	2013.33
			19.35	2030
			19.36	1876.67
			19.37	1913.33
			19.38	1923.33
			19.39	1906.67
			19.4	1846.67
			19.41	1936.67
			19.42	1910
			19.43	1833.33
			19.44	1923.33
			19.45	1953.33
			19.46	2000
			19.47	1946.67
			19.48	1890
			19.49	1890
			19.5	1836.67
			19.51	1823.33
			19.52	1883.33
			19.53	1946.67
			19.54	1976.67
			19.55	1976.67
			19.56	1923.33
			19.57	1853.33
			19.58	1880
			19.59	1920
			19.6	1836.67
			19.61	1840
			19.62	1833.33
			19.63	1823.33
			19.64	1883.33
			19.65	1980
			19.66	1866.67
			19.67	1863.33
			19.68	1970
			19.69	1970
			19.7	2026.67
			19.71	1920
			19.72	1946.67
			19.73	1960
			19.74	1953.33
			19.75	1923.33
			19.76	1956.67
			19.77	1980
			19.78	1900
			19.79	1926.67
			19.8	1960
			19.81	1850
			19.82	1833.33
			19.83	1820
			19.84	1853.33
			19.85	1960
			19.86	1923.33
			19.87	1916.67
			19.88	1993.33
			19.89	1970
			19.9	1906.67
			19.91	1926.67
			19.92	1886.67
			19.93	1840
			19.94	1830
			19.95	1846.67
			19.96	1860
			19.97	1856.67
			19.98	1873.33
			19.99	1940
			20	1890
			20.01	1943.33
			20.02	1890
			20.03	1773.33
			20.04	1833.33
			20.05	1883.33
			20.06	1913.33
			20.07	1913.33
			20.08	1820
			20.09	1756.67
			20.1	1796.67
			20.11	1883.33
			20.12	1883.33
			20.13	1763.33
			20.14	1776.67
			20.15	1943.33
			20.16	1836.67
			20.17	1813.33
			20.18	1880
			20.19	1790
			20.2	1740
			20.21	1800
			20.22	1880
			20.23	1896.67
			20.24	1843.33
			20.25	1806.67
			20.26	1750
			20.27	1810
			20.28	1823.33
			20.29	1830
			20.3	1910
			20.31	1833.33
			20.32	1816.67
			20.33	1786.67
			20.34	1820
			20.35	1866.67
			20.36	1786.67
			20.37	1770
			20.38	1830
			20.39	1930
			20.4	1933.33
			20.41	1850
			20.42	1873.33
			20.43	1926.67
			20.44	1780
			20.45	1800
			20.46	1750
			20.47	1830
			20.48	1826.67
			20.49	1890
			20.5	1820
			20.51	1770
			20.52	1786.67
			20.53	1806.67
			20.54	1763.33
			20.55	1736.67
			20.56	1793.33
			20.57	1826.67
			20.58	1776.67
			20.59	1766.67
			20.6	1820
			20.61	1846.67
			20.62	1783.33
			20.63	1806.67
			20.64	1850
			20.65	1743.33
			20.66	1800
			20.67	1850
			20.68	1813.33
			20.69	1723.33
			20.7	1733.33
			20.71	1743.33
			20.72	1790
			20.73	1883.33
			20.74	1766.67
			20.75	1736.67
			20.76	1813.33
			20.77	1793.33
			20.78	1803.33
			20.79	1823.33
			20.8	1836.67
			20.81	1710
			20.82	1700
			20.83	1840
			20.84	1850
			20.85	1863.33
			20.86	1820
			20.87	1753.33
			20.88	1696.67
			20.89	1690
			20.9	1736.67
			20.91	1780
			20.92	1703.33
			20.93	1700
			20.94	1656.67
			20.95	1803.33
			20.96	1823.33
			20.97	1813.33
			20.98	1826.67
			20.99	1900
			21	1880
			21.01	1806.67
			21.02	1790
			21.03	1786.67
			21.04	1816.67
			21.05	1756.67
			21.06	1773.33
			21.07	1810
			21.08	1876.67
			21.09	1790
			21.1	1803.33
			21.11	1746.67
			21.12	1776.67
			21.13	1776.67
			21.14	1743.33
			21.15	1866.67
			21.16	1843.33
			21.17	1776.67
			21.18	1713.33
			21.19	1693.33
			21.2	1650
			21.21	1780
			21.22	1743.33
			21.23	1703.33
			21.24	1666.67
			21.25	1636.67
			21.26	1643.33
			21.27	1790
			21.28	1773.33
			21.29	1680
			21.3	1680
			21.31	1736.67
			21.32	1716.67
			21.33	1746.67
			21.34	1796.67
			21.35	1760
			21.36	1743.33
			21.37	1660
			21.38	1620
			21.39	1760
			21.4	1640
			21.41	1736.67
			21.42	1863.33
			21.43	1736.67
			21.44	1696.67
			21.45	1700
			21.46	1770
			21.47	1746.67
			21.48	1763.33
			21.49	1763.33
			21.5	1703.33
			21.51	1610
			21.52	1666.67
			21.53	1696.67
			21.54	1663.33
			21.55	1730
			21.56	1676.67
			21.57	1630
			21.58	1693.33
			21.59	1666.67
			21.6	1686.67
			21.61	1676.67
			21.62	1696.67
			21.63	1700
			21.64	1633.33
			21.65	1716.67
			21.66	1743.33
			21.67	1753.33
			21.68	1696.67
			21.69	1593.33
			21.7	1710
			21.71	1676.67
			21.72	1626.67
			21.73	1620
			21.74	1630
			21.75	1680
			21.76	1666.67
			21.77	1653.33
			21.78	1616.67
			21.79	1663.33
			21.8	1540
			21.81	1530
			21.82	1630
			21.83	1686.67
			21.84	1583.33
			21.85	1606.67
			21.86	1663.33
			21.87	1696.67
			21.88	1673.33
			21.89	1660
			21.9	1623.33
			21.91	1620
			21.92	1633.33
			21.93	1653.33
			21.94	1693.33
			21.95	1700
			21.96	1663.33
			21.97	1606.67
			21.98	1616.67
			21.99	1553.33
			22	1590
			22.01	1586.67
			22.02	1573.33
			22.03	1566.67
			22.04	1566.67
			22.05	1593.33
			22.06	1576.67
			22.07	1560
			22.08	1536.67
			22.09	1550
			22.1	1593.33
			22.11	1496.67
			22.12	1443.33
			22.13	1560
			22.14	1576.67
			22.15	1626.67
			22.16	1620
			22.17	1533.33
			22.18	1540
			22.19	1533.33
			22.2	1533.33
			22.21	1543.33
			22.22	1563.33
			22.23	1616.67
			22.24	1586.67
			22.25	1603.33
			22.26	1566.67
			22.27	1566.67
			22.28	1650
			22.29	1643.33
			22.3	1570
			22.31	1590
			22.32	1650
			22.33	1616.67
			22.34	1620
			22.35	1586.67
			22.36	1556.67
			22.37	1513.33
			22.38	1520
			22.39	1630
			22.4	1566.67
			22.41	1540
			22.42	1526.67
			22.43	1580
			22.44	1466.67
			22.45	1503.33
			22.46	1630
			22.47	1586.67
			22.48	1550
			22.49	1560
			22.5	1523.33
			22.51	1603.33
			22.52	1693.33
			22.53	1610
			22.54	1656.67
			22.55	1646.67
			22.56	1523.33
			22.57	1566.67
			22.58	1536.67
			22.59	1533.33
			22.6	1503.33
			22.61	1586.67
			22.62	1473.33
			22.63	1490
			22.64	1516.67
			22.65	1450
			22.66	1506.67
			22.67	1540
			22.68	1483.33
			22.69	1473.33
			22.7	1523.33
			22.71	1586.67
			22.72	1553.33
			22.73	1493.33
			22.74	1450
			22.75	1466.67
			22.76	1476.67
			22.77	1403.33
			22.78	1460
			22.79	1523.33
			22.8	1520
			22.81	1546.67
			22.82	1460
			22.83	1573.33
			22.84	1550
			22.85	1493.33
			22.86	1470
			22.87	1476.67
			22.88	1453.33
			22.89	1440
			22.9	1460
			22.91	1563.33
			22.92	1616.67
			22.93	1580
			22.94	1496.67
			22.95	1453.33
			22.96	1403.33
			22.97	1513.33
			22.98	1620
			22.99	1523.33
			23	1453.33
			23.01	1400
			23.02	1573.33
			23.03	1593.33
			23.04	1513.33
			23.05	1593.33
			23.06	1513.33
			23.07	1546.67
			23.08	1530
			23.09	1460
			23.1	1446.67
			23.11	1530
			23.12	1503.33
			23.13	1440
			23.14	1466.67
			23.15	1483.33
			23.16	1510
			23.17	1476.67
			23.18	1533.33
			23.19	1523.33
			23.2	1453.33
			23.21	1570
			23.22	1580
			23.23	1486.67
			23.24	1606.67
			23.25	1490
			23.26	1426.67
			23.27	1363.33
			23.28	1486.67
			23.29	1526.67
			23.3	1406.67
			23.31	1490
			23.32	1500
			23.33	1483.33
			23.34	1480
			23.35	1473.33
			23.36	1486.67
			23.37	1546.67
			23.38	1540
			23.39	1563.33
			23.4	1576.67
			23.41	1493.33
			23.42	1483.33
			23.43	1486.67
			23.44	1463.33
			23.45	1493.33
			23.46	1453.33
			23.47	1413.33
			23.48	1476.67
			23.49	1463.33
			23.5	1390
			23.51	1486.67
			23.52	1480
			23.53	1386.67
			23.54	1413.33
			23.55	1443.33
			23.56	1493.33
			23.57	1506.67
			23.58	1480
			23.59	1480
			23.6	1506.67
			23.61	1533.33
			23.62	1510
			23.63	1466.67
			23.64	1440
			23.65	1506.67
			23.66	1436.67
			23.67	1463.33
			23.68	1393.33
			23.69	1516.67
			23.7	1506.67
			23.71	1550
			23.72	1493.33
			23.73	1436.67
			23.74	1460
			23.75	1453.33
			23.76	1493.33
			23.77	1450
			23.78	1453.33
			23.79	1410
			23.8	1426.67
			23.81	1520
			23.82	1466.67
			23.83	1453.33
			23.84	1393.33
			23.85	1400
			23.86	1476.67
			23.87	1490
			23.88	1496.67
			23.89	1503.33
			23.9	1503.33
			23.91	1480
			23.92	1556.67
			23.93	1526.67
			23.94	1550
			23.95	1503.33
			23.96	1393.33
			23.97	1383.33
			23.98	1446.67
			23.99	1436.67
			24	1460
			24.01	1483.33
			24.02	1456.67
			24.03	1523.33
			24.04	1530
			24.05	1500
			24.06	1413.33
			24.07	1470
			24.08	1353.33
			24.09	1370
			24.1	1456.67
			24.11	1400
			24.12	1406.67
			24.13	1413.33
			24.14	1470
			24.15	1510
			24.16	1443.33
			24.17	1466.67
			24.18	1473.33
			24.19	1480
			24.2	1460
			24.21	1446.67
			24.22	1403.33
			24.23	1366.67
			24.24	1420
			24.25	1443.33
			24.26	1430
			24.27	1436.67
			24.28	1526.67
			24.29	1436.67
			24.3	1530
			24.31	1510
			24.32	1433.33
			24.33	1470
			24.34	1493.33
			24.35	1380
			24.36	1433.33
			24.37	1526.67
			24.38	1410
			24.39	1400
			24.4	1493.33
			24.41	1403.33
			24.42	1390
			24.43	1390
			24.44	1446.67
			24.45	1526.67
			24.46	1510
			24.47	1483.33
			24.48	1430
			24.49	1413.33
			24.5	1406.67
			24.51	1496.67
			24.52	1510
			24.53	1473.33
			24.54	1450
			24.55	1493.33
			24.56	1476.67
			24.57	1403.33
			24.58	1486.67
			24.59	1556.67
			24.6	1413.33
			24.61	1423.33
			24.62	1396.67
			24.63	1390
			24.64	1376.67
			24.65	1403.33
			24.66	1396.67
			24.67	1446.67
			24.68	1463.33
			24.69	1426.67
			24.7	1413.33
			24.71	1366.67
			24.72	1306.67
			24.73	1403.33
			24.74	1440
			24.75	1370
			24.76	1423.33
			24.77	1423.33
			24.78	1433.33
			24.79	1453.33
			24.8	1436.67
			24.81	1353.33
			24.82	1350
			24.83	1326.67
			24.84	1403.33
			24.85	1440
			24.86	1413.33
			24.87	1413.33
			24.88	1416.67
			24.89	1466.67
			24.9	1510
			24.91	1450
			24.92	1426.67
			24.93	1376.67
			24.94	1466.67
			24.95	1393.33
			24.96	1463.33
			24.97	1416.67
			24.98	1343.33
			24.99	1353.33
			25	1470
			25.01	1510
			25.02	1380
			25.03	1326.67
			25.04	1360
			25.05	1400
			25.06	1423.33
			25.07	1403.33
			25.08	1416.67
			25.09	1400
			25.1	1373.33
			25.11	1366.67
			25.12	1396.67
			25.13	1343.33
			25.14	1370
			25.15	1436.67
			25.16	1416.67
			25.17	1403.33
			25.18	1466.67
			25.19	1333.33
			25.2	1276.67
			25.21	1356.67
			25.22	1400
			25.23	1360
			25.24	1406.67
			25.25	1393.33
			25.26	1393.33
			25.27	1440
			25.28	1430
			25.29	1503.33
			25.3	1483.33
			25.31	1396.67
			25.32	1393.33
			25.33	1376.67
			25.34	1390
			25.35	1483.33
			25.36	1346.67
			25.37	1383.33
			25.38	1453.33
			25.39	1480
			25.4	1413.33
			25.41	1453.33
			25.42	1430
			25.43	1400
			25.44	1360
			25.45	1356.67
			25.46	1383.33
			25.47	1383.33
			25.48	1363.33
			25.49	1393.33
			25.5	1416.67
			25.51	1446.67
			25.52	1396.67
			25.53	1366.67
			25.54	1383.33
			25.55	1453.33
			25.56	1390
			25.57	1330
			25.58	1406.67
			25.59	1440
			25.6	1470
			25.61	1336.67
			25.62	1360
			25.63	1300
			25.64	1366.67
			25.65	1366.67
			25.66	1303.33
			25.67	1326.67
			25.68	1380
			25.69	1360
			25.7	1356.67
			25.71	1390
			25.72	1416.67
			25.73	1453.33
			25.74	1413.33
			25.75	1330
			25.76	1356.67
			25.77	1420
			25.78	1336.67
			25.79	1320
			25.8	1366.67
			25.81	1353.33
			25.82	1360
			25.83	1406.67
			25.84	1410
			25.85	1396.67
			25.86	1356.67
			25.87	1356.67
			25.88	1290
			25.89	1256.67
			25.9	1300
			25.91	1343.33
			25.92	1403.33
			25.93	1416.67
			25.94	1403.33
			25.95	1353.33
			25.96	1346.67
			25.97	1383.33
			25.98	1346.67
			25.99	1440
			26	1466.67
			26.01	1403.33
			26.02	1383.33
			26.03	1296.67
			26.04	1290
			26.05	1400
			26.06	1350
			26.07	1350
			26.08	1383.33
			26.09	1420
			26.1	1310
			26.11	1280
			26.12	1320
			26.13	1383.33
			26.14	1366.67
			26.15	1363.33
			26.16	1360
			26.17	1440
			26.18	1383.33
			26.19	1383.33
			26.2	1370
			26.21	1503.33
			26.22	1420
			26.23	1366.67
			26.24	1386.67
			26.25	1490
			26.26	1446.67
			26.27	1353.33
			26.28	1366.67
			26.29	1343.33
			26.3	1283.33
			26.31	1363.33
			26.32	1350
			26.33	1360
			26.34	1366.67
			26.35	1480
			26.36	1403.33
			26.37	1333.33
			26.38	1380
			26.39	1323.33
			26.4	1340
			26.41	1356.67
			26.42	1396.67
			26.43	1386.67
			26.44	1343.33
			26.45	1396.67
			26.46	1493.33
			26.47	1476.67
			26.48	1453.33
			26.49	1420
			26.5	1440
			26.51	1430
			26.52	1393.33
			26.53	1460
			26.54	1506.67
			26.55	1510
			26.56	1416.67
			26.57	1306.67
			26.58	1403.33
			26.59	1416.67
			26.6	1360
			26.61	1446.67
			26.62	1443.33
			26.63	1363.33
			26.64	1303.33
			26.65	1413.33
			26.66	1446.67
			26.67	1406.67
			26.68	1406.67
			26.69	1413.33
			26.7	1440
			26.71	1410
			26.72	1346.67
			26.73	1406.67
			26.74	1426.67
			26.75	1346.67
			26.76	1443.33
			26.77	1483.33
			26.78	1430
			26.79	1460
			26.8	1420
			26.81	1430
			26.82	1440
			26.83	1443.33
			26.84	1493.33
			26.85	1430
			26.86	1486.67
			26.87	1383.33
			26.88	1490
			26.89	1486.67
			26.9	1450
			26.91	1403.33
			26.92	1416.67
			26.93	1396.67
			26.94	1416.67
			26.95	1346.67
			26.96	1366.67
			26.97	1426.67
			26.98	1386.67
			26.99	1373.33
			27	1400
			27.01	1416.67
			27.02	1396.67
			27.03	1340
			27.04	1333.33
			27.05	1400
			27.06	1373.33
			27.07	1403.33
			27.08	1443.33
			27.09	1516.67
			27.1	1536.67
			27.11	1423.33
			27.12	1350
			27.13	1396.67
			27.14	1446.67
			27.15	1446.67
			27.16	1336.67
			27.17	1343.33
			27.18	1396.67
			27.19	1403.33
			27.2	1346.67
			27.21	1436.67
			27.22	1406.67
			27.23	1436.67
			27.24	1396.67
			27.25	1420
			27.26	1490
			27.27	1496.67
			27.28	1486.67
			27.29	1456.67
			27.3	1516.67
			27.31	1486.67
			27.32	1533.33
			27.33	1476.67
			27.34	1423.33
			27.35	1443.33
			27.36	1450
			27.37	1490
			27.38	1466.67
			27.39	1433.33
			27.4	1430
			27.41	1476.67
			27.42	1476.67
			27.43	1540
			27.44	1356.67
			27.45	1436.67
			27.46	1446.67
			27.47	1466.67
			27.48	1350
			27.49	1340
			27.5	1316.67
			27.51	1436.67
			27.52	1413.33
			27.53	1343.33
			27.54	1363.33
			27.55	1480
			27.56	1466.67
			27.57	1473.33
			27.58	1453.33
			27.59	1376.67
			27.6	1460
			27.61	1523.33
			27.62	1483.33
			27.63	1450
			27.64	1356.67
			27.65	1403.33
			27.66	1480
			27.67	1516.67
			27.68	1456.67
			27.69	1490
			27.7	1410
			27.71	1563.33
			27.72	1430
			27.73	1413.33
			27.74	1500
			27.75	1463.33
			27.76	1423.33
			27.77	1483.33
			27.78	1460
			27.79	1406.67
			27.8	1396.67
			27.81	1416.67
			27.82	1443.33
			27.83	1483.33
			27.84	1476.67
			27.85	1446.67
			27.86	1480
			27.87	1570
			27.88	1433.33
			27.89	1400
			27.9	1446.67
			27.91	1546.67
			27.92	1560
			27.93	1440
			27.94	1476.67
			27.95	1456.67
			27.96	1403.33
			27.97	1446.67
			27.98	1440
			27.99	1503.33
			28	1470
			28.01	1516.67
			28.02	1573.33
			28.03	1523.33
			28.04	1463.33
			28.05	1506.67
			28.06	1500
			28.07	1453.33
			28.08	1510
			28.09	1510
			28.1	1516.67
			28.11	1553.33
			28.12	1510
			28.13	1533.33
			28.14	1500
			28.15	1440
			28.16	1516.67
			28.17	1530
			28.18	1490
			28.19	1513.33
			28.2	1546.67
			28.21	1486.67
			28.22	1440
			28.23	1510
			28.24	1513.33
			28.25	1460
			28.26	1466.67
			28.27	1483.33
			28.28	1496.67
			28.29	1563.33
			28.3	1466.67
			28.31	1530
			28.32	1546.67
			28.33	1450
			28.34	1486.67
			28.35	1450
			28.36	1583.33
			28.37	1593.33
			28.38	1553.33
			28.39	1440
			28.4	1493.33
			28.41	1466.67
			28.42	1570
			28.43	1663.33
			28.44	1590
			28.45	1570
			28.46	1486.67
			28.47	1543.33
			28.48	1433.33
			28.49	1560
			28.5	1566.67
			28.51	1620
			28.52	1693.33
			28.53	1583.33
			28.54	1506.67
			28.55	1583.33
			28.56	1616.67
			28.57	1560
			28.58	1503.33
			28.59	1540
			28.6	1496.67
			28.61	1516.67
			28.62	1573.33
			28.63	1590
			28.64	1620
			28.65	1616.67
			28.66	1626.67
			28.67	1536.67
			28.68	1590
			28.69	1686.67
			28.7	1760
			28.71	1673.33
			28.72	1620
			28.73	1723.33
			28.74	1633.33
			28.75	1706.67
			28.76	1663.33
			28.77	1670
			28.78	1656.67
			28.79	1756.67
			28.8	1730
			28.81	1636.67
			28.82	1696.67
			28.83	1743.33
			28.84	1743.33
			28.85	1726.67
			28.86	1676.67
			28.87	1696.67
			28.88	1706.67
			28.89	1743.33
			28.9	1726.67
			28.91	1753.33
			28.92	1770
			28.93	1773.33
			28.94	1826.67
			28.95	1750
			28.96	1783.33
			28.97	1790
			28.98	1810
			28.99	1773.33
			29	1770
			29.01	1736.67
			29.02	1870
			29.03	1823.33
			29.04	1850
			29.05	1876.67
			29.06	1840
			29.07	1860
			29.08	1856.67
			29.09	1906.67
			29.1	1946.67
			29.11	1963.33
			29.12	1913.33
			29.13	1893.33
			29.14	1970
			29.15	2046.67
			29.16	1940
			29.17	2003.33
			29.18	1980
			29.19	1866.67
			29.2	2026.67
			29.21	2060
			29.22	2020
			29.23	1986.67
			29.24	2140
			29.25	2123.33
			29.26	2210
			29.27	2176.67
			29.28	2223.33
			29.29	2290
			29.3	2386.67
			29.31	2323.33
			29.32	2423.33
			29.33	2396.67
			29.34	2396.67
			29.35	2323.33
			29.36	2360
			29.37	2360
			29.38	2393.33
			29.39	2470
			29.4	2410
			29.41	2540
			29.42	2536.67
			29.43	2536.67
			29.44	2606.67
			29.45	2560
			29.46	2690
			29.47	2730
			29.48	2856.67
			29.49	3013.33
			29.5	3030
			29.51	3106.67
			29.52	3316.67
			29.53	3533.33
			29.54	3643.33
			29.55	3726.67
			29.56	3976.67
			29.57	4323.33
			29.58	4503.33
			29.59	4833.33
			29.6	5166.67
			29.61	5400
			29.62	5760
			29.63	6186.67
			29.64	6303.33
			29.65	6640
			29.66	6876.67
			29.67	7113.33
			29.68	7260
			29.69	7656.67
			29.7	7976.67
			29.71	8150
			29.72	8320
			29.73	8550
			29.74	8556.67
			29.75	8653.33
			29.76	8713.33
			29.77	8840
			29.78	8776.67
			29.79	9006.67
			29.8	8916.67
			29.81	8363.33
			29.82	8103.33
			29.83	8400
			29.84	8230
			29.85	7853.33
			29.86	7513.33
			29.87	7090
			29.88	6916.67
			29.89	6903.33
			29.9	6606.67
			29.91	6280
			29.92	6040
			29.93	5826.67
			29.94	5436.67
			29.95	5350
			29.96	5310
			29.97	5176.67
			29.98	4850
[truncated: 3,002 more rows]

## Sheet: Fig 6b
	Wavelength	Intensity	Wavelength	Intensity
	300	1	320	0.00452
	301	0.98164	321	0.00447
	302	0.96436	322	0.00433
	303	0.94816	323	0.00421
	304	0.93089	324	0.00399
	305	0.91577	325	0.00373
	306	0.90065	326	0.00349
	307	0.88661	327	0.00323
	308	0.87257	328	0.00293
	309	0.85961	329	0.00267
	310	0.84557	330	0.00228
	311	0.83369	331	0.002
	312	0.82181	332	0.00172
	313	0.80994	333	0.00144
	314	0.79914	334	0.00122
	315	0.78834	335	0.00102
	316	0.77754	336	8.41632E-4
	317	0.76782	337	7.30853E-4
	318	0.7581	338	6.41778E-4
	319	0.74838	339	5.14947E-4
	320	0.73974	340	4.09852E-4
	321	0.7311	341	3.74622E-4
	322	0.72246	342	3.65855E-4
	323	0.7149	343	3.15858E-4
	324	0.70626	344	2.54509E-4
	325	0.6987	345	2.44611E-4
	326	0.69114	346	2.90567E-4
	327	0.68359	347	2.35079E-4
	328	0.67711	348	2.52619E-4
	329	0.66955	349	2.23941E-4
	330	0.66307	350	2.04622E-4
	331	0.65659	351	2.55232E-4
	332	0.65119	352	2.31002E-4
	333	0.64471	353	2.16675E-4
	334	0.63931	354	2.43737E-4
	335	0.63391	355	2.51685E-4
	336	0.62851	356	2.73929E-4
	337	0.62419	357	2.97156E-4
	338	0.61987	358	3.39497E-4
	339	0.61555	359	3.86236E-4
	340	0.61123	360	3.98842E-4
	341	0.60691	361	4.3221E-4
	342	0.60367	362	4.52276E-4
	343	0.59935	363	4.4931E-4
	344	0.59611	364	4.55671E-4
	345	0.59287	365	4.58316E-4
	346	0.58963	366	4.57149E-4
	347	0.58639	367	4.51154E-4
	348	0.58207	368	4.51415E-4
	349	0.57883	369	3.94029E-4
	350	0.57559	370	4.01469E-4
	351	0.57127	371	3.44856E-4
	352	0.56803	372	3.283E-4
	353	0.56371	373	2.99801E-4
	354	0.5594	374	2.53227E-4
	355	0.554	375	1.95845E-4
	356	0.54968	376	2.11673E-4
	357	0.54428	377	1.17524E-4
	358	0.53888	378	9.3445E-5
	359	0.5324	379	9.60625E-5
	360	0.527	380	5.65402E-5
	361	0.52052	381	4.996E-5
	362	0.51404	382	7.35214E-5
	363	0.50648	383	0
	364	0.5	384	6.02421E-5
	365	0.49352	385	1.66106E-5
	366	0.48596	386	6.05899E-5
	367	0.47948	387	1.12755E-4
	368	0.47408	388	1.37017E-4
	369	0.4676	389	2.43243E-4
	370	0.46328	390	2.55794E-4
	371	0.45788	391	3.19427E-4
	372	0.45248	392	3.25197E-4
	373	0.44816	393	3.58725E-4
	374	0.44384	394	4.03757E-4
	375	0.43952	395	3.64541E-4
	376	0.43521	396	3.4632E-4
	377	0.43197	397	3.37813E-4
	378	0.42873	398	3.20283E-4
	379	0.42441	399	3.64349E-4
	380	0.42117	400	3.57E-4
	381	0.41685	401	3.61302E-4
	382	0.41361	402	2.93322E-4
	383	0.41037	403	3.69488E-4
	384	0.40605	404	4.18322E-4
	385	0.40281	405	5.04125E-4
	386	0.39957	406	5.83481E-4
	387	0.39525	407	6.4727E-4
	388	0.39093	408	7.79491E-4
	389	0.38769	409	9.18009E-4
	390	0.38337	410	9.36267E-4
	391	0.37905	411	0.0011
	392	0.37473	412	0.00123
	393	0.37041	413	0.00135
	394	0.36609	414	0.00144
	395	0.36177	415	0.00157
	396	0.35637	416	0.00162
	397	0.35205	417	0.00168
	398	0.34665	418	0.00171
	399	0.34233	419	0.00177
	400	0.33693	420	0.00173
	401	0.33045	421	0.00174
	402	0.32505	422	0.00168
	403	0.31749	423	0.00167
	404	0.30994	424	0.00168
	405	0.30238	425	0.00162
	406	0.29374	426	0.0016
	407	0.2851	427	0.00163
	408	0.27646	428	0.00157
	409	0.26782	429	0.00167
	410	0.25918	430	0.00178
	411	0.25054	431	0.00188
	412	0.24406	432	0.00201
	413	0.23758	433	0.00224
	414	0.23218	434	0.00246
	415	0.22678	435	0.0029
	416	0.22246	436	0.00331
	417	0.21814	437	0.00385
	418	0.21382	438	0.00476
	419	0.2095	439	0.00592
	420	0.20518	440	0.00704
	421	0.20086	441	0.00884
	422	0.19654	442	0.01143
	423	0.19222	443	0.01414
	424	0.1879	444	0.01801
	425	0.18467	445	0.02375
	426	0.18251	446	0.02923
	427	0.17927	447	0.03705
	428	0.17711	448	0.04796
	429	0.17387	449	0.05762
	430	0.17171	450	0.07275
	431	0.16955	451	0.09258
	432	0.16847	452	0.11045
	433	0.16847	453	0.1385
	434	0.16955	454	0.17311
	435	0.17171	455	0.2037
	436	0.17387	456	0.24367
	437	0.17819	457	0.29601
	438	0.18467	458	0.33947
	439	0.19222	459	0.39758
	440	0.20086	460	0.45898
	441	0.21166	461	0.51406
	442	0.22462	462	0.573
	443	0.24082	463	0.63445
	444	0.25702	464	0.68481
	445	0.27538	465	0.73305
	446	0.29374	466	0.78673
	447	0.3121	467	0.82071
	448	0.32937	468	0.85904
	449	0.34557	469	0.8969
	450	0.35745	470	0.91767
	451	0.36393	471	0.94929
	452	0.36501	472	0.97044
	453	0.36177	473	0.98414
	454	0.35421	474	0.99759
	455	0.34125	475	0.9993
	456	0.32613	476	1
	457	0.30778	477	0.99598
	458	0.2905	478	0.97965
	459	0.27214	479	0.96659
	460	0.25378	480	0.93656
	461	0.2365	481	0.90119
	462	0.21922	482	0.86684
	463	0.20194	483	0.81964
	464	0.18575	484	0.76682
	465	0.16955	485	0.72762
	466	0.15227	486	0.67437
	467	0.13715	487	0.62263
	468	0.12203	488	0.58591
	469	0.10799	489	0.53813
	470	0.09503	490	0.49375
	471	0.08207	491	0.45822
	472	0.07127	492	0.4187
	473	0.06048	493	0.38707
	474	0.05184	494	0.3587
	475	0.0432	495	0.32766
	476	0.03672	496	0.30423
	477	0.03132	497	0.28303
	478	0.027	498	0.25935
	479	0.02268	499	0.23989
	480	0.01944	500	0.22341
	481	0.01728	501	0.20701
	482	0.01512	502	0.19251
	483	0.01296	503	0.1795
	484	0.01188	504	0.16612
	485	0.0108	505	0.15453
	486	0.00972	506	0.14576
	487	0.00972	507	0.13454
	488	0.00864	508	0.1264
	489	0.00864	509	0.11851
	490	0.00864	510	0.11051
	491	0.00756	511	0.1038
	492	0.00756	512	0.09808
	493	0.00756	513	0.09131
	494	0.00756	514	0.08563
	495	0.00756	515	0.081
	496	0.00756	516	0.07553
	497	0.00756	517	0.07089
	498	0.00756	518	0.0672
	499	0.00756	519	0.0628
	500	0.00756	520	0.05938
	501	0.00756	521	0.05625
	502	0.00756	522	0.0529
	503	0.00648	523	0.05018
	504	0.00756	524	0.04766
	505	0.00648	525	0.04481
	506	0.00756	526	0.0428
	507	0.00756	527	0.04036
	508	0.00756	528	0.03809
	509	0.00756	529	0.0364
	510	0.00756	530	0.03465
	511	0.00756	531	0.0329
	512	0.00756	532	0.03145
	513	0.00756	533	0.02992
	514	0.00756	534	0.02837
	515	0.00756	535	0.02721
	516	0.00756	536	0.02616
	517	0.00756	537	0.02473
	518	0.00756	538	0.02379
	519	0.00756	539	0.02288
	520	0.00756	540	0.02161
	521	0.00756	541	0.02067
	522	0.00648	542	0.01987
	523	0.00648	543	0.01877
	524	0.00648	544	0.01792
	525	0.0054	545	0.01693
	526	0.0054	546	0.01614
	527	0.0054	547	0.01528
	528	0.0054	548	0.01454
	529	0.00432	549	0.01373
	530	0.00432	550	0.01317
	531	0.00432	551	0.01241
	532	0.00432	552	0.01182
	533	0.00432	553	0.01123
	534	0.00432	554	0.01066
	535	0.00432	555	0.01008
	536	0.00324	556	0.00975
	537	0.00324	557	0.00915
	538	0.00324	558	0.00878
	539	0.00324	559	0.00839
	540	0.00324	560	0.008
	541	0.00324	561	0.00764
	542	0.00324	562	0.00738
	543	0.00324	563	0.00702
	544	0.00324	564	0.00681
	545	0.00324	565	0.00655
	546	0.00324	566	0.00625
	547	0.00324	567	0.00613
	548	0.00324	568	0.00587
	549	0.00324	569	0.0057
	550	0.00324	570	0.0055
	551	0.00324	571	0.00545
	552	0.00216	572	0.00569
	553	0.00216	573	0.00609
	554	0.00216	574	0.00741
	555	0.00216
	556	0.00216
	557	0.00216
	558	0.00216
	559	0.00216
	560	0.00216
	561	0.00216
	562	0.00216
	563	0.00216
	564	0.00216
	565	0.00216
	566	0.00216
	567	0.00216
	568	0.00216
	569	0.00216
	570	0.00216
	571	0.00216
	572	0.00216
	573	0.00216
	574	0.00216
	575	0.00216
	576	0.00216
	577	0.00216
	578	0.00216
	579	0.00216
	580	0.00108
	581	0.00108
	582	0.00108
	583	0.00108
	584	0.00108
	585	0.00108
	586	0.00108
	587	0.00108
	588	0.00108
	589	0.00108
	590	0.00108
	591	0.00108
	592	0.00108
	593	0.00108
	594	0.00108
	595	0.00108
	596	0.00108
	597	0.00108
	598	0.00108
	599	0.00108
	600	0.00108

## Sheet: Fig 6c
	16.1226	13.0413
	16.1223	12.9575
	16.122	12.869
	16.1217	12.8528
	16.1214	12.8664
	16.1211	12.8233
	16.1208	12.7902
	16.1205	12.6165
	16.1201	12.3164
	16.1198	12.165
	16.1195	12.2717
	16.1192	12.2611
	16.1189	12.2424
	16.1186	12.2904
	16.1183	12.3453
	16.118	12.3605
	16.1177	12.333
	16.1174	12.3056
	16.1171	12.2956
	16.1168	12.1335
	16.1165	11.9047
	16.1162	11.8799
	16.1159	11.9179
	16.1156	11.8501
	16.1153	11.9224
	16.115	12.003
	16.1147	11.941
	16.1143	11.8864
	16.114	11.7563
	16.1137	11.6811
	16.1134	11.7722
	16.1131	11.7939
	16.1128	11.8362
	16.1125	11.8527
	16.1122	11.7671
	16.1119	11.7636
	16.1116	11.7737
	16.1113	11.7542
	16.111	11.7407
	16.1107	11.7022
	16.1104	11.6158
	16.1101	11.458
	16.1098	11.344
	16.1094	11.2883
	16.1091	11.119
	16.1088	11.036
	16.1085	11.1207
	16.1082	11.249
	16.1079	11.2945
	16.1076	11.2005
	16.1073	11.1782
	16.107	11.1695
	16.1067	11.0397
	16.1064	10.9098
	16.1061	10.769
	16.1058	10.7498
	16.1055	10.7232
	16.1052	10.5697
	16.1049	10.456
	16.1046	10.339
	16.1043	10.3261
	16.104	10.3366
	16.1036	10.5289
	16.1033	10.6326
	16.103	10.4528
	16.1027	10.3052
	16.1024	10.2901
	16.1021	10.2783
	16.1018	10.2649
	16.1015	10.265
	16.1012	10.2374
	16.1009	10.1093
	16.1006	10.1357
	16.1003	10.2205
	16.1	10.1705
	16.0997	10.1496
	16.0994	10.1285
	16.0991	10.0964
	16.0988	10.0629
	16.0984	9.96787
	16.0982	9.945
	16.0978	9.98449
	16.0975	9.88993
	16.0972	9.73345
	16.0969	9.67751
	16.0966	9.72672
	16.0963	9.79689
	16.096	9.78725
	16.0957	9.67021
	16.0954	9.64715
	16.0951	9.58039
	16.0948	9.39024
	16.0945	9.28455
	16.0942	9.33219
	16.0939	9.42109
	16.0936	9.43085
	16.0933	9.27257
	16.0929	9.14637
	16.0926	9.16217
	16.0923	9.15411
	16.092	9.03046
	16.0917	9.04712
	16.0914	9.11843
	16.0911	9.17811
	16.0908	9.1917
	16.0905	9.10081
	16.0902	9.03753
	16.0899	8.96299
	16.0896	8.89858
	16.0893	8.87579
	16.089	8.86593
	16.0887	8.80882
	16.0884	8.73162
	16.0881	8.65244
	16.0878	8.69601
	16.0875	8.74941
	16.0872	8.71939
	16.0868	8.64668
	16.0865	8.52691
	16.0862	8.39119
	16.0859	8.32345
	16.0856	8.34908
	16.0853	8.38434
	16.085	8.38359
	16.0847	8.37336
	16.0844	8.36583
	16.0841	8.31435
	16.0838	8.21882
	16.0835	8.11236
	16.0832	8.09851
	16.0829	7.98267
	16.0826	7.87372
	16.0823	7.83289
	16.0819	7.7321
	16.0816	7.66655
	16.0813	7.68308
	16.081	7.78528
	16.0807	7.76386
	16.0804	7.69954
	16.0801	7.70926
	16.0798	7.72556
	16.0795	7.69142
	16.0792	7.68877
	16.0789	7.73319
	16.0786	7.70751
	16.0783	7.66849
	16.078	7.62804
	16.0777	7.54131
	16.0774	7.47374
	16.0771	7.50562
	16.0768	7.48351
	16.0765	7.29611
	16.0761	7.10643
	16.0758	7.06162
	16.0755	7.01075
	16.0752	6.96407
	16.0749	7.00909
	16.0746	7.0432
	16.0743	6.98761
	16.074	7.08373
	16.0737	7.23912
	16.0734	7.29032
	16.0731	7.23542
	16.0728	7.05727
	16.0725	6.87279
	16.0722	6.77163
	16.0719	6.74771
	16.0716	6.68258
	16.0713	6.5229
	16.0709	6.50669
	16.0707	6.54864
	16.0703	6.61958
	16.07	6.58306
	16.0697	6.53972
	16.0694	6.51714
	16.0691	6.5229
	16.0688	6.64232
	16.0685	6.59554
	16.0682	6.46382
	16.0679	6.35531
	16.0676	6.29648
	16.0673	6.25785
	16.067	6.22858
	16.0667	6.19971
	16.0664	6.29769
	16.0661	6.21378
	16.0658	6.03794
	16.0654	5.93654
	16.0651	5.95614
	16.0648	6.04851
	16.0645	6.08483
	16.0642	6.08645
	16.0639	6.05881
	16.0636	5.9782
	16.0633	5.82009
	16.063	5.69875
	16.0627	5.61614
	16.0624	5.56583
	16.0621	5.5545
	16.0618	5.52631
	16.0615	5.54008
	16.0612	5.50893
	16.0609	5.51059
	16.0606	5.5161
	16.0603	5.56512
	16.06	5.5655
	16.0597	5.51104
	16.0593	5.47851
	16.059	5.59017
	16.0587	5.70877
	16.0584	5.6878
	16.0581	5.59321
	16.0578	5.51722
	16.0575	5.3654
	16.0572	5.22063
	16.0569	5.12696
	16.0566	4.97482
	16.0563	5.01768
	16.056	5.06631
	16.0557	4.98551
	16.0554	4.87758
	16.0551	4.89762
	16.0548	5.03732
	16.0544	4.9734
	16.0541	4.69783
	16.0538	4.54687
	16.0535	4.53148
	16.0532	4.53853
	16.0529	4.51929
	16.0526	4.522
	16.0523	4.6089
	16.052	4.70549
	16.0517	4.73344
	16.0514	4.66449
	16.0511	4.64005
	16.0508	4.5777
	16.0505	4.48546
	16.0502	4.44174
	16.0499	4.44582
	16.0496	4.40879
	16.0493	4.36734
	16.049	4.32359
	16.0486	4.31631
	16.0483	4.27102
	16.048	4.24045
	16.0477	4.2518
	16.0474	4.17204
	16.0471	4.06979
	16.0468	4.07689
	16.0465	4.00422
	16.0462	3.92513
	16.0459	3.91131
	16.0456	3.90562
	16.0453	3.93156
	16.045	3.87708
	16.0447	3.75548
	16.0444	3.77709
	16.0441	3.82077
	16.0438	3.69251
	16.0434	3.59538
	16.0432	3.5468
	16.0428	3.59538
	16.0425	3.63517
	16.0422	3.59889
	16.0419	3.5519
	16.0416	3.56566
	16.0413	3.54077
	16.041	3.40556
	16.0407	3.18818
	16.0404	3.12209
	16.0401	3.04436
	16.0398	2.90432
	16.0395	2.86572
	16.0392	3.00192
	16.0389	3.08682
	16.0386	3.01526
	16.0383	2.96548
	16.0379	2.90481
	16.0376	2.81763
	16.0373	2.8558
	16.037	2.98586
	16.0367	2.99713
	16.0364	2.96065
	16.0361	3.0011
	16.0358	3.02396
	16.0355	2.90829
	16.0352	2.79807
	16.0349	2.7566
	16.0346	2.70214
	16.0343	2.63392
	16.034	2.52667
	16.0337	2.59406
	16.0334	2.60654
	16.0331	2.47777
	16.0328	2.25415
	16.0325	2.08768
	16.0322	2.11317
	16.0318	2.25925
	16.0315	2.36459
	16.0312	2.26837
	16.0309	2.18676
	16.0306	2.15371
	16.0303	2.11308
	16.03	2.04
	16.0297	2.06386
	16.0294	2.09472
	16.0291	2.04685
	16.0288	1.97034
	16.0285	2.01188
	16.0282	2.05555
	16.0279	2.02843
	16.0276	1.98826
	16.0273	1.9071
	16.0269	1.95032
	16.0267	1.94114
	16.0263	1.86871
	16.026	1.80561
	16.0257	1.69423
	16.0254	1.54261
	16.0251	1.43552
	16.0248	1.40161
	16.0245	1.36118
	16.0242	1.39049
	16.0239	1.38898
	16.0236	1.31952
	16.0233	1.35152
	16.023	1.37603
	16.0227	1.32582
	16.0224	1.25853
	16.0221	1.25579
	16.0218	1.17349
	16.0215	1.21353
	16.0211	1.25188
	16.0208	1.21565
	16.0205	1.1445
	16.0202	1.10985
	16.0199	1.08012
	16.0196	1.05186
	16.0193	0.97884
	16.019	0.91985
	16.0187	0.85746
	16.0184	0.7767
	16.0181	0.75685
	16.0178	0.86005
	16.0175	0.95794
	16.0172	0.95705
	16.0169	0.90108
	16.0166	0.7504
	16.0163	0.59675
	16.016	0.62012
	16.0156	0.69221
	16.0153	0.70543
	16.015	0.57888
	16.0147	0.39358
	16.0144	0.33192
	16.0141	0.34392
	16.0138	0.35517
	16.0135	0.30484
	16.0132	0.24864
	16.0129	0.34121
	16.0126	0.51724
	16.0123	0.55911
	16.012	0.43759
	16.0117	0.2987
	16.0114	0.1986
	16.0111	0.16651
	16.0108	0.2844
	16.0104	0.39074
	16.0101	0.25039
	16.0098	0.15455
	16.0095	0.12954
	16.0092	0.22348
	16.0089	0.36196
	16.0086	0.31101
	16.0083	0.23917
	16.008	0.15341
	16.0077	0.08759
	16.0074	-0.01886
	16.0071	-0.09779
	16.0068	-0.09577
	16.0065	0.02104
	16.0062	0.1211
	16.0059	0.01502
	16.0056	-0.07706
	16.0053	-0.06262
	16.005	-0.00109
	16.0046	-0.07415
	16.0043	-0.13291
	16.004	-0.10971
	16.0037	-0.15549
	16.0034	-0.2766
	16.0031	-0.38357
	16.0028	-0.47646
	16.0025	-0.54268
	16.0022	-0.45642
	16.0019	-0.29306
	16.0016	-0.2946
	16.0013	-0.43574
	16.001	-0.56612
	16.0007	-0.66724
	16.0004	-0.70324
	16.0001	-0.62491
	15.9998	-0.56128
	15.9994	-0.65398
	15.9991	-0.80022
	15.9988	-0.87851
	15.9985	-0.88712
	15.9982	-0.9413
	15.9979	-0.99009
	15.9976	-0.9045
	15.9973	-0.7879
	15.997	-0.69819
	15.9967	-0.75281
	15.9964	-0.77262
	15.9961	-0.91321
	15.9958	-1.08003
	15.9955	-1.07182
	15.9952	-1.15037
	15.9949	-1.27555
	15.9946	-1.32356
	15.9943	-1.26728
	15.9939	-1.17276
	15.9936	-0.99691
	15.9933	-0.84175
	15.993	-0.82187
	15.9927	-0.95031
	15.9924	-1.21694
	15.9921	-1.3709
	15.9918	-1.40015
	15.9915	-1.3636
	15.9912	-1.31312
	15.9909	-1.24218
	15.9906	-1.16811
	15.9903	-1.10399
	15.99	-1.05125
	15.9897	-1.09516
	15.9894	-1.20771
	15.9891	-1.37184
	15.9888	-1.52871
	15.9885	-1.64117
	15.9881	-1.68655
	15.9878	-1.68142
	15.9875	-1.66545
	15.9872	-1.63546
	15.9869	-1.67041
	15.9866	-1.73867
	15.9863	-1.7454
	15.986	-1.72973
	15.9857	-1.67683
	15.9854	-1.7211
	15.9851	-1.84936
	15.9848	-1.80102
	15.9845	-1.75852
	15.9842	-1.79183
	15.9839	-1.81957
	15.9836	-1.9016
	15.9832	-2.05189
	15.983	-2.19513
	15.9826	-2.17354
	15.9823	-2.07848
	15.982	-2.11686
	15.9817	-2.14227
	15.9814	-2.22597
	15.9811	-2.45687
	15.9808	-2.53887
	15.9805	-2.60155
	15.9802	-2.57758
	15.9799	-2.6972
	15.9796	-2.69749
	15.9793	-2.57367
	15.979	-2.46905
	15.9787	-2.40639
	15.9784	-2.32357
	15.9781	-2.31924
	15.9778	-2.49146
	15.9774	-2.5339
	15.9771	-2.44023
	15.9768	-2.42775
	15.9765	-2.51796
	15.9762	-2.51178
	15.9759	-2.55717
	15.9756	-2.67988
	15.9753	-2.64176
	15.975	-2.57925
	15.9747	-2.67136
	15.9744	-2.68562
	15.9741	-2.63246
	15.9738	-2.77443
	15.9735	-2.85538
	15.9732	-2.86762
	15.9729	-2.89143
	15.9726	-2.75411
	15.9723	-2.67172
	15.9719	-2.73839
	15.9716	-2.85522
	15.9713	-2.90734
	15.971	-2.96034
	15.9707	-3.05241
	15.9704	-3.15451
	15.9701	-3.24345
	15.9698	-3.25898
	15.9695	-3.29858
	15.9692	-3.34053
	15.9689	-3.35406
	15.9686	-3.3537
	15.9683	-3.30142
	15.968	-3.22105
	15.9677	-3.11497
	15.9674	-3.04346
	15.9671	-3.10297
	15.9667	-3.20641
	15.9665	-3.20128
	15.9661	-3.14602
	15.9658	-3.13575
	15.9655	-3.24506
	15.9652	-3.3494
	15.9649	-3.40737
	15.9646	-3.38306
	15.9643	-3.46985
	15.964	-3.55533
	15.9637	-3.63856
	15.9634	-3.74935
	15.9631	-3.73271
	15.9628	-3.69921
	15.9625	-3.6281
	15.9622	-3.58491
	15.9619	-3.58438
	15.9616	-3.62795
	15.9612	-3.61277
	15.961	-3.52731
	15.9606	-3.47886
	15.9603	-3.57341
	15.96	-3.77227
	15.9597	-3.93715
	15.9594	-3.94766
	15.9591	-4.05337
	15.9588	-4.25596
	15.9585	-4.27612
	15.9582	-4.05417
	15.9579	-3.80678
	15.9576	-3.6784
	15.9573	-3.77095
	15.957	-3.77567
	15.9567	-3.66747
	15.9564	-3.73843
	15.9561	-3.87272
	15.9558	-3.87677
	15.9555	-3.91202
	15.9551	-4.00076
	15.9548	-4.08028
	15.9545	-4.11528
	15.9542	-4.18165
	15.9539	-4.13308
	15.9536	-4.03962
	15.9533	-4.12279
	15.953	-4.13929
	15.9527	-4.02666
	15.9524	-4.08393
	15.9521	-4.27393
	15.9518	-4.38586
	15.9515	-4.37033
	15.9512	-4.28956
	15.9509	-4.35036
	15.9506	-4.39583
	15.9503	-4.37224
	15.9499	-4.44823
	15.9496	-4.47735
	15.9493	-4.57661
	15.949	-4.688
	15.9487	-4.76609
	15.9484	-4.87653
	15.9481	-4.91143
	15.9478	-4.97699
	15.9475	-4.96967
	15.9472	-4.93387
	15.9469	-4.89693
	15.9466	-4.79832
	15.9463	-4.7427
	15.946	-4.75183
	15.9457	-4.85663
	15.9454	-4.8799
	15.9451	-4.77993
	15.9448	-4.75825
	15.9444	-4.8878
	15.9441	-4.99796
	15.9438	-4.97162
	15.9435	-4.97205
	15.9432	-5.00921
	15.9429	-4.94492
	15.9426	-4.88182
	15.9423	-4.93957
	15.942	-5.05091
	15.9417	-5.10788
	15.9414	-5.09837
	15.9411	-5.11748
	15.9408	-5.21631
	15.9405	-5.22468
	15.9402	-5.10327
	15.9399	-5.19108
	15.9396	-5.35863
	15.9392	-5.48419
	15.939	-5.46097
	15.9386	-5.27033
	15.9383	-5.17037
	15.938	-5.14223
	15.9377	-5.20197
	15.9374	-5.28789
	15.9371	-5.24482
	15.9368	-5.19434
	15.9365	-5.27604
	15.9362	-5.36962
	15.9359	-5.50323
	15.9356	-5.5917
	15.9353	-5.68814
	15.935	-5.78703
	15.9347	-5.80602
	15.9344	-5.74948
	15.9341	-5.81407
	15.9337	-5.78452
	15.9335	-5.74484
	15.9331	-5.75579
	15.9328	-5.77448
	15.9325	-5.70033
	15.9322	-5.60957
	15.9319	-5.75897
	15.9316	-5.83603
	15.9313	-5.77536
	15.931	-5.71378
	15.9307	-5.69322
	15.9304	-5.66502
	15.9301	-5.67182
	15.9298	-5.63455
	15.9295	-5.62816
	15.9292	-5.62277
	15.9289	-5.76715
	15.9286	-5.93325
	15.9283	-6.01933
	15.9279	-5.986
	15.9276	-5.89712
	15.9273	-5.97244
	15.927	-5.98084
	15.9267	-5.85788
	15.9264	-5.91239
	15.9261	-6.0321
	15.9258	-6.04799
	15.9255	-6.08731
	15.9252	-6.22478
	15.9249	-6.21526
	15.9246	-6.19608
	15.9243	-6.30222
	15.924	-6.3292
	15.9237	-6.39597
	15.9234	-6.48139
	15.9231	-6.45627
	15.9228	-6.44068
	15.9224	-6.48264
	15.9221	-6.48478
	15.9218	-6.45003
	15.9215	-6.42521
	15.9212	-6.29911
	15.9209	-6.21678
	15.9206	-6.23528
	15.9203	-6.27588
	15.92	-6.37831
	15.9197	-6.49648
	15.9194	-6.5417
	15.9191	-6.47598
	15.9188	-6.27837
	15.9185	-6.16747
	15.9182	-6.34516
	15.9179	-6.63436
	15.9176	-6.76269
	15.9172	-6.65904
	15.9169	-6.51481
	15.9166	-6.37656
	15.9163	-6.35512
	15.916	-6.4605
	15.9157	-6.5086
	15.9154	-6.45341
	15.9151	-6.55144
	15.9148	-6.74569
	15.9145	-6.81066
	15.9142	-6.75441
	15.9139	-6.75595
	15.9136	-6.75327
	15.9133	-6.61873
	15.913	-6.58025
	15.9127	-6.59632
	15.9124	-6.68193
	15.9121	-6.65311
	15.9117	-6.57541
	15.9115	-6.6377
	15.9111	-6.82062
	15.9108	-6.87011
	15.9105	-6.9805
	15.9102	-7.05502
	15.9099	-7.00946
	15.9096	-6.85723
	15.9093	-6.73375
	15.909	-6.80107
	15.9087	-6.92648
	15.9084	-6.90912
	15.9081	-6.7751
	15.9078	-6.77554
	15.9075	-6.92607
	15.9072	-6.93368
	15.9069	-7.05147
	15.9066	-7.18724
	15.9062	-7.18236
	15.906	-7.14085
	15.9056	-7.13521
	15.9053	-7.1781
	15.905	-7.22563
	15.9047	-7.2868
	15.9044	-7.26484
	15.9041	-7.28347
	15.9038	-7.2574
	15.9035	-7.14103
	15.9032	-7.03982
	15.9029	-7.04554
	15.9026	-7.1319
	15.9023	-7.18631
	15.902	-7.11676
	15.9017	-7.12455
	15.9014	-7.23216
	15.9011	-7.21553
	15.9008	-7.15154
	15.9004	-7.23021
	15.9001	-7.45761
	15.8998	-7.61169
	15.8995	-7.55456
	15.8992	-7.36122
	15.8989	-7.16473
	15.8986	-7.03149
	15.8983	-7.05687
	15.898	-7.28558
	15.8977	-7.53331
	15.8974	-7.5022
	15.8971	-7.45621
	15.8968	-7.41149
	15.8965	-7.41312
	15.8962	-7.58011
	15.8959	-7.6038
	15.8956	-7.51377
	15.8953	-7.61491
	15.8949	-7.74426
	15.8946	-7.72972
	15.8943	-7.67818
	15.894	-7.64462
	15.8937	-7.63461
	15.8934	-7.51178
	15.8931	-7.21432
	15.8928	-7.27704
	15.8925	-7.39638
	15.8922	-7.49256
	15.8919	-7.62857
	15.8916	-7.6102
	15.8913	-7.55884
	15.891	-7.49225
	15.8907	-7.42931
	15.8904	-7.4464
	15.8901	-7.64409
	15.8897	-7.83548
	15.8895	-8.04213
	15.8891	-8.24857
	15.8888	-8.18195
	15.8885	-8.01824
	15.8882	-7.9331
	15.8879	-7.89812
	15.8876	-7.79594
	15.8873	-7.77412
	15.887	-7.79702
	15.8867	-7.69192
	15.8864	-7.67443
	15.8861	-7.81126
	15.8858	-7.89074
	15.8855	-7.95008
	15.8852	-7.99677
	15.8849	-7.97298
	15.8846	-7.98154
	15.8842	-7.89395
	15.884	-7.84335
	15.8836	-7.89086
	15.8833	-7.91768
	15.883	-7.88359
	15.8827	-7.93253
	15.8824	-7.94467
	15.8821	-7.85514
	15.8818	-7.89592
	15.8815	-7.96183
	15.8812	-8.01903
	15.8809	-7.98004
	15.8806	-7.85675
	15.8803	-7.95034
	15.88	-8.10488
	15.8797	-8.04137
	15.8794	-7.99256
	15.8791	-7.89965
	15.8788	-7.80609
	15.8785	-8.04223
	15.8781	-8.26122
	15.8778	-8.3104
	15.8775	-8.22617
	15.8772	-8.07052
	15.8769	-7.9689
	15.8766	-7.98879
	15.8763	-8.13967
	15.876	-8.14249
	15.8757	-8.12037
	15.8754	-8.11722
	15.8751	-8.07512
	15.8748	-8.07159
	15.8745	-7.99057
	15.8742	-7.95539
	15.8739	-8.01119
	15.8736	-8.09831
	15.8733	-8.06782
	15.8729	-8.09833
	15.8726	-8.238
	15.8723	-8.34607
	15.872	-8.19814
	15.8717	-8.0891
	15.8714	-8.21162
	15.8711	-8.27422
	15.8708	-8.24666
	15.8705	-8.22411
	15.8702	-8.24485
	15.8699	-8.34758
	15.8696	-8.44639
	15.8693	-8.47996
	15.869	-8.47307
	15.8687	-8.45203
	15.8684	-8.48235
	15.8681	-8.44669
	15.8677	-8.46732
	15.8674	-8.53161
	15.8671	-8.61955
	15.8668	-8.67329
	15.8665	-8.64403
	15.8662	-8.63369
	15.8659	-8.65478
	15.8656	-8.7404
	15.8653	-8.72072
	15.865	-8.59864
	15.8647	-8.51925
	15.8644	-8.43411
	15.8641	-8.36209
	15.8638	-8.33559
	15.8635	-8.40579
	15.8632	-8.59577
	15.8629	-8.72795
	15.8626	-8.70218
	15.8622	-8.6813
	15.862	-8.68481
	15.8616	-8.66314
	15.8613	-8.71538
	15.861	-8.62713
	15.8607	-8.55838
	15.8604	-8.6245
	15.8601	-8.68935
	15.8598	-8.58239
	15.8595	-8.52573
	15.8592	-8.60092
	15.8589	-8.68854
	15.8586	-8.76632
	15.8583	-8.87514
	15.858	-8.92768
	15.8577	-8.91971
	15.8574	-8.92441
	15.8571	-8.98859
	15.8567	-8.9862
	15.8565	-8.95178
	15.8561	-8.9967
	15.8558	-8.92768
	15.8555	-8.76996
	15.8552	-8.754
	15.8549	-8.86378
	15.8546	-8.93089
	15.8543	-8.94494
	15.854	-8.9545
	15.8537	-8.87784
	15.8534	-8.85734
	15.8531	-8.888
	15.8528	-8.80969
	15.8525	-8.79997
	15.8522	-8.83188
	15.8519	-8.88364
	15.8516	-8.95186
	15.8513	-9.09147
	15.8509	-9.12619
	15.8506	-9.06412
	15.8503	-8.96509
	15.85	-8.95572
	15.8497	-8.99592
	15.8494	-9.05295
	15.8491	-9.16764
	15.8488	-9.06766
	15.8485	-8.97368
	15.8482	-9.13828
	15.8479	-9.21457
	15.8476	-9.1547
	15.8473	-9.29164
	15.847	-9.32146
	15.8467	-9.27448
	15.8464	-9.35671
	15.8461	-9.29817
	15.8458	-9.18312
	15.8454	-9.22063
	15.8451	-9.33248
	15.8448	-9.37011
	15.8445	-9.18599
	15.8442	-9.0904
	15.8439	-9.01107
	15.8436	-8.93714
	15.8433	-8.94416
	15.843	-8.99494
	15.8427	-9.14827
	15.8424	-9.34969
	15.8421	-9.37797
	15.8418	-9.42523
	15.8415	-9.29842
	15.8412	-9.10469
	15.8409	-9.13205
	15.8406	-9.28677
	15.8402	-9.36869
	15.8399	-9.27218
	15.8396	-9.19006
	15.8393	-9.17609
	15.839	-9.25967
	15.8387	-9.17659
	15.8384	-9.15616
	15.8381	-9.22891
	15.8378	-9.26461
	15.8375	-9.3174
	15.8372	-9.27466
	15.8369	-9.33746
	15.8366	-9.45318
	15.8363	-9.56838
	15.836	-9.52961
	15.8357	-9.40804
	15.8354	-9.36232
	15.8351	-9.42778
	15.8347	-9.41881
	15.8345	-9.37698
	15.8341	-9.24893
	15.8338	-9.00982
	15.8335	-8.92891
	15.8332	-9.13876
	15.8329	-9.32168
	15.8326	-9.44198
	15.8323	-9.38501
	15.832	-9.12205
	15.8317	-8.99398
	15.8314	-8.91637
	15.8311	-8.88992
	15.8308	-8.9201
	15.8305	-9.03336
	15.8302	-9.18874
	15.8299	-9.36598
	15.8296	-9.48389
	15.8293	-9.51024
	15.829	-9.50086
	15.8286	-9.4636
	15.8283	-9.52822
	15.828	-9.59436
	15.8277	-9.57899
	15.8274	-9.53032
	15.8271	-9.40165
	15.8268	-9.27348
	15.8265	-9.25163
	15.8262	-9.35752
	15.8259	-9.39741
	15.8256	-9.31301
	15.8253	-9.17018
	15.825	-9.17445
	15.8247	-9.30095
	15.8244	-9.28106
	15.8241	-9.28444
	15.8238	-9.3446
	15.8234	-9.32801
	15.8231	-9.30155
	15.8228	-9.36302
	15.8225	-9.48521
	15.8222	-9.54003
	15.8219	-9.5053
	15.8216	-9.56027
	15.8213	-9.4011
	15.821	-9.24967
	15.8207	-9.37138
	15.8204	-9.4851
	15.8201	-9.62996
	15.8198	-9.67354
	15.8195	-9.6725
	15.8192	-9.67593
	15.8189	-9.57764
	15.8186	-9.51887
	15.8183	-9.52212
	15.8179	-9.62324
	15.8176	-9.66467
	15.8173	-9.73418
	15.817	-9.72822
	15.8167	-9.70433
	15.8164	-9.75461
	15.8161	-9.9208
	15.8158	-9.89247
	15.8155	-9.86372
	15.8152	-9.76345
	15.8149	-9.80819
	15.8146	-9.88195
	15.8143	-9.8814
	15.814	-9.9809
	15.8137	-10.0224
	15.8134	-9.94955
	15.8131	-9.99479
	15.8127	-10.1424
	15.8124	-10.1463
	15.8121	-9.98144
	15.8118	-9.92737
	15.8115	-9.80331
	15.8112	-9.72598
	15.8109	-9.68467
	15.8106	-9.63234
	15.8103	-9.74838
	15.81	-9.70162
	15.8097	-9.65682
	15.8094	-9.65658
	15.8091	-9.85209
	15.8088	-10.0998
	15.8085	-10.2121
	15.8082	-10.2026
	15.8079	-10.2312
	15.8076	-10.2138
	15.8072	-10.3067
	15.8069	-10.3661
	15.8066	-10.1955
	15.8063	-9.90313
	15.806	-9.7721
	15.8057	-9.77653
	15.8054	-9.79303
	15.8051	-9.90358
	15.8048	-10.0921
	15.8045	-10.1323
	15.8042	-10.1401
	15.8039	-10.1176
	15.8036	-9.9564
	15.8033	-9.83571
	15.803	-9.82941
	15.8027	-9.97616
	15.8024	-9.97985
	15.8021	-9.92474
	15.8018	-9.90212
	15.8014	-9.92389
	15.8011	-9.9227
	15.8008	-9.78519
	15.8005	-9.84271
	15.8002	-9.97995
	15.7999	-10.0751
	15.7996	-10.1011
	15.7993	-10.0919
	15.799	-10.1144
	15.7987	-10.0769
	15.7984	-10.0744
	15.7981	-10.1616
	15.7978	-10.2727
	15.7975	-10.2783
	15.7972	-10.2485
	15.7969	-10.0892
	15.7966	-10.0226
	15.7963	-10.151
	15.7959	-10.2632
	15.7956	-10.2296
	15.7953	-10.1198
	15.795	-10.1738
	15.7947	-10.3796
	15.7944	-10.4938
	15.7941	-10.413
	15.7938	-10.1976
	15.7935	-10.0383
	15.7932	-10.141
	15.7929	-10.2318
	15.7926	-10.2157
	15.7923	-10.151
	15.792	-10.1429
	15.7917	-9.9871
	15.7914	-9.87344
	15.7911	-10.0733
	15.7907	-10.3199
	15.7904	-10.4711
	15.7901	-10.5877
	15.7898	-10.659
	15.7895	-10.5209
	15.7892	-10.2468
	15.7889	-10.264
	15.7886	-10.3853
	15.7883	-10.3767
	15.788	-10.3178
	15.7877	-10.312
	15.7874	-10.3286
	15.7871	-10.3425
	15.7868	-10.3056
	15.7865	-10.3175
	15.7862	-10.3617
	15.7859	-10.3097
	15.7856	-10.2296
	15.7852	-10.1702
	15.7849	-10.158
	15.7846	-10.1344
	15.7843	-10.0758
	15.784	-9.91632
	15.7837	-9.80626
	15.7834	-9.82146
	15.7831	-9.88128
	15.7828	-10.0009
	15.7825	-10.0568
	15.7822	-9.93656
	15.7819	-9.95274
	15.7816	-10.0803
	15.7813	-10.1868
	15.781	-10.327
	15.7807	-10.3886
	15.7804	-10.4821
	15.7801	-10.5885
	15.7797	-10.7089
	15.7794	-10.8051
	15.7791	-10.7195
	15.7788	-10.5728
	15.7785	-10.3912
	15.7782	-10.4299
	15.7779	-10.5415
	15.7776	-10.5276
	15.7773	-10.4815
	15.777	-10.6113
	15.7767	-10.6928
	15.7764	-10.5331
	15.7761	-10.2187
	15.7758	-10.0176
	15.7755	-10.1075
	15.7752	-10.2331
	15.7749	-10.2612
	15.7745	-10.2242
	15.7743	-10.2246
	15.7739	-10.2947
	15.7736	-10.3341
	15.7733	-10.3391
	15.773	-10.3338
	15.7727	-10.2957
	15.7724	-10.2291
	15.7721	-10.1714
	15.7718	-10.0951
	15.7715	-10.0722
	15.7712	-10.1644
	15.7709	-10.3029
	15.7706	-10.4619
	15.7703	-10.6373
	15.77	-10.633
	15.7697	-10.5233
	15.7694	-10.4054
	15.7691	-10.2219
	15.7688	-10.0889
	15.7684	-10.1768
	15.7681	-10.3267
	15.7678	-10.3213
	15.7675	-10.3132
	15.7672	-10.3449
	15.7669	-10.4085
	15.7666	-10.3361
	15.7663	-10.1934
	15.766	-10.1094
	15.7657	-10.0351
	15.7654	-10.0059
	15.7651	-10.034
	15.7648	-10.053
	15.7645	-10.1621
	15.7642	-10.2282
	15.7639	-10.2254
	15.7636	-10.1838
	15.7632	-10.0582
	15.7629	-10.0765
	15.7626	-10.1925
	15.7623	-10.1488
	15.762	-10.1631
	15.7617	-10.3102
	15.7614	-10.5712
	15.7611	-10.7511
	15.7608	-10.7494
	15.7605	-10.6465
	15.7602	-10.6015
	15.7599	-10.6015
	15.7596	-10.6417
	15.7593	-10.561
	15.759	-10.382
	15.7587	-10.3194
	15.7584	-10.3796
	15.7581	-10.4269
	15.7577	-10.4531
	15.7574	-10.4465
	15.7571	-10.4183
	15.7568	-10.4166
	15.7565	-10.4036
	15.7562	-10.3708
	15.7559	-10.2194
	15.7556	-10.179
	15.7553	-10.2092
	15.755	-10.2843
	15.7547	-10.2716
	15.7544	-10.236
	15.7541	-10.2607
	15.7538	-10.3645
	15.7535	-10.4915
	15.7532	-10.5364
	15.7529	-10.5602
	15.7525	-10.5821
	15.7523	-10.6489
	15.7519	-10.6295
	15.7516	-10.548
	15.7513	-10.4629
	15.751	-10.3534
	15.7507	-10.5211
	15.7504	-10.6755
	15.7501	-10.6099
	15.7498	-10.5668
	15.7495	-10.6921
	15.7492	-10.7111
	15.7489	-10.6219
	15.7486	-10.6456
	15.7483	-10.652
	15.748	-10.6925
	15.7477	-10.6841
	15.7474	-10.5799
	15.747	-10.4698
	15.7468	-10.3917
	15.7464	-10.477
	15.7461	-10.5696
	15.7458	-10.5253
	15.7455	-10.4481
	15.7452	-10.2931
	15.7449	-10.2586
	15.7446	-10.3925
	15.7443	-10.4697
	15.744	-10.5492
	15.7437	-10.5233
	15.7434	-10.4345
	15.7431	-10.5095
	15.7428	-10.6288
	15.7425	-10.6865
	15.7422	-10.5652
	15.7419	-10.4454
	15.7416	-10.4818
	15.7413	-10.4464
	15.7409	-10.3212
	15.7406	-10.2926
	15.7403	-10.3684
	15.74	-10.3938
	15.7397	-10.3217
	15.7394	-10.3875
	15.7391	-10.5419
	15.7388	-10.6806
	15.7385	-10.6204
	15.7382	-10.4169
	15.7379	-10.3271
	15.7376	-10.3747
	15.7373	-10.5448
	15.737	-10.5633
	15.7367	-10.3212
	15.7364	-10.2727
	15.7361	-10.4901
	15.7357	-10.6027
	15.7354	-10.6991
	15.7351	-10.8234
	15.7348	-10.8549
	15.7345	-10.9102
	15.7342	-10.8237
	15.7339	-10.7233
	15.7336	-10.6642
	15.7333	-10.6094
	15.733	-10.55
	15.7327	-10.4283
	15.7324	-10.3898
	15.7321	-10.312
	15.7318	-10.1945
	15.7315	-10.2524
	15.7312	-10.2496
	15.7309	-10.2081
	15.7305	-10.4162
	15.7302	-10.6551
	15.7299	-10.5957
	15.7296	-10.582
	15.7293	-10.715
	15.729	-10.7529
	15.7287	-10.6872
	15.7284	-10.7182
	15.7281	-10.5864
	15.7278	-10.465
	15.7275	-10.5741
	15.7272	-10.8295
	15.7269	-10.922
	15.7266	-10.9638
	15.7263	-10.8092
	15.726	-10.5592
	15.7257	-10.341
	15.7254	-10.3409
	15.725	-10.4741
	15.7248	-10.5171
	15.7244	-10.535
	15.7241	-10.5885
	15.7238	-10.5777
	15.7235	-10.5752
	15.7232	-10.4587
	15.7229	-10.5096
	15.7226	-10.5101
	15.7223	-10.3719
	15.722	-10.4263
	15.7217	-10.5931
	15.7214	-10.5832
	15.7211	-10.6243
	15.7208	-10.7994
	15.7205	-10.7874
	15.7202	-10.6878
	15.7199	-10.8242
	15.7195	-10.8111
	15.7193	-10.6004
	15.7189	-10.5398
	15.7186	-10.4868
	15.7183	-10.3792
	15.718	-10.3424
	15.7177	-10.2504
	15.7174	-10.4218
	15.7171	-10.688
	15.7168	-10.7837
	15.7165	-10.7117
	15.7162	-10.6933
	15.7159	-10.889
	15.7156	-10.9633
	15.7153	-10.8831
	15.715	-10.8627
	15.7147	-10.7335
	15.7144	-10.6638
	15.7141	-10.674
	15.7137	-10.5954
	15.7134	-10.5749
	15.7131	-10.4911
	15.7128	-10.5155
	15.7125	-10.5316
	15.7122	-10.49
	15.7119	-10.4707
	15.7116	-10.4661
	15.7113	-10.3453
	15.711	-10.2029
	15.7107	-10.2817
	15.7104	-10.6533
	15.7101	-10.91
	15.7098	-11.0042
	15.7095	-10.914
	15.7092	-10.7216
	15.7089	-10.5754
	15.7086	-10.5845
	15.7082	-10.6526
	15.7079	-10.7736
	15.7076	-10.6655
	15.7073	-10.5918
	15.707	-10.5538
	15.7067	-10.5832
	15.7064	-10.5548
	15.7061	-10.3431
	15.7058	-10.2419
	15.7055	-10.3222
	15.7052	-10.3489
	15.7049	-10.3445
	15.7046	-10.4299
	15.7043	-10.451
	15.704	-10.5212
	15.7037	-10.4632
	15.7034	-10.4443
	15.703	-10.5777
	15.7027	-10.6497
	15.7024	-10.7185
	15.7021	-10.86
	15.7018	-10.8876
	15.7015	-10.7761
	15.7012	-10.7119
	15.7009	-10.765
	15.7006	-10.8307
	15.7003	-10.9735
	15.7	-11.0098
	15.6997	-10.9006
	15.6994	-10.85
	15.6991	-10.7788
	15.6988	-10.729
	15.6985	-10.7398
	15.6982	-10.7845
	15.6979	-10.6817
	15.6975	-10.5828
	15.6973	-10.5468
	15.6969	-10.5342
	15.6966	-10.6353
	15.6963	-10.6546
	15.696	-10.5426
	15.6957	-10.4731
	15.6954	-10.4545
	15.6951	-10.4951
	15.6948	-10.6064
	15.6945	-10.617
	15.6942	-10.6248
	15.6939	-10.708
	15.6936	-10.6977
	15.6933	-10.6257
	15.693	-10.4524
	15.6927	-10.3615
	15.6924	-10.4114
	15.6921	-10.5443
	15.6918	-10.6601
	15.6914	-10.5211
	15.6911	-10.4786
	15.6908	-10.4633
	15.6905	-10.4787
	15.6902	-10.5917
	15.6899	-10.5838
	15.6896	-10.5672
	15.6893	-10.6375
	15.689	-10.5202
	15.6887	-10.4417
	15.6884	-10.3741
	15.6881	-10.3834
	15.6878	-10.5442
	15.6875	-10.5112
	15.6872	-10.4422
	15.6869	-10.5251
	15.6866	-10.5725
	15.6862	-10.531
	15.6859	-10.5182
	15.6856	-10.5886
	15.6853	-10.6522
	15.685	-10.6845
	15.6847	-10.7157
	15.6844	-10.7225
	15.6841	-10.5765
	15.6838	-10.4871
	15.6835	-10.5306
	15.6832	-10.568
	15.6829	-10.5665
	15.6826	-10.6141
	15.6823	-10.5863
	15.682	-10.4407
	15.6817	-10.4034
	15.6814	-10.4589
	15.6811	-10.5232
	15.6807	-10.5784
	15.6804	-10.5984
	15.6801	-10.4664
	15.6798	-10.3792
	15.6795	-10.4282
	15.6792	-10.2338
	15.6789	-10.1258
	15.6786	-10.3246
	15.6783	-10.3303
	15.678	-10.1998
	15.6777	-10.1799
	15.6774	-10.2639
	15.6771	-10.2843
	15.6768	-10.3743
	15.6765	-10.5392
	15.6762	-10.728
	15.6759	-10.7076
	15.6755	-10.6385
	15.6753	-10.5233
	15.6749	-10.4155
	15.6746	-10.474
	15.6743	-10.6111
	15.674	-10.7897
	15.6737	-10.7734
	15.6734	-10.7867
	15.6731	-10.8783
	15.6728	-10.8567
	15.6725	-10.7115
	15.6722	-10.5419
	15.6719	-10.5266
	15.6716	-10.5948
	15.6713	-10.6052
	15.671	-10.591
	15.6707	-10.6122
	15.6704	-10.682
	15.67	-10.7209
	15.6698	-10.6314
	15.6694	-10.5704
	15.6691	-10.6776
	15.6688	-10.7755
	15.6685	-10.7447
	15.6682	-10.658
	15.6679	-10.6124
	15.6676	-10.587
	15.6673	-10.6695
	15.667	-10.7424
	15.6667	-10.7835
	15.6664	-10.7424
	15.6661	-10.5796
	15.6658	-10.4868
	15.6655	-10.7337
	15.6652	-10.7782
	15.6649	-10.7043
	15.6646	-10.7256
	15.6642	-10.9379
	15.6639	-10.9843
	15.6636	-10.8814
	15.6633	-10.8202
	15.663	-10.9673
	15.6627	-11.013
	15.6624	-10.9344
	15.6621	-10.8384
	15.6618	-10.7322
	15.6615	-10.6896
	15.6612	-10.8722
	15.6609	-11.1216
	15.6606	-11.147
	15.6603	-11.1395
	15.66	-10.8947
	15.6597	-10.496
	15.6594	-10.3589
	15.6591	-10.5364
	15.6587	-10.7006
	15.6584	-10.8582
	15.6581	-10.9222
	15.6578	-10.771
	15.6575	-10.5059
	15.6572	-10.365
	15.6569	-10.3761
	15.6566	-10.4513
	15.6563	-10.603
	15.656	-10.6677
	15.6557	-10.6266
	15.6554	-10.5596
	15.6551	-10.4971
	15.6548	-10.5558
	15.6545	-10.5699
	15.6542	-10.6139
	15.6539	-10.5222
	15.6535	-10.4835
	15.6532	-10.44
	15.6529	-10.552
	15.6526	-10.7067
	15.6523	-10.7613
	15.652	-10.6911
	15.6517	-10.7139
	15.6514	-10.849
	15.6511	-10.934
	15.6508	-10.8486
	15.6505	-10.6905
	15.6502	-10.5354
	15.6499	-10.4141
	15.6496	-10.4722
	15.6493	-10.672
	15.649	-10.8696
	15.6487	-11.0222
	15.6484	-11.0492
	15.648	-10.8847
	15.6478	-10.8022
	15.6474	-10.8456
	15.6471	-10.8363
	15.6468	-10.7761
	15.6465	-10.8775
	15.6462	-10.7995
	15.6459	-10.6601
	15.6456	-10.7017
	15.6453	-10.8099
	15.645	-10.8294
	15.6447	-10.7905
	15.6444	-10.6639
	15.6441	-10.4759
	15.6438	-10.4925
	15.6435	-10.5315
	15.6432	-10.6161
	15.6429	-10.6662
	15.6425	-10.6413
	15.6423	-10.6943
	15.6419	-10.7963
	15.6416	-10.7864
	15.6413	-10.73
	15.641	-10.7714
	15.6407	-10.8751
	15.6404	-10.9492
	15.6401	-11.052
	15.6398	-11.0539
	15.6395	-10.934
	15.6392	-10.7346
	15.6389	-10.7587
	15.6386	-10.8621
	15.6383	-10.8086
	15.638	-10.8011
	15.6377	-10.8046
	15.6374	-10.7893
	15.6371	-10.8261
	15.6367	-10.8078
	15.6364	-10.6757
	15.6361	-10.6469
	15.6358	-10.6748
	15.6355	-10.6699
	15.6352	-10.6679
	15.6349	-10.743
	15.6346	-10.7908
	15.6343	-10.8281
	15.634	-10.7963
	15.6337	-10.7541
	15.6334	-10.8758
	15.6331	-11.0051
	15.6328	-11.1649
	15.6325	-11.1039
	15.6322	-11.0162
	15.6319	-10.8584
	15.6316	-10.8058
	15.6312	-10.7941
	15.6309	-10.7797
	15.6306	-10.8696
	15.6303	-10.9507
	15.63	-11.1484
	15.6297	-11.2799
	15.6294	-11.228
	15.6291	-11.015
	15.6288	-10.9574
	15.6285	-10.8599
	15.6282	-10.7976
	15.6279	-10.7876
	15.6276	-10.6992
	15.6273	-10.6532
	15.627	-10.7808
	15.6267	-10.7723
	15.6264	-10.7748
	15.626	-10.8166
	15.6258	-10.5946
	15.6254	-10.5106
	15.6251	-10.6676
	15.6248	-10.7686
	15.6245	-10.5974
	15.6242	-10.4444
	15.6239	-10.5407
	15.6236	-10.7218
	15.6233	-10.8495
	15.623	-11.0555
	15.6227	-11.0005
	15.6224	-10.9721
	15.6221	-10.9979
	15.6218	-10.865
	15.6215	-10.6862
	15.6212	-10.5084
	15.6209	-10.5048
	15.6205	-10.6233
	15.6203	-10.6189
	15.6199	-10.592
	15.6196	-10.4707
	15.6193	-10.1909
	15.619	-9.91701
	15.6187	-9.90969
	15.6184	-10.0243
	15.6181	-10.2094
	15.6178	-10.4066
	15.6175	-10.3278
	15.6172	-10.0428
	15.6169	-10.008
	15.6166	-10.2796
	15.6163	-10.4524
	15.616	-10.4726
	15.6157	-10.5647
	15.6154	-10.7289
	15.6151	-10.8119
	15.6148	-10.7536
	15.6144	-10.5995
	15.6141	-10.5045
	15.6138	-10.5369
	15.6135	-10.4909
	15.6132	-10.3481
	15.6129	-10.3635
	15.6126	-10.4149
	15.6123	-10.4172
	15.612	-10.2992
	15.6117	-10.2983
	15.6114	-10.4237
	15.6111	-10.4548
	15.6108	-10.5325
	15.6105	-10.5699
	15.6102	-10.5589
	15.6099	-10.471
	15.6096	-10.4137
	15.6092	-10.3936
	15.6089	-10.5348
	15.6086	-10.6676
	15.6083	-10.7157
	15.608	-10.6793
	15.6077	-10.6401
	15.6074	-10.6469
	15.6071	-10.6383
	15.6068	-10.6468
	15.6065	-10.7954
	15.6062	-10.8313
	15.6059	-10.8073
	15.6056	-10.781
	15.6053	-10.8412
	15.605	-10.8275
	15.6047	-10.8201
	15.6044	-10.819
	15.6041	-10.7182
	15.6037	-10.691
	15.6034	-10.7071
	15.6031	-10.7443
	15.6028	-10.7626
	15.6025	-10.869
	15.6022	-10.9583
	15.6019	-10.9299
	15.6016	-10.9689
	15.6013	-10.9371
	15.601	-10.7792
	15.6007	-10.7028
	15.6004	-10.6874
	15.6001	-10.6471
	15.5998	-10.5998
	15.5995	-10.64
	15.5992	-10.7165
	15.5989	-10.6557
	15.5985	-10.6113
	15.5982	-10.5984
	15.5979	-10.5684
	15.5976	-10.5205
	15.5973	-10.588
	15.597	-10.629
	15.5967	-10.6783
	15.5964	-10.7849
	15.5961	-10.861
	15.5958	-10.9442
	15.5955	-10.9162
	15.5952	-10.9709
	15.5949	-11.0178
	15.5946	-10.9249
	15.5943	-10.8319
	15.594	-10.6699
	15.5937	-10.6411
	15.5934	-10.5866
	15.593	-10.4263
	15.5927	-10.3673
	15.5924	-10.4997
	15.5921	-10.6315
	15.5918	-10.7229
	15.5915	-10.6566
	15.5912	-10.632
	15.5909	-10.5086
	15.5906	-10.3983
	15.5903	-10.4993
	15.59	-10.6193
	15.5897	-10.689
	15.5894	-10.7728
	15.5891	-10.7041
	15.5888	-10.6507
	15.5885	-10.685
	15.5882	-10.606
	15.5879	-10.6806
	15.5876	-10.7789
	15.5872	-10.6991
	15.5869	-10.5228
	15.5866	-10.5035
	15.5863	-10.6972
	15.586	-10.787
	15.5857	-10.8334
	15.5854	-10.939
	15.5851	-10.8709
	15.5848	-10.7087
	15.5845	-10.6725
	15.5842	-10.6142
	15.5839	-10.6246
	15.5836	-10.593
	15.5833	-10.5857
	15.583	-10.5664
	15.5827	-10.4883
	15.5824	-10.4446
	15.5821	-10.4985
	15.5817	-10.589
	15.5814	-10.7706
	15.5811	-10.9203
	15.5808	-10.9453
	15.5805	-10.9021
	15.5802	-10.762
	15.5799	-10.6531
	15.5796	-10.4729
	15.5793	-10.3691
	15.579	-10.469
	15.5787	-10.5775
	15.5784	-10.5854
	15.5781	-10.5255
	15.5778	-10.4998
	15.5775	-10.5077
	15.5772	-10.6308
	15.5769	-10.8355
	15.5765	-10.8944
	15.5762	-10.8693
	15.5759	-10.7991
	15.5756	-10.7456
	15.5753	-10.6559
	15.575	-10.6107
	15.5747	-10.6013
	15.5744	-10.5857
	15.5741	-10.614
	15.5738	-10.7462
	15.5735	-10.7352
	15.5732	-10.5851
	15.5729	-10.542
	15.5726	-10.5494
	15.5723	-10.5487
	15.572	-10.647
	15.5717	-10.7863
	15.5714	-10.8
	15.571	-10.8802
	15.5707	-10.8173
	15.5704	-10.671
	15.5701	-10.701
	15.5698	-10.6819
	15.5695	-10.7186
	15.5692	-10.884
	15.5689	-10.9249
	15.5686	-10.8892
	15.5683	-10.8862
	15.568	-11.0089
	15.5677	-10.9941
	15.5674	-10.7316
	15.5671	-10.5145
	15.5668	-10.5246
	15.5665	-10.7011
	15.5662	-10.8414
	15.5659	-10.8107
	15.5655	-10.6668
	15.5652	-10.5512
	15.5649	-10.4823
	15.5646	-10.4909
	15.5643	-10.4331
	15.564	-10.4622
	15.5637	-10.6549
	15.5634	-10.6955
	15.5631	-10.7484
	15.5628	-10.925
	15.5625	-10.947
	15.5622	-10.9751
	15.5619	-10.9674
	15.5616	-11.0356
	15.5613	-11.0095
	15.561	-10.9702
	15.5607	-11.0691
	15.5603	-11.1629
	15.5601	-11.0624
	15.5597	-10.8285
	15.5594	-10.7961
	15.5591	-10.9115
	15.5588	-10.7544
	15.5585	-10.5608
	15.5582	-10.6305
	15.5579	-10.7554
	15.5576	-10.7693
	15.5573	-10.909
	15.557	-11.0916
	15.5567	-11.0236
	15.5564	-10.6197
	15.5561	-10.4817
	15.5558	-10.6862
	15.5555	-10.7545
	15.5552	-10.7305
	15.5549	-10.84
	15.5546	-10.7663
	15.5542	-10.6561
	15.5539	-10.5684
	15.5536	-10.5622
	15.5533	-10.6167
	15.553	-10.5941
	15.5527	-10.4601
	15.5524	-10.5169
	15.5521	-10.6816
	15.5518	-10.8025
	15.5515	-10.7559
	15.5512	-10.7965
	15.5509	-10.9557
	15.5506	-11.0321
	15.5503	-11.0206
	15.55	-11.0255
	15.5497	-10.9944
	15.5494	-10.9186
	15.549	-10.8047
	15.5487	-10.709
	15.5484	-10.7718
	15.5481	-10.7414
	15.5478	-10.8028
	15.5475	-10.8751
	15.5472	-10.7746
	15.5469	-10.6787
	15.5466	-10.698
	15.5463	-10.7004
	15.546	-10.5811
	15.5457	-10.4987
	15.5454	-10.507
	15.5451	-10.4133
	15.5448	-10.5297
	15.5445	-10.6897
	15.5442	-10.7158
	15.5439	-10.5827
	15.5435	-10.4576
	15.5432	-10.3887
	15.5429	-10.3628
	15.5426	-10.358
	15.5423	-10.5159
	15.542	-10.7397
	15.5417	-10.8284
	15.5414	-10.8653
	15.5411	-10.8988
	15.5408	-10.9705
	15.5405	-10.986
	15.5402	-10.8452
	15.5399	-10.7452
	15.5396	-10.807
	15.5393	-10.8109
	15.539	-10.7972
	15.5387	-10.8732
	15.5383	-10.8697
	15.5381	-10.725
	15.5377	-10.65
	15.5374	-10.505
	15.5371	-10.4142
	15.5368	-10.4613
	15.5365	-10.5256
	15.5362	-10.6345
	15.5359	-10.7879
	15.5356	-10.9559
	15.5353	-10.9487
	15.535	-10.7496
	15.5347	-10.5717
	15.5344	-10.6082
	15.5341	-10.75
	15.5338	-10.7255
	15.5335	-10.5563
	15.5332	-10.4341
	15.5328	-10.5014
	15.5326	-10.6443
	15.5322	-10.638
	15.5319	-10.5448
	15.5316	-10.3618
	15.5313	-10.2972
	15.531	-10.4264
	15.5307	-10.4897
	15.5304	-10.5119
	15.5301	-10.6671
	15.5298	-10.8153
	15.5295	-10.8989
	15.5292	-11.0751
	15.5289	-11.1733
	15.5286	-11.0765
	15.5283	-10.8224
	15.528	-10.72
	15.5277	-10.6776
	15.5274	-10.8095
	15.527	-10.8728
	15.5267	-10.7751
	15.5264	-10.657
	15.5261	-10.6329
	15.5258	-10.6821
	15.5255	-10.6817
	15.5252	-10.6889
	15.5249	-10.6382
	15.5246	-10.5936
	15.5243	-10.6112
	15.524	-10.7184
	15.5237	-10.8335
	15.5234	-10.8445
	15.5231	-10.8406
	15.5228	-10.8887
	15.5225	-10.8981
	15.5222	-11.0137
	15.5219	-11.0891
	15.5215	-11.0973
	15.5212	-11.0552
	15.5209	-10.9783
	15.5206	-10.8234
	15.5203	-10.673
	15.52	-10.6231
	15.5197	-10.6609
	15.5194	-10.7954
	15.5191	-10.9655
	15.5188	-10.8738
	15.5185	-10.5914
	15.5182	-10.5824
	15.5179	-10.5701
	15.5176	-10.6163
	15.5173	-10.7664
	15.517	-10.8102
	15.5167	-10.8066
	15.5163	-10.8843
	15.516	-10.7522
	15.5157	-10.5726
	15.5154	-10.3737
	15.5151	-10.2238
	15.5148	-10.3099
	15.5145	-10.4157
	15.5142	-10.3968
	15.5139	-10.5877
	15.5136	-10.7781
	15.5133	-10.7388
	15.513	-10.7493
	15.5127	-10.8652
	15.5124	-10.925
	15.5121	-10.7972
	15.5118	-10.7268
[truncated: 63,536 more rows]

## Sheet: Fig 6e
	Width		Length
	1	29.84	1	4.24
	2	28.4	2	3.78
	3	25.96	3	3.44
	4	29.04	4	3.78
	5	30.72	5	4.79
	6	31.5	6	3.97
	7	32.57	7	4.19
	8	30.52	8	4.28
	9	28.86	9	4.04
	10	30.24	10	4.28
	11	32.06	11	4.93
	12	31.03	12	4.99
	13	29.72	13	4.38
	14	31.76	14	5.63
	15	26.85	15	4.73
	16	28.95	16	4.99
	17	25.47	17	4.89
	18	24.77	18	4.39
	19	29.66	19	4.39
	20	31.54	20	4.8
	21	31.91	21	4.7
	22	25.45	22	5.92
	23	28.38	23	5.63
	24	28.53	24	5.4
	25	29.61	25	4.89
	26	30.36	26	4.18
	27	30.3	27	4.39
	28	31.7	28	4.49
	29	34.35	29	4.28
	30	27.28	30	3.86
	31	27.98	31	3.9
	32	24.08	32	4.06
	33	28.54	33	4.69
	34	25.26	34	4.29
	35	27.13	35	4.41
	36	27.1	36	5.59
	37	28.28	37	5.03
	38	27.88	38	5.45
	39	25.93	39	5.95
	40	30.14	40	6.15
	41	28.96	41	6.75
	42	28.98	42	7.46
	43	29.23	43	3.54
	44	28.68	44	4.11
	45	29.26	45	3.66
	46	27.34	46	4.23
	47	27.65	47	4.18
	48	26.45	48	4.49
	49	27.57	49	3.99
	50	30.04	50	4.54
	51	30.2	51	5.21
	52	29.11	52	4.79
	53	31.42	53	5.17
	54	29.9	54	4.44
	55	29.02	55	4.5
	56	31.63	56	4.27
	57	30.56	57	4.76
	58	31.48	58	5.34
	59	28.17	59	3.93
	60	25.14	60	4.25
	61	21.32	61	4.34
	62	27.77	62	4.87
	63	25.66	63	4.97
	64	25.35	64	3.6
	65	24.8	65	3.27
	66	27.29	66	3.9
	67	30.56	67	4.11
	68	26.01	68	4.2
	69	23	69	3.44
	70	22.67	70	4.33
	71	21.7	71	3.75
	72	27.63	72	3.92
	73	28.79	73	4.34
	74	28.68	74	4.42
	75	27.74	75	4.17
	76	28.15	76	5.34
	77	27.2	77	5.17
	78	29.41	78	5.03
	79	26.55	79	5.18
	80	26.96	80	5.52
	81	25.74	81	5.8
	82	28.1	82	5.12
	83	29.75	83	5.01
	84	29.17	84	4.92
	85	28.86	85	4.64
	86	30.48	86	6.57
	87	28.26	87	4.87
	89	28.15	88	4.32
	90	27.49	89	5.14
	91	27.96	90	4.5
	92	27.87	91	4.33
	93	29.07	92	5.1
	94	28.51	93	5.66
	95	24.84	94	4.19
	96	23.74	95	4.51
	97	23.32	96	5.26
	98	24.84	97	4.48
	99	25.9	98	4.45
	100	28.27	99	4.18
	101	29.74	100	4.62
	102	29.66	101	5.14
	103	27.74	102	5.45
	104	31.28	103	4.76
	105	29.51	104	4.58
	106	29.04	105	4.42
	107	31.74	106	3.92
	108	32.01
	109	31.83
	110	33.23
	111	32.06
	112	29.62
	113	29.73
	114	31.22
	115	30.02
	116	28.7
	117	30.19
	118	29.45
	119	28.06
	120	33.71

## Sheet: Fig 8
	Aspect ratio of NRs/NPLs	Aspect ratio of SLs
	5	14.5
	5.3	375
	5.9	1070
	7.7	1250

## Sheet: Fig 10a
SLs-DDDAm	Q	Intensity
	0.02139	0.00275
	0.02262	0.00281
	0.02384	0.65826
	0.02506	2.72932
	0.02628	3.18883
	0.02751	4.63019
	0.02873	6.05554
	0.02995	8.03268
	0.03117	11.2414
	0.0324	13.5092
	0.03362	16.1516
	0.03484	15.3038
	0.03606	14.7872
	0.03729	12.6287
	0.03851	8.60456
	0.03973	6.70045
	0.04095	4.53118
	0.04218	3.20963
	0.0434	2.37996
	0.04462	1.64845
	0.04584	1.385
	0.04707	1.0827
	0.04829	0.94973
	0.04951	0.80229
	0.05073	0.66151
	0.05196	0.4577
	0.05318	0.33103
	0.0544	0.28515
	0.05562	0.25219
	0.05685	0.22494
	0.05807	0.21643
	0.05929	0.20197
	0.06051	0.20015
	0.06174	0.18728
	0.06296	0.19275
	0.06418	0.18821
	0.0654	0.18945
	0.06663	0.19804
	0.06785	0.21279
	0.06907	0.25774
	0.07029	0.26414
	0.07152	0.29668
	0.07274	0.28883
	0.07396	0.25539
	0.07518	0.243
	0.07641	0.20387
	0.07763	0.18289
	0.07885	0.15396
	0.08007	0.13038
	0.0813	0.11532
	0.08252	0.09179
	0.08374	0.0809
	0.08496	0.06704
	0.08619	0.06075
	0.08741	0.05491
	0.08863	0.04786
	0.08985	0.04513
	0.09108	0.04052
	0.0923	0.03743
	0.09352	0.03517
	0.09474	0.03326
	0.09597	0.03118
	0.09719	0.03047
	0.09841	0.02757
	0.09963	0.02729
	0.10086	0.02569
	0.10208	0.02421
	0.1033	0.023
	0.10452	0.02177
	0.10575	0.02018
	0.10697	0.01912
	0.10819	0.0174
	0.10941	0.01685
	0.11064	0.01574
	0.11186	0.01492
	0.11308	0.01496
	0.1143	0.01415
	0.11553	0.01429
	0.11675	0.0145
	0.11797	0.01419
	0.11919	0.01399
	0.12042	0.01366
	0.12164	0.0138
	0.12286	0.0133
	0.12408	0.01273
	0.12531	0.01213
	0.12653	0.01185
	0.12775	0.01153
	0.12897	0.01125
	0.1302	0.01112
	0.13142	0.01137
	0.13264	0.0106
	0.13386	0.01116
	0.13509	0.01105
	0.13631	0.01124
	0.13753	0.01115
	0.13875	0.01182
	0.13998	0.01282
	0.1412	0.01281
	0.14242	0.01324
	0.14364	0.01326
	0.14487	0.01281
	0.14609	0.01285
	0.14731	0.01151
	0.14853	0.01091
	0.14976	0.00987
	0.15098	0.00957
	0.1522	0.00882
	0.15342	0.00811
	0.15465	0.00734
	0.15587	0.00665
	0.15709	0.00651
	0.15831	0.00585
	0.15954	0.00556
	0.16076	0.00516
	0.16198	0.00462
	0.1632	0.00426
	0.16443	0.00404
	0.16565	0.00386
	0.16687	0.00366
	0.16809	0.00334
	0.16932	0.00329
	0.17054	0.00305
	0.17176	0.00289
	0.17298	0.00265
	0.17421	0.00258
	0.17543	0.0024
	0.17665	0.00228
	0.17787	0.00229
	0.1791	0.00201
	0.18032	0.00196
	0.18154	0.00193
	0.18276	0.00181
	0.18399	0.00178
	0.18521	0.00156
	0.18643	0.00151
	0.18765	0.00146
	0.18888	0.00141
	0.1901	0.00129
	0.19132	0.00132
	0.19254	0.00137
	0.19377	0.00124
	0.19499	0.00123
	0.19621	0.00115
	0.19743	0.00113
	0.19866	0.0012
	0.19988	0.00118
	0.2011	0.0012
	0.20232	0.00107
	0.20355	0.00107
	0.20477	0.00103
	0.20599	0.00108
	0.20721	0.00104
	0.20844	9.87175E-4
	0.20966	0.00108
	0.21088	0.00104
	0.2121	9.88577E-4
	0.21333	9.90226E-4
	0.21455	0.00104
	0.21577	0.00105
	0.21699	0.0011
	0.21822	0.00107
	0.21944	0.00107
	0.22066	0.00108
	0.22188	0.00104
	0.22311	0.00106
	0.22433	0.00106
	0.22555	0.00114
	0.22677	0.00102
	0.228	0.00107
	0.22922	0.00109
	0.23044	0.00108
	0.23166	0.00117
	0.23289	0.00117
	0.23411	0.00111
	0.23533	0.00106
	0.23655	0.00103
	0.23778	9.68122E-4
	0.239	0.001
	0.24022	9.79343E-4
	0.24144	0.00101
	0.24267	0.00103
	0.24389	9.44143E-4
	0.24511	9.87648E-4
	0.24633	9.60944E-4
	0.24756	9.4739E-4
	0.24878	9.24902E-4
	0.25	9.11977E-4
	0.25122	0.001
	0.25245	9.56367E-4
	0.25367	9.46729E-4
	0.25489	8.83643E-4
	0.25611	8.52864E-4
	0.25734	9.10388E-4
	0.25856	8.73675E-4
	0.25978	8.95626E-4
	0.261	8.49849E-4
	0.26223	8.47848E-4
	0.26345	8.18391E-4
	0.26467	8.39111E-4
	0.26589	8.50183E-4
	0.26712	8.45786E-4
	0.26834	9.1949E-4
	0.26956	8.08647E-4
	0.27078	8.70311E-4
	0.27201	8.4101E-4
	0.27323	8.16873E-4
	0.27445	8.69761E-4
	0.27567	9.32258E-4
	0.2769	9.56941E-4
	0.27812	8.75325E-4
	0.27934	9.10643E-4
	0.28056	9.19613E-4
	0.28179	9.41972E-4
	0.28301	9.5969E-4
	0.28423	9.08963E-4
	0.28545	0.00101
	0.28668	0.00102
	0.2879	9.81743E-4
	0.28912	0.00102
	0.29034	0.00105
	0.29157	0.00102
	0.29279	9.84466E-4
	0.29401	0.00106
	0.29523	0.00107
	0.29646	0.00102
	0.29768	0.00103
	0.2989	0.00101
	0.30012	9.89662E-4
	0.30135	0.00105
	0.30257	9.85123E-4
	0.30379	9.70863E-4
	0.30501	9.5593E-4
	0.30624	9.13699E-4
	0.30746	9.19401E-4
	0.30868	9.19175E-4
	0.3099	8.3957E-4
	0.31113	8.06359E-4
	0.31235	8.26563E-4
	0.31357	7.91132E-4
	0.31479	7.61866E-4
	0.31602	7.00152E-4
	0.31724	7.60538E-4
	0.31846	7.55064E-4
	0.31968	6.92061E-4
	0.32091	7.49721E-4
	0.32213	6.7362E-4
	0.32335	6.30543E-4
	0.32457	6.59756E-4
	0.3258	6.32366E-4
	0.32702	6.20142E-4
	0.32824	5.59324E-4
	0.32946	5.73678E-4
	0.33069	5.43507E-4
	0.33191	5.47023E-4
	0.33313	5.38357E-4
	0.33435	5.0693E-4
	0.33558	5.17441E-4
	0.3368	5.362E-4
	0.33802	4.90012E-4
	0.33924	5.107E-4
	0.34047	4.88706E-4
	0.34169	5.22224E-4
	0.34291	4.51965E-4
	0.34413	4.52216E-4
	0.34536	4.97477E-4
	0.34658	4.46632E-4
	0.3478	4.70928E-4
	0.34902	4.58411E-4
	0.35025	4.40524E-4
	0.35147	4.57233E-4
	0.35269	4.28516E-4
	0.35391	4.50091E-4
	0.35514	4.08686E-4
	0.35636	3.96823E-4
	0.35758	4.03045E-4
	0.3588	4.40259E-4
	0.36003	3.77884E-4
	0.36125	3.93738E-4
	0.36247	4.03942E-4
	0.36369	4.17535E-4
	0.36492	3.63863E-4
	0.36614	3.78481E-4
	0.36736	4.28995E-4
	0.36858	4.19221E-4
	0.36981	3.66559E-4
	0.37103	3.7989E-4
	0.37225	3.33416E-4
	0.37347	3.83402E-4
	0.3747	3.77721E-4
	0.37592	4.02416E-4
	0.37714	3.46301E-4
	0.37836	3.38605E-4
	0.37959	3.18301E-4
	0.38081	3.23381E-4
	0.38203	3.37849E-4
	0.38325	3.64105E-4
	0.38448	3.47105E-4
	0.3857	3.35709E-4
	0.38692	3.23228E-4
	0.38814	3.19079E-4
	0.38937	3.38526E-4
	0.39059	3.0625E-4
	0.39181	3.34634E-4
	0.39303	3.32675E-4
	0.39426	3.26424E-4
	0.39548	3.3668E-4
	0.3967	3.23331E-4
	0.39792	3.06848E-4
	0.39915	3.01473E-4
	0.40037	3.25619E-4
	0.40159	3.09381E-4
	0.40281	3.07339E-4
	0.40404	2.9446E-4
	0.40526	3.10034E-4
	0.40648	2.88791E-4
	0.4077	2.79203E-4
	0.40893	3.13283E-4
	0.41015	3.08806E-4
	0.41137	3.07384E-4
	0.41259	3.04366E-4
	0.41382	3.01925E-4
	0.41504	3.03983E-4
	0.41626	3.25104E-4
	0.41748	3.07804E-4
	0.41871	2.85296E-4
	0.41993	2.8816E-4
	0.42115	3.29829E-4
	0.42237	3.10893E-4
	0.4236	3.15083E-4
	0.42482	3.22814E-4
	0.42604	3.58128E-4
	0.42726	3.70236E-4
	0.42849	3.49866E-4
	0.42971	3.58592E-4
	0.43093	3.78559E-4
	0.43215	3.9101E-4
	0.43338	3.32464E-4
	0.4346	3.22924E-4
	0.43582	3.01711E-4
	0.43704	3.23594E-4
	0.43827	2.90495E-4
	0.43949	3.12455E-4
	0.44071	2.99332E-4
	0.44193	3.1971E-4
	0.44316	3.24698E-4
	0.44438	3.42485E-4
	0.4456	2.98692E-4
	0.44682	3.07362E-4
	0.44805	3.0901E-4
	0.44927	3.38809E-4
	0.45049	3.10519E-4
	0.45171	3.2044E-4
	0.45294	3.18774E-4
	0.45416	3.42999E-4
	0.45538	3.4472E-4
	0.4566	3.18598E-4
	0.45783	3.28401E-4
	0.45905	3.12236E-4
	0.46027	3.30817E-4
	0.46149	3.44736E-4
	0.46272	3.20587E-4
	0.46394	3.07415E-4
	0.46516	3.3435E-4
	0.46638	3.16921E-4
	0.46761	3.30562E-4
	0.46883	3.19633E-4
	0.47005	3.29338E-4
	0.47127	3.4336E-4
	0.4725	3.09476E-4
	0.47372	3.13112E-4
	0.47494	3.1012E-4
	0.47616	3.15453E-4
	0.47739	3.16993E-4
	0.47861	3.20978E-4
	0.47983	3.22605E-4
	0.48105	3.04871E-4
	0.48228	3.2779E-4
	0.4835	3.24109E-4
	0.48472	3.13551E-4
	0.48594	3.1993E-4
	0.48717	3.13976E-4
	0.48839	3.07911E-4
	0.48961	2.8098E-4
	0.49083	3.25008E-4
	0.49206	3.17708E-4
	0.49328	3.11622E-4
	0.4945	3.21305E-4
	0.49572	3.0584E-4
	0.49695	3.05015E-4
	0.49817	3.03735E-4
	0.49939	2.84853E-4
	0.50061	2.79539E-4
	0.50184	2.96548E-4
	0.50306	2.9438E-4
	0.50428	3.05992E-4
	0.5055	3.03538E-4
	0.50673	2.83237E-4
	0.50795	2.97869E-4
	0.50917	2.76834E-4
	0.51039	2.99569E-4
	0.51162	2.86307E-4
	0.51284	2.87116E-4
	0.51406	2.98049E-4
	0.51528	2.71878E-4
	0.51651	2.90057E-4
	0.51773	2.65868E-4
	0.51895	2.92595E-4
	0.52017	2.63093E-4
	0.5214	2.80641E-4
	0.52262	2.67166E-4
	0.52384	2.73374E-4
	0.52506	2.80471E-4
	0.52629	2.98993E-4
	0.52751	3.04562E-4
	0.52873	2.74801E-4
	0.52995	2.49479E-4
	0.53118	2.47402E-4
	0.5324	2.545E-4
	0.53362	2.77758E-4
	0.53484	2.53154E-4
	0.53607	2.51394E-4
	0.53729	2.58404E-4
	0.53851	2.81237E-4
	0.53973	2.57139E-4
	0.54096	2.51624E-4
	0.54218	2.51205E-4
	0.5434	2.5953E-4
	0.54462	2.67507E-4
	0.54585	2.35067E-4
	0.54707	2.4504E-4
	0.54829	2.44484E-4
	0.54951	2.53759E-4
	0.55074	2.53232E-4
	0.55196	2.4881E-4
	0.55318	2.47623E-4
	0.5544	2.37699E-4
	0.55563	2.4128E-4
	0.55685	2.45026E-4
	0.55807	2.65143E-4
	0.55929	2.36231E-4
	0.56052	2.44987E-4
	0.56174	2.19881E-4
	0.56296	2.48097E-4
	0.56418	2.29144E-4
	0.56541	2.31022E-4
	0.56663	2.25274E-4
	0.56785	2.14095E-4
	0.56907	2.26268E-4
	0.5703	2.34682E-4
	0.57152	2.44461E-4
	0.57274	2.44498E-4
	0.57396	2.24794E-4
	0.57519	2.19196E-4
	0.57641	2.30214E-4
	0.57763	2.13121E-4
	0.57885	2.18792E-4
	0.58008	1.97016E-4
	0.5813	2.3031E-4
	0.58252	2.11051E-4
	0.58374	2.38295E-4
	0.58497	2.05187E-4
	0.58619	2.14373E-4
	0.58741	2.22747E-4
	0.58863	2.24068E-4
	0.58986	2.09348E-4
	0.59108	2.24706E-4
	0.5923	2.07037E-4
	0.59352	2.05574E-4
	0.59475	2.3272E-4
	0.59597	2.28839E-4
	0.59719	2.30527E-4
	0.59841	2.31856E-4
	0.59964	2.29203E-4
	0.60086	2.00878E-4
	0.60208	2.10484E-4
	0.6033	2.04643E-4
	0.60453	2.10183E-4
	0.60575	2.11609E-4
	0.60697	2.10484E-4
	0.60819	2.2464E-4
	0.60942	2.1005E-4
	0.61064	2.09797E-4
	0.61186	2.33863E-4
	0.61308	2.22142E-4
	0.61431	2.1224E-4
	0.61553	2.25009E-4
	0.61675	2.22753E-4
	0.61797	2.16199E-4
	0.6192	2.17176E-4
	0.62042	2.40429E-4
	0.62164	2.27407E-4
	0.62286	2.15415E-4
	0.62409	2.29828E-4
	0.62531	2.31128E-4
	0.62653	2.19378E-4
	0.62775	2.15424E-4
	0.62898	2.4611E-4
	0.6302	2.27431E-4
	0.63142	2.35766E-4
	0.63264	2.46311E-4
	0.63387	2.15041E-4
	0.63509	2.13205E-4
	0.63631	2.1404E-4
	0.63753	2.28476E-4
	0.63876	2.41469E-4
	0.63998	2.52435E-4
	0.6412	2.34835E-4
	0.64242	2.37656E-4
	0.64365	2.37332E-4
	0.64487	2.23887E-4
	0.64609	2.29204E-4
	0.64731	2.57654E-4
	0.64854	2.40998E-4
	0.64976	2.17178E-4
	0.65098	2.30823E-4
	0.6522	2.29831E-4
	0.65343	2.38225E-4
	0.65465	2.1861E-4
	0.65587	2.18858E-4
	0.65709	2.31939E-4
	0.65832	2.3213E-4
	0.65954	2.43423E-4
	0.66076	2.23586E-4
	0.66198	2.50423E-4
	0.6632	2.29155E-4
	0.66443	2.58565E-4
	0.66565	2.28309E-4
	0.66687	2.35372E-4
	0.66809	2.25741E-4
	0.66932	2.39347E-4
	0.67054	2.35541E-4
	0.67176	2.3256E-4
	0.67298	2.20876E-4
	0.67421	2.34258E-4
	0.67543	2.4569E-4
	0.67665	2.38196E-4
	0.67787	2.21562E-4
	0.6791	2.23901E-4
	0.68032	2.29602E-4
	0.68154	2.2114E-4
	0.68276	2.26785E-4
	0.68399	2.21951E-4
	0.68521	2.33207E-4
	0.68643	2.43247E-4
	0.68765	2.1314E-4
	0.68888	2.37503E-4
	0.6901	2.4434E-4
	0.69132	2.44577E-4
	0.69254	2.38817E-4
	0.69377	2.44752E-4
	0.69499	2.27028E-4
	0.69621	2.2934E-4
	0.69743	2.33842E-4
	0.69866	2.41331E-4
	0.69988	2.30332E-4
	0.7011	2.13133E-4
	0.70232	2.28318E-4
	0.70355	2.38645E-4
	0.70477	2.11229E-4
	0.70599	2.35265E-4
	0.70721	2.34046E-4
	0.70844	2.4175E-4
	0.70966	2.5436E-4
	0.71088	2.24229E-4
	0.7121	2.31999E-4
	0.71333	2.47021E-4
	0.71455	2.46358E-4
	0.71577	2.22056E-4
	0.71699	2.45974E-4
	0.71822	2.27269E-4
	0.71944	2.36246E-4
	0.72066	2.55321E-4
	0.72188	2.32358E-4
	0.72311	2.3437E-4
	0.72433	2.40208E-4
	0.72555	2.26158E-4
	0.72677	2.32704E-4
	0.728	2.38774E-4
	0.72922	2.46778E-4
	0.73044	2.26424E-4
	0.73166	2.34841E-4
	0.73289	2.48378E-4
	0.73411	2.19656E-4
	0.73533	2.25E-4
	0.73655	2.26879E-4
	0.73778	2.18079E-4
	0.739	2.40765E-4
	0.74022	2.33208E-4
	0.74144	2.44921E-4
	0.74267	2.19497E-4
	0.74389	2.31139E-4
	0.74511	2.42804E-4
	0.74633	2.18639E-4
	0.74756	2.16445E-4
	0.74878	2.40448E-4
	0.75	2.27614E-4
	0.75122	2.16781E-4
	0.75245	2.25553E-4
	0.75367	2.12807E-4
	0.75489	2.28143E-4
	0.75611	2.37281E-4
	0.75734	2.38321E-4
	0.75856	2.21531E-4
	0.75978	2.04673E-4
	0.761	2.30351E-4
	0.76223	2.20741E-4
	0.76345	2.3129E-4
	0.76467	2.14176E-4
	0.76589	2.09326E-4
	0.76712	2.20521E-4
	0.76834	2.415E-4
	0.76956	2.28891E-4
	0.77078	2.40836E-4
	0.77201	2.14885E-4
	0.77323	2.17904E-4
	0.77445	2.25054E-4
	0.77567	2.33104E-4
	0.7769	2.36891E-4
	0.77812	2.32783E-4
	0.77934	2.23746E-4
	0.78056	2.17325E-4
	0.78179	2.26806E-4
	0.78301	2.23325E-4
	0.78423	2.10263E-4
	0.78545	2.28134E-4
	0.78668	2.18214E-4
	0.7879	2.10888E-4
	0.78912	2.29272E-4
	0.79034	2.3606E-4
	0.79157	2.28203E-4
	0.79279	2.29911E-4
	0.79401	2.38917E-4
	0.79523	2.25879E-4
	0.79646	2.39056E-4
	0.79768	2.26594E-4
	0.7989	2.16579E-4
	0.80012	2.1992E-4
	0.80135	2.35484E-4
	0.80257	2.20637E-4
	0.80379	2.50126E-4
	0.80501	2.20231E-4
	0.80624	2.27738E-4
	0.80746	2.52639E-4
	0.80868	2.1873E-4
	0.8099	2.30669E-4
	0.81113	2.33886E-4
	0.81235	2.26389E-4
	0.81357	2.45957E-4
	0.81479	2.48839E-4
	0.81602	2.26112E-4
	0.81724	2.36919E-4
	0.81846	2.30755E-4
	0.81968	2.42913E-4
	0.82091	2.30533E-4
	0.82213	2.30308E-4
	0.82335	2.28809E-4
	0.82457	2.32581E-4
	0.8258	2.27882E-4
	0.82702	2.45869E-4
	0.82824	2.4451E-4
	0.82946	2.34441E-4
	0.83069	2.39521E-4
	0.83191	2.38297E-4
	0.83313	2.28904E-4
	0.83435	2.3491E-4
	0.83558	2.40602E-4
	0.8368	2.3228E-4
	0.83802	2.36698E-4
	0.83924	2.42864E-4
	0.84047	2.3554E-4
	0.84169	2.46788E-4
	0.84291	2.39505E-4
	0.84413	2.42655E-4
	0.84536	2.5958E-4
	0.84658	2.4636E-4
	0.8478	2.44754E-4
	0.84902	2.69721E-4
	0.85025	2.5236E-4
	0.85147	2.54839E-4
	0.85269	2.6433E-4
	0.85391	2.59133E-4
	0.85514	2.67544E-4
	0.85636	2.61152E-4
	0.85758	2.70313E-4
	0.8588	2.6889E-4
	0.86003	2.70033E-4
	0.86125	2.61749E-4
	0.86247	2.71323E-4
	0.86369	2.67537E-4
	0.86492	2.60565E-4
	0.86614	2.58324E-4
	0.86736	2.68341E-4
	0.86858	2.83241E-4
	0.86981	2.78847E-4
	0.87103	2.72071E-4
	0.87225	2.70677E-4
	0.87347	2.62899E-4
	0.8747	2.75924E-4
	0.87592	2.85044E-4
	0.87714	2.54757E-4
	0.87836	2.72847E-4
	0.87959	2.66135E-4
	0.88081	2.8395E-4
	0.88203	2.72928E-4
	0.88325	2.81294E-4
	0.88448	2.66968E-4
	0.8857	2.8557E-4
	0.88692	2.83812E-4
	0.88814	2.76859E-4
	0.88937	2.81996E-4
	0.89059	2.68045E-4
	0.89181	2.68948E-4
	0.89303	2.91154E-4
	0.89426	2.70065E-4
	0.89548	2.45453E-4
	0.8967	2.60418E-4
	0.89792	2.78455E-4
	0.89915	2.69729E-4
	0.90037	2.68379E-4
	0.90159	2.73525E-4
	0.90281	2.72295E-4
	0.90404	2.50697E-4
	0.90526	2.69881E-4
	0.90648	2.73376E-4
	0.9077	2.76271E-4
	0.90893	2.65921E-4
	0.91015	2.6634E-4
	0.91137	2.71079E-4
	0.91259	2.73543E-4
	0.91382	2.81745E-4
	0.91504	2.78721E-4
	0.91626	2.71094E-4
	0.91748	2.68633E-4
	0.91871	2.87262E-4
	0.91993	2.76343E-4
	0.92115	2.66258E-4
	0.92237	2.71194E-4
	0.9236	2.76085E-4
	0.92482	2.86806E-4
	0.92604	2.76573E-4
	0.92726	2.71421E-4
	0.92849	2.63773E-4
	0.92971	2.62848E-4
	0.93093	2.75582E-4
	0.93215	2.95874E-4
	0.93338	2.48991E-4
	0.9346	2.81757E-4
	0.93582	2.70843E-4
	0.93704	2.77312E-4
	0.93827	2.80819E-4
	0.93949	2.69488E-4
	0.94071	2.72809E-4
	0.94193	2.59983E-4
	0.94316	2.95123E-4
	0.94438	2.78856E-4
	0.9456	2.8773E-4
	0.94682	2.69552E-4
	0.94805	2.81139E-4
	0.94927	2.65505E-4
	0.95049	2.76896E-4
	0.95171	2.68784E-4
	0.95294	2.89932E-4
	0.95416	2.98867E-4
	0.95538	2.97119E-4
	0.9566	2.88599E-4
	0.95783	2.92047E-4
	0.95905	2.76343E-4
	0.96027	2.9984E-4
	0.96149	2.94088E-4
	0.96272	2.83079E-4
	0.96394	2.66271E-4
	0.96516	2.89399E-4
	0.96638	2.91352E-4
	0.96761	3.0094E-4
	0.96883	2.98209E-4
	0.97005	2.90184E-4
	0.97127	2.94685E-4
	0.9725	2.99081E-4
	0.97372	3.16813E-4
	0.97494	2.96501E-4
	0.97616	3.01773E-4
	0.97739	3.01193E-4
	0.97861	3.01876E-4
	0.97983	3.00422E-4
	0.98105	3.12173E-4
	0.98228	2.99417E-4
	0.9835	3.09751E-4
	0.98472	3.17829E-4
	0.98594	3.23966E-4
	0.98717	3.50646E-4
	0.98839	3.1888E-4
	0.98961	3.44203E-4
	0.99083	3.26548E-4
	0.99206	3.50867E-4
	0.99328	3.23509E-4
	0.9945	3.44854E-4
	0.99572	3.51302E-4
	0.99695	3.45866E-4
	0.99817	3.76519E-4
	0.99939	3.88787E-4
	1.00061	3.87153E-4
	1.00184	3.86187E-4
	1.00306	3.87515E-4
	1.00428	4.0601E-4
	1.0055	4.29335E-4
	1.00673	4.25061E-4
	1.00795	4.56061E-4
	1.00917	4.66975E-4
	1.01039	4.6275E-4
	1.01162	4.51391E-4
	1.01284	5.09913E-4
	1.01406	4.93808E-4
	1.01528	5.33617E-4
	1.01651	5.31829E-4
	1.01773	5.50535E-4
	1.01895	5.43063E-4
	1.02017	5.24092E-4
	1.0214	5.79019E-4
	1.02262	5.51991E-4
	1.02384	5.63489E-4
	1.02506	5.46995E-4
	1.02629	5.44025E-4
	1.02751	5.69987E-4
	1.02873	5.50178E-4
	1.02995	5.42236E-4
	1.03118	5.73117E-4
	1.0324	5.85762E-4
	1.03362	5.84351E-4
	1.03484	5.57618E-4
	1.03607	5.57797E-4
	1.03729	5.68846E-4
	1.03851	5.65743E-4
	1.03973	5.48499E-4
	1.04096	5.41485E-4
	1.04218	5.64315E-4
	1.0434	5.62961E-4
	1.04462	5.51174E-4
	1.04585	5.55436E-4
	1.04707	5.52961E-4
	1.04829	5.33182E-4
	1.04951	5.40108E-4
	1.05074	5.48376E-4
	1.05196	5.36719E-4
	1.05318	5.21271E-4
	1.0544	5.2444E-4
	1.05563	5.35171E-4
	1.05685	5.30335E-4
	1.05807	5.29953E-4
	1.05929	5.43482E-4
	1.06052	5.20115E-4
	1.06174	5.32701E-4
	1.06296	5.45103E-4
	1.06418	5.23009E-4
	1.06541	5.34311E-4
	1.06663	5.54792E-4
	1.06785	5.64573E-4
	1.06907	5.59588E-4
	1.0703	5.83646E-4
	1.07152	5.85571E-4
	1.07274	5.97687E-4
	1.07396	6.04007E-4
	1.07519	6.40845E-4
	1.07641	6.2651E-4
	1.07763	6.24171E-4
	1.07885	6.38666E-4
	1.08008	6.21322E-4
	1.0813	6.63431E-4
	1.08252	6.38087E-4
	1.08374	6.42344E-4
	1.08497	6.21474E-4
	1.08619	6.17056E-4
	1.08741	6.36371E-4
	1.08863	6.18773E-4
	1.08986	6.2461E-4
	1.09108	6.01957E-4
	1.0923	5.74156E-4
	1.09352	5.67873E-4
	1.09475	5.92324E-4
	1.09597	5.5135E-4
	1.09719	5.32301E-4
	1.09841	5.23558E-4
	1.09964	5.2187E-4
	1.10086	5.33486E-4
	1.10208	5.0007E-4
	1.1033	5.19699E-4
	1.10453	5.22509E-4
	1.10575	5.04969E-4
	1.10697	5.12335E-4
	1.10819	4.89082E-4
	1.10942	4.80055E-4
	1.11064	5.09113E-4
	1.11186	4.94124E-4
	1.11308	4.74964E-4
	1.11431	4.87288E-4
	1.11553	4.82382E-4
	1.11675	4.8324E-4
	1.11797	4.79157E-4
	1.1192	4.73622E-4
	1.12042	4.84711E-4
	1.12164	4.68704E-4
	1.12286	4.75316E-4
	1.12409	4.66251E-4
	1.12531	4.59457E-4
	1.12653	4.57565E-4
	1.12775	4.8401E-4
	1.12898	4.87044E-4
	1.1302	4.63416E-4
	1.13142	4.59039E-4
	1.13264	4.48241E-4
	1.13387	4.45764E-4
	1.13509	4.5184E-4
	1.13631	4.73819E-4
	1.13753	4.78197E-4
	1.13876	4.68169E-4
	1.13998	4.53397E-4
	1.1412	4.69523E-4
	1.14242	4.50036E-4
	1.14365	4.79107E-4
	1.14487	4.67582E-4
	1.14609	4.65391E-4
	1.14731	4.58435E-4
	1.14854	4.57859E-4
	1.14976	4.84361E-4
	1.15098	4.8E-4
	1.1522	4.73099E-4
	1.15343	4.64245E-4
	1.15465	4.75607E-4
	1.15587	4.86137E-4
	1.15709	4.60952E-4
	1.15832	4.60983E-4
	1.15954	4.53798E-4
	1.16076	4.65907E-4
	1.16198	4.62351E-4
	1.16321	4.66971E-4
	1.16443	4.71266E-4
	1.16565	4.37103E-4
	1.16687	4.65656E-4
	1.1681	4.90973E-4
	1.16932	4.56416E-4
	1.17054	4.68111E-4
	1.17176	4.82552E-4
	1.17299	4.79796E-4
	1.17421	4.73448E-4
	1.17543	4.59719E-4
	1.17665	4.67769E-4
	1.17788	4.7292E-4
	1.1791	4.89625E-4
	1.18032	4.83719E-4
	1.18154	4.56923E-4
	1.18277	4.4995E-4
	1.18399	4.72285E-4
	1.18521	4.50378E-4
	1.18643	4.7882E-4
	1.18766	4.49669E-4
	1.18888	4.82937E-4
	1.1901	4.71879E-4
	1.19132	4.79323E-4
	1.19255	4.55639E-4
	1.19377	4.81343E-4
	1.19499	4.67812E-4
	1.19621	4.71582E-4
	1.19744	4.82938E-4
	1.19866	4.80415E-4
	1.19988	4.71404E-4
	1.2011	4.78402E-4
	1.20233	4.86266E-4
	1.20355	5.11663E-4
	1.20477	5.10161E-4
	1.20599	4.66753E-4
	1.20722	4.81381E-4
	1.20844	5.05883E-4
	1.20966	4.98817E-4
	1.21088	4.87041E-4
	1.21211	5.0063E-4
	1.21333	4.91403E-4
	1.21455	4.85585E-4
	1.21577	4.95965E-4
	1.217	5.03581E-4
	1.21822	5.04765E-4
	1.21944	5.1335E-4
	1.22066	5.20444E-4
	1.22189	4.98808E-4
	1.22311	5.21662E-4
	1.22433	5.07571E-4
	1.22555	5.07535E-4
	1.22678	4.97855E-4
	1.228	5.09917E-4
	1.22922	4.76963E-4
	1.23044	4.90668E-4
	1.23167	4.95204E-4
	1.23289	4.96357E-4
	1.23411	4.76983E-4
	1.23533	5.18596E-4
	1.23656	4.9657E-4
	1.23778	5.0148E-4
	1.239	5.12555E-4
	1.24022	4.89524E-4
	1.24145	4.98707E-4
	1.24267	5.29196E-4
	1.24389	5.09366E-4
	1.24511	5.34988E-4
	1.24634	4.99078E-4
	1.24756	5.26519E-4
	1.24878	5.3805E-4
	1.25	5.44406E-4
	1.25123	5.59947E-4
	1.25245	5.14301E-4
	1.25367	5.27101E-4
	1.25489	5.32559E-4
	1.25612	5.29658E-4
	1.25734	5.30166E-4
	1.25856	5.40299E-4
	1.25978	5.18185E-4
	1.26101	5.1679E-4
	1.26223	5.50327E-4
	1.26345	5.25974E-4
	1.26467	5.30357E-4
	1.2659	5.53685E-4
	1.26712	5.16159E-4
	1.26834	5.19133E-4
	1.26956	5.64169E-4
	1.27079	4.81077E-4
	1.27201	5.35192E-4
	1.27323	5.45202E-4
	1.27445	5.09053E-4
	1.27568	5.33719E-4
	1.2769	5.27223E-4
	1.27812	5.39087E-4
	1.27934	5.40538E-4
	1.28057	5.54225E-4
	1.28179	5.43883E-4
	1.28301	5.77826E-4
	1.28423	5.71958E-4
	1.28546	5.37991E-4
	1.28668	5.95705E-4
	1.2879	5.03255E-4
	1.28912	5.5742E-4
	1.29035	5.644E-4
	1.29157	5.57725E-4
	1.29279	5.67665E-4
	1.29401	5.47571E-4
	1.29524	5.67458E-4
	1.29646	5.9002E-4
	1.29768	5.36396E-4
	1.2989	5.72519E-4
	1.30013	5.96806E-4
	1.30135	5.92316E-4
	1.30257	5.72189E-4
	1.30379	5.47342E-4
	1.30502	6.22443E-4
	1.30624	5.45788E-4
	1.30746	5.67554E-4
	1.30868	5.95266E-4
	1.30991	5.81135E-4
	1.31113	5.42904E-4
	1.31235	5.33888E-4
	1.31357	5.79663E-4
	1.3148	5.88946E-4
	1.31602	5.65505E-4
	1.31724	5.60419E-4
	1.31846	5.82579E-4
	1.31969	5.96471E-4
	1.32091	5.63852E-4
	1.32213	5.87518E-4
	1.32335	6.00503E-4
	1.32458	6.17049E-4
	1.3258	6.19555E-4
	1.32702	6.12991E-4
	1.32824	6.2008E-4
	1.32947	6.42338E-4
	1.33069	5.90236E-4
	1.33191	5.69211E-4
	1.33313	6.2179E-4
	1.33436	6.21175E-4
	1.33558	6.05595E-4
	1.3368	6.19281E-4
	1.33802	5.95371E-4
	1.33925	6.17456E-4
	1.34047	5.75924E-4
	1.34169	6.01644E-4
	1.34291	5.50984E-4
	1.34414	5.81765E-4
	1.34536	5.98251E-4
	1.34658	5.92484E-4
	1.3478	6.54056E-4
	1.34903	5.64882E-4
	1.35025	5.94646E-4
	1.35147	6.25326E-4
	1.35269	6.46303E-4
	1.35392	6.67627E-4
	1.35514	6.97424E-4
	1.35636	6.6797E-4
	1.35758	6.29208E-4
	1.35881	6.32398E-4
	1.36003	5.71267E-4
	1.36125	6.10741E-4
	1.36247	6.58653E-4
	1.3637	6.42872E-4
	1.36492	6.40105E-4
	1.36614	6.25653E-4
	1.36736	6.60495E-4
	1.36859	6.87947E-4
	1.36981	6.38913E-4
	1.37103	6.63936E-4
	1.37225	6.4167E-4
	1.37348	6.57355E-4
	1.3747	6.54298E-4
	1.37592	6.99827E-4
	1.37714	7.0453E-4
	1.37837	6.742E-4
	1.37959	6.97645E-4
	1.38081	6.89878E-4
	1.38203	6.68208E-4
	1.38326	6.64906E-4
	1.38448	6.6086E-4
	1.3857	6.6064E-4
	1.38692	6.77142E-4
	1.38815	6.67905E-4
	1.38937	6.69018E-4
	1.39059	6.92817E-4
	1.39181	6.70188E-4
	1.39304	6.85304E-4
	1.39426	7.33913E-4
	1.39548	6.58758E-4
	1.3967	7.42447E-4
	1.39793	7.9922E-4
	1.39915	6.65333E-4
	1.40037	6.88511E-4
	1.40159	6.5557E-4
	1.40282	7.00158E-4
	1.40404	6.74377E-4
	1.40526	7.08403E-4
	1.40648	7.51792E-4
	1.40771	6.85924E-4
	1.40893	7.16081E-4
	1.41015	7.52268E-4
	1.41137	7.11323E-4
	1.4126	7.66311E-4
	1.41382	7.226E-4
	1.41504	7.56336E-4
	1.41626	7.23704E-4
	1.41749	7.6832E-4
	1.41871	7.39179E-4
	1.41993	7.347E-4
	1.42115	7.74807E-4
	1.42238	7.3121E-4
	1.4236	8.34777E-4
	1.42482	7.67012E-4
	1.42604	8.0061E-4
	1.42727	7.19953E-4
	1.42849	8.50377E-4
	1.42971	8.29821E-4
	1.43093	8.09412E-4
	1.43216	7.65983E-4
	1.43338	7.91626E-4
	1.4346	8.71221E-4
	1.43582	9.12138E-4
	1.43705	8.21585E-4
	1.43827	8.46439E-4
	1.43949	9.4328E-4
	1.44071	8.87899E-4
	1.44194	9.35173E-4
	1.44316	9.80867E-4
	1.44438	8.59791E-4
	1.4456	9.67259E-4
	1.44683	9.15027E-4
	1.44805	0.00101
	1.44927	0.00101
	1.45049	0.00111
	1.45172	0.00105
	1.45294	9.69069E-4
	1.45416	0.00101
	1.45538	0.001
	1.45661	0.00109
	1.45783	0.00118
	1.45905	0.00113
	1.46027	0.00131
	1.4615	0.00114
	1.46272	0.00122
	1.46394	0.00122
	1.46516	0.00133
	1.46639	0.00128
	1.46761	0.00134
	1.46883	0.00129
	1.47005	0.00121
	1.47128	0.00141
	1.4725	0.00147
	1.47372	0.00136
	1.47494	0.00148
	1.47617	0.00156
	1.47739	0.00152
	1.47861	0.00133
	1.47983	0.00148
	1.48106	0.00153
	1.48228	0.00171
	1.4835	0.00174
	1.48472	0.00161
	1.48595	0.00169
	1.48717	0.00158
	1.48839	0.00177
	1.48961	0.00137
	1.49084	0.00163
	1.49206	0.00172
	1.49328	0.002
	1.4945	0.00191
	1.49573	0.00206
	1.49695	0.00196
	1.49817	0.00191
	1.49939	0.00211
	1.50062	0.00204
	1.50184	0.00208
	1.50306	0.00186
	1.50428	0.00203
	1.50551	0.00181
	1.50673	0.00255

[truncated: 37 more sheets: Fig 10b, Fig 10c, Fig 10d, Fig 11c, Fig 11d, Fig 13c, Fig 13d, Fig 14a, Fig 14b, Fig 14c, Fig 14d, Fig 15a, Fig 15b, Fig 15c, Fig 15d, Fig 16g, Fig 16h, Fig 16i, Fig 18a, Fig 18b …]
